# Supplementary material for: In-situ generation of large numbers of genetic combinations for metabolic reprogramming via CRISPR-guided base editing
Source: Nat Commun. 2021 Jan 29;12:678. doi: 10.1038/s41467-021-21003-y (PMC7846839; doi:10.1038/s41467-021-21003-y)
Supplement: Supplementary file 5 — Supplementary Data 1 [file 41467_2021_21003_MOESM5_ESM.xlsx]

## Sheet: Sheet1
Statistics	Single gRNA	Double gRNAs		Single gRNA, GACT-containing				Single gRNA, GA-containing				Double gRNAs, GACT-containing				Double gRNAs, GA-containing
No. of GACT-containing RBSs	527	970		No.	RBS sequence	Proportion		No.	RBS sequence	Proportion		No.	RBS sequence	Proportion		No.	RBS sequence	Proportion
No. of GA-containing RBSs	94	202		1	AAGGAAAA	5.94128e-05		1	AAGGAAAA	6.58172e-05		1	AAAAAAAA	0.0269729		1	AAAAAAAA	0.0286083
D(pꟾꟾq) for AG-containing RBSs	5.24	2.48		2	AAGGAAAG	1.18826e-05		2	AAGGAAAG	1.31634e-05		2	AAAAAAAC	1.05901e-05		2	AAAGAAAG	1.12322e-05
				3	AAGGACAA	1.18826e-05		3	AAGGGAAA	5.26537e-05		3	AAAAACTG	1.05901e-05		3	AAAGGAGG	1.12322e-05
				4	AAGGGAAA	4.75302e-05		4	AAGGGAAG	1.31634e-05		4	AAAAAGTA	1.05901e-05		4	AAGGAAAG	1.12322e-05
				5	AAGGGAAG	1.18826e-05		5	AGAAAAGG	1.31634e-05		5	AAAAATAA	1.05901e-05		5	AAGGAGAG	1.12322e-05
				6	ACGGGAAA	1.18826e-05		6	AGAGAAAG	1.31634e-05		6	AAAAATGG	1.05901e-05		6	AAGGGAAG	1.12322e-05
				7	AGAAAAGG	1.18826e-05		7	AGAGGAAA	1.31634e-05		7	AAAAATTT	1.05901e-05		7	AGAAAAGA	1.12322e-05
				8	AGAGAAAG	1.18826e-05		8	AGGAAAAA	0.00102675		8	AAAACAAT	1.05901e-05		8	AGAAGAAG	1.12322e-05
				9	AGAGGAAA	1.18826e-05		9	AGGAAAAG	0.000197452		9	AAAACAGG	1.05901e-05		9	AGAAGAGG	1.12322e-05
				10	AGGAAAAA	0.000926839		10	AGGAAAGA	1.31634e-05		10	AAAACGGA	1.05901e-05		10	AGAGAAAG	1.12322e-05
				11	AGGAAAAG	0.000178238		11	AGGAGAAA	3.94903e-05		11	AAAAGAAT	1.05901e-05		11	AGAGAAGG	1.12322e-05
				12	AGGAAAGA	1.18826e-05		12	AGGAGAAG	1.31634e-05		12	AAAAGGTG	1.05901e-05		12	AGAGAGGG	1.12322e-05
				13	AGGACAAG	1.18826e-05		13	AGGGAAAA	0.000618682		13	AAAAGGTT	1.05901e-05		13	AGAGGAGA	1.12322e-05
				14	AGGAGAAA	3.56477e-05		14	AGGGAAAG	6.58172e-05		14	AAAAGTGG	1.05901e-05		14	AGAGGAGG	1.12322e-05
				15	AGGAGAAG	1.18826e-05		15	AGGGAGAG	1.31634e-05		15	AAAATAAA	1.05901e-05		15	AGAGGGAA	1.12322e-05
				16	AGGCAAAG	1.18826e-05		16	AGGGGAAA	0.000500211		16	AAAATAGT	1.05901e-05		16	AGGAAGAA	1.12322e-05
				17	AGGCACAG	1.18826e-05		17	AGGGGAAG	0.000210615		17	AAAATGGG	1.05901e-05		17	AGGAGAAG	1.12322e-05
				18	AGGCGGAA	1.18826e-05		18	AGGGGGAG	1.31634e-05		18	AAAATGGT	1.05901e-05		18	AGGAGGAA	1.12322e-05
				19	AGGGAAAA	0.00055848		19	AGGGGGGG	1.31634e-05		19	AAAATTGA	1.05901e-05		19	AGGGAAGG	1.12322e-05
				20	AGGGAAAG	5.94128e-05		20	GAAAGAAA	2.63269e-05		20	AAACAAAA	1.05901e-05		20	AGGGAGGG	1.12322e-05
				21	AGGGAATA	1.18826e-05		21	GAAAGGAG	0.000131634		21	AAACAAAT	1.05901e-05		21	AGGGGAGG	1.12322e-05
				22	AGGGACAA	1.18826e-05		22	GAAGAAAA	0.000223778		22	AAACAGGG	1.05901e-05		22	GAGAAAGA	1.12322e-05
				23	AGGGACCA	1.18826e-05		23	GAAGAAAG	3.94903e-05		23	AAACAGGT	1.05901e-05		23	GAGAAGAA	1.12322e-05
				24	AGGGAGAG	1.18826e-05		24	GAAGAAGG	1.31634e-05		24	AAACGGAG	1.05901e-05		24	GAGAGAGG	1.12322e-05
				25	AGGGCAAA	1.18826e-05		25	GAAGGAAA	5.26537e-05		25	AAACGGGG	1.05901e-05		25	GAGGAGAA	1.12322e-05
				26	AGGGCAAG	1.18826e-05		26	GAAGGAAG	2.63269e-05		26	AAAGAAAG	1.05901e-05		26	AAGAAAAG	2.24643e-05
				27	AGGGGAAA	0.000451537		27	GAGAAAAA	0.00281698		27	AAAGAATT	1.05901e-05		27	AAGAAGAA	2.24643e-05
				28	AGGGGAAG	0.000190121		28	GAGAAAAG	0.000776643		28	AAAGAGTT	1.05901e-05		28	AAGGAGGG	2.24643e-05
				29	AGGGGCAG	1.18826e-05		29	GAGAAAGG	1.31634e-05		29	AAAGGAGG	1.05901e-05		29	AGAAAGAA	2.24643e-05
				30	AGGGGGAG	1.18826e-05		30	GAGAAGGG	1.31634e-05		30	AAAGGAGT	1.05901e-05		30	AGAAGGGA	2.24643e-05
				31	AGGGGGGG	1.18826e-05		31	GAGAGAAA	0.000289596		31	AAAGGGCA	1.05901e-05		31	AGAGGGGA	2.24643e-05
				32	CAGGGAAG	1.18826e-05		32	GAGAGAAG	5.26537e-05		32	AAATAGGG	1.05901e-05		32	AGGAAAGG	2.24643e-05
				33	CGAGAAAA	1.18826e-05		33	GAGAGGAG	3.94903e-05		33	AAATGGGT	1.05901e-05		33	AGGAAGAG	2.24643e-05
				34	CGGAAAAA	0.000142591		34	GAGGAAAA	0.00405434		34	AAATTGAG	1.05901e-05		34	AGGGGAAG	2.24643e-05
				35	CGGACAAA	1.18826e-05		35	GAGGAAAG	0.000605518		35	AACAAAAG	1.05901e-05		35	GAAGGAGA	2.24643e-05
				36	CGGAGAAA	1.18826e-05		36	GAGGAAGG	2.63269e-05		36	AACAAGAG	1.05901e-05		36	GAGAGGAA	2.24643e-05
				37	CGGAGAAG	1.18826e-05		37	GAGGAGAA	6.58172e-05		37	AACAAGCG	1.05901e-05		37	GAGGGAGG	2.24643e-05
				38	CGGAGGAG	1.18826e-05		38	GAGGAGAG	2.63269e-05		38	AACAAGGG	1.05901e-05		38	GAGGGGGA	2.24643e-05
				39	CGGCAAAA	1.18826e-05		39	GAGGGAAA	0.00246156		39	AACGCACA	1.05901e-05		39	GGGAAAGA	2.24643e-05
				40	CGGCAACG	1.18826e-05		40	GAGGGAAG	0.00111889		40	AAGAAAAT	1.05901e-05		40	AAAAGAGA	3.36965e-05
				41	CGGGAAAA	0.000202003		41	GAGGGGAA	1.31634e-05		41	AAGGAAAG	1.05901e-05		41	AAAGGGGA	3.36965e-05
				42	CGGGAAAG	5.94128e-05		42	GAGGGGAG	3.94903e-05		42	AAGGACAG	1.05901e-05		42	AAGAAGAG	3.36965e-05
				43	CGGGAAAT	1.18826e-05		43	GAGGGGGG	1.31634e-05		43	AAGGACCA	1.05901e-05		43	AGAAAAGG	3.36965e-05
				44	CGGGAACA	1.18826e-05		44	GGAAAAAA	0.0225621		44	AAGGAGAG	1.05901e-05		44	AGAGGAAG	3.36965e-05
				45	CGGGACAT	1.18826e-05		45	GGAAAAAG	0.00908277		45	AAGGAGTT	1.05901e-05		45	AGGAAAAG	3.36965e-05
				46	CGGGAGAA	1.18826e-05		46	GGAAAAGA	1.31634e-05		46	AAGGCAAG	1.05901e-05		46	AGGAGGAG	3.36965e-05
				47	CGGGAGCG	1.18826e-05		47	GGAAAAGG	0.000171125		47	AAGGGAAG	1.05901e-05		47	AGGGGGAG	3.36965e-05
				48	CGGGCAAA	2.37651e-05		48	GGAAAGAA	1.31634e-05		48	AAGGGCAG	1.05901e-05		48	GAGAGGGA	3.36965e-05
				49	CGGGCAAG	2.37651e-05		49	GGAAAGAG	6.58172e-05		49	AAGGGGCA	1.05901e-05		49	GAGGAAGG	3.36965e-05
				50	CGGGCAAT	1.18826e-05		50	GGAAAGGG	2.63269e-05		50	AAGGGGCG	1.05901e-05		50	GGAGAAGA	3.36965e-05
				51	CGGGCAGT	1.18826e-05		51	GGAAGAAA	0.000434393		51	AAGGGTTT	1.05901e-05		51	GGAGAGGA	3.36965e-05
				52	CGGGCGAG	1.18826e-05		52	GGAAGAAG	6.58172e-05		52	AATAAAAG	1.05901e-05		52	GGGAAGGA	3.36965e-05
				53	CGGGGAAA	0.00065354		53	GGAAGGAA	3.94903e-05		53	AATAAAAT	1.05901e-05		53	GAAGAGAA	4.49287e-05
				54	CGGGGAAG	0.000178238		54	GGAAGGAG	2.63269e-05		54	ACAAAAGA	1.05901e-05		54	GGAAGAGA	4.49287e-05
				55	CGGGGAAT	1.18826e-05		55	GGAGAAAA	0.00652906		55	ACAAAGAC	1.05901e-05		55	GGAGAGAA	4.49287e-05
				56	CGGGGAGA	1.18826e-05		56	GGAGAAAG	0.00102675		56	ACAGGGAA	1.05901e-05		56	GGGAGGGA	4.49287e-05
				57	CGGGGCAG	1.18826e-05		57	GGAGAAGG	2.63269e-05		57	ACGAAAAA	1.05901e-05		57	AAAGGAAG	5.61608e-05
				58	CGGGGGAA	2.37651e-05		58	GGAGAGAA	2.63269e-05		58	ACGAAGGG	1.05901e-05		58	AGGGGAAA	5.61608e-05
				59	CGGGGGAG	2.37651e-05		59	GGAGAGAG	6.58172e-05		59	ACGAGACG	1.05901e-05		59	GAAGAGGA	5.61608e-05
				60	CGGGGGCG	2.37651e-05		60	GGAGGAAA	0.00192186		60	ACGGAAAA	1.05901e-05		60	GGAAAAGA	5.61608e-05
				61	GAAAGAAA	2.37651e-05		61	GGAGGAAG	0.00080297		61	ACGGGAAA	1.05901e-05		61	AAAGAGGG	6.7393e-05
				62	GAAAGGAG	0.000118826		62	GGAGGAGA	1.31634e-05		62	AGAAAACG	1.05901e-05		62	AAAGGGAA	6.7393e-05
				63	GAAGAAAA	0.000202003		63	GGAGGGAA	1.31634e-05		63	AGAAAAGA	1.05901e-05		63	AAGGGGGG	6.7393e-05
				64	GAAGAAAG	3.56477e-05		64	GGGAAAAA	0.188342		64	AGAAGAAG	1.05901e-05		64	AGAAAAAG	6.7393e-05
				65	GAAGAAGG	1.18826e-05		65	GGGAAAAG	0.0447689		65	AGAAGAGG	1.05901e-05		65	GAGAAGAG	6.7393e-05
				66	GAAGACAA	1.18826e-05		66	GGGAAAGA	7.89806e-05		66	AGACAAAT	1.05901e-05		66	GAGGAGAG	6.7393e-05
				67	GAAGACCA	1.18826e-05		67	GGGAAAGG	0.000645008		67	AGACAAGG	1.05901e-05		67	GGAGGAGA	6.7393e-05
				68	GAAGCAAG	3.56477e-05		68	GGGAAGAA	0.000408067		68	AGAGAAAG	1.05901e-05		68	AAGAGGGG	7.86252e-05
				69	GAAGGAAA	4.75302e-05		69	GGGAAGAG	0.00167176		69	AGAGAAAT	1.05901e-05		69	AGAAGGAG	7.86252e-05
				70	GAAGGAAG	2.37651e-05		70	GGGAAGGG	0.000605518		70	AGAGAAGG	1.05901e-05		70	AGAGGGAG	7.86252e-05
				71	GAGAAAAA	0.00254287		71	GGGAGAAA	0.0143087		71	AGAGAGGG	1.05901e-05		71	GAAAAAGA	7.86252e-05
				72	GAGAAAAG	0.000701071		72	GGGAGAAG	0.00523905		72	AGAGCGGG	1.05901e-05		72	GAGAAAGG	7.86252e-05
				73	GAGAAACA	3.56477e-05		73	GGGAGAGA	2.63269e-05		73	AGAGGACA	1.05901e-05		73	GAGGGGAA	7.86252e-05
				74	GAGAAAGG	1.18826e-05		74	GGGAGAGG	2.63269e-05		74	AGAGGAGA	1.05901e-05		74	AAGAAAAA	8.98574e-05
				75	GAGAAATA	1.18826e-05		75	GGGAGGAA	0.000934604		75	AGAGGAGG	1.05901e-05		75	GAAAGAGA	8.98574e-05
				76	GAGAAATG	1.18826e-05		76	GGGAGGAG	0.00046072		76	AGAGGATA	1.05901e-05		76	GAGAGAAG	8.98574e-05
				77	GAGAACAA	1.18826e-05		77	GGGAGGGA	1.31634e-05		77	AGAGGCGG	1.05901e-05		77	GGGAGAGG	8.98574e-05
				78	GAGAACAG	4.75302e-05		78	GGGAGGGG	3.94903e-05		78	AGAGGGAA	1.05901e-05		78	GGGGAGGA	8.98574e-05
				79	GAGAAGGG	1.18826e-05		79	GGGGAAAA	0.281105		79	AGAGGGCA	1.05901e-05		79	GGGGGAGA	8.98574e-05
				80	GAGACAAA	2.37651e-05		80	GGGGAAAG	0.0734125		80	AGGAAAAC	1.05901e-05		80	AGAGAAAA	0.00010109
				81	GAGACAAG	9.50604e-05		81	GGGGAAGA	0.000302759		81	AGGAAGAA	1.05901e-05		81	AGAGGAAA	0.00010109
				82	GAGAGAAA	0.000261416		82	GGGGAAGG	0.00309341		82	AGGAGAAG	1.05901e-05		82	AGGGGGGG	0.00010109
				83	GAGAGAAG	4.75302e-05		83	GGGGAGAA	0.00326453		83	AGGAGGAA	1.05901e-05		83	GGGGAAGA	0.00010109
				84	GAGAGGAG	3.56477e-05		84	GGGGAGAG	0.0121893		84	AGGAGGTT	1.05901e-05		84	AGGAGGGG	0.000112322
				85	GAGCAAAA	2.37651e-05		85	GGGGAGGA	0.000105307		85	AGGGAAGG	1.05901e-05		85	GGAGAAGG	0.000112322
				86	GAGCAAAG	3.56477e-05		86	GGGGAGGG	0.00217197		86	AGGGAGCA	1.05901e-05		86	AAGGAAAA	0.000123554
				87	GAGCAACG	1.18826e-05		87	GGGGGAAA	0.116154		87	AGGGAGGG	1.05901e-05		87	AGAAAGAG	0.000123554
				88	GAGCAACT	1.18826e-05		88	GGGGGAAG	0.062013		88	AGGGGAGG	1.05901e-05		88	AGAAGAAA	0.000123554
				89	GAGCGAAG	1.18826e-05		89	GGGGGAGA	0.000368576		89	AGGGGGAT	1.05901e-05		89	AGGGAAAA	0.000134786
				90	GAGGAAAA	0.00365983		90	GGGGGAGG	0.00288279		90	AGGGGGCG	1.05901e-05		90	GAGGAGGG	0.000134786
				91	GAGGAAAG	0.000546597		91	GGGGGGAA	0.00209299		91	AGGGGGGC	1.05901e-05		91	GAGAGAAA	0.000146018
				92	GAGGAAAT	3.56477e-05		92	GGGGGGAG	0.0389243		92	ATAAAGGG	1.05901e-05		92	GGAAAGAA	0.000146018
				93	GAGGAACG	1.18826e-05		93	GGGGGGGA	0.000671335		93	ATAAGGGG	1.05901e-05		93	GGGAAAGG	0.000146018
				94	GAGGAAGG	2.37651e-05		94	GGGGGGGG	0.0849042		94	CAAAAAAG	1.05901e-05		94	GGGGAGAA	0.000146018
				95	GAGGACAA	1.18826e-05						95	CAAAAGAA	1.05901e-05		95	GAAGAAGG	0.000168483
				96	GAGGAGAA	5.94128e-05						96	CAAAAGGT	1.05901e-05		96	GAGAAAAG	0.000168483
				97	GAGGAGAG	2.37651e-05						97	CAAAATTG	1.05901e-05		97	AAAAAAGA	0.000179715
				98	GAGGAGCG	1.18826e-05						98	CAAACAAA	1.05901e-05		98	AAGAAGGG	0.000179715
				99	GAGGCAAA	0.000190121						99	CAAACAAG	1.05901e-05		99	GAGGGAAG	0.000179715
				100	GAGGCAAG	0.000154473						100	CAAAGAAA	1.05901e-05		100	GGAAAGGA	0.000179715
				101	GAGGCGAG	1.18826e-05						101	CAAGAAAG	1.05901e-05		101	AAAGGAAA	0.000190947
				102	GAGGGAAA	0.00222204						102	CAAGGAAA	1.05901e-05		102	AAAGAAAA	0.000202179
				103	GAGGGAAG	0.00101002						103	CAAGGGGG	1.05901e-05		103	GAGGGGAG	0.000202179
				104	GAGGGACA	1.18826e-05						104	CAGGAAAA	1.05901e-05		104	GGGAGGAA	0.000235876
				105	GAGGGATA	1.18826e-05						105	CAGGGAAA	1.05901e-05		105	GGGGAGGG	0.000235876
				106	GAGGGATG	1.18826e-05						106	CAGGGGAG	1.05901e-05		106	AAAGGGAG	0.00025834
				107	GAGGGCAA	2.37651e-05						107	CAGGGGGG	1.05901e-05		107	GGAAGGGA	0.00025834
				108	GAGGGCAG	0.000118826						108	CGAAAACA	1.05901e-05		108	GAGGAAAG	0.000269572
				109	GAGGGCAT	1.18826e-05						109	CGAAGGCG	1.05901e-05		109	AGAGGGGG	0.000280804
				110	GAGGGCGT	1.18826e-05						110	CGAGGGAG	1.05901e-05		110	GGAGGGGA	0.000280804
				111	GAGGGGAA	1.18826e-05						111	CGAGGGGC	1.05901e-05		111	AAAAGAGG	0.000292036
				112	GAGGGGAG	3.56477e-05						112	CGGAAAAG	1.05901e-05		112	GAAGAGAG	0.000292036
				113	GAGGGGGG	1.18826e-05						113	CGGAGAAG	1.05901e-05		113	GAAGAAAG	0.000303269
				114	GCAGAAAA	1.18826e-05						114	CGGCGAAG	1.05901e-05		114	GGAGAGGG	0.000303269
				115	GCAGGAAA	3.56477e-05						115	CGGGAAAG	1.05901e-05		115	AGGAAAAA	0.000314501
				116	GCAGGAAG	3.56477e-05						116	CGGGGGGA	1.05901e-05		116	GGGAAGAA	0.000314501
				117	GCAGGCAG	1.18826e-05						117	CGGGGGGG	1.05901e-05		117	AGAAAAAA	0.000348197
				118	GCCGGGAA	1.18826e-05						118	CGGGGTTG	1.05901e-05		118	AGGAAGGG	0.000348197
				119	GCGAAAAA	0.000142591						119	GAAAAACT	1.05901e-05		119	GAGGGAAA	0.000359429
				120	GCGAAAAG	7.12953e-05						120	GAAAAATA	1.05901e-05		120	GAGAGGAG	0.000393126
				121	GCGAAGAA	1.18826e-05						121	GAAACAAA	1.05901e-05		121	GGAAAAGG	0.00041559
				122	GCGACAAG	2.37651e-05						122	GAAACAGG	1.05901e-05		122	GGGGAAGG	0.00041559
				123	GCGAGAAA	1.18826e-05						123	GAAACGAG	1.05901e-05		123	AAAAGGGA	0.000494215
				124	GCGAGGAG	4.75302e-05						124	GAAACGCA	1.05901e-05		124	GAGAGGGG	0.00051668
				125	GCGCAGGG	1.18826e-05						125	GAAACGCG	1.05901e-05		125	AGAAGGGG	0.000539144
				126	GCGGAAAA	0.000499067						126	GAAAGAAT	1.05901e-05		126	GGAGGAGG	0.000561608
				127	GCGGAAAG	0.000106943						127	GAAAGAGT	1.05901e-05		127	GAAAGAGG	0.000606537
				128	GCGGAAAT	3.56477e-05						128	GAAAGCAA	1.05901e-05		128	AGAAAGGG	0.000629001
				129	GCGGAACA	1.18826e-05						129	GAAAGGAC	1.05901e-05		129	GGAGAGAG	0.000640234
				130	GCGGAACG	1.18826e-05						130	GAAAGTGG	1.05901e-05		130	GGGAGGAG	0.000640234
				131	GCGGAAGG	1.18826e-05						131	GAAAGTGT	1.05901e-05		131	GGAAGAGG	0.00067393
				132	GCGGAATA	1.18826e-05						132	GAAATGGG	1.05901e-05		132	AAAAGAAG	0.000696394
				133	GCGGACAA	1.18826e-05						133	GAACGGAG	1.05901e-05		133	AAAAGGAA	0.000730091
				134	GCGGACAG	2.37651e-05						134	GAACGGGA	1.05901e-05		134	GGGAGAAG	0.000730091
				135	GCGGAGAA	1.18826e-05						135	GAAGAAAT	1.05901e-05		135	GAAAAGAA	0.000763787
				136	GCGGAGAG	3.56477e-05						136	GAAGACGG	1.05901e-05		136	AAAAAGAA	0.000786252
				137	GCGGAGGA	1.18826e-05						137	GAAGCGCA	1.05901e-05		137	GAAGGAGG	0.000786252
				138	GCGGCAAA	2.37651e-05						138	GAAGCGGT	1.05901e-05		138	GGAAGGAA	0.000786252
				139	GCGGCAAG	8.31779e-05						139	GAAGGAGT	1.05901e-05		139	GGGGAGAG	0.000819948
				140	GCGGCAAT	1.18826e-05						140	GAAGGATA	1.05901e-05		140	GAAGGGGA	0.000831181
				141	GCGGCCAG	1.18826e-05						141	GAAGGCGA	1.05901e-05		141	AAAAAGGA	0.000853645
				142	GCGGCGAG	3.56477e-05						142	GAAGGGCT	1.05901e-05		142	GAGGGGGG	0.00093227
				143	GCGGCGTT	1.18826e-05						143	GAAGGGTT	1.05901e-05		143	GGGAGGGG	0.000943502
				144	GCGGGAAA	0.00203192						144	GAAGGTGG	1.05901e-05		144	GAGAAGGG	0.000954734
				145	GCGGGAAG	0.0014972						145	GAAGTGGG	1.05901e-05		145	GGGGGGGA	0.0010109
				146	GCGGGAAT	8.31779e-05						146	GACAAAGG	1.05901e-05		146	GGGGGAGG	0.00112322
				147	GCGGGACA	1.18826e-05						147	GACAAAGT	1.05901e-05		147	GAAGGGAA	0.00122431
				148	GCGGGACG	1.18826e-05						148	GACACAAA	1.05901e-05		148	GGGGGGAA	0.00126924
				149	GCGGGAGA	1.18826e-05						149	GACACGGG	1.05901e-05		149	GAAAGGGA	0.00130293
				150	GCGGGAGT	1.18826e-05						150	GACAGACA	1.05901e-05		150	GGAGGGAA	0.00135909
				151	GCGGGCAA	7.12953e-05						151	GACAGGCG	1.05901e-05		151	GGAGAAAG	0.00142649
				152	GCGGGCAC	1.18826e-05						152	GACAGGGA	1.05901e-05		152	GGGAAGAG	0.00143772
				153	GCGGGCAG	0.000320829						153	GACAGGGT	1.05901e-05		153	GGAAAGAG	0.00148265
				154	GCGGGCAT	2.37651e-05						154	GACGGAAA	1.05901e-05		154	GAGAAAAA	0.00158374
				155	GCGGGCTA	1.18826e-05						155	GACGGAGT	1.05901e-05		155	GAAGAGGG	0.00171852
				156	GCGGGGAA	0.000166356						156	GACGGCAA	1.05901e-05		156	GAAAGGAA	0.00186454
				157	GCGGGGAG	3.56477e-05						157	GACGGGCG	1.05901e-05		157	GAAAAGGA	0.00198809
				158	GCGGGGCG	3.56477e-05						158	GACGGGGA	1.05901e-05		158	GGGAGAAA	0.00208918
				159	GCGGTAAG	1.18826e-05						159	GACGGGTG	1.05901e-05		159	GAAGGAAG	0.00212288
				160	GGAAAAAA	0.0203667						160	GACGTGCG	1.05901e-05		160	GAAAGAAG	0.00247108
				161	GGAAAAAC	2.37651e-05						161	GAGAAAAC	1.05901e-05		161	GGAAAAAG	0.00248231
				162	GGAAAAAG	0.00819896						162	GAGAAAGA	1.05901e-05		162	GGAAGAAG	0.0025497
				163	GGAAAAAT	2.37651e-05						163	GAGAAGAA	1.05901e-05		163	GGGAAAAG	0.00270695
				164	GGAAAACA	0.00055848						164	GAGAGACG	1.05901e-05		164	GAGGAAAA	0.0028642
				165	GGAAAACG	0.000118826						165	GAGAGAGG	1.05901e-05		165	AAAGGGGG	0.00299899
				166	GGAAAAGA	1.18826e-05						166	GAGAGGGC	1.05901e-05		166	GGGGAAAG	0.00354937
				167	GGAAAAGG	0.000154473						167	GAGAGGGT	1.05901e-05		167	GGAGGGAG	0.00404358
				168	GGAAAAGT	9.50604e-05						168	GAGAGTAG	1.05901e-05		168	GAAAAAGG	0.00411097
				169	GGAAAATA	1.18826e-05						169	GAGCACAG	1.05901e-05		169	AAAAGGAG	0.0041896
				170	GGAAACAA	0.000142591						170	GAGCGGGT	1.05901e-05		170	AAAAGAAA	0.00433562
				171	GGAAACAG	0.00046342						171	GAGGAACA	1.05901e-05		171	GAAGAAAA	0.00441424
				172	GGAAAGAA	1.18826e-05						172	GAGGAGAA	1.05901e-05		172	GGAAGAAA	0.00449287
				173	GGAAAGAG	5.94128e-05						173	GAGGCAAA	1.05901e-05		173	GAAGGAAA	0.00498708
				174	GGAAAGCG	1.18826e-05						174	GAGGCAAG	1.05901e-05		174	GAAAGAAA	0.00564978
				175	GGAAAGGG	2.37651e-05						175	GAGGCGAA	1.05901e-05		175	GGAAGGAG	0.00604291
				176	GGAAATAG	1.18826e-05						176	GAGGGACG	1.05901e-05		176	GAAGGGAG	0.00706503
				177	GGAACAAA	0.000118826						177	GAGGGTAA	1.05901e-05		177	GGAAAGGG	0.00888465
				178	GGAACAAG	9.50604e-05						178	GAGGGTCG	1.05901e-05		178	GGAGGAAG	0.00892957
				179	GGAACACA	1.18826e-05						179	GATAAGGG	1.05901e-05		179	AAAAAAAG	0.00964843
				180	GGAACACG	1.18826e-05						180	GATAGGGG	1.05901e-05		180	GGGGGAAG	0.0100416
				181	GGAACCAA	1.18826e-05						181	GATGGAAG	1.05901e-05		181	AAAAAAGG	0.0106818
				182	GGAACCAG	2.37651e-05						182	GCAAAACA	1.05901e-05		182	GGAAGGGG	0.010738
				183	GGAACCAT	1.18826e-05						183	GCAAAAGG	1.05901e-05		183	GAAAAGAG	0.0107492
				184	GGAAGAAA	0.000392124						184	GCAAAAGT	1.05901e-05		184	GGGGGGAG	0.0110525
				185	GGAAGAAG	5.94128e-05						185	GCAAGAGG	1.05901e-05		185	GAAAAAAG	0.0112322
				186	GGAAGACA	1.18826e-05						186	GCAAGGCA	1.05901e-05		186	GAAAGGAG	0.0139279
				187	GGAAGCAA	1.18826e-05						187	GCACAAAA	1.05901e-05		187	GGAGGAAA	0.0147141
				188	GGAAGGAA	3.56477e-05						188	GCACACAG	1.05901e-05		188	GGAGAAAA	0.0147815
				189	GGAAGGAG	2.37651e-05						189	GCACGGGT	1.05901e-05		189	GGAAAAAA	0.0155341
				190	GGAAGGCG	1.18826e-05						190	GCAGAACA	1.05901e-05		190	GGGAAGGG	0.015725
				191	GGAATAAA	4.75302e-05						191	GCAGAAGG	1.05901e-05		191	GGGGGAAA	0.019061
				192	GGAATAAG	1.18826e-05						192	GCAGAGAG	1.05901e-05		192	AAAAAGAG	0.0213187
				193	GGAATACA	1.18826e-05						193	GCAGAGTT	1.05901e-05		193	GGAGGGGG	0.0230147
				194	GGACAAAA	0.000249534						194	GCAGCAAG	1.05901e-05		194	GGGAAAAA	0.0242503
				195	GGACAAAG	0.000344594						195	GCAGCCAA	1.05901e-05		195	GAAAAAAA	0.0272942
				196	GGACAAAT	5.94128e-05						196	GCAGCGGG	1.05901e-05		196	GGGGAAAA	0.0308772
				197	GGACAACA	1.18826e-05						197	GCAGGACG	1.05901e-05		197	GAAGGGGG	0.0326631
				198	GGACACAA	1.18826e-05						198	GCAGGCGG	1.05901e-05		198	GAAAAGGG	0.0598675
				199	GGACACAG	1.18826e-05						199	GCAGGCGT	1.05901e-05		199	GAAAGGGG	0.0930248
				200	GGACGAAG	1.18826e-05						200	GCAGGGAC	1.05901e-05		200	GGGGGGGG	0.0952825
				201	GGACGACG	1.18826e-05						201	GCAGGTAG	1.05901e-05		201	AAAAGGGG	0.126733
				202	GGACGAGT	1.18826e-05						202	GCCAAGCG	1.05901e-05		202	AAAAAGGG	0.131158
				203	GGACGGAG	1.18826e-05						203	GCCAAGGG	1.05901e-05
				204	GGAGAAAA	0.00589375						204	GCCGGAAA	1.05901e-05
				205	GGAGAAAG	0.000926839						205	GCGAAAAT	1.05901e-05
				206	GGAGAACA	5.94128e-05						206	GCGAAATT	1.05901e-05
				207	GGAGAACG	1.18826e-05						207	GCGAGAAA	1.05901e-05
				208	GGAGAAGG	2.37651e-05						208	GCGAGGGG	1.05901e-05
				209	GGAGACAA	4.75302e-05						209	GCGCAAAG	1.05901e-05
				210	GGAGACAG	4.75302e-05						210	GCGGAACA	1.05901e-05
				211	GGAGAGAA	2.37651e-05						211	GCGGAAGG	1.05901e-05
				212	GGAGAGAG	5.94128e-05						212	GCGGCAAG	1.05901e-05
				213	GGAGAGCG	3.56477e-05						213	GCGGCCAA	1.05901e-05
				214	GGAGCAAA	3.56477e-05						214	GCGGGAAT	1.05901e-05
				215	GGAGCAAG	0.000106943						215	GCGGGAGG	1.05901e-05
				216	GGAGCACA	1.18826e-05						216	GCGGGGAT	1.05901e-05
				217	GGAGCCAG	1.18826e-05						217	GCGGGGGA	1.05901e-05
				218	GGAGGAAA	0.00173485						218	GGAAAATG	1.05901e-05
				219	GGAGGAAG	0.000724836						219	GGAAACAA	1.05901e-05
				220	GGAGGACA	1.18826e-05						220	GGAAACAC	1.05901e-05
				221	GGAGGAGA	1.18826e-05						221	GGAAACGA	1.05901e-05
				222	GGAGGCAA	1.18826e-05						222	GGAAACGG	1.05901e-05
				223	GGAGGCAG	5.94128e-05						223	GGAAAGGC	1.05901e-05
				224	GGAGGGAA	1.18826e-05						224	GGAAAGGT	1.05901e-05
				225	GGATAAAA	1.18826e-05						225	GGAAATAA	1.05901e-05
				226	GGATAAAG	5.94128e-05						226	GGAAATTG	1.05901e-05
				227	GGCAAAAA	0.000142591						227	GGAACCAA	1.05901e-05
				228	GGCAAAAG	9.50604e-05						228	GGAAGAGT	1.05901e-05
				229	GGCAAAAT	2.37651e-05						229	GGAAGCAA	1.05901e-05
				230	GGCAAACA	1.18826e-05						230	GGAAGCCG	1.05901e-05
				231	GGCAAAGT	3.56477e-05						231	GGAAGGAC	1.05901e-05
				232	GGCAACAA	1.18826e-05						232	GGAAGGAT	1.05901e-05
				233	GGCAAGCG	1.18826e-05						233	GGAAGGCT	1.05901e-05
				234	GGCACAAA	1.18826e-05						234	GGAAGTTG	1.05901e-05
				235	GGCACACG	1.18826e-05						235	GGACACAG	1.05901e-05
				236	GGCAGAAA	1.18826e-05						236	GGACAGAA	1.05901e-05
				237	GGCAGGCG	1.18826e-05						237	GGACCGGG	1.05901e-05
				238	GGCAGGGT	1.18826e-05						238	GGACGAAT	1.05901e-05
				239	GGCGAAAA	0.000130708						239	GGACGAGT	1.05901e-05
				240	GGCGAAAG	2.37651e-05						240	GGACGGTT	1.05901e-05
				241	GGCGAAAT	1.18826e-05						241	GGAGACAG	1.05901e-05
				242	GGCGAACA	1.18826e-05						242	GGAGAGAT	1.05901e-05
				243	GGCGAACG	1.18826e-05						243	GGAGAGTA	1.05901e-05
				244	GGCGACAG	1.18826e-05						244	GGAGAGTG	1.05901e-05
				245	GGCGAGCA	1.18826e-05						245	GGAGCAAT	1.05901e-05
				246	GGCGCAAG	1.18826e-05						246	GGAGCCAA	1.05901e-05
				247	GGCGCACG	1.18826e-05						247	GGAGCCAG	1.05901e-05
				248	GGCGGAAA	0.000392124						248	GGAGCGCG	1.05901e-05
				249	GGCGGAAG	0.000368359						249	GGAGCGGA	1.05901e-05
				250	GGCGGACA	1.18826e-05						250	GGAGCGTG	1.05901e-05
				251	GGCGGACG	1.18826e-05						251	GGAGGAGC	1.05901e-05
				252	GGCGGAGA	2.37651e-05						252	GGAGGCGT	1.05901e-05
				253	GGCGGAGT	1.18826e-05						253	GGAGGGAC	1.05901e-05
				254	GGCGGCAA	1.18826e-05						254	GGAGGGCT	1.05901e-05
				255	GGCGGCAT	1.18826e-05						255	GGAGGGTA	1.05901e-05
				256	GGCGGGAA	2.37651e-05						256	GGAGGTTG	1.05901e-05
				257	GGCGGGAG	2.37651e-05						257	GGAGTGCG	1.05901e-05
				258	GGCGGGCG	7.12953e-05						258	GGATCGGG	1.05901e-05
				259	GGGAAAAA	0.170016						259	GGATGAAG	1.05901e-05
				260	GGGAAAAC	0.000166356						260	GGATGGAG	1.05901e-05
				261	GGGAAAAG	0.0404126						261	GGATGGGG	1.05901e-05
				262	GGGAAAAT	0.000724836						262	GGCAAACA	1.05901e-05
				263	GGGAAACA	0.00298252						263	GGCAAAGT	1.05901e-05
				264	GGGAAACG	0.000784248						264	GGCAAATT	1.05901e-05
				265	GGGAAACT	2.37651e-05						265	GGCAAGCA	1.05901e-05
				266	GGGAAAGA	7.12953e-05						266	GGCACAAG	1.05901e-05
				267	GGGAAAGG	0.000582245						267	GGCACGGG	1.05901e-05
				268	GGGAAAGT	7.12953e-05						268	GGCAGAAT	1.05901e-05
				269	GGGAAATA	0.000106943						269	GGCAGAGG	1.05901e-05
				270	GGGAAATG	5.94128e-05						270	GGCAGCAG	1.05901e-05
				271	GGGAAATT	5.94128e-05						271	GGCAGGAT	1.05901e-05
				272	GGGAACAA	0.00065354						272	GGCAGGGT	1.05901e-05
				273	GGGAACAC	1.18826e-05						273	GGCATAAG	1.05901e-05
				274	GGGAACAG	0.000891191						274	GGCCAGGG	1.05901e-05
				275	GGGAACCA	5.94128e-05						275	GGCCGAGT	1.05901e-05
				276	GGGAAGAA	0.000368359						276	GGCGAAAT	1.05901e-05
				277	GGGAAGAC	2.37651e-05						277	GGCGAGAA	1.05901e-05
				278	GGGAAGAG	0.00150908						278	GGCGCAAA	1.05901e-05
				279	GGGAAGCA	5.94128e-05						279	GGCGCAAG	1.05901e-05
				280	GGGAAGCG	0.000273299						280	GGCGCGGG	1.05901e-05
				281	GGGAAGGG	0.000546597						281	GGCGGAGA	1.05901e-05
				282	GGGAAGGT	1.18826e-05						282	GGCGGCAA	1.05901e-05
				283	GGGAAGTG	2.37651e-05						283	GGCGGCGG	1.05901e-05
				284	GGGAATAA	3.56477e-05						284	GGCGGGAT	1.05901e-05
				285	GGGAATAG	4.75302e-05						285	GGCGGGGA	1.05901e-05
				286	GGGAATAT	2.37651e-05						286	GGCGGTAA	1.05901e-05
				287	GGGAATCA	1.18826e-05						287	GGCTGGGT	1.05901e-05
				288	GGGAATCG	1.18826e-05						288	GGGAAATA	1.05901e-05
				289	GGGAATTA	1.18826e-05						289	GGGAACAT	1.05901e-05
				290	GGGACAAA	0.00228145						290	GGGAACCA	1.05901e-05
				291	GGGACAAC	1.18826e-05						291	GGGAAGAC	1.05901e-05
				292	GGGACAAG	0.00257851						292	GGGAATAG	1.05901e-05
				293	GGGACAAT	3.56477e-05						293	GGGACAGG	1.05901e-05
				294	GGGACACA	0.000142591						294	GGGAGAAC	1.05901e-05
				295	GGGACACG	9.50604e-05						295	GGGAGAGT	1.05901e-05
				296	GGGACACT	1.18826e-05						296	GGGAGCCA	1.05901e-05
				297	GGGACAGG	7.12953e-05						297	GGGAGGTG	1.05901e-05
				298	GGGACAGT	1.18826e-05						298	GGGAGTAA	1.05901e-05
				299	GGGACATA	3.56477e-05						299	GGGAGTAT	1.05901e-05
				300	GGGACATG	1.18826e-05						300	GGGATAAG	1.05901e-05
				301	GGGACCAA	7.12953e-05						301	GGGCAAAC	1.05901e-05
				302	GGGACCAG	0.000261416						302	GGGCAACG	1.05901e-05
				303	GGGACGAA	1.18826e-05						303	GGGCAAGG	1.05901e-05
				304	GGGACGAG	0.000106943						304	GGGCAATA	1.05901e-05
				305	GGGACGCA	2.37651e-05						305	GGGCACAG	1.05901e-05
				306	GGGACGCG	4.75302e-05						306	GGGCATAT	1.05901e-05
				307	GGGACGGG	1.18826e-05						307	GGGCGAGG	1.05901e-05
				308	GGGACGTG	1.18826e-05						308	GGGCGAGT	1.05901e-05
				309	GGGACTAA	1.18826e-05						309	GGGCGGCA	1.05901e-05
				310	GGGACTAT	1.18826e-05						310	GGGCGGGA	1.05901e-05
				311	GGGAGAAA	0.0129163						311	GGGCGGTG	1.05901e-05
				312	GGGAGAAG	0.00472926						312	GGGGAAGT	1.05901e-05
				313	GGGAGACA	8.31779e-05						313	GGGGACAT	1.05901e-05
				314	GGGAGACG	3.56477e-05						314	GGGGACGA	1.05901e-05
				315	GGGAGAGA	2.37651e-05						315	GGGGCATG	1.05901e-05
				316	GGGAGAGG	2.37651e-05						316	GGGGCCAA	1.05901e-05
				317	GGGAGCAA	7.12953e-05						317	GGGGCCGG	1.05901e-05
				318	GGGAGCAG	0.000202003						318	GGGGCGAA	1.05901e-05
				319	GGGAGCAT	1.18826e-05						319	GGGGCGAC	1.05901e-05
				320	GGGAGGAA	0.000843661						320	GGGGCGCA	1.05901e-05
				321	GGGAGGAG	0.000415889						321	GGGGCGGC	1.05901e-05
				322	GGGAGGCA	9.50604e-05						322	GGGGCGTA	1.05901e-05
				323	GGGAGGCG	0.000308946						323	GGGGGAGC	1.05901e-05
				324	GGGAGGGA	1.18826e-05						324	GGGGGATT	1.05901e-05
				325	GGGAGGGG	3.56477e-05						325	GGGGGCGT	1.05901e-05
				326	GGGAGTAA	1.18826e-05						326	GGGGGCTA	1.05901e-05
				327	GGGAGTAG	7.12953e-05						327	GGGGGGCT	1.05901e-05
				328	GGGATAAA	9.50604e-05						328	GGGGGTCA	1.05901e-05
				329	GGGATAAG	0.000297064						329	GGGGTACG	1.05901e-05
				330	GGGATAAT	2.37651e-05						330	GGGGTCAG	1.05901e-05
				331	GGGATACA	1.18826e-05						331	GGGGTGCA	1.05901e-05
				332	GGGATACG	1.18826e-05						332	GGGGTGCG	1.05901e-05
				333	GGGATTAG	1.18826e-05						333	GGGTAACA	1.05901e-05
				334	GGGCAAAA	0.00323205						334	GGGTAACG	1.05901e-05
				335	GGGCAAAC	2.37651e-05						335	GGGTGAAA	1.05901e-05
				336	GGGCAAAG	0.00500255						336	GGGTGGAA	1.05901e-05
				337	GGGCAAAT	0.00154473						337	GGGTGGCG	1.05901e-05
				338	GGGCAACA	8.31779e-05						338	GGTAAAAA	1.05901e-05
				339	GGGCAACG	0.000106943						339	GGTAGAAG	1.05901e-05
				340	GGGCAACT	2.37651e-05						340	GGTCGGGG	1.05901e-05
				341	GGGCAAGG	1.18826e-05						341	GGTGGGCG	1.05901e-05
				342	GGGCAAGT	2.37651e-05						342	GTAAGGGT	1.05901e-05
				343	GGGCAATA	3.56477e-05						343	GTCAAAAT	1.05901e-05
				344	GGGCACAA	1.18826e-05						344	GTGAGGGG	1.05901e-05
				345	GGGCACAG	0.000190121						345	GTGGAAAA	1.05901e-05
				346	GGGCACAT	3.56477e-05						346	GTGGAAAT	1.05901e-05
				347	GGGCAGAA	1.18826e-05						347	GTGGGAAA	1.05901e-05
				348	GGGCAGAG	5.94128e-05						348	GTGGGAAG	1.05901e-05
				349	GGGCAGCA	1.18826e-05						349	GTGGGGGA	1.05901e-05
				350	GGGCAGCG	0.000106943						350	TAAAAATT	1.05901e-05
				351	GGGCAGGG	1.18826e-05						351	TAAAGGAG	1.05901e-05
				352	GGGCAGTG	1.18826e-05						352	TAGAAAAG	1.05901e-05
				353	GGGCATAG	7.12953e-05						353	TAGAGGGG	1.05901e-05
				354	GGGCATCA	1.18826e-05						354	TAGGGCAG	1.05901e-05
				355	GGGCCAAG	3.56477e-05						355	TAGGGGAA	1.05901e-05
				356	GGGCCCAG	1.18826e-05						356	TCAAAAAT	1.05901e-05
				357	GGGCGAAA	0.000570363						357	TCAAGGGG	1.05901e-05
				358	GGGCGAAG	0.000998134						358	TCCACATA	1.05901e-05
				359	GGGCGAAT	2.37651e-05						359	TGAAAAGG	1.05901e-05
				360	GGGCGACA	5.94128e-05						360	TGAAGGGG	1.05901e-05
				361	GGGCGACG	2.37651e-05						361	TGAGGAAA	1.05901e-05
				362	GGGCGAGA	1.18826e-05						362	TGGGGAAA	1.05901e-05
				363	GGGCGAGG	2.37651e-05						363	TGGGGAAG	1.05901e-05
				364	GGGCGAGT	1.18826e-05						364	AAAAAGAC	2.11802e-05
				365	GGGCGATA	2.37651e-05						365	AAAAAGTG	2.11802e-05
				366	GGGCGCAG	5.94128e-05						366	AAAAGAGT	2.11802e-05
				367	GGGCGGAA	0.000415889						367	AAACAAAG	2.11802e-05
				368	GGGCGGAG	0.000356477						368	AAAGGCAA	2.11802e-05
				369	GGGCGGAT	3.56477e-05						369	AAAGGGTT	2.11802e-05
				370	GGGCGGCA	3.56477e-05						370	AACAAAAT	2.11802e-05
				371	GGGCGGCG	0.000522832						371	AAGAAAAG	2.11802e-05
				372	GGGCGTAG	5.94128e-05						372	AAGAAGAA	2.11802e-05
				373	GGGCTTAA	1.18826e-05						373	AAGGAGGG	2.11802e-05
				374	GGGCTTAG	1.18826e-05						374	AAGGGGGT	2.11802e-05
				375	GGGGAAAA	0.253752						375	ACAAAAAG	2.11802e-05
				376	GGGGAAAC	0.000118826						376	ACAAAATA	2.11802e-05
				377	GGGGAAAG	0.066269						377	ACAAAATT	2.11802e-05
				378	GGGGAAAT	0.000724836						378	ACAAGAAA	2.11802e-05
				379	GGGGAACA	0.0017705						379	AGAAAGAA	2.11802e-05
				380	GGGGAACC	2.37651e-05						380	AGAAAGTG	2.11802e-05
				381	GGGGAACG	0.00133085						381	AGAAGGGA	2.11802e-05
				382	GGGGAACT	1.18826e-05						382	AGAGGGGA	2.11802e-05
				383	GGGGAAGA	0.000273299						383	AGCAAAAA	2.11802e-05
				384	GGGGAAGC	1.18826e-05						384	AGCAAGGG	2.11802e-05
				385	GGGGAAGG	0.0027924						385	AGGAAAGG	2.11802e-05
				386	GGGGAAGT	0.000213886						386	AGGAAGAG	2.11802e-05
				387	GGGGAATA	7.12953e-05						387	AGGGGAAG	2.11802e-05
				388	GGGGAATG	2.37651e-05						388	AGGGGGTT	2.11802e-05
				389	GGGGACAA	0.00165167						389	CAAAAAAA	2.11802e-05
				390	GGGGACAC	3.56477e-05						390	CAAAAATT	2.11802e-05
				391	GGGGACAG	0.00169921						391	CAAAAGAG	2.11802e-05
				392	GGGGACAT	0.000130708						392	CAAGAAAA	2.11802e-05
				393	GGGGACCA	0.000118826						393	CGAAAAAA	2.11802e-05
				394	GGGGACCG	7.12953e-05						394	CGAAGGGG	2.11802e-05
				395	GGGGACGA	1.18826e-05						395	CGAGAAAA	2.11802e-05
				396	GGGGACGG	7.12953e-05						396	CGGGGAAG	2.11802e-05
				397	GGGGACGT	3.56477e-05						397	CGGGGACA	2.11802e-05
				398	GGGGACTA	2.37651e-05						398	CGGGGCAG	2.11802e-05
				399	GGGGACTC	1.18826e-05						399	CGGGGGTT	2.11802e-05
				400	GGGGACTG	1.18826e-05						400	GAAAAAGT	2.11802e-05
				401	GGGGAGAA	0.00294687						401	GAAAAGAC	2.11802e-05
				402	GGGGAGAC	1.18826e-05						402	GAAAATAG	2.11802e-05
				403	GGGGAGAG	0.0110032						403	GAACAAAA	2.11802e-05
				404	GGGGAGAT	2.37651e-05						404	GAACAAAG	2.11802e-05
				405	GGGGAGCA	0.000285181						405	GAACGGGG	2.11802e-05
				406	GGGGAGCC	1.18826e-05						406	GAAGACAA	2.11802e-05
				407	GGGGAGCG	0.00109319						407	GAAGAGCG	2.11802e-05
				408	GGGGAGGA	9.50604e-05						408	GAAGCAAA	2.11802e-05
				409	GGGGAGGG	0.00196062						409	GAAGCAAG	2.11802e-05
				410	GGGGAGTA	7.12953e-05						410	GAAGGAAT	2.11802e-05
				411	GGGGAGTG	0.000166356						411	GAAGGAGA	2.11802e-05
				412	GGGGATAA	9.50604e-05						412	GAAGGATG	2.11802e-05
				413	GGGGATAG	7.12953e-05						413	GAAGGCTA	2.11802e-05
				414	GGGGATAT	2.37651e-05						414	GAAGGGAC	2.11802e-05
				415	GGGGATGG	1.18826e-05						415	GAAGGTAG	2.11802e-05
				416	GGGGATTA	2.37651e-05						416	GAAGTAAA	2.11802e-05
				417	GGGGCAAA	0.00812767						417	GACAAAAG	2.11802e-05
				418	GGGGCAAC	1.18826e-05						418	GACAAGAG	2.11802e-05
				419	GGGGCAAG	0.0148413						419	GACAGGAG	2.11802e-05
				420	GGGGCAAT	0.000190121						420	GACGGAAG	2.11802e-05
				421	GGGGCACA	0.000261416						421	GAGAAACA	2.11802e-05
				422	GGGGCACC	1.18826e-05						422	GAGAGCAG	2.11802e-05
				423	GGGGCACG	0.000582245						423	GAGAGGAA	2.11802e-05
				424	GGGGCACT	1.18826e-05						424	GAGCAAAG	2.11802e-05
				425	GGGGCAGA	4.75302e-05						425	GAGCAAAT	2.11802e-05
				426	GGGGCAGG	0.000202003						426	GAGCGGAG	2.11802e-05
				427	GGGGCATA	0.000154473						427	GAGCGGGG	2.11802e-05
				428	GGGGCATG	3.56477e-05						428	GAGGAAAT	2.11802e-05
				429	GGGGCATT	2.37651e-05						429	GAGGACAG	2.11802e-05
				430	GGGGCCAA	0.000106943						430	GAGGAGCA	2.11802e-05
				431	GGGGCCAG	0.00101002						431	GAGGGACA	2.11802e-05
				432	GGGGCCGG	8.31779e-05						432	GAGGGAGG	2.11802e-05
				433	GGGGCCTG	1.18826e-05						433	GAGGGGGA	2.11802e-05
				434	GGGGCGAA	0.00046342						434	GCAAACAG	2.11802e-05
				435	GGGGCGAC	3.56477e-05						435	GCAGAGGG	2.11802e-05
				436	GGGGCGAG	0.00144967						436	GCAGGACA	2.11802e-05
				437	GGGGCGAT	2.37651e-05						437	GCAGGAGT	2.11802e-05
				438	GGGGCGCA	0.000178238						438	GCAGGGCA	2.11802e-05
				439	GGGGCGCG	0.000867426						439	GCAGGGTG	2.11802e-05
				440	GGGGCGGC	2.37651e-05						440	GCAGGTGG	2.11802e-05
				441	GGGGCGGT	2.37651e-05						441	GCGAGGAG	2.11802e-05
				442	GGGGCGTA	4.75302e-05						442	GCGGAAGT	2.11802e-05
				443	GGGGCGTG	0.000237651						443	GCGGCAAA	2.11802e-05
				444	GGGGCGTT	3.56477e-05						444	GCGGGCAA	2.11802e-05
				445	GGGGCTAA	1.18826e-05						445	GCGGGCAG	2.11802e-05
				446	GGGGCTAG	5.94128e-05						446	GCGGGCAT	2.11802e-05
				447	GGGGGAAA	0.104852						447	GCGGGGAA	2.11802e-05
				448	GGGGGAAC	0.000118826						448	GCGGGGCG	2.11802e-05
				449	GGGGGAAG	0.0559787						449	GGAAAATA	2.11802e-05
				450	GGGGGAAT	0.000475302						450	GGAAAATT	2.11802e-05
				451	GGGGGACA	0.00153285						451	GGAAACCA	2.11802e-05
				452	GGGGGACC	2.37651e-05						452	GGAAAGCA	2.11802e-05
				453	GGGGGACG	0.00169921						453	GGAAAGTG	2.11802e-05
				454	GGGGGACT	1.18826e-05						454	GGAACGAG	2.11802e-05
				455	GGGGGAGA	0.000332711						455	GGAAGACA	2.11802e-05
				456	GGGGGAGC	3.56477e-05						456	GGAAGGTA	2.11802e-05
				457	GGGGGAGG	0.00260228						457	GGAAGTGG	2.11802e-05
				458	GGGGGAGT	7.12953e-05						458	GGAATAAG	2.11802e-05
				459	GGGGGATA	5.94128e-05						459	GGACATAG	2.11802e-05
				460	GGGGGATG	2.37651e-05						460	GGACGAAG	2.11802e-05
				461	GGGGGATT	1.18826e-05						461	GGAGAATA	2.11802e-05
				462	GGGGGCAA	0.00168732						462	GGAGATAA	2.11802e-05
				463	GGGGGCAC	1.18826e-05						463	GGAGGATG	2.11802e-05
				464	GGGGGCAG	0.00595316						464	GGAGGATT	2.11802e-05
				465	GGGGGCAT	7.12953e-05						465	GGAGGCAT	2.11802e-05
				466	GGGGGCCA	0.000237651						466	GGAGGTAG	2.11802e-05
				467	GGGGGCCG	0.000202003						467	GGAGTAAG	2.11802e-05
				468	GGGGGCGA	3.56477e-05						468	GGATAGGG	2.11802e-05
				469	GGGGGCGC	1.18826e-05						469	GGATGAAA	2.11802e-05
				470	GGGGGCGG	0.000142591						470	GGCAAGAG	2.11802e-05
				471	GGGGGCGT	3.56477e-05						471	GGCAGCGG	2.11802e-05
				472	GGGGGCTA	2.37651e-05						472	GGCAGGAA	2.11802e-05
				473	GGGGGCTG	2.37651e-05						473	GGCAGGCG	2.11802e-05
				474	GGGGGGAA	0.00188933						474	GGCGAAAG	2.11802e-05
				475	GGGGGGAC	1.18826e-05						475	GGCGAACA	2.11802e-05
				476	GGGGGGAG	0.0351367						476	GGCGGCAT	2.11802e-05
				477	GGGGGGAT	1.18826e-05						477	GGCGGGTG	2.11802e-05
				478	GGGGGGCA	0.000356477						478	GGGAAAGA	2.11802e-05
				479	GGGGGGCG	0.00121202						479	GGGAAAGT	2.11802e-05
				480	GGGGGGGA	0.00060601						480	GGGAAGGC	2.11802e-05
				481	GGGGGGGC	1.18826e-05						481	GGGACACG	2.11802e-05
				482	GGGGGGGG	0.0766425						482	GGGACGAG	2.11802e-05
				483	GGGGGGGT	0.000320829						483	GGGAGACA	2.11802e-05
				484	GGGGGGTG	1.18826e-05						484	GGGAGTAG	2.11802e-05
				485	GGGGGTAA	4.75302e-05						485	GGGCAGCG	2.11802e-05
				486	GGGGGTAG	0.000249534						486	GGGCGAAT	2.11802e-05
				487	GGGGGTAT	4.75302e-05						487	GGGCGGAT	2.11802e-05
				488	GGGGGTCG	3.56477e-05						488	GGGGACCG	2.11802e-05
				489	GGGGTAAA	0.000285181						489	GGGGCAAT	2.11802e-05
				490	GGGGTAAC	1.18826e-05						490	GGGGCGGA	2.11802e-05
				491	GGGGTAAG	0.000356477						491	GGGGCGTT	2.11802e-05
				492	GGGGTAAT	5.94128e-05						492	GGGGGAAC	2.11802e-05
				493	GGGGTACG	4.75302e-05						493	GGGGGATA	2.11802e-05
				494	GGGGTATG	1.18826e-05						494	GGGGGCCA	2.11802e-05
				495	GGGGTCAG	3.56477e-05						495	GGGGGGTT	2.11802e-05
				496	GGGGTGAA	2.37651e-05						496	GGGGGTCG	2.11802e-05
				497	GGGGTGAG	5.94128e-05						497	GGGGTAAA	2.11802e-05
				498	GGGGTGCG	4.75302e-05						498	GGGTAAAA	2.11802e-05
				499	GGGGTGGG	1.18826e-05						499	GGTAAGGG	2.11802e-05
				500	GGGGTGTA	1.18826e-05						500	GGTAGAAA	2.11802e-05
				501	GGGTAAAA	0.000118826						501	GTAAAAAG	2.11802e-05
				502	GGGTAAAC	1.18826e-05						502	GTAAAAAT	2.11802e-05
				503	GGGTAAAG	0.000154473						503	GTAAGGAG	2.11802e-05
				504	GGGTACAG	5.94128e-05						504	GTGGGGGG	2.11802e-05
				505	GGGTACAT	1.18826e-05						505	TAAAAAAA	2.11802e-05
				506	GGGTGAAA	3.56477e-05						506	TAAAAAGG	2.11802e-05
				507	GGGTGGAA	1.18826e-05						507	TAAAGGGG	2.11802e-05
				508	GGGTGGAG	2.37651e-05						508	TAAGGGGG	2.11802e-05
				509	GGGTGGCA	1.18826e-05						509	AAAAAGCA	3.17702e-05
				510	GGGTGGCG	3.56477e-05						510	AAAAAGGC	3.17702e-05
				511	GGGTGGGG	2.37651e-05						511	AAAAAGTT	3.17702e-05
				512	GGGTGGTG	1.18826e-05						512	AAAAGAGA	3.17702e-05
				513	GGGTGTAG	1.18826e-05						513	AAAGGCAG	3.17702e-05
				514	GGTAAAAT	1.18826e-05						514	AAAGGGGA	3.17702e-05
				515	GGTAACAG	1.18826e-05						515	AACAAAAA	3.17702e-05
				516	GGTGAAAG	1.18826e-05						516	AAGAAGAG	3.17702e-05
				517	GGTGCGAG	1.18826e-05						517	ACAAAAGT	3.17702e-05
				518	GGTGGAAA	1.18826e-05						518	AGAAAAGG	3.17702e-05
				519	GGTGGAAG	3.56477e-05						519	AGAAGGCG	3.17702e-05
				520	GGTGGTAG	1.18826e-05						520	AGAGGAAG	3.17702e-05
				521	GTGAAAAA	8.31779e-05						521	AGGAAAAG	3.17702e-05
				522	GTGGAAAG	1.18826e-05						522	AGGAGGAG	3.17702e-05
				523	GTGGAAAT	1.18826e-05						523	AGGGGGAG	3.17702e-05
				524	GTGGCGAG	1.18826e-05						524	CAAAAGGG	3.17702e-05
				525	GTGGGAAA	4.75302e-05						525	GAAAGACA	3.17702e-05
				526	GTGGGAAG	3.56477e-05						526	GAAAGACG	3.17702e-05
				527	TGGGGAAG	1.18826e-05						527	GAACGGGT	3.17702e-05
												528	GAAGCAGG	3.17702e-05
												529	GAAGGACA	3.17702e-05
												530	GAGAACAG	3.17702e-05
												531	GAGAGGCA	3.17702e-05
												532	GAGAGGCG	3.17702e-05
												533	GAGAGGGA	3.17702e-05
												534	GAGCAGAG	3.17702e-05
												535	GAGGAAGG	3.17702e-05
												536	GAGGCGGG	3.17702e-05
												537	GAGGGGCA	3.17702e-05
												538	GCAAGAAG	3.17702e-05
												539	GCAAGCGG	3.17702e-05
												540	GCAAGGAA	3.17702e-05
												541	GCAAGGGT	3.17702e-05
												542	GCAGAAAG	3.17702e-05
												543	GCAGGAGG	3.17702e-05
												544	GCGGAAAT	3.17702e-05
												545	GCGGGAGT	3.17702e-05
												546	GCGGGGGG	3.17702e-05
												547	GCGGGGTT	3.17702e-05
												548	GGAACCAG	3.17702e-05
												549	GGACAACA	3.17702e-05
												550	GGAGAAAT	3.17702e-05
												551	GGAGAAGA	3.17702e-05
												552	GGAGAGCA	3.17702e-05
												553	GGAGAGGA	3.17702e-05
												554	GGAGCACA	3.17702e-05
												555	GGAGCAGG	3.17702e-05
												556	GGAGCGAG	3.17702e-05
												557	GGAGGGGC	3.17702e-05
												558	GGAGTAAA	3.17702e-05
												559	GGCACAAA	3.17702e-05
												560	GGCGGAAT	3.17702e-05
												561	GGCGGCAG	3.17702e-05
												562	GGGAAGGA	3.17702e-05
												563	GGGACACA	3.17702e-05
												564	GGGACCAG	3.17702e-05
												565	GGGCAACA	3.17702e-05
												566	GGGCGGAA	3.17702e-05
												567	GGGGACGG	3.17702e-05
												568	GGGGAGTG	3.17702e-05
												569	GGGGCGGT	3.17702e-05
												570	GGGGGAGT	3.17702e-05
												571	GGGGGATG	3.17702e-05
												572	GGGGGCAT	3.17702e-05
												573	GGGGGGGC	3.17702e-05
												574	GGGGGTAT	3.17702e-05
												575	GGGGGTGG	3.17702e-05
												576	GGGGTGGG	3.17702e-05
												577	GGTGGGGG	3.17702e-05
												578	GTAGGGGG	3.17702e-05
												579	TAAAAGGG	3.17702e-05
												580	TAGGGGGG	3.17702e-05
												581	AAAAATAG	4.23603e-05
												582	AAAAGCAG	4.23603e-05
												583	AAAAGCGG	4.23603e-05
												584	AAAGGGCG	4.23603e-05
												585	ACAAAGGT	4.23603e-05
												586	ACAAGGGG	4.23603e-05
												587	ACAGGGGG	4.23603e-05
												588	AGAGGGCG	4.23603e-05
												589	CAGAAGGG	4.23603e-05
												590	CGAAAAAT	4.23603e-05
												591	CGAAAGGG	4.23603e-05
												592	GAAAACAA	4.23603e-05
												593	GAAAAGCA	4.23603e-05
												594	GAAAAGGT	4.23603e-05
												595	GAAAGGTG	4.23603e-05
												596	GAAGAGAA	4.23603e-05
												597	GAAGGGGC	4.23603e-05
												598	GACGGGAG	4.23603e-05
												599	GAGGGCGG	4.23603e-05
												600	GCAAGCAG	4.23603e-05
												601	GCAGGGGA	4.23603e-05
												602	GGAAAGCG	4.23603e-05
												603	GGAAGAGA	4.23603e-05
												604	GGAAGGGC	4.23603e-05
												605	GGAAGGGT	4.23603e-05
												606	GGAAGTAG	4.23603e-05
												607	GGACAAAT	4.23603e-05
												608	GGACGAAA	4.23603e-05
												609	GGACGGCG	4.23603e-05
												610	GGAGAACA	4.23603e-05
												611	GGAGAGAA	4.23603e-05
												612	GGAGGAAT	4.23603e-05
												613	GGAGGCTA	4.23603e-05
												614	GGAGGGAT	4.23603e-05
												615	GGAGGGGT	4.23603e-05
												616	GGCAGAAG	4.23603e-05
												617	GGGAGGGA	4.23603e-05
												618	GGGCAGAG	4.23603e-05
												619	GGGCGAAG	4.23603e-05
												620	GGGGATAA	4.23603e-05
												621	GGGGCACA	4.23603e-05
												622	GGGGCACG	4.23603e-05
												623	GGGGCGTG	4.23603e-05
												624	GGGGGGAT	4.23603e-05
												625	GGGGGGTG	4.23603e-05
												626	GGTAGGGG	4.23603e-05
												627	TAAAAAAG	4.23603e-05
												628	AAAAACGG	5.29504e-05
												629	AAAACGGG	5.29504e-05
												630	AAAAGGCA	5.29504e-05
												631	AAAGGAAG	5.29504e-05
												632	AGGGGAAA	5.29504e-05
												633	CGGGGAAA	5.29504e-05
												634	GAAAACGG	5.29504e-05
												635	GAAGAGGA	5.29504e-05
												636	GAGCAAAA	5.29504e-05
												637	GAGGGGGT	5.29504e-05
												638	GAGGGGTT	5.29504e-05
												639	GCAAAGAG	5.29504e-05
												640	GCGAAAAG	5.29504e-05
												641	GCGGAAAG	5.29504e-05
												642	GGAAAAGA	5.29504e-05
												643	GGAAACAG	5.29504e-05
												644	GGACGGTG	5.29504e-05
												645	GGAGAGCG	5.29504e-05
												646	GGAGGCTG	5.29504e-05
												647	GGAGGGTG	5.29504e-05
												648	GGCGGAGG	5.29504e-05
												649	GGGAACAA	5.29504e-05
												650	GGGAGCGG	5.29504e-05
												651	GGGAGGCA	5.29504e-05
												652	GGGGAATA	5.29504e-05
												653	GGGGCGCG	5.29504e-05
												654	GGGGGGAC	5.29504e-05
												655	GTAAAGGG	5.29504e-05
												656	AAAAAACA	6.35405e-05
												657	AAAACAAA	6.35405e-05
												658	AAAACAAG	6.35405e-05
												659	AAAGAGGG	6.35405e-05
												660	AAAGGGAA	6.35405e-05
												661	AAGGGGGG	6.35405e-05
												662	AAGGGGTT	6.35405e-05
												663	AGAAAAAG	6.35405e-05
												664	CAAAGGAG	6.35405e-05
												665	GAAAAGTG	6.35405e-05
												666	GAAAGGCA	6.35405e-05
												667	GACGGGGT	6.35405e-05
												668	GAGAAGAG	6.35405e-05
												669	GAGGAGAG	6.35405e-05
												670	GCAAGGCG	6.35405e-05
												671	GCAGGCAG	6.35405e-05
												672	GGAAGGTG	6.35405e-05
												673	GGAGACAA	6.35405e-05
												674	GGAGGAGA	6.35405e-05
												675	GGAGGATA	6.35405e-05
												676	GGCGGGAA	6.35405e-05
												677	GGCGGGCA	6.35405e-05
												678	GGCGGGCG	6.35405e-05
												679	GGGCGGCG	6.35405e-05
												680	GGGGAGCA	6.35405e-05
												681	AAGAGGGG	7.41306e-05
												682	ACAAAAAT	7.41306e-05
												683	AGAAGGAG	7.41306e-05
												684	AGAGGGAG	7.41306e-05
												685	GAAAAACA	7.41306e-05
												686	GAAAAAGA	7.41306e-05
												687	GAAACAAG	7.41306e-05
												688	GAACAGGG	7.41306e-05
												689	GACAAGGG	7.41306e-05
												690	GACGAAAA	7.41306e-05
												691	GAGAAAGG	7.41306e-05
												692	GAGCAGGG	7.41306e-05
												693	GAGGGCAG	7.41306e-05
												694	GAGGGGAA	7.41306e-05
												695	GCAAAATT	7.41306e-05
												696	GCAAAGGT	7.41306e-05
												697	GCGGGAAG	7.41306e-05
												698	GGCAAAAG	7.41306e-05
												699	GGCAGAAA	7.41306e-05
												700	GGGAAACG	7.41306e-05
												701	GGGACGGG	7.41306e-05
												702	GGGAGACG	7.41306e-05
												703	GGGCGAAA	7.41306e-05
												704	GGGGCAGG	7.41306e-05
												705	GGGGGCTG	7.41306e-05
												706	AAGAAAAA	8.47206e-05
												707	ACAAAAAA	8.47206e-05
												708	GAAAGAGA	8.47206e-05
												709	GAAAGGGT	8.47206e-05
												710	GAAGGACG	8.47206e-05
												711	GAGAGAAG	8.47206e-05
												712	GAGGGGCG	8.47206e-05
												713	GCAGGGCG	8.47206e-05
												714	GGAAAACG	8.47206e-05
												715	GGAACAAA	8.47206e-05
												716	GGAGCAAA	8.47206e-05
												717	GGGAGAGG	8.47206e-05
												718	GGGGAGGA	8.47206e-05
												719	GGGGCGAG	8.47206e-05
												720	GGGGGAAT	8.47206e-05
												721	GGGGGAGA	8.47206e-05
												722	AAAAACAA	9.53107e-05
												723	AGAGAAAA	9.53107e-05
												724	AGAGGAAA	9.53107e-05
												725	AGGGGGGG	9.53107e-05
												726	GAAGGCAA	9.53107e-05
												727	GAAGGGTG	9.53107e-05
												728	GGGAAAAT	9.53107e-05
												729	GGGCAGGG	9.53107e-05
												730	GGGGAAGA	9.53107e-05
												731	GGGGACAA	9.53107e-05
												732	GGGGCCAG	9.53107e-05
												733	GGGGGTAG	9.53107e-05
												734	AGGAGGGG	0.000105901
												735	CGGAAAAA	0.000105901
												736	GAAAAATT	0.000105901
												737	GCAAAAAG	0.000105901
												738	GGAAGACG	0.000105901
												739	GGACAAAG	0.000105901
												740	GGAGAAGG	0.000105901
												741	GGCGGGGT	0.000105901
												742	GGGAACAG	0.000105901
												743	GGGAGCAG	0.000105901
												744	GGGCGGGT	0.000105901
												745	GGGGAACA	0.000105901
												746	GGGGAGCG	0.000105901
												747	AAGGAAAA	0.000116491
												748	AGAAAGAG	0.000116491
												749	AGAAGAAA	0.000116491
												750	CGGAAGGG	0.000116491
												751	GAAAAAAT	0.000116491
												752	GAAAAACG	0.000116491
												753	GCGGGGAG	0.000116491
												754	GGAACAAG	0.000116491
												755	GGCAAAAT	0.000116491
												756	GGGCGGAG	0.000116491
												757	AAAAAATT	0.000127081
												758	ACAAAGGG	0.000127081
												759	AGGGAAAA	0.000127081
												760	CGGGAAAA	0.000127081
												761	GAAACGGG	0.000127081
												762	GAAAGCGG	0.000127081
												763	GACAAAAA	0.000127081
												764	GAGGAGGG	0.000127081
												765	GGACAGGG	0.000127081
												766	GGAGCAAG	0.000127081
												767	GAGAGAAA	0.000137671
												768	GCAAAAAA	0.000137671
												769	GCAAGGAG	0.000137671
												770	GGAAAGAA	0.000137671
												771	GGAACGGG	0.000137671
												772	GGAGGCAA	0.000137671
												773	GGGAAAGG	0.000137671
												774	GGGGAACG	0.000137671
												775	GGGGAGAA	0.000137671
												776	GCAAGAAA	0.000148261
												777	GGAAAAAT	0.000148261
												778	GGCAGGAG	0.000148261
												779	GGGGAAAT	0.000148261
												780	GAAGAAGG	0.000158851
												781	GAGAAAAG	0.000158851
												782	GCAGGGTT	0.000158851
												783	GCGGGAAA	0.000158851
												784	GGAAAACA	0.000158851
												785	GGACGGGT	0.000158851
												786	AAAAAAGA	0.000169441
												787	AAAAAAGT	0.000169441
												788	AAGAAGGG	0.000169441
												789	GAGGGAAG	0.000169441
												790	GGAAAGGA	0.000169441
												791	AAAAATTG	0.000180031
												792	AAAGGAAA	0.000180031
												793	GAAGGGGT	0.000180031
												794	GGCGGGAG	0.000180031
												795	GGGCGGGG	0.000180031
												796	AAAAGGCG	0.000190621
												797	AAAGAAAA	0.000190621
												798	GAGGGGAG	0.000190621
												799	GCAGGGGT	0.000190621
												800	GCGAAGGG	0.000190621
												801	GCGGGGGT	0.000190621
												802	GGACGGAG	0.000190621
												803	GGGGACAG	0.000190621
												804	GGAGCGGG	0.000201212
												805	GGCGGAAG	0.000201212
												806	AAAAAGGT	0.000211802
												807	AAAGGGGT	0.000211802
												808	GAAAACAG	0.000211802
												809	GACAGGGG	0.000211802
												810	GCAGGAAG	0.000211802
												811	GGACAAAA	0.000211802
												812	AAAAAACG	0.000222392
												813	GAAAGCAG	0.000222392
												814	GGGAAGCA	0.000222392
												815	GGGAGGAA	0.000222392
												816	GGGCAAAT	0.000222392
												817	GGGGAGGG	0.000222392
												818	AAAAACAG	0.000232982
												819	GGAAGCGG	0.000232982
												820	GGCGAAAA	0.000232982
												821	GGGAAACA	0.000232982
												822	GGGACAAG	0.000232982
												823	GGGAGGCG	0.000232982
												824	AAAGGGAG	0.000243572
												825	GACGGGGG	0.000243572
												826	GGAAGGGA	0.000243572
												827	GGGGCGGG	0.000243572
												828	GAGGAAAG	0.000254162
												829	AGAGGGGG	0.000264752
												830	GCGAAAAA	0.000264752
												831	GGAGGGGA	0.000264752
												832	AAAAGAGG	0.000275342
												833	GAAGAGAG	0.000275342
												834	GCAGGAAA	0.000275342
												835	GGAAGGCA	0.000275342
												836	GAAGAAAG	0.000285932
												837	GGAGAGGG	0.000285932
												838	AGGAAAAA	0.000296522
												839	GGACGGGG	0.000296522
												840	GGAGGACA	0.000296522
												841	GGGAAGAA	0.000296522
												842	GAAGCGGG	0.000307112
												843	GGCGGAAA	0.000307112
												844	AAAAAGCG	0.000328292
												845	AGAAAAAA	0.000328292
												846	AGGAAGGG	0.000328292
												847	GAAAAGCG	0.000328292
												848	GAAGGCGG	0.000328292
												849	GAGGGAAA	0.000338883
												850	GCAGAAAA	0.000338883
												851	GGCAGGGG	0.000338883
												852	GCAAAAAT	0.000360063
												853	GCAAAGGG	0.000360063
												854	GCAGGGAG	0.000360063
												855	GGGGGGGT	0.000360063
												856	GAGAGGAG	0.000370653
												857	GGAGGACG	0.000370653
												858	GAAGGCAG	0.000381243
												859	GGAAAAGG	0.000391833
												860	GGGGAAGG	0.000391833
												861	GAAGGGCA	0.000402423
												862	GGGACAAA	0.000402423
												863	GCGGAAAA	0.000413013
												864	GGGCAAAG	0.000413013
												865	GGAGGGCA	0.000423603
												866	GGGGGCAA	0.000423603
												867	AAAAGGGT	0.000434193
												868	GGGAAGCG	0.000434193
												869	GGGGGACA	0.000434193
												870	GGCGGGGG	0.000444783
												871	GCAAGGGG	0.000455373
												872	GGGGGCGG	0.000455373
												873	AAAAGGGA	0.000465963
												874	GGAAGCAG	0.000476554
												875	GAGAGGGG	0.000487144
												876	GGGGGGCA	0.000497734
												877	AGAAGGGG	0.000508324
												878	AAAAAAAT	0.000529504
												879	GGAGGAGG	0.000529504
												880	GGAGGCGG	0.000529504
												881	GGCAAAAA	0.000550684
												882	GAAAGAGG	0.000571864
												883	GGGGCAAA	0.000571864
												884	GGCAAGGG	0.000582454
												885	AGAAAGGG	0.000593044
												886	GGAGAGAG	0.000603635
												887	GGGAGGAG	0.000603635
												888	GGAAGAGG	0.000635405
												889	GGGGGACG	0.000645995
												890	AAAAGAAG	0.000656585
												891	GGGCAAAA	0.000667175
												892	AAAAGGAA	0.000688355
												893	GGGAGAAG	0.000688355
												894	GAAAGGCG	0.000709535
												895	GAAAAGAA	0.000720125
												896	AAAAAGAA	0.000741306
												897	GAAGGAGG	0.000741306
												898	GGAAGGAA	0.000741306
												899	GGGGAGAG	0.000773076
												900	GAAGGGGA	0.000783666
												901	AAAAAGGA	0.000804846
												902	GAGGGGGG	0.000878977
												903	GGGAGGGG	0.000889567
												904	GAGAAGGG	0.000900157
												905	GGGGGGGA	0.000953107
												906	GGGGGAGG	0.00105901
												907	GGAAGGCG	0.00109078
												908	GGAGGCAG	0.00112255
												909	GCAGGGGG	0.00114373
												910	GGGGCAAG	0.00114373
												911	GAAGGGAA	0.00115432
												912	GGGGGGAA	0.00119668
												913	GAAAGGGA	0.00122845
												914	GGAGGGAA	0.0012814
												915	GGAGAAAG	0.00134494
												916	GGGAAGAG	0.00135553
												917	GGAAAGAG	0.00139789
												918	GAGAAAAA	0.0014932
												919	GAAGAGGG	0.00162028
												920	GAAGGGCG	0.00169441
												921	GAAAGGAA	0.00175795
												922	GAAAAGGA	0.00187444
												923	GGGAGAAA	0.00196975
												924	GAAGGAAG	0.00200152
												925	GGAGGGCG	0.00206507
												926	GAAAGAAG	0.00232982
												927	GGAAAAAG	0.00234041
												928	GGAAGAAG	0.00240395
												929	GGGAAAAG	0.00255221
												930	GGGGGCAG	0.00260516
												931	GGGGGGCG	0.00264752
												932	GAGGAAAA	0.00270047
												933	AAAGGGGG	0.00282755
												934	GGGGAAAG	0.00334647
												935	GGAGGGAG	0.00381243
												936	GAAAAAGG	0.00387597
												937	AAAAGGAG	0.0039501
												938	AAAAGAAA	0.00408777
												939	GAAGAAAA	0.0041619
												940	GGAAGAAA	0.00423603
												941	GAAGGAAA	0.004702
												942	GAAAGAAA	0.00532681
												943	GGAAGGAG	0.00569746
												944	GAAGGGAG	0.00666116
												945	GGAAAGGG	0.00837675
												946	GGAGGAAG	0.00841911
												947	AAAAAAAG	0.00909688
												948	GGGGGAAG	0.00946753
												949	AAAAAAGG	0.0100712
												950	GGAAGGGG	0.0101241
												951	GAAAAGAG	0.0101347
												952	GGGGGGAG	0.0104206
												953	GAAAAAAG	0.0105901
												954	GAAAGGAG	0.0131317
												955	GGAGGAAA	0.013873
												956	GGAGAAAA	0.0139365
												957	GGAAAAAA	0.0146461
												958	GGGAAGGG	0.0148261
												959	GGGGGAAA	0.0179714
												960	AAAAAGAG	0.0201
												961	GGAGGGGG	0.0216991
												962	GGGAAAAA	0.022864
												963	GAAAAAAA	0.0257339
												964	GGGGAAAA	0.0291121
												965	GAAGGGGG	0.030796
												966	GAAAAGGG	0.0564451
												967	GAAAGGGG	0.087707
												968	GGGGGGGG	0.0898356
												969	AAAAGGGG	0.119488
												970	AAAAAGGG	0.12366
