# Supplementary material for: In-situ generation of large numbers of genetic combinations for metabolic reprogramming via CRISPR-guided base editing
Source: Nat Commun. 2021 Jan 29;12:678. doi: 10.1038/s41467-021-21003-y (PMC7846839; doi:10.1038/s41467-021-21003-y)
Supplement: Supplementary file 6 — Supplementary Data 2 [file 41467_2021_21003_MOESM6_ESM.xlsx]

## Sheet: Sheet1
Passage	0	1st	2nd	3rd	4th	5th	6th		0, GACT-containing										0, GA-containing										1st, GACT-containing										1st, GA-containing										2nd, GACT-containing
xylA									No.	xylA RBS sequence	Proportion	No.	xylB RBS sequence	Proportion	No.	tkt RBS sequence	Proportion		No.	xylA RBS sequence	Proportion	No.	xylB RBS sequence	Proportion	No.	tkt RBS sequence	Proportion		No.	xylA RBS sequence	Proportion	No.	xylB RBS sequence	Proportion	No.	tkt RBS sequence	Proportion		No.	xylA RBS sequence	Proportion	No.	xylB RBS sequence	Proportion	No.	tkt RBS sequence	Proportion		No.
No. of GACT-containing RBSs	3297	2580	2523	2060	2007	2017	2032		1	AAAAAAAA	0.0139759	1	AAAAAAAA	0.0232859	1	AAAAAAAA	0.0256255		1	AAAAAAAA	0.0199992	1	AAAAAAAA	0.0313046	1	AAAAAAAA	0.0314268		1	AAAAAAAA	0.0115098	1	AAAAAAAA	0.0211425	1	AAAAAAAA	0.0187622		1	AAAAAAAA	0.0146286	1	AAAAAAAA	0.0264774	1	AAAAAAAA	0.0213254		1
No. of GA-containing RBSs	213	204	200	192	193	193	194		2	AAAAAAAC	0.000117889	2	AAAAAAAC	0.000128521	2	AAAAAAAC	9.43613e-05		2	AAAAAAAG	0.0100927	2	AAAAAAAG	0.0104396	2	AAAAAAAG	0.0146311		2	AAAAAAAC	8.53526e-05	2	AAAAAAAC	0.000109751	2	AAAAAAAC	6.54699e-05		2	AAAAAAAG	0.00699699	2	AAAAAAAG	0.0081201	2	AAAAAAAG	0.00833441		2
D(pꟾꟾq) for AG-containing RBSs	2.37	2.67	2.74	3.07	3.06	3.06	3.1		3	AAAAAAAG	0.00705299	3	AAAAAAAG	0.00776545	3	AAAAAAAG	0.0119303		3	AAAAAAGA	9.88907e-05	3	AAAAAAGA	0.00019511	3	AAAAAAGA	0.000128874		3	AAAAAAAG	0.00550524	3	AAAAAAAG	0.00648399	3	AAAAAAAG	0.00733263		3	AAAAAAGA	8.13603e-05	3	AAAAAAGA	0.000168098	3	AAAAAAGA	9.73111e-05		3
xylB									4	AAAAAAAT	9.34978e-05	4	AAAAAAAT	0.000334853	4	AAAAAAAT	0.000250915		4	AAAAAAGG	0.00199526	4	AAAAAAGG	0.00206159	4	AAAAAAGG	0.00211721		4	AAAAAAAT	7.25497e-05	4	AAAAAAAT	0.000252664	4	AAAAAAAT	0.000176265		4	AAAAAAGG	0.00125837	4	AAAAAAGG	0.00158506	4	AAAAAAGG	0.00164856		4
No. of GACT-containing RBSs	5778	4815	5404	4517	4467	4445	4489		5	AAAAAACA	0.0024716	5	AAAAAACA	0.0024384	5	AAAAAACA	0.00168135		5	AAAAAGAA	0.000477002	5	AAAAAGAA	0.000882698	5	AAAAAGAA	0.000710121		5	AAAAAACA	0.00161316	5	AAAAAACA	0.00201421	5	AAAAAACA	0.0012817		5	AAAAAGAA	0.000379682	5	AAAAAGAA	0.000732708	5	AAAAAGAA	0.000532349		5
No. of GA-containing RBSs	239	228	233	228	227	228	230		6	AAAAAACC	2.43907e-05	6	AAAAAACC	3.06002e-05	6	AAAAAACC	2.35903e-05		6	AAAAAGAG	0.0047293	6	AAAAAGAG	0.00459567	6	AAAAAGAG	0.00724323		6	AAAAAACC	3.84087e-05	6	AAAAAACC	2.13185e-05	6	AAAAAACC	1.25904e-05		6	AAAAAGAG	0.00343883	6	AAAAAGAG	0.00361805	6	AAAAAGAG	0.00478255		6
D(pꟾꟾq) for AG-containing RBSs	1.97	2.25	2.2	2.48	2.49	2.45	2.54		7	AAAAAACG	0.00184963	7	AAAAAACG	0.00155361	7	AAAAAACG	0.00115164		7	AAAAAGGA	5.23539e-05	7	AAAAAGGA	0.000110484	7	AAAAAGGA	0.000110463		7	AAAAAACG	0.00124615	7	AAAAAACG	0.00115199	7	AAAAAACG	0.000697506		7	AAAAAGGA	1.62721e-05	7	AAAAAGGA	0.000104814	7	AAAAAGGA	0.000111622		7
tkt									8	AAAAAACT	8.13025e-06	8	AAAAAACT	2.97259e-05	8	AAAAAACT	8.5783e-06		8	AAAAAGGG	0.0217443	8	AAAAAGGG	0.0252809	8	AAAAAGGG	0.0295594		8	AAAAAACT	4.26763e-06	8	AAAAAACT	2.21081e-05	8	AAAAAACT	7.55422e-06		8	AAAAAGGG	0.0188973	8	AAAAAGGG	0.0239084	8	AAAAAGGG	0.0246168		8
No. of GACT-containing RBSs	3464	2728	2544	2054	1958	2007	2021		9	AAAAAAGA	6.91071e-05	9	AAAAAAGA	0.000145132	9	AAAAAAGA	0.000105084		9	AAAAGAAA	0.00470022	9	AAAAGAAA	0.0254631	9	AAAAGAAA	0.00462894		9	AAAAAAGA	6.40145e-05	9	AAAAAAGA	0.000134228	9	AAAAAAGA	8.56145e-05		9	AAAAGAAA	0.00328696	9	AAAAGAAA	0.0203319	9	AAAAGAAA	0.00301951		9
No. of GA-containing RBSs	229	227	225	217	214	214	214		10	AAAAAAGG	0.00139434	10	AAAAAAGC	3.49716e-06	10	AAAAAAGG	0.00172638		10	AAAAGAAG	0.00122159	10	AAAAGAAG	0.0067842	10	AAAAGAAG	0.00180949		10	AAAAAAGC	4.26763e-06	10	AAAAAAGC	1.57915e-06	10	AAAAAAGC	2.51807e-06		10	AAAAGAAG	0.00091666	10	AAAAGAAG	0.00531782	10	AAAAGAAG	0.00107901		10
D(pꟾꟾq) for AG-containing RBSs	2.05	2.14	2.21	2.58	2.58	2.68	2.7		11	AAAAAAGT	4.06512e-06	11	AAAAAAGG	0.00153351	11	AAAAAAGT	8.5783e-06		11	AAAAGAGA	8.14394e-05	11	AAAAGAGA	0.000211565	11	AAAAGAGA	2.63008e-05		11	AAAAAAGG	0.000990091	11	AAAAAAGG	0.00126569	11	AAAAAAGG	0.00145041		11	AAAAGAGA	3.79682e-05	11	AAAAGAGA	0.000157221	11	AAAAGAGA	2.57588e-05		11
									12	AAAAAATA	7.72373e-05	12	AAAAAAGT	3.93431e-05	12	AAAAAATA	0.000167277		12	AAAAGAGG	0.000413014	12	AAAAGAGG	0.00228726	12	AAAAGAGG	0.000497085		12	AAAAAAGT	4.26763e-06	12	AAAAAAGT	3.47413e-05	12	AAAAAAGT	1.51084e-05		12	AAAAGAGG	0.00036341	12	AAAAGAGG	0.00175415	12	AAAAGAGG	0.00036921		12
									13	AAAAAATG	3.65861e-05	13	AAAAAATA	0.00017311	13	AAAAAATG	7.29155e-05		13	AAAAGGAA	0.00101799	13	AAAAGGAA	0.0142713	13	AAAAGGAA	0.00322973		13	AAAAAATA	6.82821e-05	13	AAAAAATA	0.000151598	13	AAAAAATA	0.000141012		13	AAAAGGAA	0.000694275	13	AAAAGGAA	0.00665172	13	AAAAGGAA	0.00309678		13
									14	AAAAAATT	8.13025e-06	14	AAAAAATC	1.74858e-06	14	AAAAAATT	1.93012e-05		14	AAAAGGAG	0.00547389	14	AAAAGGAG	0.0148484	14	AAAAGGAG	0.009776		14	AAAAAATG	2.98734e-05	14	AAAAAATC	7.89575e-07	14	AAAAAATG	6.04338e-05		14	AAAAGGAG	0.00381851	14	AAAAGGAG	0.011223	14	AAAAGGAG	0.00698636		14
									15	AAAAACAA	0.00134149	15	AAAAAATG	4.28403e-05	15	AAAAACAA	0.00141756		15	AAAAGGGA	0.000209416	15	AAAAGGGA	0.00141044	15	AAAAGGGA	0.000218296		15	AAAAAATT	8.53526e-06	15	AAAAAATG	4.10579e-05	15	AAAAAATT	1.00723e-05		15	AAAAGGGA	0.000173569	15	AAAAGGGA	0.00119053	15	AAAAGGGA	0.000168863		15
									16	AAAAACAC	5.69117e-05	16	AAAAAATT	2.7103e-05	16	AAAAACAC	6.43372e-06		16	AAAAGGGG	0.0151943	16	AAAAGGGG	0.128834	16	AAAAGGGG	0.0287836		16	AAAAACAA	0.000917541	16	AAAAAATT	2.36872e-05	16	AAAAACAA	0.000989603		16	AAAAGGGG	0.0133594	16	AAAAGGGG	0.138298	16	AAAAGGGG	0.023618		16
									17	AAAAACAG	0.00205695	17	AAAAACAA	0.00171099	17	AAAAACAG	0.00173496		17	AAAGAAAA	0.000372294	17	AAAGAAAA	0.000255054	17	AAAGAAAA	0.00033928		17	AAAAACAC	2.98734e-05	17	AAAAACAA	0.00134465	17	AAAAACAC	2.51807e-06		17	AAAGAAAA	0.000260353	17	AAAGAAAA	0.000198751	17	AAAGAAAA	0.000223243		17
									18	AAAAACAT	8.13025e-06	18	AAAAACAC	4.10917e-05	18	AAAAACAT	3.86023e-05		18	AAAGAAAG	8.14394e-05	18	AAAGAAAG	5.75928e-05	18	AAAGAAAG	7.62722e-05		18	AAAAACAG	0.00142966	18	AAAAACAC	2.92143e-05	18	AAAAACAG	0.00101982		18	AAAGAAAG	5.42402e-05	18	AAAGAAAG	4.44964e-05	18	AAAGAAAG	3.72072e-05		18
									19	AAAAACCA	0.000170735	19	AAAAACAG	0.00168039	19	AAAAACCA	6.43372e-05		19	AAAGAAGG	4.07197e-05	19	AAAGAAGA	1.17536e-06	19	AAAGAAGA	2.63008e-06		19	AAAAACAT	4.26763e-06	19	AAAAACAG	0.00126569	19	AAAAACAT	1.51084e-05		19	AAAGAAGG	1.0848e-05	19	AAAGAAGA	1.97762e-06	19	AAAGAAGG	5.72418e-06		19
									20	AAAAACCG	0.000109758	20	AAAAACAT	7.78119e-05	20	AAAAACCG	3.21686e-05		20	AAAGAGAA	1.16342e-05	20	AAAGAAGG	9.4029e-06	20	AAAGAAGG	2.63008e-06		20	AAAAACCA	0.000140832	20	AAAAACAT	7.57992e-05	20	AAAAACCA	4.78434e-05		20	AAAGAGAG	5.42402e-06	20	AAAGAAGG	7.91048e-06	20	AAAGAGAG	2.86209e-05		20
									21	AAAAACGG	0.000199191	21	AAAAACCA	0.00021595	21	AAAAACGA	6.43372e-06		21	AAAGAGAG	1.74513e-05	21	AAAGAGAA	2.35073e-06	21	AAAGAGAG	3.4191e-05		21	AAAAACCG	8.96203e-05	21	AAAAACCA	0.000180023	21	AAAAACCG	1.51084e-05		21	AAAGAGGG	4.33922e-05	21	AAAGAGAA	4.94405e-06	21	AAAGAGGG	9.4449e-05		21
									22	AAAAACTA	8.13025e-06	22	AAAAACCG	5.07089e-05	22	AAAAACGG	0.000143687		22	AAAGAGGG	5.23539e-05	22	AAAGAGAG	2.35073e-05	22	AAAGAGGG	7.62722e-05		22	AAAAACGG	0.000123761	22	AAAAACCG	5.52703e-05	22	AAAAACGA	7.55422e-06		22	AAAGGAAA	0.000320017	22	AAAGAGAG	1.28545e-05	22	AAAGGAAA	0.000744143		22
									23	AAAAACTG	2.03256e-05	23	AAAAACCT	4.37145e-06	23	AAAAACTA	6.00481e-05		23	AAAGGAAA	0.000389746	23	AAAGAGGG	5.64174e-05	23	AAAGGAAA	0.000867925		23	AAAAACTA	4.26763e-06	23	AAAAACCT	2.36872e-06	23	AAAAACGG	9.06506e-05		23	AAAGGAAG	0.000233233	23	AAAGAGGG	5.93286e-05	23	AAAGGAAG	0.000223243		23
									24	AAAAAGAA	0.00033334	24	AAAAACGA	7.86862e-06	24	AAAAACTG	6.43372e-05		24	AAAGGAAG	0.00022105	24	AAAGGAAA	0.000574752	24	AAAGGAAG	0.000302459		24	AAAAACTG	1.28029e-05	24	AAAAACGA	7.10618e-06	24	AAAAACTA	4.02892e-05		24	AAAGGAGG	1.62721e-05	24	AAAGGAAA	0.000442987	24	AAAGGAGA	2.86209e-06		24
									25	AAAAAGAC	2.03256e-05	25	AAAAACGG	0.000218573	25	AAAAAGAA	0.000579035		25	AAAGGAGG	4.07197e-05	25	AAAGGAAG	0.000158674	25	AAAGGAGA	5.26015e-06		25	AAAAAGAA	0.000298734	25	AAAAACGG	0.000176075	25	AAAAACTG	3.5253e-05		25	AAAGGGAA	6.50883e-05	25	AAAGGAAG	0.000129534	25	AAAGGAGG	1.71725e-05		25
									26	AAAAAGAG	0.00330495	26	AAAAACGT	2.62287e-06	26	AAAAAGAC	1.07229e-05		26	AAAGGGAA	0.000133793	26	AAAGGAGA	3.52609e-06	26	AAAGGAGG	4.20812e-05		26	AAAAAGAC	1.70705e-05	26	AAAAACGT	1.57915e-06	26	AAAAAGAA	0.000468362		26	AAAGGGAG	0.000412226	26	AAAGGAGA	5.93286e-06	26	AAAGGGAA	0.000103035		26
									27	AAAAAGAT	2.03256e-05	27	AAAAACTA	4.02174e-05	27	AAAAAGAG	0.00590616		27	AAAGGGAG	0.000744589	27	AAAGGAGG	4.46638e-05	27	AAAGGGAA	0.000165695		27	AAAAAGAG	0.00270568	27	AAAAACTA	3.1583e-05	27	AAAAAGAC	1.76265e-05		27	AAAGGGGA	5.42402e-06	27	AAAGGAGG	2.86755e-05	27	AAAGGGAG	0.000372072		27
									28	AAAAAGCA	0.00032521	28	AAAAACTG	3.23488e-05	28	AAAAAGAT	2.35903e-05		28	AAAGGGGA	1.74513e-05	28	AAAGGGAA	0.000211565	28	AAAGGGAG	0.000591767		28	AAAAAGCA	0.000268861	28	AAAAACTG	2.52664e-05	28	AAAAAGAG	0.0042077		28	AAAGGGGG	0.00101972	28	AAAGGGAA	0.000119646	28	AAAGGGGA	2.57588e-05		28
									29	AAAAAGCG	0.000792699	29	AAAAACTT	3.49716e-06	29	AAAAAGCA	0.000283084		29	AAAGGGGG	0.00117505	29	AAAGGGAG	0.00053479	29	AAAGGGGA	5.26015e-06		29	AAAAAGCG	0.000588933	29	AAAAAGAA	0.000585075	29	AAAAAGAT	2.51807e-05		29	AAGAAAAA	7.59363e-05	29	AAAGGGAG	0.000388602	29	AAAGGGGG	0.000855765		29
									30	AAAAAGGA	3.65861e-05	30	AAAAAGAA	0.000656592	30	AAAAAGCG	0.000349566		30	AAGAAAAA	0.000127976	30	AAAGGGGA	3.05594e-05	30	AAAGGGGG	0.00121247		30	AAAAAGGA	1.28029e-05	30	AAAAAGAC	2.84247e-05	30	AAAAAGCA	0.000138494		30	AAGAAAAG	3.25441e-05	30	AAAGGGGA	1.68098e-05	30	AAGAAAAA	7.15523e-05		30
									31	AAAAAGGC	4.06512e-06	31	AAAAAGAC	2.97259e-05	31	AAAAAGCT	2.14457e-06		31	AAGAAAAG	4.65368e-05	31	AAAGGGGG	0.00131993	31	AAGAAAAA	0.000176215		31	AAAAAGGC	8.53526e-06	31	AAAAAGAG	0.00288906	31	AAAAAGCG	0.00019641		31	AAGAAGAG	1.62721e-05	31	AAAGGGGG	0.00128347	31	AAGAAAAG	4.00693e-05		31
									32	AAAAAGGG	0.0151954	32	AAAAAGAG	0.00341848	32	AAAAAGGA	9.00721e-05		32	AAGAAGAG	2.32684e-05	32	AAGAAAAA	0.000159849	32	AAGAAAAG	6.57519e-05		32	AAAAAGGG	0.0148684	32	AAAAAGAT	1.65811e-05	32	AAAAAGCT	2.51807e-06		32	AAGAAGGG	3.25441e-05	32	AAGAAAAA	0.000135467	32	AAGAAAGG	2.00346e-05		32
									33	AAAAAGGT	2.03256e-05	33	AAAAAGAT	3.67202e-05	33	AAAAAGGC	2.14457e-06		33	AAGAAGGG	2.90855e-05	33	AAGAAAAG	9.63798e-05	33	AAGAAAGG	1.05203e-05		33	AAAAAGGT	2.56058e-05	33	AAAAAGCA	0.000357677	33	AAAAAGGA	9.82049e-05		33	AAGAGAAA	2.16961e-05	33	AAGAAAAG	7.91048e-05	33	AAGAAGAG	1.14484e-05		33
									34	AAAAAGTA	4.47164e-05	34	AAAAAGCA	0.000463374	34	AAAAAGGG	0.0241029		34	AAGAGAAA	1.74513e-05	34	AAGAAAGG	1.17536e-05	34	AAGAAGAG	1.84105e-05		34	AAAAAGTA	4.69439e-05	34	AAAAAGCG	0.000671139	34	AAAAAGGG	0.0216579		34	AAGAGAAG	5.42402e-06	34	AAGAAAGA	9.8881e-07	34	AAGAAGGG	0.000114484		34
									35	AAAAAGTG	0.000178865	35	AAAAAGCC	1.74858e-06	35	AAAAAGGT	5.57589e-05		35	AAGAGAAG	1.16342e-05	35	AAGAAGAA	5.87681e-06	35	AAGAAGGG	7.89023e-05		35	AAAAAGTG	0.000136564	35	AAAAAGCT	3.1583e-06	35	AAAAAGGT	4.02892e-05		35	AAGAGGGG	6.50883e-05	35	AAGAAAGG	1.08769e-05	35	AAGAGAAA	1.71725e-05		35
									36	AAAAAGTT	4.06512e-06	36	AAAAAGCG	0.000868171	36	AAAAAGTA	1.5012e-05		36	AAGAGGAA	1.74513e-05	36	AAGAAGAG	1.2929e-05	36	AAGAGAAA	1.84105e-05		36	AAAAATAA	7.25497e-05	36	AAAAAGGA	8.3695e-05	36	AAAAAGTA	2.01446e-05		36	AAGGAAAA	0.000157297	36	AAGAAGAG	9.8881e-06	36	AAGAGAAG	8.58627e-06		36
									37	AAAAATAA	8.13025e-05	37	AAAAAGCT	4.37145e-06	37	AAAAAGTG	0.000178		37	AAGAGGAG	1.74513e-05	37	AAGAAGGG	5.64174e-05	37	AAGAGAAG	1.84105e-05		37	AAAAATAG	8.1085e-05	37	AAAAAGGC	1.50019e-05	37	AAAAAGTG	0.000105759		37	AAGGAAAG	3.25441e-05	37	AAGAAGGG	7.31719e-05	37	AAGAGGAA	8.58627e-06		37
									38	AAAAATAG	0.000101628	38	AAAAAGGA	8.21834e-05	38	AAAAATAA	0.000132964		38	AAGAGGGG	2.90855e-05	38	AAGAGAAA	5.87681e-05	38	AAGAGGAA	2.63008e-05		38	AAAAATCA	4.26763e-06	38	AAAAAGGG	0.0190911	38	AAAAATAA	0.000115831		38	AAGGAGAG	1.62721e-05	38	AAGAGAAA	6.52614e-05	38	AAGAGGAG	2.57588e-05		38
									39	AAAAATCA	1.21954e-05	39	AAAAAGGC	2.53544e-05	39	AAAAATAG	9.65059e-05		39	AAGGAAAA	0.000314123	39	AAGAGAAG	1.17536e-05	39	AAGAGGAG	3.94512e-05		39	AAAAATGG	2.98734e-05	39	AAAAAGGT	3.94788e-05	39	AAAAATAG	7.55422e-05		39	AAGGAGGA	1.0848e-05	39	AAGAGAAG	5.93286e-06	39	AAGAGGGG	7.44143e-05		39
									40	AAAAATCC	4.06512e-06	40	AAAAAGGG	0.0188051	40	AAAAATAT	1.5012e-05		40	AAGGAAAG	5.23539e-05	40	AAGAGAGG	4.70145e-06	40	AAGAGGGA	2.63008e-06		40	AAAACAAA	0.000354213	40	AAAAAGTA	4.18475e-05	40	AAAAATAT	3.02169e-05		40	AAGGGAAA	3.79682e-05	40	AAGAGAGG	5.93286e-06	40	AAGGAAAA	0.000240416		40
									41	AAAAATCG	1.21954e-05	41	AAAAAGGT	3.58459e-05	41	AAAAATCA	1.5012e-05		41	AAGGAAGG	5.8171e-06	41	AAGAGGAA	4.93652e-05	41	AAGAGGGG	4.99715e-05		41	AAAACAAG	0.000379819	41	AAAAAGTC	7.89575e-07	41	AAAAATGG	2.01446e-05		41	AAGGGAAG	5.96643e-05	41	AAGAGGAA	2.0765e-05	41	AAGGAAAG	4.57934e-05		41
									42	AAAAATGG	2.84559e-05	42	AAAAAGTA	4.37145e-05	42	AAAAATCG	2.14457e-06		42	AAGGAGAA	5.8171e-06	42	AAGAGGAG	4.93652e-05	42	AAGGAAAA	0.000220926		42	AAAACACA	0.000217649	42	AAAAAGTG	0.000217923	42	AAAAATTA	2.51807e-06		42	AAGGGAGG	5.42402e-06	42	AAGAGGAG	2.76867e-05	42	AAGGAAGA	2.86209e-06		42
									43	AAAAATTG	4.06512e-06	43	AAAAAGTG	0.000223819	43	AAAAATGA	4.28915e-06		43	AAGGAGAG	1.74513e-05	43	AAGAGGGA	2.35073e-06	43	AAGGAAAG	3.4191e-05		43	AAAACACC	4.26763e-06	43	AAAAAGTT	1.57915e-06	43	AAAAATTT	2.51807e-06		43	AAGGGGAA	5.42402e-06	43	AAGAGGGA	4.94405e-06	43	AAGGAAGG	5.72418e-06		43
									44	AAAACAAA	0.000504075	44	AAAAAGTT	4.37145e-06	44	AAAAATGG	4.93252e-05		44	AAGGAGGA	1.16342e-05	44	AAGAGGGG	0.000295016	44	AAGGAAGA	7.89023e-06		44	AAAACACG	0.000226184	44	AAAAANAA	1.57915e-06	44	AAAACAAA	0.000498579		44	AAGGGGAG	5.42402e-05	44	AAGAGGGG	0.00043211	44	AAGGAGAA	2.86209e-06		44
									45	AAAACAAC	4.06512e-06	45	AAAAANAA	1.74858e-06	45	AAAAATTA	8.5783e-06		45	AAGGGAAA	0.000168696	45	AAGGAAAA	0.000191584	45	AAGGAGAG	5.26015e-06		45	AAAACAGA	8.53526e-06	45	AAAAANGG	7.89575e-07	45	AAAACAAC	2.51807e-06		45	AAGGGGGG	0.000135601	45	AAGGAAAA	0.000147333	45	AAGGAGAG	2.86209e-06		45
									46	AAAACAAG	0.00064229	46	AAAAANGG	8.74291e-07	46	AAAAATTT	2.14457e-06		46	AAGGGAAG	8.72565e-05	46	AAGGAAAG	2.93841e-05	46	AAGGGAAA	0.000155175		46	AAAACAGG	3.84087e-05	46	AAAAATAA	6.63243e-05	46	AAAACAAG	0.000412964		46	AGAAAAAA	0.00041765	46	AAGGAAAG	1.87874e-05	46	AAGGAGGG	2.86209e-06		46
									47	AAAACACA	0.000353666	47	AAAAATAA	6.73204e-05	47	AAAACAAA	0.000823517		47	AAGGGGAA	1.16342e-05	47	AAGGAAGA	1.17536e-06	47	AAGGGAAG	8.94226e-05		47	AAAACATA	1.70705e-05	47	AAAAATAG	7.57992e-05	47	AAAACAAT	5.03615e-06		47	AGAAAAAG	0.000162721	47	AAGGAAGG	1.97762e-06	47	AAGGGAAA	8.01385e-05		47
									48	AAAACACG	0.000247973	48	AAAAATAC	8.74291e-07	48	AAAACAAC	1.07229e-05		48	AAGGGGAG	0.000104708	48	AAGGAAGG	8.22754e-06	48	AAGGGAGA	7.89023e-06		48	AAAACATG	1.70705e-05	48	AAAAATAT	2.13185e-05	48	AAAACACA	9.06506e-05		48	AGAAAAGG	2.16961e-05	48	AAGGAGAG	7.91048e-06	48	AAGGGAAG	5.72418e-05		48
									49	AAAACAGA	4.06512e-06	49	AAAAATAG	0.000114532	49	AAAACAAG	0.000769902		49	AAGGGGGG	0.000162879	49	AAGGAGAA	2.35073e-06	49	AAGGGGAA	4.47113e-05		49	AAAACCAA	6.40145e-05	49	AAAAATCA	7.89575e-06	49	AAAACACG	5.53976e-05		49	AGAAAGAG	5.42402e-06	49	AAGGAGGG	3.95524e-06	49	AAGGGAGA	5.72418e-06		49
									50	AAAACAGG	4.87815e-05	50	AAAAATAT	1.83601e-05	50	AAAACAAT	2.35903e-05		50	AGAAAAAA	0.000511905	50	AAGGAGAG	1.88058e-05	50	AAGGGGAG	9.46828e-05		50	AAAACCAG	0.000106691	50	AAAAATCG	3.1583e-06	50	AAAACACT	2.51807e-06		50	AGAAAGGG	3.79682e-05	50	AAGGGAAA	8.306e-05	50	AAGGGGAA	3.43451e-05		50
									51	AAAACATA	4.47164e-05	51	AAAAATCA	5.24575e-06	51	AAAACACA	0.000169421		51	AGAAAAAG	0.000238501	51	AAGGAGGA	3.52609e-06	51	AAGGGGGG	0.000123614		51	AAAACCGG	1.28029e-05	51	AAAAATGA	7.89575e-07	51	AAAACAGG	1.76265e-05		51	AGAAGAAA	0.000124753	51	AAGGGAAG	5.33957e-05	51	AAGGGGAG	7.15523e-05		51
									52	AAAACATG	8.13025e-06	52	AAAAATCG	6.12004e-06	52	AAAACACG	0.000124385		52	AGAAAAGA	1.16342e-05	52	AAGGAGGG	2.35073e-06	52	AGAAAAAA	0.000628588		52	AAAACGAA	4.26763e-06	52	AAAAATGG	4.57954e-05	52	AAAACATA	3.2735e-05		52	AGAAGAAG	1.62721e-05	52	AAGGGAGG	3.95524e-06	52	AAGGGGGG	0.000145967		52
									53	AAAACCAA	0.000117889	53	AAAAATGG	3.84688e-05	53	AAAACACT	4.28915e-06		53	AGAAAAGG	2.32684e-05	53	AAGGGAAA	0.00012929	53	AGAAAAAG	0.000149914		53	AAAACGAG	8.96203e-05	53	AAAAATGT	2.36872e-06	53	AAAACATC	2.51807e-06		53	AGAAGGAA	5.42402e-06	53	AAGGGGAA	2.0765e-05	53	AGAAAAAA	0.000397831		53
									54	AAAACCAG	0.000300819	54	AAAAATGT	1.74858e-06	54	AAAACAGA	2.14457e-06		54	AGAAAGAG	3.49026e-05	54	AAGGGAAG	9.75551e-05	54	AGAAAAGA	2.63008e-06		54	AAAACGCA	1.70705e-05	54	AAAAATTA	6.3166e-06	54	AAAACATG	2.01446e-05		54	AGAAGGAG	3.79682e-05	54	AAGGGGAG	5.83398e-05	54	AGAAAAAG	8.30006e-05		54
									55	AAAACCAT	4.06512e-06	55	AAAAATTA	6.12004e-06	55	AAAACAGG	3.43132e-05		55	AGAAAGGG	5.8171e-05	55	AAGGGAGG	3.52609e-06	55	AGAAAAGG	1.84105e-05		55	AAAACGCG	3.84087e-05	55	AAAAATTG	1.57915e-06	55	AAAACCAA	3.2735e-05		55	AGAAGGGG	0.000314593	55	AAGGGGGA	3.95524e-06	55	AGAAAAGA	2.86209e-06		55
									56	AAAACCCG	4.06512e-06	56	AAAAATTG	1.74858e-06	56	AAAACAGT	4.28915e-06		56	AGAAGAAA	0.000127976	56	AAGGGGAA	2.93841e-05	56	AGAAAGAA	7.89023e-06		56	AAAACGGG	0.000192043	56	AAAACAAA	0.000468218	56	AAAACCAG	7.30241e-05		56	AGAGAAAA	0.000119329	56	AAGGGGGG	0.000133489	56	AGAAAAGG	5.15176e-05		56
									57	AAAACCGG	1.21954e-05	57	AAAACAAA	0.000565666	57	AAAACATA	6.64818e-05		57	AGAAGAAG	4.65368e-05	57	AAGGGGAG	0.000103432	57	AGAAAGAG	5.78617e-05		57	AAAACGTA	8.53526e-06	57	AAAACAAC	3.1583e-06	57	AAAACCGG	2.51807e-06		57	AGAGAAAG	5.42402e-06	57	AGAAAAAA	0.000435076	57	AGAAAGAA	1.14484e-05		57
									58	AAAACGAA	1.21954e-05	58	AAAACAAC	1.04915e-05	58	AAAACATG	1.5012e-05		58	AGAAGAGA	5.8171e-06	58	AAGGGGGA	2.35073e-06	58	AGAAAGGA	7.89023e-06		58	AAAACGTG	2.13382e-05	58	AAAACAAG	0.000503749	58	AAAACCTA	1.00723e-05		58	AGAGAGAG	5.42402e-06	58	AGAAAAAG	0.00011668	58	AGAAAGAG	7.15523e-05		58
									59	AAAACGAG	0.000105693	59	AAAACAAG	0.000640855	59	AAAACATT	6.43372e-06		59	AGAAGAGG	1.74513e-05	59	AAGGGGGG	0.000135167	59	AGAAAGGG	0.000191996		59	AAAAGAAA	0.00258618	59	AAAACAAT	1.02645e-05	59	AAAACGAA	2.01446e-05		59	AGAGGAAA	5.42402e-05	59	AGAAAAGG	1.97762e-05	59	AGAAAGGA	5.72418e-06		59
									60	AAAACGCG	4.87815e-05	60	AAAACAAT	1.74858e-05	60	AAAACCAA	6.00481e-05		60	AGAAGGAA	7.56223e-05	60	AGAAAAAA	0.000575928	60	AGAAGAAA	7.10121e-05		60	AAAAGAAC	4.26763e-06	60	AAAACACA	0.00022345	60	AAAACGAG	4.78434e-05		60	AGAGGAAG	7.59363e-05	60	AGAAAGAA	4.94405e-06	60	AGAAAGGG	0.000274761		60
									61	AAAACGGG	0.000211386	61	AAAACACA	0.000267533	61	AAAACCAG	9.43613e-05		61	AGAAGGAG	8.14394e-05	61	AGAAAAAG	0.00014457	61	AGAAGAAG	3.68211e-05		61	AAAAGAAG	0.00072123	61	AAAACACG	0.000157915	61	AAAACGAT	2.51807e-06		61	AGAGGAGG	1.62721e-05	61	AGAAAGAG	1.77986e-05	61	AGAAGAAA	4.00693e-05		61
									62	AAAACGGT	4.06512e-06	62	AAAACACG	0.000204584	62	AAAACCGG	2.14457e-06		62	AGAAGGGG	0.000296672	62	AGAAAAGG	2.82087e-05	62	AGAAGAGA	2.63008e-06		62	AAAAGAAT	4.26763e-06	62	AAAACACT	4.73745e-06	62	AAAACGCA	5.03615e-06		62	AGAGGGAA	1.0848e-05	62	AGAAAGGG	9.39369e-05	62	AGAAGAAG	3.43451e-05		62
									63	AAAACGTA	4.06512e-06	63	AAAACACT	6.99433e-06	63	AAAACCTA	1.28674e-05		63	AGAGAAAA	0.000127976	63	AGAAAGAA	2.23319e-05	63	AGAAGAGG	2.63008e-06		63	AAAAGACA	0.000128029	63	AAAACAGC	1.57915e-06	63	AAAACGCG	1.00723e-05		63	AGAGGGAG	5.96643e-05	63	AGAAGAAA	0.000122612	63	AGAAGAGA	2.86209e-06		63
									64	AAAACGTG	4.47164e-05	64	AAAACAGA	4.37145e-06	64	AAAACGAA	1.93012e-05		64	AGAGAGAG	5.8171e-06	64	AGAAAGAG	2.11565e-05	64	AGAAGGAA	0.000118353		64	AAAAGACG	0.000106691	64	AAAACAGG	6.15869e-05	64	AAAACGGA	2.51807e-06		64	AGAGGGGA	5.42402e-06	64	AGAAGAAG	3.46083e-05	64	AGAAGAGG	2.86209e-06		64
									65	AAAAGAAA	0.00328462	65	AAAACAGC	8.74291e-07	65	AAAACGAG	9.86504e-05		65	AGAGGAAA	0.000104708	65	AGAAAGGG	8.22754e-05	65	AGAAGGAG	8.94226e-05		65	AAAAGAGA	2.98734e-05	65	AAAACAGT	1.57915e-06	65	AAAACGGG	5.03615e-05		65	AGAGGGGG	0.000233233	65	AGAAGAGG	1.87874e-05	65	AGAAGGAA	6.58281e-05		65
									66	AAAAGAAG	0.000853676	66	AAAACAGG	8.74291e-05	66	AAAACGAT	2.14457e-06		66	AGAGGAAG	9.88907e-05	66	AGAAGAAA	0.000157499	66	AGAAGGGA	5.26015e-06		66	AAAAGAGG	0.000285931	66	AAAACATA	1.73706e-05	66	AAAACGTA	1.25904e-05		66	AGGAAAAA	0.000303745	66	AGAAGGAA	4.54852e-05	66	AGAAGGAG	6.58281e-05		66
									67	AAAAGAAT	4.06512e-06	67	AAAACAGT	8.74291e-07	67	AAAACGCA	8.5783e-06		67	AGAGGAGG	1.74513e-05	67	AGAAGAAG	3.40855e-05	67	AGAAGGGG	0.000378731		67	AAAAGAGT	4.26763e-06	67	AAAACATG	1.1054e-05	67	AAAACGTG	1.51084e-05		67	AGGAAAAG	5.96643e-05	67	AGAAGGAG	8.00936e-05	67	AGAAGGGA	2.86209e-06		67
									68	AAAAGACA	0.000186996	68	AAAACATA	2.97259e-05	68	AAAACGCG	1.28674e-05		68	AGAGGGAA	5.23539e-05	68	AGAAGAGG	1.99812e-05	68	AGAGAAAA	9.46828e-05		68	AAAAGATA	4.26763e-06	68	AAAACCAA	5.60598e-05	68	AAAACTAA	5.03615e-06		68	AGGAAGAG	5.42402e-06	68	AGAAGGGA	5.93286e-06	68	AGAAGGGG	0.000426451		68
									69	AAAAGACG	0.000215452	69	AAAACATG	1.13658e-05	69	AAAACGGC	2.14457e-06		69	AGAGGGAG	7.56223e-05	69	AGAAGGAA	0.000110484	69	AGAGAAAG	2.63008e-06		69	AAAAGATG	8.53526e-06	69	AAAACCAC	3.1583e-06	69	AAAACTAG	7.55422e-06		69	AGGAAGGG	1.62721e-05	69	AGAAGGGG	0.000617017	69	AGAGAAAA	6.2966e-05		69
									70	AAAAGAGA	5.69117e-05	70	AAAACCAA	8.39319e-05	70	AAAACGGG	0.000130819		70	AGAGGGGA	5.8171e-06	70	AGAAGGAG	9.99059e-05	70	AGAGAAGG	2.63008e-06		70	AAAAGCAA	0.000277396	70	AAAACCAG	0.000116857	70	AAAACTAT	2.51807e-06		70	AGGAGAAA	3.79682e-05	70	AGAGAAAA	0.00010778	70	AGAGAAAG	1.71725e-05		70
									71	AAAAGAGG	0.000288624	71	AAAACCAC	1.74858e-06	71	AAAACGTA	6.43372e-06		71	AGAGGGGG	0.000255952	71	AGAAGGGA	9.4029e-06	71	AGAGAGAG	5.26015e-06		71	AAAAGCAG	0.000388354	71	AAAACCGG	7.89575e-06	71	AAAAGAAA	0.00265657		71	AGGAGAAG	5.42402e-06	71	AGAGAAAG	5.93286e-06	71	AGAGAGAG	1.14484e-05		71
									72	AAAAGAGT	4.06512e-06	72	AAAACCAG	0.000163492	72	AAAACGTG	2.78795e-05		72	AGGAAAAA	0.000546807	72	AGAAGGGG	0.000557122	72	AGAGAGGG	2.63008e-06		72	AAAAGCAT	4.26763e-06	72	AAAACCTA	7.89575e-06	72	AAAAGAAC	1.25904e-05		72	AGGAGAGG	5.42402e-06	72	AGAGAGAA	9.8881e-07	72	AGAGAGGG	8.58627e-06		72
									73	AAAAGATA	8.13025e-06	73	AAAACCAT	6.99433e-06	73	AAAACTAA	6.43372e-06		73	AGGAAAAG	0.000197781	73	AGAGAAAA	0.000126939	73	AGAGGAAA	0.000165695		73	AAAAGCCA	8.53526e-06	73	AAAACGAA	3.1583e-06	73	AAAAGAAG	0.000949314		73	AGGAGGAA	1.0848e-05	73	AGAGAGAG	1.97762e-06	73	AGAGGAAA	5.43797e-05		73
									74	AAAAGATG	4.06512e-06	74	AAAACCCA	3.49716e-06	74	AAAACTAG	1.5012e-05		74	AGGAAAGG	5.8171e-06	74	AGAGAAAG	5.87681e-06	74	AGAGGAAG	8.94226e-05		74	AAAAGCCG	2.98734e-05	74	AAAACGAG	8.05367e-05	74	AAAAGAAT	0.000173747		74	AGGAGGAG	2.16961e-05	74	AGAGAGGA	1.97762e-06	74	AGAGGAAG	4.86555e-05		74
									75	AAAAGCAA	0.000357731	75	AAAACCCG	8.74291e-07	75	AAAAGAAA	0.00377445		75	AGGAAGAG	1.16342e-05	75	AGAGAGAA	1.17536e-06	75	AGAGGAGA	2.63008e-06		75	AAAAGCGG	0.000115226	75	AAAACGAT	1.57915e-06	75	AAAAGACA	0.000176265		75	AGGAGGGG	5.96643e-05	75	AGAGAGGG	9.8881e-07	75	AGAGGAGA	2.86209e-06		75
									76	AAAAGCAG	0.000540661	76	AAAACCGG	7.86862e-06	76	AAAAGAAC	2.14457e-05		76	AGGAAGGG	1.16342e-05	76	AGAGAGAG	1.17536e-06	76	AGAGGAGG	1.31504e-05		76	AAAAGGAA	0.000546257	76	AAAACGCA	1.1054e-05	76	AAAAGACG	0.000188855		76	AGGGAAAA	0.000298321	76	AGAGGAAA	5.7351e-05	76	AGAGGAGG	8.58627e-06		76
									77	AAAAGCAT	8.13025e-06	77	AAAACCTA	7.86862e-06	77	AAAAGAAG	0.00147547		77	AGGAGAAA	7.56223e-05	77	AGAGAGGA	1.17536e-06	77	AGAGGGAA	3.4191e-05		77	AAAAGGAC	8.53526e-06	77	AAAACGCG	7.57992e-05	77	AAAAGAGA	2.26627e-05		77	AGGGAAAG	5.96643e-05	77	AGAGGAAG	1.77986e-05	77	AGAGGGAA	3.1483e-05		77
									78	AAAAGCCA	1.21954e-05	78	AAAACGAA	9.6172e-06	78	AAAAGAAT	9.43613e-05		78	AGGAGAAG	5.8171e-06	78	AGAGAGGG	2.35073e-06	78	AGAGGGAG	7.36422e-05		78	AAAAGGAG	0.00300441	78	AAAACGGG	0.000227398	78	AAAAGAGG	0.000324831		78	AGGGAAGG	1.62721e-05	78	AGAGGAGA	1.97762e-06	78	AGAGGGAG	3.43451e-05		78
									79	AAAAGCCG	2.84559e-05	79	AAAACGAC	8.74291e-07	79	AAAAGACA	0.000208024		79	AGGAGAGG	1.74513e-05	79	AGAGGAAA	9.87305e-05	79	AGAGGGGA	5.26015e-06		79	AAAAGGCA	0.000550524	79	AAAACGTA	4.73745e-06	79	AAAAGAGT	5.03615e-06		79	AGGGAGAG	1.0848e-05	79	AGAGGAGG	2.96643e-06	79	AGAGGGGG	0.000125932		79
									80	AAAAGCGA	1.21954e-05	80	AAAACGAG	9.87949e-05	80	AAAAGACC	2.14457e-06		80	AGGAGGAA	1.74513e-05	80	AGAGGAAG	4.11377e-05	80	AGAGGGGG	0.000102573		80	AAAAGGCG	0.00236854	80	AAAACGTG	3.55309e-05	80	AAAAGATA	1.25904e-05		80	AGGGAGGG	1.62721e-05	80	AGAGGGAA	3.55971e-05	80	AGGAAAAA	0.000426451		80
									81	AAAAGCGG	0.000178865	81	AAAACGAT	8.74291e-07	81	AAAAGACG	0.000285228		81	AGGAGGGA	5.8171e-06	81	AGAGGAGA	1.17536e-06	81	AGGAAAAA	0.000578617		81	AAAAGGCT	4.26763e-06	81	AAAACTAA	8.68533e-06	81	AAAAGATG	5.03615e-06		81	AGGGGAAA	0.000206113	81	AGAGGGAG	6.62502e-05	81	AGGAAAAG	7.72764e-05		81
									82	AAAAGCTG	4.06512e-06	82	AAAACGCA	1.92344e-05	82	AAAAGAGA	2.14457e-05		82	AGGAGGGG	2.90855e-05	82	AGAGGAGG	5.87681e-06	82	AGGAAAAG	8.94226e-05		82	AAAAGGGA	0.000136564	82	AAAACTAG	3.94787e-06	82	AAAAGCAA	0.000428072		82	AGGGGAAG	0.000135601	82	AGAGGGGA	3.95524e-06	82	AGGAAAGG	3.43451e-05		82
									83	AAAAGGAA	0.000711397	83	AAAACGCG	8.21834e-05	83	AAAAGAGG	0.000405324		83	AGGGAAAA	0.00058171	83	AGAGGGAA	5.40667e-05	83	AGGAAAGG	2.36707e-05		83	AAAAGGGG	0.0105112	83	AAAACTAT	1.57915e-06	83	AAAAGCAC	2.51807e-06		83	AGGGGAGA	5.42402e-06	83	AGAGGGGG	0.000228415	83	AGGAAGAA	8.58627e-06		83
									84	AAAAGGAC	1.21954e-05	84	AAAACGGA	5.24575e-06	84	AAAAGAGT	6.43372e-06		84	AGGGAAAG	9.88907e-05	84	AGAGGGAG	7.40479e-05	84	AGGAAGAA	5.26015e-06		84	AAAAGGGT	2.13382e-05	84	AAAACTGG	1.57915e-06	84	AAAAGCAG	0.000478434		84	AGGGGAGG	3.25441e-05	84	AGGAAAAA	0.000289721	84	AGGAAGAG	2.86209e-06		84
									85	AAAAGGAG	0.00382528	85	AAAACGGC	8.74291e-07	85	AAAAGATA	6.43372e-06		85	AGGGAAGA	5.8171e-06	85	AGAGGGGA	2.35073e-06	85	AGGAAGAG	1.31504e-05		85	AAAAGGTA	8.53526e-06	85	AAAAGAAA	0.0162352	85	AAAAGCAT	1.00723e-05		85	AGGGGGAA	0.000189841	85	AGGAAAAG	6.13062e-05	85	AGGAAGGG	1.14484e-05		85
									86	AAAAGGAT	4.06512e-06	86	AAAACGGG	0.000274527	86	AAAAGATG	4.28915e-06		86	AGGGAAGG	4.65368e-05	86	AGAGGGGG	0.000222144	86	AGGAAGGG	7.89023e-06		86	AAAAGGTG	4.69439e-05	86	AAAAGAAC	8.29054e-05	86	AAAAGCCA	2.26627e-05		86	AGGGGGAG	0.000157297	86	AGGAAAGG	9.8881e-06	86	AGGAGAAA	1.71725e-05		86
									87	AAAAGGCA	0.000914653	87	AAAACGTA	6.99433e-06	87	AAAAGCAA	0.000701276		87	AGGGAGGG	1.74513e-05	87	AGGAAAAA	0.000386694	87	AGGAGAAA	3.15609e-05		87	AAAAGTAA	8.53526e-06	87	AAAAGAAG	0.00424634	87	AAAAGCCG	1.51084e-05		87	AGGGGGGA	1.0848e-05	87	AGGAAGAA	3.95524e-06	87	AGGAGAAG	2.86209e-06		87
									88	AAAAGGCG	0.00321958	88	AAAACGTG	4.10917e-05	88	AAAAGCAC	6.43372e-06		88	AGGGGAAA	0.000255952	88	AGGAAAAG	9.28537e-05	88	AGGAGAAG	2.36707e-05		88	AAAAGTCG	4.26763e-06	88	AAAAGAAT	8.68533e-05	88	AAAAGCGA	2.51807e-06		88	AGGGGGGG	0.0149974	88	AGGAAGAG	3.95524e-06	88	AGGAGGAA	5.72418e-06		88
									89	AAAAGGCT	8.13025e-06	89	AAAACTAA	8.74291e-06	89	AAAAGCAG	0.000842818		89	AGGGGAAG	0.000197781	89	AGGAAAGA	2.35073e-06	89	AGGAGGAA	2.63008e-05		89	AAAAGTGG	1.28029e-05	89	AAAAGACA	0.000412158	89	AAAAGCGC	2.51807e-06		89	GAAAAAAA	0.00633526	89	AGGAAGGG	1.5821e-05	89	AGGAGGAG	1.71725e-05		89
									90	AAAAGGGA	0.000146344	90	AAAACTAG	6.12004e-06	90	AAAAGCAT	1.5012e-05		90	AGGGGAGA	5.8171e-06	90	AGGAAAGG	7.05218e-06	90	AGGAGGAG	1.31504e-05		90	AAAATAAA	5.54792e-05	90	AAAAGACC	7.89575e-07	90	AAAAGCGG	7.05061e-05		90	GAAAAAAG	0.00444227	90	AGGAGAAA	3.6586e-05	90	AGGAGGGG	1.71725e-05		90
									91	AAAAGGGC	4.06512e-06	91	AAAACTAT	1.74858e-06	91	AAAAGCCA	1.71566e-05		91	AGGGGAGG	2.90855e-05	91	AGGAAGAA	1.05783e-05	91	AGGAGGGG	2.36707e-05		91	AAAATAAG	5.12116e-05	91	AAAAGACG	0.000252664	91	AAAAGCTA	2.51807e-06		91	GAAAAAGA	3.25441e-05	91	AGGAGAAG	5.93286e-06	91	AGGGAAAA	0.000500866		91
									92	AAAAGGGG	0.0106181	92	AAAACTCA	2.62287e-06	92	AAAAGCCG	3.0024e-05		92	AGGGGGAA	0.00022105	92	AGGAAGAG	2.35073e-06	92	AGGGAAAA	0.000778503		92	AAAATACA	1.28029e-05	92	AAAAGACT	7.89575e-07	92	AAAAGCTG	1.00723e-05		92	GAAAAAGG	0.000357986	92	AGGAGGAA	1.97762e-05	92	AGGGAAAG	6.86902e-05		92
									93	AAAAGGGT	2.43907e-05	93	AAAACTCG	8.74291e-07	93	AAAAGCCT	1.07229e-05		93	AGGGGGAG	0.000133793	93	AGGAAGGG	1.2929e-05	93	AGGGAAAG	0.000107833		93	AAAATACG	1.70705e-05	93	AAAAGAGA	0.000125542	93	AAAAGGAA	0.00272456		93	GAAAAGAA	8.67844e-05	93	AGGAGGAG	2.96643e-06	93	AGGGAAGG	5.72418e-06		93
									94	AAAAGGTA	1.62605e-05	94	AAAACTGG	8.74291e-07	94	AAAAGCGA	4.28915e-06		94	AGGGGGGA	1.16342e-05	94	AGGAGAAA	3.40855e-05	94	AGGGAAGA	2.63008e-06		94	AAAATAGG	4.26763e-06	94	AAAAGAGC	1.57915e-06	94	AAAAGGAC	1.25904e-05		94	GAAAAGAG	0.000287473	94	AGGAGGGG	4.25188e-05	94	AGGGAGAA	2.57588e-05		94
									95	AAAAGGTG	4.06512e-05	95	AAAAGAAA	0.0189406	95	AAAAGCGC	2.14457e-06		95	AGGGGGGG	0.0135946	95	AGGAGAAG	1.99812e-05	95	AGGGAAGG	1.05203e-05		95	AAAATCAA	4.26763e-06	95	AAAAGAGG	0.00140071	95	AAAAGGAG	0.00614662		95	GAAAAGGG	0.000320017	95	AGGGAAAA	0.000302576	95	AGGGAGAG	1.14484e-05		95
									96	AAAAGTAG	2.43907e-05	96	AAAAGAAC	8.39319e-05	96	AAAAGCGG	0.000171566		96	GAAAAAAA	0.00974364	96	AGGAGAGG	1.17536e-06	96	AGGGAGAA	1.31504e-05		96	AAAATCCG	4.26763e-06	96	AAAAGAGT	1.42123e-05	96	AAAAGGAT	4.53253e-05		96	GAAAGAAA	0.000699699	96	AGGGAAAG	3.46083e-05	96	AGGGAGGG	1.43105e-05		96
									97	AAAAGTCG	4.06512e-06	97	AAAAGAAG	0.00504641	97	AAAAGCTA	2.14457e-06		97	GAAAAAAG	0.00636391	97	AGGAGGAA	2.23319e-05	97	AGGGAGAG	1.05203e-05		97	AAAATGAA	4.26763e-06	97	AAAAGATA	3.47413e-05	97	AAAAGGCA	0.000533832		97	GAAAGAAG	0.000368834	97	AGGGAAGG	3.95524e-06	97	AGGGGAAA	0.000618211		97
									98	AAAAGTGG	2.03256e-05	98	AAAAGAAT	0.000117155	98	AAAAGCTG	8.5783e-06		98	GAAAAAGA	4.07197e-05	98	AGGAGGAG	7.05218e-06	98	AGGGAGGG	7.89023e-06		98	AAAATGAG	2.98734e-05	98	AAAAGATG	5.52703e-06	98	AAAAGGCG	0.00125148		98	GAAAGAGG	0.000178993	98	AGGGAGAA	3.26307e-05	98	AGGGGAAG	0.00017745		98
									99	AAAATAAA	2.84559e-05	99	AAAAGACA	0.00051758	99	AAAAGGAA	0.00263354		99	GAAAAAGG	0.000587527	99	AGGAGGGG	2.82087e-05	99	AGGGGAAA	0.000870555		99	AAAATGGG	1.28029e-05	99	AAAAGCAA	0.000644293	99	AAAAGGCT	5.03615e-06		99	GAAAGGAA	0.00165975	99	AGGGAGAG	1.97762e-06	99	AGGGGAGA	8.58627e-06		99
									100	AAAATAAG	5.69117e-05	100	AAAAGACC	3.49716e-06	100	AAAAGGAC	5.36144e-05		100	GAAAAGAA	0.00018033	100	AGGGAAAA	0.000371415	100	AGGGGAAG	0.000218296		100	AAAATGGT	4.26763e-06	100	AAAAGCAC	6.3166e-06	100	AAAAGGGA	0.000148566		100	GAAAGGAG	0.00111735	100	AGGGAGGG	2.0765e-05	100	AGGGGAGG	4.00693e-05		100
									101	AAAATACA	2.03256e-05	101	AAAAGACG	0.000313871	101	AAAAGGAG	0.00797138		101	GAAAAGAG	0.000558441	101	AGGGAAAG	6.34696e-05	101	AGGGGAGA	1.05203e-05		101	AAAATTAG	8.53526e-06	101	AAAAGCAG	0.000727199	101	AAAAGGGC	2.01446e-05		101	GAAAGGGA	3.79682e-05	101	AGGGGAAA	0.000585375	101	AGGGGGAA	0.000552383		101
									102	AAAATACG	3.2521e-05	102	AAAAGACT	8.74291e-07	102	AAAAGGAT	4.50361e-05		102	GAAAAGGA	1.16342e-05	102	AGGGAAGG	1.17536e-05	102	AGGGGAGG	3.4191e-05		102	AAACAAAA	4.26763e-05	102	AAAAGCAT	3.1583e-05	102	AAAAGGGG	0.0207791		102	GAAAGGGG	0.00340629	102	AGGGGAAG	0.000134478	102	AGGGGGAG	0.000257588		102
									103	AAAATATG	4.06512e-06	103	AAAAGAGA	0.000157372	103	AAAAGGCA	0.00075489		103	GAAAAGGG	0.000389746	103	AGGGAGAA	3.29102e-05	103	AGGGGGAA	0.000452373		103	AAACAAAG	5.12116e-05	103	AAAAGCCA	9.4749e-06	103	AAAAGGGT	4.02892e-05		103	GAAGAAAA	0.00147533	103	AGGGGAGA	1.28545e-05	103	AGGGGGGA	1.43105e-05		103
									104	AAAATCAA	8.13025e-06	104	AAAAGAGC	8.74291e-07	104	AAAAGGCG	0.00246412		104	GAAAGAAA	0.000785308	104	AGGGAGAG	4.70145e-06	104	AGGGGGAG	0.000223557		104	AAACAACA	1.28029e-05	104	AAAAGCCG	2.44768e-05	104	AAAAGGTA	5.03615e-06		104	GAAGAAAG	0.000374258	104	AGGGGAGG	4.05412e-05	104	AGGGGGGG	0.0106899		104
									105	AAAATCAG	1.21954e-05	105	AAAAGAGG	0.00170137	105	AAAAGGCT	2.14457e-06		105	GAAAGAAG	0.000599161	105	AGGGAGGA	2.35073e-06	105	AGGGGGGA	2.10406e-05		105	AAACAACG	3.84087e-05	105	AAAAGCGA	4.73745e-06	105	AAAAGGTG	6.29518e-05		105	GAAGAAGG	6.50883e-05	105	AGGGGGAA	0.0010956	105	GAAAAAAA	0.0093619		105
									106	AAAATGAA	1.21954e-05	106	AAAAGAGT	1.13658e-05	106	AAAAGGGA	0.000178		106	GAAAGAGG	0.000203598	106	AGGGAGGG	1.2929e-05	106	AGGGGGGG	0.00832156		106	AAACAAGG	4.26763e-06	106	AAAAGCGG	0.000323726	106	AAAAGGTT	7.55422e-06		106	GAAGAGAA	2.71201e-05	106	AGGGGGAG	0.00019084	106	GAAAAAAG	0.00313113		106
									107	AAAATGAG	1.21954e-05	107	AAAAGATA	3.67202e-05	107	AAAAGGGC	1.71566e-05		107	GAAAGGAA	0.00380438	107	AGGGGAAA	0.000701692	107	GAAAAAAA	0.0136738		107	AAACACAA	4.26763e-06	107	AAAAGCGT	1.57915e-06	107	AAAAGTAA	1.76265e-05		107	GAAGAGAG	7.05123e-05	107	AGGGGGGA	2.57091e-05	107	GAAAAAGA	2.86209e-05		107
									108	AAAATGCG	1.21954e-05	108	AAAAGATG	8.74291e-06	108	AAAAGGGG	0.0234702		108	GAAAGGAG	0.00169278	108	AGGGGAAG	0.000178655	108	GAAAAAAG	0.00507079		108	AAACACAG	4.26763e-06	108	AAAAGCTA	2.36872e-06	108	AAAAGTAG	1.00723e-05		108	GAAGAGGG	4.88162e-05	108	AGGGGGGG	0.0120635	108	GAAAAAGG	0.000495142		108
									109	AAAATGGG	1.62605e-05	109	AAAAGATT	2.62287e-06	109	AAAAGGGT	4.50361e-05		109	GAAAGGGA	3.49026e-05	109	AGGGGAGA	1.76304e-05	109	GAAAAAGA	3.4191e-05		109	AAACAGAG	2.56058e-05	109	AAAAGCTG	7.89575e-07	109	AAAAGTCA	7.55422e-06		109	GAAGGAAA	0.00120956	109	GAAAAAAA	0.00634915	109	GAAAAGAA	0.000128794		109
									110	AAAATGTG	8.13025e-06	110	AAAAGCAA	0.000807845	110	AAAAGGTA	6.43372e-06		110	GAAAGGGG	0.00383347	110	AGGGGAGG	4.23131e-05	110	GAAAAAGG	0.000499715		110	AAACAGCG	1.70705e-05	110	AAAAGGAA	0.00531147	110	AAAAGTGA	2.51807e-06		110	GAAGGAAG	0.000851572	110	GAAAAAAG	0.00330164	110	GAAAAGAG	0.00652843		110
									111	AAAATTAA	4.06512e-06	111	AAAAGCAC	4.37145e-06	111	AAAAGGTG	9.22167e-05		111	GAAGAAAA	0.00254207	111	AGGGGGAA	0.00116361	111	GAAAAGAA	0.000155175		111	AAACAGGG	5.54792e-05	111	AAAAGGAC	0.00011212	111	AAAAGTGG	2.26627e-05		111	GAAGGAGA	5.42402e-06	111	GAAAAAGA	2.66979e-05	111	GAAAAGGA	1.43105e-05		111
									112	AAACAAAA	5.69117e-05	112	AAAAGCAG	0.000958223	112	AAAAGGTT	8.5783e-06		112	GAAGAAAG	0.000634064	112	AGGGGGAG	0.000173954	112	GAAAAGAG	0.00377416		112	AAACATAG	4.26763e-06	112	AAAAGGAG	0.00896168	112	AAAAGTGT	2.51807e-06		112	GAAGGAGG	0.000135601	112	GAAAAAGG	0.000300598	112	GAAAAGGG	0.00158274		112
									113	AAACAAAG	6.91071e-05	113	AAAAGCAT	4.54631e-05	113	AAAAGTAA	8.5783e-06		113	GAAGAAGA	1.16342e-05	113	AGGGGGGA	3.05594e-05	113	GAAAAGGA	1.05203e-05		113	AAACCAAA	4.26763e-06	113	AAAAGGAT	4.18475e-05	113	AAAAGTTA	2.51807e-06		113	GAAGGGAA	0.000325441	113	GAAAAGAA	8.20712e-05	113	GAAAGAAA	0.00211222		113
									114	AAACAACA	3.65861e-05	114	AAAAGCCA	2.44801e-05	114	AAAAGTAG	1.93012e-05		114	GAAGAAGG	7.56223e-05	114	AGGGGGGG	0.0108016	114	GAAAAGGG	0.00151755		114	AAACCAAG	4.26763e-06	114	AAAAGGCA	0.00115594	114	AAAAGTTT	2.51807e-06		114	GAAGGGAG	0.0018279	114	GAAAAGAG	0.000320374	114	GAAAGAAG	0.00647119		114
									115	AAACAACG	5.28466e-05	115	AAAAGCCG	2.97259e-05	115	AAAAGTAT	8.5783e-06		115	GAAGAGAA	4.07197e-05	115	GAAAAAAA	0.00810413	115	GAAAGAAA	0.00251961		115	AAACCGGG	8.53526e-06	115	AAAAGGCC	9.4749e-06	115	AAAANAAA	2.51807e-06		115	GAAGGGGA	3.79682e-05	115	GAAAAGGA	1.97762e-06	115	GAAAGAGA	8.01385e-05		115
									116	AAACAAGG	2.03256e-05	116	AAAAGCGA	1.66115e-05	116	AAAAGTCA	4.28915e-06		116	GAAGAGAG	0.000122159	116	GAAAAAAG	0.00451339	116	GAAAGAAG	0.00409503		116	AAACGACA	1.28029e-05	116	AAAAGGCG	0.00316935	116	AAAANAAG	2.51807e-06		116	GAAGGGGG	0.0040192	116	GAAAAGGG	0.000305542	116	GAAAGAGG	0.000386382		116
									117	AAACACAA	8.13025e-06	117	AAAAGCGG	0.000421408	117	AAAAGTCG	1.28674e-05		117	GAAGAGGA	2.32684e-05	117	GAAAAAGA	3.64363e-05	117	GAAAGAGA	5.78617e-05		117	AAACGACG	4.26763e-06	117	AAAAGGCT	2.05289e-05	117	AAAANAGG	2.51807e-06		117	GAGAAAAA	0.000770211	117	GAAAGAAA	0.000870152	117	GAAAGGAA	0.0391248		117
									118	AAACACAG	2.84559e-05	118	AAAAGCGT	8.74291e-07	118	AAAAGTGA	2.14457e-06		118	GAAGAGGG	8.14394e-05	118	GAAAAAGG	0.000394922	118	GAAAGAGG	0.000399772		118	AAACGGAG	2.98734e-05	118	AAAAGGGA	0.000950648	118	AAAATAAA	6.54699e-05		118	GAGAAAAG	0.000357986	118	GAAAGAAG	0.000429143	118	GAAAGGAG	0.00544083		118
									119	AAACAGAA	4.06512e-06	119	AAAAGCTA	2.62287e-06	119	AAAAGTGG	3.43132e-05		119	GAAGGAAA	0.00198363	119	GAAAAGAA	0.000108133	119	GAAAGGAA	0.0556393		119	AAACGGCA	4.26763e-06	119	AAAAGGGC	3.63205e-05	119	AAAATAAG	3.2735e-05		119	GAGAAAGA	5.42402e-06	119	GAAAGAGA	2.0765e-05	119	GAAAGGGA	0.000486555		119
									120	AAACAGAG	3.2521e-05	120	AAAAGCTG	5.24575e-06	120	AAAAGTGT	2.14457e-06		120	GAAGGAAG	0.00157062	120	GAAAAGAG	0.000447813	120	GAAAGGAG	0.0053338		120	AAACGGCG	2.56058e-05	120	AAAAGGGG	0.110432	120	AAAATAAT	1.25904e-05		120	GAGAAAGG	4.33922e-05	120	GAAAGAGG	0.000117668	120	GAAAGGGG	0.055639		120
									121	AAACAGCG	1.21954e-05	121	AAAAGCTT	8.74291e-07	121	AAAAGTTA	2.14457e-06		121	GAAGGAGA	1.74513e-05	121	GAAAAGGA	8.22754e-06	121	GAAAGGGA	0.000439223		121	AAACGGGG	4.26763e-05	121	AAAAGGGT	0.000150019	121	AAAATACA	1.76265e-05		121	GAGAAGAA	1.0848e-05	121	GAAAGGAA	0.000164142	121	GAAGAAAA	0.00152836		121
									122	AAACAGGG	6.09768e-05	122	AAAAGGAA	0.0106156	122	AAAANAAA	2.14457e-06		122	GAAGGAGG	0.000354843	122	GAAAAGGG	0.000351434	122	GAAAGGGG	0.0372287		122	AAACGGTG	4.26763e-06	122	AAAAGGTA	3.78996e-05	122	AAAATACG	5.03615e-06		122	GAGAAGAG	2.16961e-05	122	GAAAGGAG	0.000960134	122	GAAGAAAG	0.000417865		122
									123	AAACATAG	2.03256e-05	123	AAAAGGAC	0.000136389	123	AAAANAAG	2.14457e-06		123	GAAGGGAA	0.000657332	123	GAAAGAAA	0.00126939	123	GAAGAAAA	0.00259326		123	AAACTACG	4.26763e-06	123	AAAAGGTC	7.89575e-07	123	AAAATAGG	2.51807e-06		123	GAGAAGGG	1.0848e-05	123	GAAAGGGA	4.54852e-05	123	GAAGAAGA	2.86209e-06		123
									124	AAACCAAG	1.62605e-05	124	AAAAGGAG	0.0110449	124	AAAANAGG	2.14457e-06		124	GAAGGGAG	0.00282711	124	GAAAGAAG	0.000624118	124	GAAGAAAG	0.000570727		124	AAAGAAAA	0.000204846	124	AAAAGGTG	0.00035373	124	AAAATGAG	1.00723e-05		124	GAGAGAAA	8.13603e-05	124	GAAAGGGG	0.00358839	124	GAAGAAGG	7.44143e-05		124
									125	AAACCGGG	4.06512e-06	125	AAAAGGAT	6.55718e-05	125	AAAATAAA	7.50601e-05		125	GAAGGGGA	5.23539e-05	125	GAAAGAGA	3.17348e-05	125	GAAGAAGA	7.89023e-06		125	AAAGAAAG	4.26763e-05	125	AAAAGGTT	1.34228e-05	125	AAAATGGC	2.51807e-06		125	GAGAGAAG	5.42402e-05	125	GAAGAAAA	0.00146838	125	GAAGAGAA	4.29314e-05		125
									126	AAACGACA	8.13025e-06	126	AAAAGGCA	0.00152739	126	AAAATAAG	4.93252e-05		126	GAAGGGGG	0.00388	126	GAAAGAGG	0.000163375	126	GAAGAAGG	6.31218e-05		126	AAAGAAAT	4.26763e-06	126	AAAAGNAA	1.57915e-06	126	AAAATGGG	6.54699e-05		126	GAGAGGAA	3.25441e-05	126	GAAGAAAG	0.000300598	126	GAAGAGAG	0.000354899		126
									127	AAACGACG	4.06512e-06	127	AAAAGGCC	6.12004e-06	127	AAAATAAT	1.28674e-05		127	GAGAAAAA	0.000965638	127	GAAAGGAA	0.0002433	127	GAAGAGAA	5.26015e-05		127	AAAGAACA	4.26763e-06	127	AAAAGNGG	2.36872e-06	127	AAAATGTG	2.51807e-06		127	GAGAGGAG	5.42402e-05	127	GAAGAAGA	3.95524e-06	127	GAAGAGGA	2.86209e-06		127
									128	AAACGCAA	4.06512e-06	128	AAAAGGCG	0.00420359	128	AAAATACA	2.14457e-05		128	GAGAAAAG	0.000564259	128	GAAAGGAG	0.00147155	128	GAAGAGAG	0.000276158		128	AAAGAACG	8.53526e-06	128	AAAAGTAA	4.73745e-05	128	AAAATTAA	2.51807e-06		128	GAGAGGGA	5.42402e-06	128	GAAGAAGG	4.74629e-05	128	GAAGAGGG	0.000131656		128
									129	AAACGCTA	4.06512e-06	129	AAAAGGCT	3.75945e-05	129	AAAATACG	1.28674e-05		129	GAGAAAGG	4.65368e-05	129	GAAAGGGA	5.75928e-05	129	GAAGAGGA	2.63008e-06		129	AAAGAAGG	8.53526e-06	129	AAAAGTAG	4.02683e-05	129	AAAATTGG	2.51807e-06		129	GAGAGGGG	0.000103056	129	GAAGAGAA	2.76867e-05	129	GAAGGAAA	0.00280199		129
									130	AAACGGAG	2.84559e-05	130	AAAAGGGA	0.00104915	130	AAAATACT	2.14457e-06		130	GAGAAGAA	1.16342e-05	130	GAAAGGGG	0.00382346	130	GAAGAGGG	0.000131504		130	AAAGACAA	2.13382e-05	130	AAAAGTAT	1.02645e-05	130	AAACAAAA	7.55422e-05		130	GAGGAAAA	0.00119871	130	GAAGAGAG	7.11943e-05	130	GAAGGAAG	0.00297371		130
									131	AAACGGCA	8.13025e-06	131	AAAAGGGC	3.58459e-05	131	AAAATAGG	2.14457e-06		131	GAGAAGAG	4.65368e-05	131	GAAGAAAA	0.00204396	131	GAAGGAAA	0.00356112		131	AAAGACGG	1.28029e-05	131	AAAAGTCA	7.89575e-06	131	AAACAAAG	6.04338e-05		131	GAGGAAAG	0.000298321	131	GAAGAGGA	3.95524e-06	131	GAAGGAGA	2.86209e-05		131
									132	AAACGGCG	3.65861e-05	132	AAAAGGGG	0.0958328	132	AAAATCAA	4.28915e-06		132	GAGAAGGG	2.32684e-05	132	GAAGAAAG	0.000445463	132	GAAGGAAG	0.00356112		132	AAAGAGAG	4.26763e-06	132	AAAAGTCG	2.13185e-05	132	AAACAAAT	7.55422e-06		132	GAGGAAGA	1.0848e-05	132	GAAGAGGG	8.20712e-05	132	GAAGGAGG	0.000171725		132
									133	AAACGGGG	4.47164e-05	133	AAAAGGGT	0.000136389	133	AAAATCAG	4.28915e-06		133	GAGAGAAA	0.000127976	133	GAAGAAGA	5.87681e-06	133	GAAGGAGA	3.68211e-05		133	AAAGAGCA	1.70705e-05	133	AAAAGTCT	7.89575e-07	133	AAACAACA	1.51084e-05		133	GAGGAAGG	2.16961e-05	133	GAAGGAAA	0.00105209	133	GAAGGGAA	0.0048999		133
									134	AAACGGTG	4.06512e-06	134	AAAAGGTA	4.98346e-05	134	AAAATGAA	2.14457e-06		134	GAGAGAAG	0.000104708	134	GAAGAAGG	8.69769e-05	134	GAAGGAGG	0.000305089		134	AAAGAGCG	4.26763e-06	134	AAAAGTGA	7.89575e-07	134	AAACAACG	2.51807e-06		134	GAGGAGAA	1.0848e-05	134	GAAGGAAG	0.000733697	134	GAAGGGAG	0.0032914		134
									135	AAACTACG	4.06512e-06	135	AAAAGGTC	8.74291e-07	135	AAAATGAG	3.0024e-05		135	GAGAGAGG	1.16342e-05	135	GAAGAGAA	4.46638e-05	135	GAAGGGAA	0.00361636		135	AAAGAGGG	3.41411e-05	135	AAAAGTGG	0.000280299	135	AAACAAGG	5.03615e-06		135	GAGGAGAG	3.79682e-05	135	GAAGGAGA	1.08769e-05	135	GAAGGGGA	9.15869e-05		135
									136	AAAGAAAA	0.000260168	136	AAAAGGTG	0.000279773	136	AAAATGCA	2.14457e-06		136	GAGAGGAA	5.23539e-05	136	GAAGAGAG	0.000111659	136	GAAGGGAG	0.00454477		136	AAAGAGTG	8.53526e-06	136	AAAAGTGT	7.10618e-06	136	AAACAATA	2.51807e-06		136	GAGGAGGG	1.0848e-05	136	GAAGGAGG	0.000118657	136	GAAGGGGG	0.00496		136
									137	AAAGAAAG	5.69117e-05	137	AAAAGGTT	1.04915e-05	137	AAAATGCG	2.14457e-06		137	GAGAGGAG	0.000110525	137	GAAGAGGA	4.70145e-06	137	GAAGGGGA	9.99429e-05		137	AAAGCAAA	1.70705e-05	137	AAAAGTTA	7.89575e-07	137	AAACAATG	2.51807e-06		137	GAGGGAAA	0.00036341	137	GAAGGGAA	0.000366848	137	GAGAAAAA	0.000578142		137
									138	AAAGAAAT	4.06512e-06	138	AAAAGNAA	1.74858e-06	138	AAAATGCT	2.14457e-06		138	GAGAGGGA	5.8171e-06	138	GAAGAGGG	0.000112835	138	GAAGGGGG	0.00590715		138	AAAGCAAG	1.28029e-05	138	AAAAGTTG	5.52703e-06	138	AAACACAA	7.55422e-06		138	GAGGGAAG	0.000287473	138	GAAGGGAG	0.00127655	138	GAGAAAAG	0.000183174		138
									139	AAAGAACA	2.84559e-05	139	AAAAGNGG	2.62287e-06	139	AAAATGGG	6.43372e-05		139	GAGAGGGG	0.000127976	139	GAAGGAAA	0.00183122	139	GAGAAAAA	0.00114408		139	AAAGCACA	4.26763e-06	139	AAAANGAN	7.89575e-07	139	AAACACAG	2.26627e-05		139	GAGGGAGG	1.62721e-05	139	GAAGGGGA	7.11943e-05	139	GAGAAAGA	8.58627e-06		139
									140	AAAGAACG	1.62605e-05	140	AAAAGTAA	6.20747e-05	140	AAAATGGT	2.14457e-06		140	GAGGAAAA	0.00197781	140	GAAGGAAG	0.00123061	140	GAGAAAAG	0.000323499		140	AAAGCCAG	8.53526e-06	140	AAAATAAA	8.68533e-05	140	AAACACCG	2.51807e-06		140	GAGGGGAA	8.67844e-05	140	GAAGGGGG	0.00377725	140	GAGAAAGG	0.000440762		140
									141	AAAGAAGG	2.84559e-05	141	AAAAGTAG	4.89603e-05	141	AAAATGTG	2.14457e-06		141	GAGGAAAG	0.000593344	141	GAAGGAGA	1.99812e-05	141	GAGAAAGA	2.63008e-06		141	AAAGGAAA	0.00025179	141	AAAATAAC	1.57915e-06	141	AAACAGAG	1.00723e-05		141	GAGGGGAG	0.000216961	141	GAGAAAAA	0.000612073	141	GAGAAGAG	6.2966e-05		141
									142	AAAGAATA	4.06512e-06	142	AAAAGTAT	1.22401e-05	142	AAAATTAA	2.14457e-06		142	GAGGAAGA	1.16342e-05	142	GAAGGAGG	0.000224494	142	GAGAAAGG	0.000236707		142	AAAGGAAG	0.000183508	142	AAAATAAG	3.78996e-05	142	AAACAGCA	2.51807e-06		142	GAGGGGGA	5.42402e-06	142	GAGAAAAG	0.000251158	142	GAGAAGGG	7.44143e-05		142
									143	AAAGACAA	7.31722e-05	143	AAAAGTCA	1.39887e-05	143	AAAATTGG	2.14457e-06		143	GAGGAAGG	3.49026e-05	143	GAAGGGAA	0.000618241	143	GAGAAGAA	7.89023e-06		143	AAAGGACA	2.56058e-05	143	AAAATAAT	7.89575e-06	143	AAACAGGG	1.00723e-05		143	GAGGGGGG	0.00139397	143	GAGAAAGG	1.97762e-05	143	GAGAGAAA	6.01039e-05		143
									144	AAAGACAG	1.62605e-05	144	AAAAGTCG	2.18573e-05	144	AAAATTTG	2.14457e-06		144	GAGGAGAA	5.8171e-06	144	GAAGGGAG	0.00205336	144	GAGAAGAG	3.15609e-05		144	AAAGGACG	3.41411e-05	144	AAAATACA	1.34228e-05	144	AAACAGGT	2.51807e-06		144	GGAAAAAA	0.00762618	144	GAGAAGAA	7.91048e-06	144	GAGAGAAG	0.000114484		144
									145	AAAGACCA	8.13025e-06	145	AAAAGTCT	8.74291e-07	145	AAACAAAA	0.000100795		145	GAGGAGAG	9.88907e-05	145	GAAGGGGA	7.63986e-05	145	GAGAAGGG	8.94226e-05		145	AAAGGAGG	1.28029e-05	145	AAAATACG	3.1583e-06	145	AAACAGTG	2.51807e-06		145	GGAAAAAG	0.00496298	145	GAGAAGAG	1.77986e-05	145	GAGAGAGG	2.86209e-06		145
									146	AAAGACCG	4.06512e-06	146	AAAAGTGA	1.74858e-06	146	AAACAAAG	0.000128674		146	GAGGGAAA	0.000692235	146	GAAGGGGG	0.00381053	146	GAGAGAAA	0.000102573		146	AAAGGAGT	4.26763e-06	146	AAAATACT	1.57915e-06	146	AAACATAA	2.51807e-06		146	GGAAAAGA	1.0848e-05	146	GAGAAGGG	9.8881e-06	146	GAGAGGAA	0.000168863		146
									147	AAAGACGG	4.06512e-06	147	AAAAGTGG	0.000238681	147	AAACAAAT	4.28915e-06		147	GAGGGAAG	0.000599161	147	GAGAAAAA	0.000842735	147	GAGAGAAG	0.000134134		147	AAAGGATG	4.26763e-06	147	AAAATAGG	7.10618e-06	147	AAACATAG	1.25904e-05		147	GGAAAAGG	0.000379682	147	GAGAGAAA	4.44964e-05	147	GAGAGGAG	0.00012307		147
									148	AAAGAGAA	8.13025e-06	148	AAAAGTGT	6.12004e-06	148	AAACAACA	2.14457e-05		148	GAGGGAGA	5.8171e-06	148	GAGAAAAG	0.000359661	148	GAGAGAGG	5.26015e-06		148	AAAGGCAA	6.82821e-05	148	AAAATAGT	2.36872e-06	148	AAACATTG	2.51807e-06		148	GGAAAGAA	2.16961e-05	148	GAGAGAAG	2.66979e-05	148	GAGAGGGA	2.86209e-06		148
									149	AAAGAGAG	1.21954e-05	149	AAAAGTTG	1.74858e-06	149	AAACAACG	2.78795e-05		149	GAGGGAGG	3.49026e-05	149	GAGAAAGA	2.35073e-06	149	GAGAGGAA	0.000231447		149	AAAGGCAG	0.000200579	149	AAAATATG	9.4749e-06	149	AAACCAAA	2.51807e-06		149	GGAAAGAG	7.05123e-05	149	GAGAGAGG	1.97762e-06	149	GAGAGGGG	0.00026045		149
									150	AAAGAGCA	4.06512e-06	150	AAAANGAN	8.74291e-07	150	AAACAAGG	6.43372e-06		150	GAGGGGAA	9.88907e-05	150	GAGAAAGG	2.93841e-05	150	GAGAGGAG	0.000170955		150	AAAGGCCA	8.53526e-06	150	AAAATCAA	3.94787e-06	150	AAACGAAA	2.51807e-06		150	GGAAAGGG	0.000151873	150	GAGAGGAA	6.92167e-06	150	GAGGAAAA	0.00119922		150
									151	AAAGAGCG	8.13025e-06	151	AAAATAAA	9.79206e-05	151	AAACAATA	2.14457e-06		151	GAGGGGAG	0.000267587	151	GAGAAGAA	5.87681e-06	151	GAGAGGGA	5.26015e-06		151	AAAGGCGG	2.13382e-05	151	AAAATCAG	1.02645e-05	151	AAACGAAG	5.03615e-06		151	GGAAGAAA	0.000591219	151	GAGAGGAG	6.13062e-05	151	GAGGAAAG	0.000231829		151
									152	AAAGAGGG	3.65861e-05	152	AAAATAAC	8.74291e-07	152	AAACAATG	4.28915e-06		152	GAGGGGGG	0.0011576	152	GAGAAGAG	3.17348e-05	152	GAGAGGGG	0.000155175		152	AAAGGCTG	8.53526e-06	152	AAAATCAT	7.89575e-07	152	AAACGGAA	2.51807e-06		152	GGAAGAAG	0.000244081	152	GAGAGGGG	8.70152e-05	152	GAGGAAGG	2.28967e-05		152
									153	AAAGAGTG	4.06512e-06	153	AAAATAAG	3.93431e-05	153	AAACACAA	6.43372e-06		153	GGAAAAAA	0.0109187	153	GAGAAGGG	1.41044e-05	153	GAGGAAAA	0.00226713		153	AAAGGGAA	5.12116e-05	153	AAAATCCA	7.89575e-07	153	AAACGGAG	1.00723e-05		153	GGAAGAGA	2.16961e-05	153	GAGGAAAA	0.00119547	153	GAGGAGAA	1.43105e-05		153
									154	AAAGATAA	4.06512e-06	154	AAAATAAT	5.24575e-06	154	AAACACAG	3.0024e-05		154	GGAAAAAG	0.00755641	154	GAGAGAAA	8.46261e-05	154	GAGGAAAG	0.000531276		154	AAAGGGAG	0.00032434	154	AAAATCGG	1.57915e-06	154	AAACGGCG	1.25904e-05		154	GGAAGAGG	6.50883e-05	154	GAGGAAAG	0.000226437	154	GAGGAGAG	2.86209e-05		154
									155	AAAGCAAA	2.03256e-05	155	AAAATACA	1.74858e-05	155	AAACAGAG	2.57349e-05		155	GGAAAAGA	1.16342e-05	155	GAGAGAAG	6.22942e-05	155	GAGGAAGG	2.63008e-05		155	AAAGGGCA	0.000123761	155	AAAATCTG	7.89575e-07	155	AAACGGGG	4.28073e-05		155	GGAAGGAA	5.42402e-05	155	GAGGAAGA	1.18657e-05	155	GAGGAGGG	2.86209e-06		155
									156	AAAGCAAG	1.62605e-05	156	AAAATACG	6.12004e-06	156	AAACAGCA	2.14457e-06		156	GGAAAAGG	0.000517722	156	GAGAGAGG	1.17536e-06	156	GAGGAGAA	3.15609e-05		156	AAAGGGCG	0.000303002	156	AAAATGAA	1.57915e-05	156	AAACTACA	2.51807e-06		156	GGAAGGAG	0.000173569	156	GAGGAAGG	2.17538e-05	156	GAGGGAAA	0.000738419		156
									157	AAAGCACA	8.13025e-06	157	AAAATACT	8.74291e-07	157	AAACAGCG	2.14457e-06		157	GGAAAGAA	7.56223e-05	157	GAGAGGAA	1.17536e-05	157	GAGGAGAG	3.4191e-05		157	AAAGGGGA	4.26763e-06	157	AAAATGAG	3.78996e-05	157	AAAGAAAA	0.00019641		157	GGAAGGGG	0.000667155	157	GAGGAGAA	2.37314e-05	157	GAGGGAAG	0.000532349		157
									158	AAAGCACG	4.06512e-06	158	AAAATAGG	7.86862e-06	158	AAACAGGG	2.35903e-05		158	GGAAAGAG	0.000122159	158	GAGAGGAG	7.63986e-05	158	GAGGAGGG	5.26015e-06		158	AAAGGGGG	0.000802315	158	AAAATGCA	3.1583e-06	158	AAAGAAAG	3.2735e-05		158	GGAGAAAA	0.00660104	158	GAGGAGAG	3.75748e-05	158	GAGGGAGA	5.72418e-06		158
									159	AAAGCATA	4.06512e-06	159	AAAATAGT	1.74858e-06	159	AAACAGGT	2.14457e-06		159	GGAAAGGG	0.000191964	159	GAGAGGGG	7.16971e-05	159	GAGGGAAA	0.00129926		159	AAAGGGTG	1.28029e-05	159	AAAATGCG	2.36872e-06	159	AAAGAAAT	2.51807e-06		159	GGAGAAAG	0.00142109	159	GAGGAGGG	1.18657e-05	159	GAGGGAGG	2.28967e-05		159
									160	AAAGCCAA	4.06512e-06	160	AAAATATA	8.74291e-07	160	AAACATAA	4.28915e-06		160	GGAAGAAA	0.000785308	160	GAGGAAAA	0.00168194	160	GAGGGAAG	0.00108096		160	AAAGGTGG	4.26763e-06	160	AAAATGCT	1.57915e-06	160	AAAGAACA	7.55422e-06		160	GGAGAAGA	6.50883e-05	160	GAGGGAAA	0.000521103	160	GAGGGGAA	0.000103035		160
									161	AAAGCCAG	1.21954e-05	161	AAAATATG	5.24575e-06	161	AAACATAG	8.5783e-06		161	GGAAGAAG	0.000343209	161	GAGGAAAG	0.000400799	161	GAGGGAGA	1.31504e-05		161	AAAGTGGG	1.28029e-05	161	AAAATGGA	3.1583e-06	161	AAAGAACG	5.03615e-06		161	GGAGAAGG	0.000162721	161	GAGGGAAG	0.000288732	161	GAGGGGAG	0.000303382		161
									162	AAAGCGCG	4.06512e-06	162	AAAATCAA	8.74291e-06	162	AAACATTG	2.14457e-06		162	GGAAGAGA	1.16342e-05	162	GAGGAAGA	1.64551e-05	162	GAGGGAGG	3.68211e-05		162	AAATAAAA	2.98734e-05	162	AAAATGGC	7.89575e-07	162	AAAGAAGG	5.03615e-06		162	GGAGAGAA	9.76324e-05	162	GAGGGAGA	7.91048e-06	162	GAGGGGGA	8.58627e-06		162
									163	AAAGCGTG	4.06512e-06	163	AAAATCAG	1.13658e-05	163	AAACCAAA	4.28915e-06		163	GGAAGAGG	9.30736e-05	163	GAGGAAGG	4.58392e-05	163	GAGGGGAA	0.000147284		163	AAATAACA	8.53526e-06	163	AAAATGGG	0.000192656	163	AAAGACAA	1.76265e-05		163	GGAGAGAG	0.000244081	163	GAGGGAGG	9.8881e-06	163	GAGGGGGG	0.00130511		163
									164	AAAGGAAA	0.000272363	164	AAAATCGG	3.49716e-06	164	AAACCATA	2.14457e-06		164	GGAAGGAA	0.000110525	164	GAGGAGAA	3.52609e-05	164	GAGGGGAG	0.000376101		164	AAATAGAG	4.26763e-06	164	AAAATGGT	7.89575e-07	164	AAAGACAG	1.00723e-05		164	GGAGAGGA	1.62721e-05	164	GAGGGGAA	4.153e-05	164	GGAAAAAA	0.00672305		164
									165	AAAGGAAG	0.000154475	165	AAAATCTG	1.74858e-06	165	AAACGAAA	2.14457e-06		165	GGAAGGAG	0.000267587	165	GAGGAGAG	5.40667e-05	165	GAGGGGGA	1.57805e-05		165	AAATAGCG	1.28029e-05	165	AAAATGTA	7.89575e-07	165	AAAGACAT	2.51807e-06		165	GGAGAGGG	8.67844e-05	165	GAGGGGAG	0.000216549	165	GGAAAAAG	0.00290502		165
									166	AAAGGACA	3.2521e-05	166	AAAATGAA	2.79773e-05	166	AAACGAAG	4.28915e-06		166	GGAAGGGA	1.16342e-05	166	GAGGAGGA	3.52609e-06	166	GAGGGGGG	0.00121247		166	AAATAGGA	4.26763e-06	166	AAAATGTG	7.10618e-06	166	AAAGACGG	2.51807e-06		166	GGAGGAAA	0.00517452	166	GAGGGGGA	7.91048e-06	166	GGAAAAGA	5.72418e-06		166
									167	AAAGGACG	4.47164e-05	167	AAAATGAG	2.7103e-05	167	AAACGACA	4.28915e-06		167	GGAAGGGG	0.000634064	167	GAGGAGGG	1.17536e-05	167	GGAAAAAA	0.0103546		167	AAATAGGG	1.70705e-05	167	AAAATTAA	7.89575e-07	167	AAAGAGAG	2.51807e-05		167	GGAGGAAG	0.00478941	167	GAGGGGGG	0.00143476	167	GGAAAAGG	0.000323416		167
									168	AAAGGAGG	2.84559e-05	168	AAAATGAT	8.74291e-07	168	AAACGCAG	2.14457e-06		168	GGAGAAAA	0.00837662	168	GAGGGAAA	0.00090738	168	GGAAAAAG	0.0046605		168	AAATAGTG	8.53526e-06	168	AAAATTAG	7.89575e-06	168	AAAGAGCG	2.51807e-06		168	GGAGGAGA	4.88162e-05	168	GGAAAAAA	0.00438142	168	GGAAAGAA	2.28967e-05		168
									169	AAAGGAGT	4.06512e-06	169	AAAATGCA	6.12004e-06	169	AAACGGAA	2.14457e-06		169	GGAGAAAG	0.00225122	169	GAGGGAAG	0.000464268	169	GGAAAAGA	1.84105e-05		169	AAATGCGG	4.26763e-06	169	AAAATTAT	7.89575e-07	169	AAAGAGGG	8.30964e-05		169	GGAGGAGG	0.000564098	169	GGAAAAAG	0.00301093	169	GGAAAGAG	0.000220381		169
									170	AAAGGATG	4.06512e-06	170	AAAATGCG	8.74291e-06	170	AAACGGAG	1.71566e-05		170	GGAGAAGA	5.23539e-05	170	GAGGGAGA	1.17536e-05	170	GGAAAAGG	0.00035243		170	AAATGGCG	4.26763e-06	170	AAAATTGG	1.57915e-06	170	AAAGATTG	2.51807e-06		170	GGAGGGAA	0.000753939	170	GGAAAAGA	1.68098e-05	170	GGAAAGGA	1.43105e-05		170
									171	AAAGGCAA	0.000134149	171	AAAATGCT	8.74291e-07	171	AAACGGCA	6.43372e-06		171	GGAGAAGG	0.000279221	171	GAGGGAGG	8.22754e-06	171	GGAAAGAA	4.20812e-05		171	AAATGGGG	4.26763e-06	171	AAACAAAA	5.2112e-05	171	AAAGCAAA	1.51084e-05		171	GGAGGGAG	0.00305372	171	GGAAAAGG	0.000301587	171	GGAAAGGG	0.000366348		171
									172	AAAGGCAG	0.000296754	172	AAAATGGA	2.62287e-06	172	AAACGGCG	1.5012e-05		172	GGAGAGAA	0.000116342	172	GAGGGGAA	6.22942e-05	172	GGAAAGAG	0.000165695		172	AAATTATA	4.26763e-06	172	AAACAAAG	5.92181e-05	172	AAAGCAAG	7.55422e-06		172	GGAGGGGA	0.000113904	172	GGAAAGAA	4.153e-05	172	GGAAGAAA	0.000666867		172
									173	AAAGGCCA	1.21954e-05	173	AAAATGGC	8.74291e-07	173	AAACGGGG	5.14698e-05		173	GGAGAGAG	0.000349026	173	GAGGGGAG	0.0002433	173	GGAAAGGA	2.63008e-06		173	AACAAAAA	9.81555e-05	173	AAACAAAT	1.57915e-06	173	AAAGCACA	5.03615e-06		173	GGAGGGGG	0.050438	173	GGAAAGAG	9.59145e-05	173	GGAAGAAG	0.000394968		173
									174	AAAGGCGG	4.47164e-05	174	AAAATGGG	0.000162618	174	AAACGGTG	2.14457e-06		174	GGAGAGGA	1.74513e-05	174	GAGGGGGA	5.87681e-06	174	GGAAAGGG	0.000294569		174	AACAAAAC	4.26763e-06	174	AAACAACA	2.44768e-05	174	AAAGCGAG	2.51807e-06		174	GGGAAAAA	0.0128495	174	GGAAAGGG	0.000104814	174	GGAAGAGA	2.86209e-06		174
									175	AAAGGCTG	4.06512e-06	175	AAAATGGT	8.74291e-07	175	AAACGTAG	4.28915e-06		175	GGAGAGGG	7.56223e-05	175	GAGGGGGG	0.00125881	175	GGAAGAAA	0.00106255		175	AACAAAAG	8.1085e-05	175	AAACAACG	9.4749e-06	175	AAAGGAAA	0.000654699		175	GGGAAAAG	0.00532097	175	GGAAGAAA	0.000430132	175	GGAAGAGG	0.000108759		175
									176	AAAGGGAA	9.34978e-05	176	AAAATGTA	8.74291e-07	176	AAACTAAA	2.14457e-06		176	GGAGGAAA	0.00679437	176	GGAAAAAA	0.00610248	176	GGAAGAAG	0.000654889		176	AACAAACA	2.56058e-05	176	AAACAAGG	5.52703e-06	176	AAAGGAAG	0.00019641		176	GGGAAAGA	5.42402e-06	176	GGAAGAAG	0.000191829	176	GGAAGGAA	0.000297657		176
									177	AAAGGGAG	0.000520336	177	AAAATGTG	1.04915e-05	177	AAAGAAAA	0.00027665		177	GGAGGAAG	0.00658496	177	GGAAAAAG	0.00423601	177	GGAAGAGA	5.26015e-06		177	AACAAACG	8.53526e-06	177	AAACAATA	3.1583e-06	177	AAAGGAAT	1.51084e-05		177	GGGAAAGG	0.00047189	177	GGAAGAGA	1.18657e-05	177	GGAAGGAG	0.000798523		177
									178	AAAGGGCA	0.000191061	178	AAAATTAA	8.74291e-07	178	AAAGAAAG	6.21927e-05		178	GGAGGAGA	7.56223e-05	178	GGAAAAGA	1.99812e-05	178	GGAAGAGG	8.15324e-05		178	AACAAAGG	2.98734e-05	178	AAACACAA	6.3166e-06	178	AAAGGACA	3.2735e-05		178	GGGAAGAA	0.000103056	178	GGAAGAGG	3.6586e-05	178	GGAAGGGA	8.58627e-06		178
									179	AAAGGGCG	0.000487815	179	AAAATTAG	5.24575e-06	179	AAAGAAAT	2.14457e-06		179	GGAGGAGG	0.000529356	179	GGAAAAGG	0.000404325	179	GGAAGGAA	0.000373471		179	AACAAAGT	4.26763e-06	179	AAACACAG	7.89575e-06	179	AAAGGACG	4.28073e-05		179	GGGAAGAG	0.00039053	179	GGAAGGAA	4.35076e-05	179	GGAAGGGG	0.00175732		179
									180	AAAGGGGA	1.21954e-05	180	AAAATTAT	8.74291e-07	180	AAAGAACA	1.5012e-05		180	GGAGGGAA	0.000715503	180	GGAAAGAA	3.8787e-05	180	GGAAGGAG	0.000833734		180	AACAACAA	4.26763e-06	180	AAACACAT	1.57915e-06	180	AAAGGAGA	2.51807e-06		180	GGGAAGGG	0.000482738	180	GGAAGGAG	0.000135467	180	GGAGAAAA	0.0111736		180
									181	AAAGGGGG	0.000821155	181	AAAATTGG	1.74858e-06	181	AAAGAACG	6.43372e-06		181	GGAGGGAG	0.00262933	181	GGAAAGAG	0.000136342	181	GGAAGGGA	1.05203e-05		181	AACAACGG	4.26763e-06	181	AAACAGAA	2.36872e-06	181	AAAGGAGG	1.51084e-05		181	GGGAGAAA	0.00117159	181	GGAAGGGA	5.93286e-06	181	GGAGAAAG	0.000483693		181
									182	AAAGGGTG	1.62605e-05	182	AAACAAAA	6.64461e-05	182	AAAGAAGA	2.14457e-06		182	GGAGGGGA	8.72565e-05	182	GGAAAGGA	3.52609e-06	182	GGAAGGGG	0.00138342		182	AACAAGCG	4.26763e-06	182	AAACAGAG	7.10618e-06	182	AAAGGAGT	2.51807e-06		182	GGGAGAAG	0.000607491	182	GGAAGGGG	0.000462763	182	GGAGAAGA	6.86902e-05		182
									183	AAAGGTAG	4.06512e-06	183	AAACAAAG	7.25662e-05	183	AAAGAAGG	2.14457e-06		183	GGAGGGGG	0.0402427	183	GGAAAGGG	0.000131641	183	GGAGAAAA	0.0112199		183	AACAAGGG	2.56058e-05	183	AAACAGCA	4.73745e-06	183	AAAGGATA	2.51807e-06		183	GGGAGAGA	1.0848e-05	183	GGAGAAAA	0.00176305	183	GGAGAAGG	5.43797e-05		183
									184	AAAGGTCG	4.06512e-06	184	AAACAAAT	1.74858e-06	184	AAAGAATA	4.28915e-06		184	GGGAAAAA	0.0183588	184	GGAAGAAA	0.000635871	184	GGAGAAAG	0.000920527		184	AACACAAA	4.26763e-06	184	AAACAGCG	1.1054e-05	184	AAAGGCAA	0.000168711		184	GGGAGAGG	3.25441e-05	184	GGAGAAAG	0.000524069	184	GGAGAGAA	4.29314e-05		184
									185	AAAGTAAA	4.06512e-06	185	AAACAACA	2.53544e-05	185	AAAGACAA	1.93012e-05		185	GGGAAAAG	0.00795197	185	GGAAGAAG	0.000330277	185	GGAGAAGA	6.57519e-05		185	AACAGAAA	4.26763e-06	185	AAACAGGA	7.89575e-07	185	AAAGGCAG	0.000151084		185	GGGAGGAA	0.000135601	185	GGAGAAGA	1.5821e-05	185	GGAGAGAG	6.2966e-05		185
									186	AAAGTACA	4.06512e-06	186	AAACAACG	1.74858e-05	186	AAAGACAG	8.5783e-06		186	GGGAAAGA	2.32684e-05	186	GGAAGAGA	1.99812e-05	186	GGAGAAGG	9.46828e-05		186	AACAGAAG	4.26763e-06	186	AAACAGGG	4.65849e-05	186	AAAGGCCA	5.03615e-06		186	GGGAGGAG	0.000184417	186	GGAGAAGG	8.20712e-05	186	GGAGAGGA	2.86209e-06		186
									187	AAAGTCAG	4.06512e-06	187	AAACAACT	1.74858e-06	187	AAAGACAT	2.14457e-06		187	GGGAAAGG	0.000668966	187	GGAAGAGG	6.4645e-05	187	GGAGAGAA	3.94512e-05		187	AACAGAGG	4.26763e-06	187	AAACAGTA	1.57915e-06	187	AAAGGCCG	2.51807e-06		187	GGGAGGGA	1.0848e-05	187	GGAGAGAA	2.66979e-05	187	GGAGAGGG	2.28967e-05		187
									188	AAAGTGGG	8.13025e-06	188	AAACAAGA	8.74291e-07	188	AAAGACGG	4.28915e-06		188	GGGAAGAA	0.000122159	188	GGAAGGAA	6.81711e-05	188	GGAGAGAG	7.62722e-05		188	AACAGCAG	4.26763e-06	188	AAACAGTG	5.52703e-06	188	AAAGGCGG	2.76988e-05		188	GGGAGGGG	0.000715971	188	GGAGAGAG	7.02055e-05	188	GGAGGAAA	0.00193477		188
									189	AAAGTGTA	4.06512e-06	189	AAACAAGG	1.48629e-05	189	AAAGAGAG	2.78795e-05		189	GGGAAGAG	0.000453734	189	GGAAGGAG	0.000240949	189	GGAGAGGA	2.63008e-06		189	AACAGCAT	4.26763e-06	189	AAACATAA	3.1583e-06	189	AAAGGCTA	2.51807e-06		189	GGGGAAAA	0.0323977	189	GGAGAGGG	1.18657e-05	189	GGAGGAAG	0.00113911		189
									190	AAATAAAA	2.43907e-05	190	AAACAATA	1.74858e-06	190	AAAGAGCG	2.14457e-06		190	GGGAAGGG	0.000453734	190	GGAAGGGA	8.22754e-06	190	GGAGAGGG	1.84105e-05		190	AACAGGAG	1.28029e-05	190	AAACATAG	1.57915e-06	190	AAAGGGAA	9.06506e-05		190	GGGGAAAG	0.00960594	190	GGAGGAAA	0.00100463	190	GGAGGAGA	2.00346e-05		190
									191	AAATAAAG	4.06512e-06	191	AAACACAA	6.12004e-06	191	AAAGAGGG	6.21927e-05		191	GGGAGAAA	0.00154735	191	GGAAGGGG	0.000464268	191	GGAGGAAA	0.0029641		191	AACAGGCA	8.53526e-06	191	AAACCAAA	1.57915e-06	191	AAAGGGAC	2.51807e-06		191	GGGGAAGA	0.000249505	191	GGAGGAAG	0.000576476	191	GGAGGAGG	2.00346e-05		191
									192	AAATAACA	4.06512e-06	192	AAACACAG	1.57372e-05	192	AAAGAGTG	2.14457e-06		192	GGGAGAAG	0.000878382	192	GGAGAAAA	0.00247767	192	GGAGGAAG	0.00245912		192	AACAGGCG	8.53526e-06	192	AAACCAAG	3.1583e-06	192	AAAGGGAG	0.00032735		192	GGGGAAGG	0.00125837	192	GGAGGAGA	1.5821e-05	192	GGAGGGAA	0.000237553		192
									193	AAATAACG	4.06512e-06	193	AAACACAT	1.74858e-06	193	AAAGATTG	2.14457e-06		193	GGGAGAGA	5.8171e-06	193	GGAGAAAG	0.00077574	193	GGAGGAGA	2.36707e-05		193	AACAGGGG	7.25497e-05	193	AAACCCAA	3.1583e-06	193	AAAGGGAT	2.51807e-06		193	GGGGAGAA	0.000379682	193	GGAGGAGG	6.72391e-05	193	GGAGGGAG	0.000583866		193
									194	AAATAAGG	4.06512e-06	194	AAACAGAA	1.74858e-06	194	AAAGCAAA	2.57349e-05		194	GGGAGAGG	5.23539e-05	194	GGAGAAGA	1.52797e-05	194	GGAGGAGG	5.78617e-05		194	AACATAGG	4.26763e-06	194	AAACCGCA	7.89575e-07	194	AAAGGGCA	0.000100723		194	GGGGAGAG	0.00184417	194	GGAGGGAA	6.42726e-05	194	GGAGGGGA	5.72418e-06		194
									195	AAATACAG	8.13025e-06	195	AAACAGAG	1.04915e-05	195	AAAGCAAG	8.5783e-06		195	GGGAGGAA	0.000186147	195	GGAGAAGG	0.000133991	195	GGAGGGAA	0.000294569		195	AACCAAAG	4.26763e-06	195	AAACCGGG	7.89575e-07	195	AAAGGGCG	0.000188855		195	GGGGAGGA	1.0848e-05	195	GGAGGGAG	0.000354983	195	GGAGGGGG	0.00267892		195
									196	AAATAGAG	4.06512e-06	196	AAACAGCA	4.37145e-06	196	AAAGCACA	4.28915e-06		196	GGGAGGAG	0.000174513	196	GGAGAGAA	2.93841e-05	196	GGAGGGAG	0.000539166		196	AACCAGAG	4.26763e-06	196	AAACGAAA	1.02645e-05	196	AAAGGGGA	2.26627e-05		196	GGGGAGGG	0.0013777	196	GGAGGGGA	1.38433e-05	196	GGGAAAAA	0.0280571		196
									197	AAATAGCG	2.84559e-05	197	AAACAGCG	1.04915e-05	197	AAAGCAGG	2.14457e-06		197	GGGAGGGG	0.000575893	197	GGAGAGAG	0.000106958	197	GGAGGGGG	0.00220663		197	AACGAAAA	4.26763e-06	197	AAACGAAG	6.3166e-06	197	AAAGGGGG	0.000752904		197	GGGGGAAA	0.017205	197	GGAGGGGG	0.00352412	197	GGGAAAAG	0.00419582		197
									198	AAATAGGA	4.06512e-06	198	AAACAGGA	1.74858e-06	198	AAAGCATA	4.28915e-06		198	GGGGAAAA	0.0427033	198	GGAGAGGA	1.17536e-06	198	GGGAAAAA	0.0373813		198	AACGGAAA	8.53526e-06	198	AAACGAAT	1.57915e-06	198	AAAGGGGT	7.55422e-06		198	GGGGGAAG	0.0181976	198	GGGAAAAA	0.0106604	198	GGGAAAGA	0.000103035		198
									199	AAATAGGG	1.62605e-05	199	AAACAGGG	4.63374e-05	199	AAAGCCAG	4.28915e-06		199	GGGGAAAG	0.0145369	199	GGAGAGGG	2.11565e-05	199	GGGAAAAG	0.0067593		199	AACGGAAG	1.28029e-05	199	AAACGACA	3.1583e-06	199	AAAGGGTT	5.03615e-06		199	GGGGGAGA	0.000216961	199	GGGAAAAG	0.00333525	199	GGGAAAGG	0.00340875		199
									200	AAATCAAA	4.06512e-06	200	AAACAGTA	8.74291e-07	200	AAAGGAAA	0.00070771		200	GGGGAAGA	0.000302489	200	GGAGGAAA	0.00146803	200	GGGAAAGA	9.46828e-05		200	AACGGAGG	4.26763e-06	200	AAACGACG	3.1583e-06	200	AAAGGTAA	2.51807e-06		200	GGGGGAGG	0.00434464	200	GGGAAAGA	4.74629e-05	200	GGGAAGAA	0.000145967		200
									201	AAATGACG	4.06512e-06	201	AAACAGTG	4.37145e-06	201	AAAGGAAG	0.000246626		201	GGGGAAGG	0.00140774	201	GGAGGAAG	0.000932063	201	GGGAAAGG	0.0022908		201	AACGGGAG	8.53526e-06	201	AAACGAGG	1.57915e-06	201	AAAGGTAG	2.51807e-06		201	GGGGGGAA	0.00333035	201	GGGAAAGG	0.000370804	201	GGGAAGAG	0.00130798		201
									202	AAATGCAA	4.06512e-06	202	AAACATAA	5.24575e-06	202	AAAGGAAT	1.07229e-05		202	GGGGAGAA	0.000570076	202	GGAGGAGA	1.88058e-05	202	GGGAAGAA	0.000149914		202	AACGGGCG	2.56058e-05	202	AAACGCAA	1.57915e-06	202	AAAGGTAT	2.51807e-06		202	GGGGGGAG	0.0372522	202	GGGAAGAA	6.92167e-05	202	GGGAAGGA	2.00346e-05		202
									203	AAATGGAG	4.06512e-06	203	AAACATAG	6.99433e-06	203	AAAGGACA	3.64578e-05		203	GGGGAGAG	0.00228612	203	GGAGGAGG	7.28725e-05	203	GGGAAGAG	0.00113882		203	AACGGGGG	2.56058e-05	203	AAACGCAG	4.73745e-06	203	AAAGGTGG	7.55422e-06		203	GGGGGGGA	0.000748515	203	GGGAAGAG	0.000261046	203	GGGAAGGG	0.000529487		203
									204	AAATGGCA	1.21954e-05	204	AAACCAAA	1.74858e-06	204	AAAGGACG	4.50361e-05		204	GGGGAGGA	5.8171e-06	204	GGAGGGAA	9.99059e-05	204	GGGAAGGA	5.26015e-06		204	AAGAAAAA	5.97468e-05	204	AAACGCGG	1.57915e-06	204	AAAGGTTT	2.51807e-06		204	GGGGGGGG	0.635148	204	GGGAAGGA	1.97762e-06	204	GGGAGAAA	0.00267033		204
									205	AAATGGGG	1.21954e-05	205	AAACCAAG	2.62287e-06	205	AAAGGAGA	4.28915e-06		205	GGGGAGGG	0.00119251	205	GGAGGGAG	0.000389045	205	GGGAAGGG	0.000499715		205	AAGAAAAC	4.26763e-06	205	AAACGGAA	7.89575e-07	205	AAAGTAAA	7.55422e-06					205	GGGAAGGG	0.000359927	205	GGGAGAAG	0.000755592		205
									206	AAATTATA	4.06512e-06	206	AAACCCAA	1.74858e-06	206	AAAGGAGG	3.43132e-05		206	GGGGGAAA	0.0213778	206	GGAGGGGA	1.17536e-05	206	GGGAGAAA	0.0031745		206	AAGAAAAG	2.56058e-05	206	AAACGGAG	1.26332e-05	206	AAAGTCAG	2.51807e-06					206	GGGAGAAA	0.00101155	206	GGGAGAGA	1.14484e-05		206
									207	AACAAAAA	0.000117889	207	AAACCCAG	2.62287e-06	207	AAAGGAGT	2.14457e-06		207	GGGGGAAG	0.0198305	207	GGAGGGGG	0.00317113	207	GGGAGAAG	0.0012414		207	AAGAAAAT	4.26763e-06	207	AAACGGCA	1.1054e-05	207	AAAGTGCA	2.51807e-06					207	GGGAGAAG	0.000421233	207	GGGAGAGG	8.87248e-05		207
									208	AACAAAAG	6.09768e-05	208	AAACCGGG	2.62287e-06	208	AAAGGATG	2.14457e-06		208	GGGGGAGA	0.000337392	208	GGGAAAAA	0.0142807	208	GGGAGAGA	7.89023e-06		208	AAGAAACA	8.53526e-06	208	AAACGGCG	3.1583e-05	208	AAATAAAA	1.51084e-05					208	GGGAGAGG	2.86755e-05	208	GGGAGGAA	0.000128794		208
									209	AACAAACA	3.2521e-05	209	AAACGAAA	9.6172e-06	209	AAAGGCAA	0.000255204		209	GGGGGAGG	0.00410687	209	GGGAAAAG	0.00496943	209	GGGAGAGG	5.78617e-05		209	AAGAACAA	4.26763e-06	209	AAACGGGG	5.60598e-05	209	AAATAAAG	2.26627e-05					209	GGGAGGAA	5.63621e-05	209	GGGAGGAG	0.000360623		209
									210	AACAAACG	8.13025e-06	210	AAACGAAG	9.6172e-06	210	AAAGGCAC	2.14457e-06		210	GGGGGGAA	0.00297254	210	GGGAAAGA	3.99623e-05	210	GGGAGGAA	0.000197256		210	AAGAACAG	8.53526e-06	210	AAACGGGT	1.57915e-06	210	AAATACAA	2.51807e-06					210	GGGAGGAG	0.000142389	210	GGGAGGGA	8.58627e-06		210
									211	AACAAAGG	4.87815e-05	211	AAACGAAT	8.74291e-07	211	AAAGGCAG	0.000340987		211	GGGGGGAG	0.033681	211	GGGAAAGG	0.000466619	211	GGGAGGAG	0.00034717		211	AAGAAGAG	1.28029e-05	211	AAACGTCG	1.57915e-06	211	AAATACAG	2.51807e-06					211	GGGAGGGA	1.97762e-06	211	GGGAGGGG	0.000635384		211
									212	AACAAAGT	4.06512e-06	212	AAACGACA	1.74858e-06	212	AAAGGCAT	1.07229e-05		212	GGGGGGGA	0.000767857	212	GGGAAGAA	0.000109309	212	GGGAGGGA	2.63008e-06		212	AAGAAGGG	2.56058e-05	212	AAACTAAA	1.57915e-06	212	AAATACCG	2.51807e-06					212	GGGAGGGG	0.000819723	212	GGGGAAAA	0.0730434		212
									213	AACAACAA	8.13025e-06	213	AAACGACG	7.86862e-06	213	AAAGGCCA	2.14457e-06		213	GGGGGGGG	0.569698	213	GGGAAGAG	0.000347907	213	GGGAGGGG	0.000499715		213	AAGACAAA	8.53526e-06	213	AAAGAAAA	0.000158705	213	AAATAGAG	7.55422e-06					213	GGGGAAAA	0.029427	213	GGGGAAAG	0.0123814		213
									214	AACAACGG	8.13025e-06	214	AAACGAGG	8.74291e-07	214	AAAGGCCG	1.07229e-05					214	GGGAAGGA	7.05218e-06	214	GGGGAAAA	0.0905194		214	AAGACAAG	8.53526e-06	214	AAAGAAAC	7.89575e-07	214	AAATAGAT	2.51807e-06					214	GGGGAAAG	0.00588045	214	GGGGAAGA	0.000332002		214
									215	AACAAGAG	1.21954e-05	215	AAACGCAA	3.49716e-06	215	AAAGGCGG	4.93252e-05					215	GGGAAGGG	0.000366713	215	GGGGAAAG	0.0187156		215	AAGACCAG	8.53526e-06	215	AAAGAAAG	3.55309e-05	215	AAATAGGG	5.28795e-05					215	GGGGAAGA	0.000193807	215	GGGGAAGG	0.00123642		215
									216	AACAAGCA	4.06512e-06	216	AAACGCAG	6.12004e-06	216	AAAGGCGT	2.14457e-06					216	GGGAGAAA	0.00130818	216	GGGGAAGA	0.000299829		216	AAGACGAG	4.26763e-06	216	AAAGAAAT	9.4749e-06	216	AAATATAG	2.51807e-06					216	GGGGAAGG	0.000812802	216	GGGGAGAA	0.000675453		216
									217	AACAAGCG	8.13025e-06	217	AAACGCGG	8.74291e-07	217	AAAGGCTA	4.28915e-06					217	GGGAGAAG	0.000671132	217	GGGGAAGG	0.00166221		217	AAGAGAAA	1.70705e-05	217	AAAGAACA	1.81602e-05	217	AAATGAAA	5.03615e-06					217	GGGGAGAA	0.000303565	217	GGGGAGAG	0.000967386		217
									218	AACAAGGG	6.09768e-05	218	AAACGGAA	6.12004e-06	218	AAAGGCTG	8.5783e-06					218	GGGAGAGA	7.05218e-06	218	GGGGAGAA	0.000791653		218	AAGAGAAG	4.26763e-06	218	AAAGAACG	1.34228e-05	218	AAATGCAT	2.51807e-06					218	GGGGAGAG	0.00101353	218	GGGGAGGA	1.14484e-05		218
									219	AACACAAA	4.06512e-06	219	AAACGGAC	8.74291e-07	219	AAAGGGAA	0.000135108					219	GGGAGAGG	2.93841e-05	219	GGGGAGAG	0.00170429		219	AAGAGCAA	4.26763e-06	219	AAAGAACT	7.89575e-07	219	AAATGGAA	2.51807e-06					219	GGGGAGGA	1.18657e-05	219	GGGGAGGG	0.000789937		219
									220	AACACCAG	4.06512e-06	220	AAACGGAG	2.97259e-05	220	AAAGGGAC	4.28915e-06					220	GGGAGGAA	9.87305e-05	220	GGGGAGGA	2.63008e-06		220	AAGAGCAG	8.53526e-06	220	AAAGAAGA	1.57915e-06	220	AAATGGAG	5.03615e-06					220	GGGGAGGG	0.00132995	220	GGGGGAAA	0.0806222		220
									221	AACAGAAA	4.06512e-06	221	AAACGGCA	2.27316e-05	221	AAAGGGAG	0.000482529					221	GGGAGGAG	0.000178655	221	GGGGAGGG	0.000662779		221	AAGAGGGG	5.12116e-05	221	AAAGAAGG	6.3166e-06	221	AAATGGCG	5.03615e-06					221	GGGGGAAA	0.0265733	221	GGGGGAAG	0.0245081		221
									222	AACAGCAG	4.06512e-06	222	AAACGGCG	4.8086e-05	222	AAAGGGAT	2.14457e-06					222	GGGAGGGA	4.70145e-06	222	GGGGGAAA	0.0688949		222	AAGCAAAG	4.26763e-06	222	AAAGAATA	1.57915e-06	222	AAATGGGG	3.77711e-05					222	GGGGGAAG	0.0143654	222	GGGGGAGA	0.000400693		222
									223	AACAGGAG	2.03256e-05	223	AAACGGGG	5.59546e-05	223	AAAGGGCA	0.000137253					223	GGGAGGGG	0.000662905	223	GGGGGAAG	0.027337		223	AAGCACAG	4.26763e-06	223	AAAGAATG	1.57915e-06	223	AAATGTAG	2.51807e-06					223	GGGGGAGA	0.00036586	223	GGGGGAGG	0.00408993		223
									224	AACAGGAT	4.06512e-06	224	AAACGGGT	8.74291e-07	224	AAAGGGCG	0.000285228					224	GGGGAAAA	0.0356723	224	GGGGGAGA	0.000273528		224	AAGCGCAG	4.26763e-06	224	AAAGAATT	7.89575e-07	224	AACAAAAA	6.29518e-05					224	GGGGGAGG	0.00417377	224	GGGGGGAA	0.0085691		224
									225	AACAGGCG	2.43907e-05	225	AAACGGTG	1.74858e-06	225	AAAGGGCT	4.28915e-06					225	GGGGAAAG	0.00848612	225	GGGGGAGG	0.00335072		225	AAGCGGAG	1.28029e-05	225	AAAGACAA	2.84247e-05	225	AACAAAAG	2.51807e-05					225	GGGGGGAA	0.00299906	225	GGGGGGAG	0.0462142		225
									226	AACAGGGG	5.69117e-05	226	AAACGTCG	8.74291e-07	226	AAAGGGGA	4.28915e-06					226	GGGGAAGA	0.00022802	226	GGGGGGAA	0.00664094		226	AAGGAAAA	0.000123761	226	AAAGACAG	1.02645e-05	226	AACAAAAT	2.51807e-06					226	GGGGGGAG	0.0371565	226	GGGGGGGA	0.000930179		226
									227	AACAGGTA	4.06512e-06	227	AAACGTGG	1.74858e-06	227	AAAGGGGC	2.14457e-06					227	GGGGAAGG	0.00109426	227	GGGGGGAG	0.038194		227	AAGGAAAG	2.56058e-05	227	AAAGACAT	1.57915e-06	227	AACAAACA	5.03615e-06					227	GGGGGGGA	0.000987821	227	GGGGGGGG	0.391076		227
									228	AACAGTGG	4.06512e-06	228	AAACTAAA	8.74291e-07	228	AAAGGGGG	0.000988649					228	GGGGAGAA	0.00042078	228	GGGGGGGA	0.0006733		228	AAGGACAA	1.28029e-05	228	AAAGACCA	1.57915e-06	228	AACAAAGG	2.51807e-06					228	GGGGGGGG	0.536952					228
									229	AACATAAC	4.06512e-06	229	AAAGAAAA	0.000189721	229	AAAGGGGT	1.07229e-05					229	GGGGAGAG	0.00129525	229	GGGGGGGG	0.325459		229	AAGGACAC	4.26763e-06	229	AAAGACCG	1.57915e-06	229	AACAAGAA	2.51807e-06												229
									230	AACATAGG	4.06512e-06	230	AAAGAAAC	1.74858e-06	230	AAAGGGTG	2.14457e-06					230	GGGGAGGA	1.99812e-05					230	AAGGAGAG	1.28029e-05	230	AAAGACCT	1.57915e-06	230	AACAAGAG	7.55422e-06												230
									231	AACCAAAA	8.13025e-06	231	AAAGAAAG	4.28403e-05	231	AAAGGTAT	2.14457e-06					231	GGGGAGGG	0.0011401					231	AAGGAGGA	8.53526e-06	231	AAAGACGG	1.57915e-06	231	AACAAGGG	3.02169e-05												231
									232	AACCAACA	8.13025e-06	232	AAAGAAAT	6.12004e-06	232	AAAGGTGG	6.43372e-06					232	GGGGGAAA	0.0267325					232	AAGGCAAA	8.53526e-06	232	AAAGACTA	1.57915e-06	232	AACAAGTG	2.51807e-06												232
									233	AACCAACG	4.06512e-06	233	AAAGAACA	2.79773e-05	233	AAAGTAAA	2.14457e-06					233	GGGGGAAG	0.0146944					233	AAGGCAAG	4.26763e-05	233	AAAGACTG	1.57915e-06	233	AACACAAA	5.03615e-06												233
									234	AACGAAAA	4.06512e-06	234	AAAGAACG	1.57372e-05	234	AAAGTAAG	8.5783e-06					234	GGGGGAGA	0.000312647					234	AAGGCACG	8.53526e-06	234	AAAGAGAA	3.94787e-06	234	AACAGAAA	7.55422e-06												234
									235	AACGGAAA	1.62605e-05	235	AAAGAAGA	8.74291e-07	235	AAAGTACA	2.14457e-06					235	GGGGGAGG	0.00380583					235	AAGGCATA	8.53526e-06	235	AAAGAGAC	7.89575e-07	235	AACAGACG	2.51807e-06												235
									236	AACGGAAG	1.21954e-05	236	AAAGAAGG	6.99433e-06	236	AAAGTCAG	2.14457e-06					236	GGGGGGAA	0.00289022					236	AAGGCCAA	4.26763e-06	236	AAAGAGAG	1.02645e-05	236	AACAGCAG	2.51807e-06												236
									237	AACGGGAG	8.13025e-06	237	AAAGAATA	5.24575e-06	237	AAAGTGGG	1.07229e-05					237	GGGGGGAG	0.0340726					237	AAGGGAAA	2.98734e-05	237	AAAGAGCA	3.1583e-06	237	AACAGGAA	7.55422e-06												237
									238	AACGGGCA	4.06512e-06	238	AAAGAATG	8.74291e-07	238	AAATAAAA	2.14457e-05					238	GGGGGGGA	0.000923835					238	AAGGGAAG	4.69439e-05	238	AAAGAGCG	7.89575e-06	238	AACAGGAG	1.51084e-05												238
									239	AACGGGCG	1.62605e-05	239	AAAGACAA	3.58459e-05	239	AAATAAAG	1.93012e-05					239	GGGGGGGG	0.490282					239	AAGGGACA	4.26763e-06	239	AAAGAGGG	4.73745e-05	239	AACAGGCA	2.51807e-06												239
									240	AACGGGGG	2.03256e-05	240	AAAGACAC	8.74291e-07	240	AAATAAAT	2.14457e-06												240	AAGGGACG	8.53526e-06	240	AAAGAGGT	1.57915e-06	240	AACAGGCG	1.00723e-05												240
									241	AAGAAAAA	8.94327e-05	241	AAAGACAG	8.74291e-06	241	AAATAACA	2.14457e-06												241	AAGGGAGG	4.26763e-06	241	AAAGATAA	1.57915e-06	241	AACAGGGG	5.03615e-05												241
									242	AAGAAAAC	8.13025e-06	242	AAAGACAT	8.74291e-07	242	AAATAATA	2.14457e-06												242	AAGGGCAA	2.56058e-05	242	AAAGCAAA	1.42123e-05	242	AACAGTGG	2.51807e-06												242
									243	AAGAAAAG	3.2521e-05	243	AAAGACCA	3.49716e-06	243	AAATACAG	4.28915e-06												243	AAGGGCAG	6.40145e-05	243	AAAGCAAG	6.3166e-06	243	AACGAACA	2.51807e-06												243
									244	AAGAAAAT	8.13025e-06	244	AAAGACCG	1.74858e-06	244	AAATACGG	2.14457e-06												244	AAGGGGAA	4.26763e-06	244	AAAGCAAT	1.57915e-06	244	AACGGAAA	1.00723e-05												244
									245	AAGAAACA	1.21954e-05	245	AAAGACCT	8.74291e-07	245	AAATAGAA	2.14457e-06												245	AAGGGGAG	4.26763e-05	245	AAAGCACA	3.1583e-06	245	AACGGGAG	5.03615e-06												245
									246	AAGAAACG	4.06512e-06	246	AAAGACGG	6.12004e-06	246	AAATAGAG	6.43372e-06												246	AAGGGGCA	1.28029e-05	246	AAAGCACG	3.1583e-06	246	AACGGGGG	7.55422e-06												246
									247	AAGAAATA	4.06512e-06	247	AAAGACTA	1.74858e-06	247	AAATAGCG	2.14457e-06												247	AAGGGGCG	4.26763e-06	247	AAAGCAGG	3.1583e-06	247	AACTGGGG	2.51807e-06												247
									248	AAGAACAG	8.13025e-06	248	AAAGACTG	8.74291e-07	248	AAATAGGG	4.93252e-05												248	AAGGGGGG	0.000106691	248	AAAGCCAA	3.1583e-06	248	AAGAAAAA	6.29518e-05												248
									249	AAGAAGAG	1.62605e-05	249	AAAGAGAA	1.74858e-06	249	AAATAGTG	2.14457e-06												249	AAGGTCAA	4.26763e-06	249	AAAGCCAG	6.3166e-06	249	AAGAAAAC	5.03615e-06												249
									250	AAGAAGGG	2.03256e-05	250	AAAGAGAC	8.74291e-07	250	AAATATAG	2.14457e-06												250	AAGTGGGG	4.26763e-06	250	AAAGCCGG	1.57915e-06	250	AAGAAAAG	3.5253e-05												250
									251	AAGACAAA	1.21954e-05	251	AAAGAGAG	1.74858e-05	251	AAATGAAA	6.43372e-06												251	AATAAAAA	1.70705e-05	251	AAAGCGAA	3.1583e-06	251	AAGAAACA	5.03615e-06												251
									252	AAGACAAG	2.03256e-05	252	AAAGAGCA	2.62287e-06	252	AAATGAAG	2.14457e-06												252	AATAAAAG	4.26763e-06	252	AAAGCGAG	3.1583e-06	252	AAGAAAGG	1.76265e-05												252
									253	AAGAGAAA	1.21954e-05	253	AAAGAGCG	8.74291e-06	253	AAATGCTA	2.14457e-06												253	AATAAACG	4.26763e-06	253	AAAGCGCA	1.57915e-06	253	AAGAACAA	2.51807e-06												253
									254	AAGAGAAG	8.13025e-06	254	AAAGAGGG	4.1966e-05	254	AAATGGAA	4.28915e-06												254	AATAACAG	4.26763e-06	254	AAAGCGCG	3.1583e-06	254	AAGAACAG	5.03615e-06												254
									255	AAGAGACA	4.06512e-06	255	AAAGAGGT	8.74291e-07	255	AAATGGAG	1.07229e-05												255	AATAAGGG	2.13382e-05	255	AAAGCGGG	6.3166e-06	255	AAGAAGAG	1.00723e-05												255
									256	AAGAGGAA	1.21954e-05	256	AAAGAGTA	8.74291e-07	256	AAATGGCA	4.28915e-06												256	AATAGGAA	8.53526e-06	256	AAAGCGTA	1.57915e-06	256	AAGAAGCG	7.55422e-06												256
									257	AAGAGGAG	1.21954e-05	257	AAAGAGTG	2.62287e-06	257	AAATGGCG	2.14457e-06												257	AATAGGAG	4.26763e-06	257	AAAGGAAA	0.00035373	257	AAGAAGGG	0.000100723												257
									258	AAGAGGCA	4.06512e-06	258	AAAGATAA	8.74291e-07	258	AAATGGGG	1.71566e-05												258	AATAGGCG	1.28029e-05	258	AAAGGAAC	1.57915e-06	258	AAGACAAA	1.51084e-05												258
									259	AAGAGGGG	2.03256e-05	259	AAAGCAAA	1.48629e-05	259	AAATTGAG	2.14457e-06												259	AATAGGGG	2.56058e-05	259	AAAGGAAG	0.000103434	259	AAGACAAG	2.51807e-06												259
									260	AAGATCAG	4.06512e-06	260	AAAGCAAG	1.13658e-05	260	AACAAAAA	9.00721e-05												260	AATATGAG	4.26763e-06	260	AAAGGAAT	3.1583e-06	260	AAGACAGT	2.51807e-06												260
									261	AAGCAAAA	1.62605e-05	261	AAAGCAAT	1.74858e-06	261	AACAAAAG	4.07469e-05												261	AATCCGAG	4.26763e-06	261	AAAGGACA	3.711e-05	261	AAGAGAAA	1.51084e-05												261
									262	AAGCAAAG	4.06512e-06	262	AAAGCACA	6.12004e-06	262	AACAAAAT	2.14457e-06												262	AATGAAAA	4.26763e-06	262	AAAGGACG	1.57915e-05	262	AAGAGAAG	7.55422e-06												262
									263	AAGCACAA	8.13025e-06	263	AAAGCACG	2.62287e-06	263	AACAAACA	2.14457e-06												263	ACAAAAAA	0.000209114	263	AAAGGAGA	4.73745e-06	263	AAGAGACA	2.51807e-06												263
									264	AAGCACAG	4.06512e-06	264	AAAGCAGG	2.62287e-06	264	AACAAACG	4.28915e-06												264	ACAAAAAC	4.26763e-06	264	AAAGGAGG	2.28977e-05	264	AAGAGCAA	2.51807e-06												264
									265	AAGCGGAG	4.06512e-06	265	AAAGCATG	8.74291e-07	265	AACAAAGA	2.14457e-06												265	ACAAAAAG	0.000213382	265	AAAGGATA	1.57915e-06	265	AAGAGGAA	7.55422e-06												265
									266	AAGGAAAA	0.000219517	266	AAAGCCAA	7.86862e-06	266	AACAAAGG	1.07229e-05												266	ACAAAAAT	8.53526e-06	266	AAAGGATG	1.57915e-06	266	AAGAGGAG	2.26627e-05												266
									267	AAGGAAAG	3.65861e-05	267	AAAGCCAG	1.66115e-05	267	AACAACAG	4.28915e-06												267	ACAAAACA	2.56058e-05	267	AAAGGCAA	0.000150019	267	AAGAGGGG	6.54699e-05												267
									268	AAGGAACA	8.13025e-06	268	AAAGCCGG	1.74858e-06	268	AACAAGAG	1.07229e-05												268	ACAAAACG	5.12116e-05	268	AAAGGCAG	0.000165021	268	AAGAGTTG	2.51807e-06												268
									269	AAGGAACG	8.13025e-06	269	AAAGCGAA	1.74858e-06	269	AACAAGCG	2.14457e-06												269	ACAAAAGC	4.26763e-06	269	AAAGGCAT	1.18436e-05	269	AAGCATAG	2.51807e-06												269
									270	AAGGAAGG	4.06512e-06	270	AAAGCGAG	2.62287e-06	270	AACAAGGG	6.21927e-05												270	ACAAAAGG	2.13382e-05	270	AAAGGCCA	3.1583e-06	270	AAGGAAAA	0.000211518												270
									271	AAGGAATA	1.21954e-05	271	AAAGCGCA	8.74291e-07	271	AACAAGGT	2.14457e-06												271	ACAAAATA	1.28029e-05	271	AAAGGCGA	3.1583e-06	271	AAGGAAAG	4.02892e-05												271
									272	AAGGACAA	2.43907e-05	272	AAAGCGCC	2.62287e-06	272	AACAAGTG	4.28915e-06												272	ACAAACAA	3.84087e-05	272	AAAGGCGG	3.78996e-05	272	AAGGAAAT	7.55422e-06												272
									273	AAGGACAC	4.06512e-06	273	AAAGCGCG	5.24575e-06	273	AACACAAA	2.14457e-06												273	ACAAACAG	4.26763e-05	273	AAAGGCGT	1.57915e-06	273	AAGGAACA	5.03615e-06												273
									274	AAGGACCA	4.06512e-06	274	AAAGCGGG	4.37145e-06	274	AACAGAAA	6.43372e-06												274	ACAAACCG	4.26763e-06	274	AAAGGCTA	1.57915e-06	274	AAGGAAGA	2.51807e-06												274
									275	AAGGAGAA	4.06512e-06	275	AAAGCGTA	8.74291e-07	275	AACAGAAG	2.14457e-06												275	ACAAACGG	8.53526e-06	275	AAAGGCTG	4.73745e-06	275	AAGGAAGG	5.03615e-06												275
									276	AAGGAGAG	1.21954e-05	276	AAAGGAAA	0.000427528	276	AACAGCAA	6.43372e-06												276	ACAAAGAA	4.26763e-06	276	AAAGGGAA	9.55386e-05	276	AAGGACAA	1.25904e-05												276
									277	AAGGAGCA	8.13025e-06	277	AAAGGAAC	5.24575e-06	277	AACAGCAG	8.5783e-06												277	ACAAAGAG	4.69439e-05	277	AAAGGGAC	4.73745e-06	277	AAGGACAG	5.03615e-06												277
									278	AAGGAGCG	4.06512e-06	278	AAAGGAAG	0.000118029	278	AACAGCTA	2.14457e-06												278	ACAAAGCG	4.26763e-06	278	AAAGGGAG	0.000310303	278	AAGGAGAA	2.51807e-06												278
									279	AAGGAGGA	8.13025e-06	279	AAAGGAAT	8.74291e-06	279	AACAGGAA	4.28915e-06												279	ACAAAGGG	0.00023472	279	AAAGGGAT	3.1583e-06	279	AAGGAGAG	2.51807e-06												279
									280	AAGGCAAA	2.03256e-05	280	AAAGGACA	4.45888e-05	280	AACAGGAG	2.14457e-05												280	ACAAAGGT	4.26763e-06	280	AAAGGGCA	0.00014765	280	AAGGAGCA	7.55422e-06												280
									281	AAGGCAAG	7.31722e-05	281	AAAGGACG	4.1966e-05	281	AACAGGCG	2.14457e-06												281	ACAACAAG	1.70705e-05	281	AAAGGGCG	0.000356888	281	AAGGAGGG	2.51807e-06												281
									282	AAGGCACG	4.06512e-06	282	AAAGGAGA	2.62287e-06	282	AACAGGGG	4.71806e-05												282	ACAACACA	8.53526e-06	282	AAAGGGCT	3.1583e-06	282	AAGGAGTG	2.51807e-06												282
									283	AAGGCCAA	1.21954e-05	283	AAAGGAGG	3.32231e-05	283	AACCAAAG	2.14457e-06												283	ACAACCAA	4.26763e-06	283	AAAGGGGA	1.34228e-05	283	AAGGCAAA	1.25904e-05												283
									284	AAGGCCAG	1.62605e-05	284	AAAGGATA	2.62287e-06	284	AACGAAAG	2.14457e-06												284	ACAACCAG	1.28029e-05	284	AAAGGGGC	1.57915e-06	284	AAGGCAAG	2.51807e-06												284
									285	AAGGCGAA	4.06512e-06	285	AAAGGATG	3.49716e-06	285	AACGAACA	2.14457e-06												285	ACAACGGG	8.53526e-06	285	AAAGGGGG	0.00102487	285	AAGGCCAA	2.51807e-06												285
									286	AAGGCGCG	2.84559e-05	286	AAAGGCAA	0.000238681	286	AACGACCA	2.14457e-06												286	ACAAGAAA	8.1085e-05	286	AAAGGGGT	1.57915e-05	286	AAGGCGGG	2.51807e-06												286
									287	AAGGCGTG	4.06512e-06	287	AAAGGCAC	2.62287e-06	287	AACGGAAA	8.5783e-06												287	ACAAGAAG	2.98734e-05	287	AAAGGGTA	1.57915e-06	287	AAGGGAAA	7.05061e-05												287
									288	AAGGGAAA	0.000117889	288	AAAGGCAG	0.000291139	288	AACGGAAG	4.28915e-06												288	ACAAGACA	4.26763e-06	288	AAAGGGTG	5.52703e-06	288	AAGGGAAG	5.03615e-05												288
									289	AAGGGAAG	6.09768e-05	289	AAAGGCAT	1.22401e-05	289	AACGGAGG	6.43372e-06												289	ACAAGACG	8.53526e-06	289	AAAGGGTT	4.73745e-06	289	AAGGGAAT	2.51807e-06												289
									290	AAGGGACA	8.13025e-06	290	AAAGGCCA	6.12004e-06	290	AACGGCAA	2.14457e-06												290	ACAAGAGG	1.28029e-05	290	AAAGGTAA	1.57915e-06	290	AAGGGACA	2.51807e-06												290
									291	AAGGGACG	4.06512e-06	291	AAAGGCCG	2.62287e-06	291	AACGGGAG	4.28915e-06												291	ACAAGCAG	4.26763e-06	291	AAAGGTAG	2.36872e-06	291	AAGGGACG	2.51807e-06												291
									292	AAGGGCAA	6.91071e-05	292	AAAGGCCT	1.74858e-06	292	AACGGGCA	2.14457e-06												292	ACAAGCGG	8.53526e-06	292	AAAGGTCG	7.89575e-07	292	AAGGGAGA	5.03615e-06												292
									293	AAGGGCAG	0.000109758	293	AAAGGCGA	7.86862e-06	293	AACGGGCG	2.14457e-06												293	ACAAGGAA	1.70705e-05	293	AAAGGTGG	4.73745e-06	293	AAGGGAGT	2.51807e-06												293
									294	AAGGGGAA	8.13025e-06	294	AAAGGCGG	6.46975e-05	294	AACGGGGG	1.28674e-05												294	ACAAGGAG	8.53526e-05	294	AAAGTAAG	7.89575e-07	294	AAGGGCAA	4.53253e-05												294
									295	AAGGGGAG	7.31722e-05	295	AAAGGCGT	1.74858e-06	295	AACTAATA	2.14457e-06												295	ACAAGGCA	1.70705e-05	295	AAAGTACG	4.73745e-06	295	AAGGGCAG	4.28073e-05												295
									296	AAGGGGCA	1.21954e-05	296	AAAGGCTA	3.49716e-06	296	AAGAAAAA	0.000143687												296	ACAAGGCG	0.000174973	296	AAAGTCAA	1.57915e-06	296	AAGGGCGG	1.00723e-05												296
									297	AAGGGGCG	2.84559e-05	297	AAAGGCTG	6.99433e-06	297	AAGAAAAG	5.36144e-05												297	ACAAGGGG	0.00032434	297	AAAGTCAG	3.1583e-06	297	AAGGGGAA	3.02169e-05												297
									298	AAGGGGGG	0.000113824	298	AAAGGGAA	0.000157372	298	AAGAAACA	1.5012e-05												298	ACAAGTCG	4.26763e-06	298	AAAGTGCG	7.89575e-07	298	AAGGGGAG	6.29518e-05												298
									299	AAGGGGTG	4.06512e-06	299	AAAGGGAC	6.99433e-06	299	AAGAAACG	1.28674e-05												299	ACAATAAG	4.26763e-06	299	AAAGTGGG	7.89575e-07	299	AAGGGGCA	1.25904e-05												299
									300	AAGGTCAA	4.06512e-06	300	AAAGGGAG	0.000397802	300	AAGAAAGG	8.5783e-06												300	ACACAAAA	8.53526e-06	300	AAATAAAA	2.68455e-05	300	AAGGGGCG	1.00723e-05												300
									301	AAGTAACA	4.06512e-06	301	AAAGGGAT	5.24575e-06	301	AAGAACAA	6.43372e-06												301	ACACAACA	1.70705e-05	301	AAATAAAG	1.1054e-05	301	AAGGGGGG	0.000128422												301
									302	AATAAAAA	2.84559e-05	302	AAAGGGCA	0.000247424	302	AAGAACAG	2.14457e-06												302	ACACACAG	8.53526e-06	302	AAATAAAT	5.52703e-06	302	AAGGGGGT	5.03615e-06												302
									303	AATAAAAG	1.62605e-05	303	AAAGGGCG	0.000472117	303	AAGAAGAG	1.5012e-05												303	ACACAGGT	4.26763e-06	303	AAATAACA	4.73745e-06	303	AAGGGGTG	7.55422e-06												303
									304	AATAAACG	4.06512e-06	304	AAAGGGCT	1.74858e-06	304	AAGAAGCG	2.14457e-06												304	ACACAGTT	4.26763e-06	304	AAATAACG	1.57915e-06	304	AAGGTAAA	2.51807e-06												304
									305	AATAACAA	1.21954e-05	305	AAAGGGGA	2.27316e-05	305	AAGAAGGG	6.43372e-05												305	ACACGGCA	4.26763e-06	305	AAATAAGG	7.10618e-06	305	AAGTAGGG	2.51807e-06												305
									306	AATAACAG	4.06512e-06	306	AAAGGGGC	2.62287e-06	306	AAGACAAA	6.43372e-06												306	ACAGGAAA	2.13382e-05	306	AAATAATA	7.89575e-07	306	AATAAAAA	1.51084e-05												306
									307	AATAAGAG	8.13025e-06	307	AAAGGGGG	0.000981829	307	AAGACAAG	4.28915e-06												307	ACAGGAAG	1.28029e-05	307	AAATAATG	7.89575e-07	307	AATAAAAG	2.51807e-06												307
									308	AATAAGCA	4.06512e-06	308	AAAGGGGT	1.31144e-05	308	AAGACAAT	2.14457e-06												308	ACAGGATA	4.26763e-06	308	AAATACAA	7.89575e-07	308	AATAAAAT	5.03615e-06												308
									309	AATAAGCG	4.06512e-06	309	AAAGGGTA	8.74291e-07	309	AAGACGCG	2.14457e-06												309	ACAGGCAA	8.53526e-06	309	AAATACAG	5.52703e-06	309	AATAAACA	2.51807e-06												309
									310	AATAAGGG	2.43907e-05	310	AAAGGGTG	8.74291e-06	310	AAGAGAAA	1.5012e-05												310	ACAGGCAG	2.13382e-05	310	AAATAGAC	7.89575e-07	310	AATAAACG	2.51807e-06												310
									311	AATAAGTG	4.06512e-06	311	AAAGGGTT	2.62287e-06	311	AAGAGAAG	1.5012e-05												311	ACAGGCGG	4.26763e-06	311	AAATAGAG	7.10618e-06	311	AATAAAGG	7.55422e-06												311
									312	AATAGGAA	8.13025e-06	312	AAAGGTAA	1.74858e-06	312	AAGAGCAA	2.14457e-06												312	ACAGGGAA	8.53526e-06	312	AAATAGCG	3.1583e-06	312	AATAACAA	2.51807e-06												312
									313	AATAGGAG	4.06512e-06	313	AAAGGTAG	3.49716e-06	313	AAGAGGAA	2.14457e-05												313	ACAGGGAG	4.69439e-05	313	AAATAGGG	4.02683e-05	313	AATAAGAG	1.00723e-05												313
									314	AATAGGCA	4.06512e-06	314	AAAGGTCA	8.74291e-07	314	AAGAGGAG	3.21686e-05												314	ACAGGGCA	1.28029e-05	314	AAATAGGT	7.89575e-07	314	AATAAGGG	3.02169e-05												314
									315	AATAGGCG	1.62605e-05	315	AAAGGTCG	3.49716e-06	315	AAGAGGCG	4.28915e-06												315	ACAGGGCG	2.13382e-05	315	AAATAGTG	2.36872e-06	315	AATAATAA	2.51807e-06												315
									316	AATAGGGG	3.65861e-05	316	AAAGGTGG	1.74858e-06	316	AAGAGGGA	2.14457e-06												316	ACAGGGGG	5.97468e-05	316	AAATATTA	7.89575e-07	316	AATACAAA	2.51807e-06												316
									317	AATATGAG	4.06512e-06	317	AAAGTACG	2.62287e-06	317	AAGAGGGG	4.07469e-05												317	ACAGGGTG	4.26763e-06	317	AAATCAAA	1.57915e-06	317	AATAGAAA	7.55422e-06												317
									318	AATGGCAA	4.06512e-06	318	AAAGTCAA	8.74291e-07	318	AAGAGTAA	2.14457e-06												318	ACCAAAAA	1.28029e-05	318	AAATCACG	1.57915e-06	318	AATAGAAG	2.51807e-06												318
									319	AATGGCAG	4.06512e-06	319	AAAGTCAG	1.74858e-06	319	AAGCAAAG	2.14457e-06												319	ACCAAAAG	4.26763e-06	319	AAATCGCA	7.89575e-07	319	AATAGATG	2.51807e-06												319
									320	AATTGGGG	4.06512e-06	320	AAAGTGAG	8.74291e-07	320	AAGCAACA	1.5012e-05												320	ACCAAACA	4.26763e-06	320	AAATCTAG	7.89575e-07	320	AATAGCTG	2.51807e-06												320
									321	AATTTGGG	4.06512e-06	321	AAAGTGAT	8.74291e-07	321	AAGGAAAA	0.000180144												321	ACCAAAGG	4.26763e-06	321	AAATGAAA	1.73706e-05	321	AATAGGAA	2.51807e-06												321
									322	ACAAAAAA	0.000260168	322	AAAGTGCG	8.74291e-07	322	AAGGAAAG	2.78795e-05												322	ACCACAAG	4.26763e-06	322	AAATGAAG	6.3166e-06	322	AATAGGAG	7.55422e-06												322
									323	ACAAAAAC	4.06512e-06	323	AAATAAAA	3.06002e-05	323	AAGGAAAT	2.14457e-06												323	ACCGGGAG	4.26763e-06	323	AAATGAGG	7.89575e-07	323	AATAGGCG	7.55422e-06												323
									324	ACAAAAAG	0.000260168	324	AAATAAAG	1.83601e-05	324	AAGGAACA	6.43372e-06												324	ACGAAAAA	1.70705e-05	324	AAATGCAA	7.89575e-07	324	AATAGGGG	2.76988e-05												324
									325	ACAAAAAT	1.62605e-05	325	AAATAAAT	3.49716e-06	325	AAGGAAGA	6.43372e-06												325	ACGAAAAG	4.26763e-06	325	AAATGGAA	9.4749e-06	325	AATAGGTG	5.03615e-06												325
									326	ACAAAACA	8.13025e-05	326	AAATAACA	6.99433e-06	326	AAGGACAA	1.71566e-05												326	ACGACAAG	8.53526e-06	326	AAATGGAG	1.81602e-05	326	AATGAAAT	2.51807e-06												326
									327	ACAAAACG	4.87815e-05	327	AAATAACG	1.74858e-06	327	AAGGACAG	4.28915e-06												327	ACGGAAAA	2.98734e-05	327	AAATGGCA	7.89575e-07	327	AATGGCAG	2.51807e-06												327
									328	ACAAAAGA	4.06512e-06	328	AAATAAGG	7.86862e-06	328	AAGGACAT	2.14457e-06												328	ACGGACAA	4.26763e-06	328	AAATGGCG	3.1583e-06	328	AATGGGAG	5.03615e-06												328
									329	ACAAAAGG	4.06512e-05	329	AAATAATA	8.74291e-07	329	AAGGAGAG	4.28915e-06												329	ACGGACAG	4.26763e-06	329	AAATGGGA	1.57915e-06	329	AATGGGGG	2.51807e-06												329
									330	ACAAAAGT	8.13025e-06	330	AAATAATG	8.74291e-07	330	AAGGAGCA	6.43372e-06												330	ACGGAGCA	4.26763e-06	330	AAATGGGG	0.000177654	330	AATTAATT	2.51807e-06												330
									331	ACAAACAA	6.91071e-05	331	AAATACAA	3.49716e-06	331	AAGGCAAA	2.14457e-05												331	ACGGCAAG	4.26763e-06	331	AAATGGGT	1.57915e-06	331	ACAAAAAA	7.05061e-05												331
									332	ACAAACAG	7.72373e-05	332	AAATACAG	5.24575e-06	332	AAGGCAAG	1.28674e-05												332	ACGGCACG	4.26763e-06	332	AAATGTGG	2.36872e-06	332	ACAAAAAC	2.51807e-06												332
									333	ACAAACCA	4.06512e-06	333	AAATAGAC	8.74291e-07	333	AAGGCCAA	6.43372e-06												333	ACGGGAAA	2.13382e-05	333	AAATGTGT	7.89575e-07	333	ACAAAAAG	5.53976e-05												333
									334	ACAAACCG	4.06512e-06	334	AAATAGAG	6.99433e-06	334	AAGGCGAG	2.14457e-06												334	ACGGGAAG	8.53526e-06	334	AAATTGAG	7.89575e-07	334	ACAAAAAT	5.03615e-06												334
									335	ACAAACGG	1.62605e-05	335	AAATAGCG	4.37145e-06	335	AAGGCGGG	2.14457e-06												335	ACGGGCAA	2.56058e-05	335	AAATTGGG	1.57915e-06	335	ACAAAACA	7.55422e-06												335
									336	ACAAAGAA	8.13025e-06	336	AAATAGGG	3.84688e-05	336	AAGGCGTT	2.14457e-06												336	ACGGGCAG	1.28029e-05	336	AACAAAAA	0.00011133	336	ACAAAACG	5.03615e-06												336
									337	ACAAAGAG	4.47164e-05	337	AAATAGTG	8.74291e-07	337	AAGGGAAA	0.00012653												337	ACGGGCGG	4.26763e-06	337	AACAAAAG	4.97432e-05	337	ACAAAAGA	2.51807e-06												337
									338	ACAAAGAT	4.06512e-06	338	AAATATGT	8.74291e-07	338	AAGGGAAC	4.28915e-06												338	ACGGGGAA	1.70705e-05	338	AACAAAAT	1.57915e-06	338	ACAAAAGG	5.03615e-06												338
									339	ACAAAGCA	2.03256e-05	339	AAATATTA	8.74291e-07	339	AAGGGAAG	7.29155e-05												339	ACGGGGAG	2.56058e-05	339	AACAAACA	9.4749e-06	339	ACAAAATA	2.51807e-06												339
									340	ACAAAGCG	2.43907e-05	340	AAATCAAA	1.74858e-06	340	AAGGGAAT	6.43372e-06												340	ACGGGGCG	8.53526e-06	340	AACAAACG	3.1583e-06	340	ACAAACAA	2.51807e-06												340
									341	ACAAAGGG	0.000247973	341	AAATCACG	8.74291e-07	341	AAGGGACA	8.5783e-06												341	ACGGGGGG	5.54792e-05	341	AACAAAGG	5.29015e-05	341	ACAAACAG	1.25904e-05												341
									342	ACAAAGGT	1.21954e-05	342	AAATCCAG	8.74291e-07	342	AAGGGACG	1.07229e-05												342	ACGTGGAA	4.26763e-06	342	AACAAATA	7.89575e-07	342	ACAAACGG	5.03615e-06												342
									343	ACAAATAG	1.62605e-05	343	AAATCGAG	8.74291e-07	343	AAGGGAGA	6.43372e-06												343	AGAAAAAA	0.000328608	343	AACAACAA	8.68533e-06	343	ACAAAGAA	2.51807e-06												343
									344	ACAACAAA	3.65861e-05	344	AAATCGCA	8.74291e-07	344	AAGGGATA	2.14457e-06												344	AGAAAAAG	0.000128029	344	AACAACAG	2.36872e-06	344	ACAAAGAG	2.01446e-05												344
									345	ACAACAAG	4.06512e-05	345	AAATCGGG	8.74291e-07	345	AAGGGATG	2.14457e-06												345	AGAAAACA	8.96203e-05	345	AACAACCA	1.57915e-06	345	ACAAAGCG	2.51807e-06												345
									346	ACAACACA	2.03256e-05	346	AAATCTAG	8.74291e-07	346	AAGGGCAA	8.5783e-05												346	AGAAAACC	4.26763e-06	346	AACAACGG	3.1583e-06	346	ACAAAGGG	9.31687e-05												346
									347	ACAACCAA	4.06512e-06	347	AAATGAAA	2.7103e-05	347	AAGGGCAG	0.000115807												347	AGAAAACG	3.41411e-05	347	AACAAGAA	1.57915e-06	347	ACAAAGGT	7.55422e-06												347
									348	ACAACCAG	4.06512e-06	348	AAATGAAG	5.24575e-06	348	AAGGGCGG	1.28674e-05												348	AGAAAAGG	1.70705e-05	348	AACAAGAG	1.50019e-05	348	ACAACGTG	2.51807e-06												348
									349	ACAACGAG	4.06512e-06	349	AAATGAGG	1.74858e-06	349	AAGGGGAA	3.64578e-05												349	AGAAAATG	4.26763e-06	349	AACAAGCA	2.36872e-06	349	ACAAGAAA	2.26627e-05												349
									350	ACAACGGG	1.21954e-05	350	AAATGCAA	8.74291e-07	350	AAGGGGAG	7.72047e-05												350	AGAAACAA	2.13382e-05	350	AACAAGCG	1.57915e-06	350	ACAAGAAG	5.03615e-06												350
									351	ACAAGAAA	0.000117889	351	AAATGGAA	3.75945e-05	351	AAGGGGAT	4.28915e-06												351	AGAAACAG	3.41411e-05	351	AACAAGGG	5.7639e-05	351	ACAAGCAA	2.51807e-06												351
									352	ACAAGAAG	4.06512e-05	352	AAATGGAG	1.66115e-05	352	AAGGGGCA	1.93012e-05												352	AGAAACCA	4.26763e-06	352	AACAAGTG	1.57915e-06	352	ACAAGCGG	5.03615e-06												352
									353	ACAAGACA	4.06512e-06	353	AAATGGCA	3.49716e-06	353	AAGGGGCG	4.71806e-05												353	AGAAAGAG	4.26763e-06	353	AACAATAA	2.36872e-06	353	ACAAGGAA	1.25904e-05												353
									354	ACAAGACG	1.21954e-05	354	AAATGGCG	1.22401e-05	354	AAGGGGGG	0.000100795												354	AGAAAGCA	4.26763e-06	354	AACAATCG	7.89575e-07	354	ACAAGGAG	6.7988e-05												354
									355	ACAAGAGG	4.06512e-06	355	AAATGGGA	8.74291e-07	355	AAGGGGGT	2.14457e-06												355	AGAAAGCG	8.53526e-06	355	AACAATTG	7.89575e-07	355	ACAAGGCA	2.51807e-06												355
									356	ACAAGCAG	1.21954e-05	356	AAATGGGG	0.00014863	356	AAGGGGTG	6.43372e-06												356	AGAAAGGG	2.98734e-05	356	AACACAAA	7.89575e-07	356	ACAAGGCG	1.25904e-05												356
									357	ACAAGCGG	1.62605e-05	357	AAATGGGT	2.62287e-06	357	AAGGGGTT	2.14457e-06												357	AGAAAGTA	1.28029e-05	357	AACACAAG	6.3166e-06	357	ACAAGGGG	0.000115831												357
									358	ACAAGGAA	2.43907e-05	358	AAATGTAA	8.74291e-07	358	AAGGGTAA	4.28915e-06												358	AGAAAGTG	4.26763e-06	358	AACACACA	1.57915e-06	358	ACAAGGTA	2.51807e-06												358
									359	ACAAGGAG	0.000170735	359	AAATGTGG	1.74858e-06	359	AAGGGTCA	2.14457e-06												359	AGAACAAA	8.53526e-06	359	AACACACG	2.36872e-06	359	ACAAGGTG	2.51807e-06												359
									360	ACAAGGCA	1.62605e-05	360	AAATTAAG	1.74858e-06	360	AAGGTAAA	4.28915e-06												360	AGAACAAG	1.28029e-05	360	AACACGAG	7.89575e-07	360	ACACACAA	5.03615e-06												360
									361	ACAAGGCG	0.00015041	361	AAATTATG	8.74291e-07	361	AAGTAAAA	2.14457e-06												361	AGAACACA	1.70705e-05	361	AACACGGG	2.36872e-06	361	ACACGGGG	2.51807e-06												361
									362	ACAAGGGA	4.06512e-06	362	AAATTGAG	8.74291e-07	362	AATAAAAA	2.78795e-05												362	AGAACACG	4.26763e-06	362	AACACGTG	7.89575e-07	362	ACAGGAAA	1.51084e-05												362
									363	ACAAGGGG	0.000426838	363	AAATTGGG	3.49716e-06	363	AATAAAAG	8.5783e-06												363	AGAAGAAA	9.81555e-05	363	AACACGTT	1.57915e-06	363	ACAGGAAG	2.51807e-06												363
									364	ACAATAGG	4.06512e-06	364	AACAAAAA	0.000133766	364	AATAAAAT	2.14457e-06												364	AGAAGAAG	1.28029e-05	364	AACAGAAA	4.34266e-05	364	ACAGGCAG	7.55422e-06												364
									365	ACACAAAA	4.06512e-06	365	AACAAAAC	2.62287e-06	365	AATAAACG	2.14457e-06												365	AGAAGACA	4.26763e-06	365	AACAGAAC	7.89575e-07	365	ACAGGGAA	2.51807e-06												365
									366	ACACAAAG	2.43907e-05	366	AACAAAAG	7.25662e-05	366	AATAAAGG	1.07229e-05												366	AGAAGCAA	4.26763e-06	366	AACAGAAG	1.81602e-05	366	ACAGGGAG	1.51084e-05												366
									367	ACACAACA	1.21954e-05	367	AACAAAAT	8.74291e-07	367	AATAAATA	2.14457e-06												367	AGAAGCAG	4.26763e-06	367	AACAGACA	5.52703e-06	367	ACAGGGGG	2.51807e-05												367
									368	ACACACAG	8.13025e-06	368	AACAAACA	1.39887e-05	368	AATAACAA	2.14457e-06												368	AGAAGGAA	4.26763e-06	368	AACAGACG	3.94787e-06	368	ACAGGTAG	2.51807e-06												368
									369	ACACAGGG	4.06512e-06	369	AACAAACC	8.74291e-07	369	AATAACAG	2.14457e-06												369	AGAAGGAC	4.26763e-06	369	AACAGAGG	1.02645e-05	369	ACATAGGG	2.51807e-06												369
									370	ACACAGGT	4.06512e-06	370	AACAAACG	6.12004e-06	370	AATAAGAG	1.5012e-05												370	AGAAGGAG	2.98734e-05	370	AACAGATA	7.89575e-07	370	ACCAAAAA	7.55422e-06												370
									371	ACACAGTT	4.06512e-06	371	AACAAAGG	7.60633e-05	371	AATAAGGG	3.64578e-05												371	AGAAGGCA	4.26763e-06	371	AACAGCAA	2.36872e-06	371	ACCAAGGG	2.51807e-06												371
									372	ACACATAG	8.13025e-06	372	AACAACAA	1.22401e-05	372	AATAAGGT	2.14457e-06												372	AGAAGGCG	1.70705e-05	372	AACAGCAG	1.57915e-06	372	ACCAATAA	2.51807e-06												372
									373	ACACGGCG	4.06512e-06	373	AACAACAG	8.74291e-06	373	AATAATAA	2.14457e-06												373	AGAAGGGG	0.000247523	373	AACAGCGG	3.94787e-06	373	ACCAGGAG	2.51807e-06												373
									374	ACAGAAAA	1.62605e-05	374	AACAACCA	2.62287e-06	374	AATAATAG	2.14457e-06												374	AGAAGGTG	4.26763e-06	374	AACAGGAA	3.63205e-05	374	ACGAAAAA	5.03615e-06												374
									375	ACAGACCA	4.06512e-06	375	AACAACGG	1.74858e-06	375	AATAATTA	2.14457e-06												375	AGAAGTCG	4.26763e-06	375	AACAGGAG	4.65849e-05	375	ACGAAAAG	7.55422e-06												375
									376	ACAGCAAA	4.06512e-06	376	AACAAGAA	4.37145e-06	376	AATAGAAA	4.28915e-06												376	AGAATAAA	4.26763e-06	376	AACAGGAT	7.89575e-07	376	ACGAAAAT	2.51807e-06												376
									377	ACAGGAAA	3.65861e-05	377	AACAAGAG	1.48629e-05	377	AATAGAAG	2.14457e-06												377	AGAATGAG	4.26763e-06	377	AACAGGCA	6.3166e-06	377	ACGAAAGA	2.51807e-06												377
									378	ACAGGAAG	1.62605e-05	378	AACAAGCA	3.49716e-06	378	AATAGACG	2.14457e-06												378	AGACAAAA	1.70705e-05	378	AACAGGCG	2.52664e-05	378	ACGGAAAA	1.25904e-05												378
									379	ACAGGCAG	2.43907e-05	379	AACAAGCG	4.37145e-06	379	AATAGCTG	2.14457e-06												379	AGACAAAG	8.53526e-06	379	AACAGGGA	7.89575e-06	379	ACGGAAAG	2.51807e-06												379
									380	ACAGGCGA	4.06512e-06	380	AACAAGGG	5.85775e-05	380	AATAGGAA	2.14457e-06												380	AGACACAA	4.26763e-06	380	AACAGGGG	0.00092933	380	ACGGAATA	2.51807e-06												380
									381	ACAGGGAA	4.06512e-06	381	AACAAGTG	8.74291e-07	381	AATAGGAG	6.43372e-06												381	AGACAGAG	4.26763e-06	381	AACAGGGT	2.36872e-06	381	ACGGCAAA	2.51807e-06												381
									382	ACAGGGAG	4.87815e-05	382	AACAATAA	8.74291e-07	382	AATAGGCG	6.43372e-06												382	AGACAGGG	8.53526e-06	382	AACAGGTG	3.1583e-06	382	ACGGGAAA	7.55422e-06												382
									383	ACAGGGCA	4.06512e-06	383	AACACAAA	8.74291e-07	383	AATAGGGG	3.43132e-05												383	AGACGAAA	1.70705e-05	383	AACAGTAA	7.89575e-07	383	ACGGGAAG	5.03615e-06												383
									384	ACAGGGCG	2.84559e-05	384	AACACAAG	3.49716e-06	384	AATAGGTG	6.43372e-06												384	AGACGAGG	4.26763e-06	384	AACAGTAG	7.89575e-07	384	ACGGGAAT	2.51807e-06												384
									385	ACAGGGGG	3.65861e-05	385	AACACACA	8.74291e-07	385	AATATAAG	2.14457e-06												385	AGACGGAA	4.26763e-06	385	AACAGTGG	3.94787e-06	385	ACGGGCAG	2.01446e-05												385
									386	ACATAACG	4.06512e-06	386	AACACACG	1.74858e-06	386	AATATGGG	4.28915e-06												386	AGACGGAG	4.26763e-06	386	AACAGTTA	7.89575e-07	386	ACGGGCCA	2.51807e-06												386
									387	ACCAAAAA	8.13025e-06	387	AACACAGG	8.74291e-07	387	AATGGCAG	6.43372e-06												387	AGACGGCG	4.26763e-06	387	AACATAAA	2.36872e-06	387	ACGGGGAA	2.51807e-06												387
									388	ACCAAAAG	8.13025e-06	388	AACACGCA	8.74291e-07	388	AATGGGGG	2.14457e-06												388	AGACGGGG	7.25497e-05	388	AACATAGG	7.89575e-07	388	ACGGGGAG	2.26627e-05												388
									389	ACCAAACA	8.13025e-06	389	AACACGCG	5.24575e-06	389	AATTAATT	2.14457e-06												389	AGAGAAAA	9.38879e-05	389	AACATGAA	1.57915e-06	389	ACGGGGCA	2.51807e-06												389
									390	ACCAAAGG	4.06512e-06	390	AACACGGA	8.74291e-07	390	AATTAGGG	2.14457e-06												390	AGAGAAAG	4.26763e-06	390	AACATGGG	1.57915e-06	390	ACGGGGGG	2.26627e-05												390
									391	ACCAAGAA	4.06512e-06	391	AACACGGG	2.62287e-06	391	ACAAAAAA	0.000137253												391	AGAGAACA	1.28029e-05	391	AACCAAGG	7.89575e-07	391	ACGGGGGT	1.00723e-05												391
									392	ACCACACA	4.06512e-06	392	AACACGTG	1.74858e-06	392	ACAAAAAC	6.43372e-06												392	AGAGAACG	4.26763e-06	392	AACCCGGC	7.89575e-07	392	ACGTAGGG	2.51807e-06												392
									393	ACCAGAAG	4.06512e-06	393	AACACGTT	8.74291e-07	393	ACAAAAAG	8.79275e-05												393	AGAGACAA	2.13382e-05	393	AACGAAAA	4.73745e-06	393	ACTAAAAA	2.51807e-06												393
									394	ACCAGGAG	8.13025e-06	394	AACAGAAA	2.97259e-05	394	ACAAAAAT	8.5783e-06												394	AGAGACAG	4.26763e-06	394	AACGAGCG	7.89575e-07	394	ACTAACAA	2.51807e-06												394
									395	ACCAGGGG	1.21954e-05	395	AACAGAAC	2.62287e-06	395	ACAAAACA	8.5783e-06												395	AGAGAGAG	4.26763e-06	395	AACGAGGG	1.57915e-06	395	ACTAGGAG	2.51807e-06												395
									396	ACCGAAAA	4.06512e-06	396	AACAGAAG	1.39887e-05	396	ACAAAACG	2.78795e-05												396	AGAGCACA	8.53526e-06	396	AACGGAAA	6.3166e-06	396	AGAAAAAA	0.000350012												396
									397	ACCGGGAG	1.62605e-05	397	AACAGAAT	8.74291e-07	397	ACAAAAGA	4.28915e-06												397	AGAGCACG	4.26763e-06	397	AACGGAAG	7.89575e-07	397	AGAAAAAG	7.30241e-05												397
									398	ACCTGGGG	4.06512e-06	398	AACAGACA	8.74291e-07	398	ACAAAAGG	1.28674e-05												398	AGAGCGTG	8.53526e-06	398	AACGGACA	3.1583e-06	398	AGAAAAAT	1.00723e-05												398
									399	ACGAAAAA	6.09768e-05	399	AACAGACG	1.74858e-06	399	ACAAAAGT	2.14457e-06												399	AGAGGAAA	4.26763e-05	399	AACGGCAA	3.1583e-06	399	AGAAAACA	3.77711e-05												399
									400	ACGAAAAG	8.13025e-06	400	AACAGAGA	1.74858e-06	400	ACAAAATT	1.28674e-05												400	AGAGGAAG	5.97468e-05	400	AACGGGAA	2.36872e-06	400	AGAAAACG	2.51807e-06												400
									401	ACGAAACG	1.21954e-05	401	AACAGAGG	6.12004e-06	401	ACAAACAA	4.28915e-06												401	AGAGGACA	8.53526e-06	401	AACGGGAG	7.89575e-06	401	AGAAAAGA	2.51807e-06												401
									402	ACGAAATG	4.06512e-06	402	AACAGCAA	2.62287e-06	402	ACAAACAG	1.07229e-05												402	AGAGGACG	8.53526e-06	402	AACGGGCA	1.57915e-06	402	AGAAAAGG	4.53253e-05												402
									403	ACGACAAA	8.13025e-06	403	AACAGCAG	5.24575e-06	403	ACAAACCA	2.14457e-06												403	AGAGGAGG	1.28029e-05	403	AACGGGCG	1.42123e-05	403	AGAAAAGT	2.51807e-06												403
									404	ACGACAAG	4.06512e-06	404	AACAGCGG	6.12004e-06	404	ACAAACGG	4.28915e-06												404	AGAGGCAG	1.70705e-05	404	AACGGGGG	3.07934e-05	404	AGAAAATG	2.51807e-06												404
									405	ACGAGCAA	4.06512e-06	405	AACAGGAA	4.02174e-05	405	ACAAACTG	1.07229e-05												405	AGAGGGAA	8.53526e-06	405	AACGGGGT	7.89575e-07	405	AGAAACAA	2.01446e-05												405
									406	ACGCAAAG	4.06512e-06	406	AACAGGAG	4.98346e-05	406	ACAAAGAA	4.28915e-06												406	AGAGGGAC	4.26763e-06	406	AACGGTAT	7.89575e-07	406	AGAAACAG	7.55422e-06												406
									407	ACGCAACG	4.06512e-06	407	AACAGGAT	1.74858e-06	407	ACAAAGAG	3.0024e-05												407	AGAGGGAG	4.69439e-05	407	AACGGTGG	7.89575e-07	407	AGAAACCA	2.51807e-06												407
									408	ACGCGTAG	4.06512e-06	408	AACAGGCA	3.49716e-06	408	ACAAAGGG	0.000113662												408	AGAGGGCA	2.98734e-05	408	AACTAGGG	7.89575e-07	408	AGAAACGG	2.51807e-06												408
									409	ACGGAAAA	6.91071e-05	409	AACAGGCG	3.32231e-05	409	ACAAAGGT	6.43372e-06												409	AGAGGGCG	2.13382e-05	409	AACTGGGG	3.1583e-06	409	AGAAAGAA	1.00723e-05												409
									410	ACGGAAAG	8.13025e-06	410	AACAGGGA	1.74858e-06	410	ACAACAAA	1.93012e-05												410	AGAGGGGA	4.26763e-06	410	AAGAAAAA	0.000108172	410	AGAAAGAG	6.29518e-05												410
									411	ACGGAAAT	4.06512e-06	411	AACAGGGG	0.000446763	411	ACAACAAG	8.5783e-06												411	AGAGGGGG	0.000183508	411	AAGAAAAG	6.3166e-05	411	AGAAAGGA	5.03615e-06												411
									412	ACGGAACA	8.13025e-06	412	AACAGGGT	8.74291e-07	412	ACAACACG	2.14457e-06												412	AGAGTAAA	4.26763e-06	412	AAGAAAAT	5.52703e-06	412	AGAAAGGG	0.000241735												412
									413	ACGGAGCA	4.06512e-06	413	AACAGGTG	3.49716e-06	413	ACAACCAA	2.14457e-06												413	AGATGAAG	4.26763e-06	413	AAGAAACA	1.1054e-05	413	AGAAAGGT	1.00723e-05												413
									414	ACGGCAAG	1.62605e-05	414	AACATAAA	8.74291e-07	414	ACAAGAAA	2.57349e-05												414	AGCAAAAA	0.000452369	414	AAGAAACG	3.1583e-06	414	AGAAAGTA	5.03615e-06												414
									415	ACGGCCAG	4.06512e-06	415	AACATAGG	8.74291e-07	415	ACAAGAAG	2.14457e-06												415	AGCAAAAC	4.26763e-06	415	AAGAAAGA	7.89575e-07	415	AGAAAGTT	2.51807e-06												415
									416	ACGGGAAA	6.91071e-05	416	AACATGAA	8.74291e-07	416	ACAAGACG	2.14457e-06												416	AGCAAAAG	5.12116e-05	416	AAGAAAGG	8.68533e-06	416	AGAAATAA	5.03615e-06												416
									417	ACGGGAAG	1.62605e-05	417	AACATTGT	8.74291e-07	417	ACAAGAGG	8.5783e-06												417	AGCAAACA	2.13382e-05	417	AAGAAAGT	7.89575e-07	417	AGAAATAG	2.51807e-06												417
									418	ACGGGAAT	4.06512e-06	418	AACCAAAA	2.62287e-06	418	ACAAGCAA	2.14457e-06												418	AGCAAACG	4.26763e-06	418	AAGAAATT	1.57915e-06	418	AGAACAAA	1.25904e-05												418
									419	ACGGGCAA	2.03256e-05	419	AACCAGAG	8.74291e-07	419	ACAAGCAG	1.07229e-05												419	AGCAAAGA	8.53526e-06	419	AAGAACAA	6.3166e-06	419	AGAACAAG	2.51807e-06												419
									420	ACGGGCAG	6.09768e-05	420	AACCAGGG	2.62287e-06	420	ACAAGCGG	2.14457e-06												420	AGCAAATA	4.26763e-06	420	AAGAACAG	7.89575e-06	420	AGAACACG	2.51807e-06												420
									421	ACGGGCGG	4.06512e-06	421	AACCCAAG	3.49716e-06	421	ACAAGCTA	1.5012e-05												421	AGCAACAA	1.70705e-05	421	AAGAACCA	3.1583e-06	421	AGAACGAG	2.51807e-06												421
									422	ACGGGGAA	1.21954e-05	422	AACGAAAA	2.62287e-06	422	ACAAGGAA	2.35903e-05												422	AGCAACGG	8.53526e-06	422	AAGAAGAG	7.89575e-06	422	AGAACGGG	7.55422e-06												422
									423	ACGGGGAC	1.21954e-05	423	AACGAAGG	8.74291e-07	423	ACAAGGAG	8.36384e-05												423	AGCAAGCG	4.26763e-06	423	AAGAAGCA	5.52703e-06	423	AGAAGAAA	3.5253e-05												423
									424	ACGGGGAG	7.72373e-05	424	AACGAGCA	8.74291e-07	424	ACAAGGAT	6.43372e-06												424	AGCAAGGG	4.26763e-06	424	AAGAAGCG	1.57915e-06	424	AGAAGAAG	3.02169e-05												424
									425	ACGGGGCA	8.13025e-06	425	AACGAGCG	8.74291e-07	425	ACAAGGCG	3.43132e-05												425	AGCAGAAA	3.84087e-05	425	AAGAAGGG	5.84286e-05	425	AGAAGAGA	2.51807e-06												425
									426	ACGGGGCG	2.03256e-05	426	AACGAGGG	1.74858e-06	426	ACAAGGGA	2.14457e-06												426	AGCAGAAC	4.26763e-06	426	AAGAAGTG	3.1583e-06	426	AGAAGAGG	2.51807e-06												426
									427	ACGGGGGG	4.87815e-05	427	AACGCAAA	8.74291e-07	427	ACAAGGGG	0.000160843												427	AGCAGAAG	1.28029e-05	427	AAGAATAG	7.89575e-07	427	AGAAGCAA	1.00723e-05												427
									428	ACGGGGGT	8.13025e-06	428	AACGGAAA	1.48629e-05	428	ACAAGGGT	4.28915e-06												428	AGCAGCAA	4.26763e-06	428	AAGAATAT	1.57915e-06	428	AGAAGGAA	5.79157e-05												428
									429	ACGGTAGG	8.13025e-06	429	AACGGAAG	6.12004e-06	429	ACAAGGTG	4.28915e-06												429	AGCAGCAG	4.26763e-06	429	AAGACAAA	1.65811e-05	429	AGAAGGAG	5.79157e-05												429
									430	ACTGGGAG	8.13025e-06	430	AACGGAAT	2.62287e-06	430	ACAAGGTT	2.14457e-06												430	AGCAGGAA	8.53526e-06	430	AAGACAAG	1.57915e-06	430	AGAAGGCA	7.55422e-06												430
									431	ACTTAGGG	4.06512e-06	431	AACGGACA	1.74858e-06	431	ACAATAAA	2.14457e-06												431	AGCAGGAG	4.69439e-05	431	AAGACACA	1.57915e-06	431	AGAAGGCG	5.03615e-06												431
									432	AGAAAAAA	0.000357731	432	AACGGACT	8.74291e-07	432	ACACAAAA	8.5783e-06												432	AGCAGGCA	4.26763e-06	432	AAGACACG	1.57915e-06	432	AGAAGGGA	2.51807e-06												432
									433	AGAAAAAC	8.13025e-06	433	AACGGCAA	2.62287e-06	433	ACACAAAG	4.28915e-06												433	AGCAGGCG	2.56058e-05	433	AAGACCAG	1.57915e-06	433	AGAAGGGG	0.000375193												433
									434	AGAAAAAG	0.00016667	434	AACGGCAG	6.12004e-06	434	ACACACAA	4.28915e-06												434	AGCAGGGG	0.000392622	434	AAGACCAT	3.1583e-06	434	AGAAGGGT	2.26627e-05												434
									435	AGAAAACA	0.000134149	435	AACGGGAA	6.99433e-06	435	ACACAGAG	2.14457e-06												435	AGCAGGGT	4.26763e-06	435	AAGACGAA	1.57915e-06	435	AGAAGGTT	7.55422e-06												435
									436	AGAAAACC	4.06512e-06	436	AACGGGAG	1.39887e-05	436	ACAGAAAA	6.43372e-06												436	AGCATAAA	4.26763e-06	436	AAGACGAG	1.57915e-06	436	AGAAGTGA	2.51807e-06												436
									437	AGAAAACG	4.47164e-05	437	AACGGGCA	6.12004e-06	437	ACAGAAAG	4.28915e-06												437	AGCCAAAA	4.26763e-06	437	AAGACGGG	2.36872e-06	437	AGAAGTGG	2.51807e-06												437
									438	AGAAAAGA	8.13025e-06	438	AACGGGCG	1.31144e-05	438	ACAGACAA	8.5783e-06												438	AGCCAACA	4.26763e-06	438	AAGACGTG	7.89575e-07	438	AGAATAAA	7.55422e-06												438
									439	AGAAAAGG	1.62605e-05	439	AACGGGGG	3.06002e-05	439	ACAGCAAG	2.14457e-06												439	AGCCGAAG	4.26763e-06	439	AAGAGAAA	5.2112e-05	439	AGACAAAA	1.00723e-05												439
									440	AGAAAATG	4.06512e-06	440	AACGGGTA	8.74291e-07	440	ACAGGAAA	4.28915e-06												440	AGCGAAAA	0.000277396	440	AAGAGAAG	4.73745e-06	440	AGACAGGG	2.51807e-06												440
									441	AGAAACAA	3.2521e-05	441	AACGGTAA	8.74291e-07	441	ACAGGAGG	4.28915e-06												441	AGCGAAAG	1.70705e-05	441	AAGAGAAT	2.36872e-06	441	AGACGAAA	5.03615e-06												441
									442	AGAAACAC	8.13025e-06	442	AACGGTGG	8.74291e-07	442	ACAGGCAA	1.07229e-05												442	AGCGAAAT	8.53526e-06	442	AAGAGACA	7.89575e-07	442	AGACGGAA	2.51807e-06												442
									443	AGAAACAG	3.2521e-05	443	AACTAGGG	8.74291e-07	443	ACAGGCAG	1.28674e-05												443	AGCGAATA	4.26763e-06	443	AAGAGACG	1.57915e-06	443	AGACGGAG	5.03615e-06												443
									444	AGAAACCA	2.84559e-05	444	AACTCAAG	8.74291e-07	444	ACAGGCAT	2.14457e-06												444	AGCGACAA	2.56058e-05	444	AAGAGAGG	4.73745e-06	444	AGACGGGG	3.5253e-05												444
									445	AGAAAGAG	2.43907e-05	445	AACTGCAG	8.74291e-07	445	ACAGGGAG	8.5783e-06												445	AGCGAGAA	1.28029e-05	445	AAGAGCAA	9.4749e-06	445	AGAGAAAA	5.53976e-05												445
									446	AGAAAGCA	8.13025e-06	446	AACTGGGG	8.74291e-07	446	ACAGGGCA	2.14457e-06												446	AGCGAGAG	4.26763e-06	446	AAGAGCAG	3.1583e-06	446	AGAGAAAG	1.51084e-05												446
									447	AGAAAGCG	1.62605e-05	447	AAGAAAAA	0.000118904	447	ACAGGGCG	2.14457e-06												447	AGCGCAAA	4.26763e-06	447	AAGAGGAA	1.65811e-05	447	AGAGAACA	7.55422e-06												447
									448	AGAAAGGG	4.06512e-05	448	AAGAAAAG	7.16919e-05	448	ACAGGGGG	1.71566e-05												448	AGCGGAAA	0.000204846	448	AAGAGGAC	7.89575e-07	448	AGAGAACG	5.03615e-06												448
									449	AGAAAGTA	4.06512e-06	449	AAGAAAAT	4.37145e-06	449	ACAGGTAG	2.14457e-06												449	AGCGGAAG	6.40145e-05	449	AAGAGGAG	2.21081e-05	449	AGAGAATA	5.03615e-06												449
									450	AGAAAGTG	1.62605e-05	450	AAGAAACA	1.39887e-05	450	ACAGTCAA	2.14457e-06												450	AGCGGACA	4.26763e-06	450	AAGAGGCA	2.36872e-06	450	AGAGACAA	5.03615e-06												450
									451	AGAAATAG	4.06512e-06	451	AAGAAACG	9.6172e-06	451	ACATAAAA	2.14457e-06												451	AGCGGACG	1.70705e-05	451	AAGAGGCG	3.1583e-06	451	AGAGAGAG	1.00723e-05												451
									452	AGAACAAA	4.06512e-06	452	AAGAAAGG	8.74291e-06	452	ACATGGAG	2.14457e-06												452	AGCGGAGG	2.98734e-05	452	AAGAGGGA	3.94787e-06	452	AGAGAGGG	7.55422e-06												452
									453	AGAACAAG	1.62605e-05	453	AAGAAATA	8.74291e-07	453	ACCAAAAA	1.07229e-05												453	AGCGGAGT	1.70705e-05	453	AAGAGGGG	0.000345044	453	AGAGAGTA	2.51807e-06												453
									454	AGAACACA	3.2521e-05	454	AAGAAATG	1.74858e-06	454	ACCAAACG	2.14457e-06												454	AGCGGATA	4.26763e-06	454	AAGAGGTG	1.57915e-06	454	AGAGCAAA	7.55422e-06												454
									455	AGAACACG	8.13025e-06	455	AAGAAATT	8.74291e-07	455	ACCAAGGG	6.43372e-06												455	AGCGGCAA	2.56058e-05	455	AAGAGTCG	1.57915e-06	455	AGAGCCAA	2.51807e-06												455
									456	AGAACATA	4.06512e-06	456	AAGAACAA	1.13658e-05	456	ACCGGAAG	2.14457e-06												456	AGCGGCAG	5.12116e-05	456	AAGAGTGG	1.57915e-06	456	AGAGCGGG	2.51807e-06												456
									457	AGAACCAA	4.06512e-06	457	AAGAACAG	1.57372e-05	457	ACGAAAAA	1.71566e-05												457	AGCGGCGG	4.26763e-06	457	AAGATAGG	7.89575e-07	457	AGAGGAAA	4.78434e-05												457
									458	AGAACGAG	4.06512e-06	458	AAGAACCA	4.37145e-06	458	ACGAAAAG	6.43372e-06												458	AGCGGGAA	8.1085e-05	458	AAGATGGG	2.36872e-06	458	AGAGGAAG	4.28073e-05												458
									459	AGAAGAAA	8.94327e-05	459	AAGAAGAA	4.37145e-06	459	ACGAAAAT	4.28915e-06												459	AGCGGGAC	4.26763e-06	459	AAGATTGG	7.89575e-07	459	AGAGGACG	5.03615e-06												459
									460	AGAAGAAG	3.2521e-05	460	AAGAAGAG	9.6172e-06	460	ACGAAAGA	2.14457e-06												460	AGCGGGAG	0.00032434	460	AAGCAAAA	1.42123e-05	460	AGAGGAGA	2.51807e-06												460
									461	AGAAGAGA	4.06512e-06	461	AAGAAGCA	8.74291e-06	461	ACGAACAG	2.14457e-06												461	AGCGGGCA	5.97468e-05	461	AAGCAAAG	1.57915e-06	461	AGAGGAGG	7.55422e-06												461
									462	AGAAGAGG	1.21954e-05	462	AAGAAGCG	1.74858e-06	462	ACGCAAAT	2.14457e-06												462	AGCGGGCG	8.53526e-05	462	AAGCAACG	1.57915e-06	462	AGAGGATG	2.51807e-06												462
									463	AGAAGCAA	1.21954e-05	463	AAGAAGGG	4.1966e-05	463	ACGGAAAA	2.78795e-05												463	AGCGGGGA	8.53526e-06	463	AAGCACAC	1.57915e-06	463	AGAGGCAA	1.25904e-05												463
									464	AGAAGCAG	4.06512e-06	464	AAGAAGTG	1.74858e-06	464	ACGGAAAG	2.14457e-06												464	AGCGGGGG	0.000776709	464	AAGCATAG	1.57915e-06	464	AGAGGCAG	2.51807e-06												464
									465	AGAAGGAA	5.28466e-05	465	AAGAATAG	1.74858e-06	465	ACGGAAAT	2.14457e-06												465	AGCGGGGT	4.26763e-06	465	AAGCGAAA	1.57915e-06	465	AGAGGCCA	5.03615e-06												465
									466	AGAAGGAG	5.69117e-05	466	AAGAATAT	8.74291e-07	466	ACGGCAAA	1.71566e-05												466	AGCGGGTG	8.53526e-06	466	AAGCGGAA	1.57915e-06	466	AGAGGCGG	7.55422e-06												466
									467	AGAAGGCA	8.13025e-06	467	AAGACAAA	1.74858e-05	467	ACGGGAAA	3.43132e-05												467	AGCGGTAG	4.26763e-06	467	AAGCGTAA	2.36872e-06	467	AGAGGGAA	2.76988e-05												467
									468	AGAAGGCG	8.13025e-06	468	AAGACAAC	2.62287e-06	468	ACGGGAAG	2.78795e-05												468	AGCGGTCA	4.26763e-06	468	AAGGAAAA	0.000117647	468	AGAGGGAC	2.51807e-06												468
									469	AGAAGGGG	0.000207321	469	AAGACAAG	2.62287e-06	469	ACGGGAAT	6.43372e-06												469	AGCGGTGG	4.26763e-06	469	AAGGAAAC	3.1583e-06	469	AGAGGGAG	3.02169e-05												469
									470	AGAAGGGT	4.06512e-06	470	AAGACACA	1.74858e-06	470	ACGGGAGT	6.43372e-06												470	AGCTGGAG	4.26763e-06	470	AAGGAAAG	1.50019e-05	470	AGAGGGCA	2.51807e-06												470
									471	AGAATAAA	4.06512e-06	471	AAGACACG	3.49716e-06	471	ACGGGCAA	2.14457e-06												471	AGGAAAAA	0.000238987	471	AAGGAAAT	7.89575e-06	471	AGAGGGCG	1.00723e-05												471
									472	AGAATGAG	4.06512e-06	472	AAGACATA	8.74291e-07	472	ACGGGCAG	3.64578e-05												472	AGGAAAAG	4.69439e-05	472	AAGGAACA	6.3166e-06	472	AGAGGGGG	0.000110795												472
									473	AGAATGGG	4.06512e-06	473	AAGACCAG	8.74291e-07	473	ACGGGCCA	2.14457e-06												473	AGGAAACA	2.56058e-05	473	AAGGAAGG	1.57915e-06	473	AGATAAAA	2.51807e-06												473
									474	AGACAAAA	2.43907e-05	474	AAGACCAT	1.74858e-06	474	ACGGGGAA	6.43372e-06												474	AGGAAACC	4.26763e-06	474	AAGGACAA	1.02645e-05	474	AGATAGAG	2.51807e-06												474
									475	AGACAAAG	8.13025e-06	475	AAGACGAA	8.74291e-07	475	ACGGGGAG	4.07469e-05												475	AGGAAACG	2.13382e-05	475	AAGGACAG	9.4749e-06	475	AGATGGGG	2.51807e-06												475
									476	AGACAACG	4.06512e-06	476	AAGACGAG	8.74291e-07	476	ACGGGGCA	4.28915e-06												476	AGGAACAG	2.13382e-05	476	AAGGACGG	1.57915e-06	476	AGCAAAAA	0.000269434												476
									477	AGACACAA	4.06512e-06	477	AAGACGGG	3.49716e-06	477	ACGGGGGG	3.0024e-05												477	AGGAAGAG	4.26763e-06	477	AAGGAGAG	6.3166e-06	477	AGCAAAAG	2.51807e-06												477
									478	AGACAGAG	1.21954e-05	478	AAGACGTA	8.74291e-07	478	ACGGGGGT	4.28915e-06												478	AGGAAGGG	1.28029e-05	478	AAGGAGCA	1.57915e-06	478	AGCAAAAT	2.51807e-06												478
									479	AGACAGGG	4.06512e-06	479	AAGAGAAA	4.37145e-05	479	ACTAAAAA	2.14457e-06												479	AGGACAAA	3.41411e-05	479	AAGGAGGG	3.1583e-06	479	AGCAAACA	2.51807e-06												479
									480	AGACCAAA	8.13025e-06	480	AAGAGAAG	8.74291e-06	480	ACTAACAA	2.14457e-06												480	AGGACAAG	8.53526e-06	480	AAGGAGGT	1.57915e-06	480	AGCAAACG	2.51807e-06												480
									481	AGACGAAA	1.62605e-05	481	AAGAGAAT	8.74291e-07	481	ACTAAGGG	2.14457e-06												481	AGGACCAG	8.53526e-06	481	AAGGAGTG	6.3166e-06	481	AGCAAAGA	5.03615e-06												481
									482	AGACGAGG	8.13025e-06	482	AAGAGACA	1.74858e-06	482	AGAAAAAA	0.000512553												482	AGGACGGG	4.26763e-06	482	AAGGCAAA	2.52664e-05	482	AGCAAAGG	7.55422e-06												482
									483	AGACGCAA	4.06512e-06	483	AAGAGACG	8.74291e-07	483	AGAAAAAC	4.28915e-06												483	AGGAGAAA	2.98734e-05	483	AAGGCAAG	1.1054e-05	483	AGCAAGGG	2.51807e-06												483
									484	AGACGGAG	1.62605e-05	484	AAGAGAGG	3.49716e-06	484	AGAAAAAG	0.000122241												484	AGGAGAAG	4.26763e-06	484	AAGGCACA	3.1583e-06	484	AGCACAAA	2.51807e-06												484
									485	AGACGGCG	1.21954e-05	485	AAGAGCAA	7.86862e-06	485	AGAAAAAT	1.07229e-05												485	AGGAGAGG	4.26763e-06	485	AAGGCATG	1.57915e-06	485	AGCACGAG	2.51807e-06												485
									486	AGACGGGG	4.06512e-05	486	AAGAGCAG	6.99433e-06	486	AGAAAACA	6.86264e-05												486	AGGAGCGG	1.28029e-05	486	AAGGCCAA	1.57915e-06	486	AGCAGAAA	1.51084e-05												486
									487	AGAGAAAA	8.94327e-05	487	AAGAGCGG	8.74291e-07	487	AGAAAACG	4.28915e-06												487	AGGAGGAA	8.53526e-06	487	AAGGCCAG	4.73745e-06	487	AGCAGAAG	2.51807e-06												487
									488	AGAGAACG	1.21954e-05	488	AAGAGGAA	3.67202e-05	488	AGAAAAGA	2.14457e-06												488	AGGAGGAC	4.26763e-06	488	AAGGCCAT	1.57915e-06	488	AGCAGACA	2.51807e-06												488
									489	AGAGACAA	4.06512e-06	489	AAGAGGAG	3.67202e-05	489	AGAAAAGG	1.5012e-05												489	AGGAGGAG	1.70705e-05	489	AAGGCGAG	1.57915e-06	489	AGCAGCAA	2.51807e-06												489
									490	AGAGACAG	4.06512e-06	490	AAGAGGAT	8.74291e-07	490	AGAAACAA	2.57349e-05												490	AGGAGGCA	1.28029e-05	490	AAGGCGGC	1.57915e-06	490	AGCAGGAG	2.76988e-05												490
									491	AGAGAGAG	4.06512e-06	491	AAGAGGCA	4.37145e-06	491	AGAAACAG	8.5783e-06												491	AGGAGGCG	1.28029e-05	491	AAGGCGGG	7.89575e-06	491	AGCAGGGG	4.53253e-05												491
									492	AGAGAGCG	4.06512e-06	492	AAGAGGCG	6.12004e-06	492	AGAAACAT	4.28915e-06												492	AGGAGGGG	4.69439e-05	492	AAGGCTAG	7.89575e-07	492	AGCAGGGT	5.03615e-06												492
									493	AGAGAGTG	4.06512e-06	493	AAGAGGGA	1.74858e-06	493	AGAAACCA	6.43372e-06												493	AGGAGGTG	4.26763e-06	493	AAGGGAAA	6.63243e-05	493	AGCCAAAA	2.51807e-06												493
									494	AGAGATAA	4.06512e-06	494	AAGAGGGG	0.000219447	494	AGAAACGG	2.14457e-06												494	AGGAGTAA	4.26763e-06	494	AAGGGAAG	4.26371e-05	494	AGCGAAAA	0.000103241												494
									495	AGAGCAAA	4.06512e-06	495	AAGAGGTG	2.62287e-06	495	AGAAAGAA	6.43372e-06												495	AGGCAAAA	0.000132297	495	AAGGGAAT	3.1583e-06	495	AGCGAAAG	2.51807e-06												495
									496	AGAGCACA	8.13025e-06	496	AAGAGTAG	3.49716e-06	496	AGAAAGAC	2.14457e-06												496	AGGCAAAG	2.13382e-05	496	AAGGGACA	3.1583e-06	496	AGCGAAAT	2.51807e-06												496
									497	AGAGCACG	8.13025e-06	497	AAGAGTCG	8.74291e-07	497	AGAAAGAG	4.71806e-05												497	AGGCAACA	8.53526e-06	497	AAGGGACG	3.1583e-06	497	AGCGAACA	2.51807e-06												497
									498	AGAGCGAA	4.06512e-06	498	AAGAGTGG	8.74291e-07	498	AGAAAGGA	6.43372e-06												498	AGGCAAGG	8.53526e-06	498	AAGGGAGG	3.1583e-06	498	AGCGACAA	7.55422e-06												498
									499	AGAGCGGG	1.21954e-05	499	AAGATAGG	8.74291e-07	499	AGAAAGGG	0.000156554												499	AGGCACAA	4.26763e-06	499	AAGGGATA	1.57915e-06	499	AGCGAGAA	2.51807e-06												499
									500	AGAGGAAA	7.31722e-05	500	AAGATGGG	8.74291e-07	500	AGAAAGTA	6.43372e-06												500	AGGCAGGG	8.53526e-06	500	AAGGGCAA	5.36911e-05	500	AGCGAGAC	2.51807e-06												500
									501	AGAGGAAC	4.06512e-06	501	AAGCAAAA	7.86862e-06	501	AGAAAGTT	2.14457e-06												501	AGGCATAG	4.26763e-06	501	AAGGGCAG	7.34305e-05	501	AGCGGAAA	6.29518e-05												501
									502	AGAGGAAG	6.91071e-05	502	AAGCAAAG	8.74291e-06	502	AGAAATAA	4.28915e-06												502	AGGCGAAA	2.13382e-05	502	AAGGGCAT	7.10618e-06	502	AGCGGAAG	4.53253e-05												502
									503	AGAGGACA	2.43907e-05	503	AAGCAACG	1.74858e-06	503	AGAACAAA	1.93012e-05												503	AGGCGAAG	4.26763e-06	503	AAGGGCGG	6.3166e-06	503	AGCGGACA	2.51807e-06												503
									504	AGAGGACG	4.06512e-06	504	AAGCACAC	8.74291e-07	504	AGAACAAG	2.14457e-06												504	AGGCGATA	4.26763e-06	504	AAGGGGAA	1.65811e-05	504	AGCGGAGA	2.51807e-06												504
									505	AGAGGAGG	1.21954e-05	505	AAGCACAG	1.74858e-06	505	AGAACACA	1.07229e-05												505	AGGCGGAG	3.84087e-05	505	AAGGGGAC	7.89575e-07	505	AGCGGAGT	7.55422e-06												505
									506	AGAGGCAA	1.62605e-05	506	AAGCAGCG	2.62287e-06	506	AGAACCAG	2.14457e-06												506	AGGCGGCG	4.26763e-06	506	AAGGGGAG	4.65849e-05	506	AGCGGATA	2.51807e-06												506
									507	AGAGGCAG	1.21954e-05	507	AAGCATAG	8.74291e-07	507	AGAACGAG	6.43372e-06												507	AGGCGGGG	1.70705e-05	507	AAGGGGAT	3.1583e-06	507	AGCGGATG	2.51807e-06												507
									508	AGAGGCGG	1.21954e-05	508	AAGCGAAA	8.74291e-07	508	AGAACGGG	4.28915e-06												508	AGGGAAAA	0.00023472	508	AAGGGGCA	1.1054e-05	508	AGCGGCAA	2.01446e-05												508
									509	AGAGGGAA	3.65861e-05	509	AAGCGGAA	8.74291e-07	509	AGAAGAAA	5.79035e-05												509	AGGGAAAG	4.69439e-05	509	AAGGGGCG	2.13185e-05	509	AGCGGCAG	1.00723e-05												509
									510	AGAGGGAG	5.28466e-05	510	AAGCGGAG	8.74291e-07	510	AGAAGAAG	3.0024e-05												510	AGGGAACA	3.41411e-05	510	AAGGGGGA	3.1583e-06	510	AGCGGCAT	2.51807e-06												510
									511	AGAGGGCA	2.43907e-05	511	AAGCGGCG	2.62287e-06	511	AGAAGAGA	2.14457e-06												511	AGGGAACG	2.13382e-05	511	AAGGGGGC	1.57915e-06	511	AGCGGCGT	2.51807e-06												511
									512	AGAGGGCG	5.69117e-05	512	AAGCGGGG	8.74291e-07	512	AGAAGAGG	2.14457e-06												512	AGGGAAGG	1.28029e-05	512	AAGGGGGG	0.000106593	512	AGCGGCTA	2.51807e-06												512
									513	AGAGGGGA	4.06512e-06	513	AAGCGTAA	1.74858e-06	513	AGAAGCAA	4.28915e-06												513	AGGGACAA	1.28029e-05	513	AAGGGGTG	1.57915e-06	513	AGCGGGAA	6.54699e-05												513
									514	AGAGGGGG	0.000178865	514	AAGGAAAA	0.000142509	514	AGAAGCGG	2.14457e-06												514	AGGGACAG	4.26763e-06	514	AAGGGTAA	2.36872e-06	514	AGCGGGAC	2.51807e-06												514
									515	AGAGTAAA	4.06512e-06	515	AAGGAAAC	2.62287e-06	515	AGAAGGAA	9.65059e-05												515	AGGGACCA	4.26763e-06	515	AAGGGTCG	2.36872e-06	515	AGCGGGAG	0.000148566												515
									516	AGAGTAGG	4.06512e-06	516	AAGGAAAG	2.18573e-05	516	AGAAGGAC	4.28915e-06												516	AGGGAGAG	8.53526e-06	516	AAGGTAAA	7.89575e-07	516	AGCGGGCA	1.76265e-05												516
									517	AGAGTGAG	4.06512e-06	517	AAGGAAAT	5.24575e-06	517	AGAAGGAG	7.29155e-05												517	AGGGAGCA	4.26763e-06	517	AAGGTAAG	1.57915e-06	517	AGCGGGCG	1.76265e-05												517
									518	AGAGTGGG	4.06512e-06	518	AAGGAACA	5.24575e-06	518	AGAAGGCA	1.71566e-05												518	AGGGAGGG	1.28029e-05	518	AAGGTGGG	7.89575e-07	518	AGCGGGGA	5.03615e-06												518
									519	AGATAGCG	4.06512e-06	519	AAGGAACG	8.74291e-07	519	AGAAGGCG	1.07229e-05												519	AGGGATAA	4.26763e-06	519	AAGTAAAA	2.36872e-06	519	AGCGGGGG	0.000344976												519
									520	AGATAGGG	4.06512e-06	520	AAGGAAGA	8.74291e-07	520	AGAAGGGA	4.28915e-06												520	AGGGCAAA	8.53526e-05	520	AAGTGGAG	7.89575e-07	520	AGCGGGGT	1.76265e-05												520
									521	AGCAAAAA	0.000739852	521	AAGGAAGG	6.12004e-06	521	AGAAGGGG	0.000308819												521	AGGGCAAC	8.53526e-06	521	AAGTGGGG	1.57915e-06	521	AGCGGGTG	5.03615e-06												521
									522	AGCAAAAG	0.000105693	522	AAGGAATA	3.49716e-06	522	AGAAGGGT	1.07229e-05												522	AGGGCAAG	4.26763e-05	522	AANAGGGG	7.89575e-07	522	AGCGGTAA	2.51807e-06												522
									523	AGCAAACA	3.2521e-05	523	AAGGACAA	2.79773e-05	523	AGAAGTAG	2.14457e-06												523	AGGGCACA	8.53526e-06	523	AATAAAAA	2.52664e-05	523	AGCGGTAG	2.51807e-06												523
									524	AGCAAACG	1.21954e-05	524	AAGGACAG	8.74291e-06	524	AGAATAAA	6.43372e-06												524	AGGGCACG	8.53526e-06	524	AATAAAAG	7.10618e-06	524	AGCGGTGT	2.51807e-06												524
									525	AGCAAAGA	8.13025e-06	525	AAGGACAT	8.74291e-07	525	AGAATAAG	2.14457e-06												525	AGGGCAGG	4.26763e-06	525	AATAAACA	1.57915e-06	525	AGCGTCAA	2.51807e-06												525
									526	AGCAAAGG	4.06512e-06	526	AAGGACCA	8.74291e-07	526	AGACAAAA	2.35903e-05												526	AGGGCCAG	8.53526e-06	526	AATAAAGG	3.1583e-06	526	AGCGTGAG	2.51807e-06												526
									527	AGCAAATA	4.06512e-06	527	AAGGACGG	8.74291e-07	527	AGACAGGG	2.14457e-06												527	AGGGCGAA	4.26763e-06	527	AATAACAA	7.89575e-07	527	AGGAAAAA	0.000375193												527
									528	AGCAACAA	1.62605e-05	528	AAGGAGAA	1.74858e-06	528	AGACGAAA	4.28915e-06												528	AGGGCGAG	4.26763e-06	528	AATAACAT	7.89575e-07	528	AGGAAAAC	5.03615e-06												528
									529	AGCAACGG	4.06512e-06	529	AAGGAGAG	1.39887e-05	529	AGACGAAG	2.14457e-06												529	AGGGCGGG	5.97468e-05	529	AATAAGAG	3.1583e-06	529	AGGAAAAG	6.7988e-05												529
									530	AGCAAGAG	4.06512e-06	530	AAGGAGCA	1.74858e-06	530	AGACGCGG	4.28915e-06												530	AGGGGAAA	0.00016217	530	AATAAGCA	2.36872e-06	530	AGGAAACA	3.02169e-05												530
									531	AGCAAGCG	8.13025e-06	531	AAGGAGCG	8.74291e-07	531	AGACGGAA	2.14457e-06												531	AGGGGAAG	0.000106691	531	AATAAGGG	2.6056e-05	531	AGGAAACG	5.03615e-06												531
									532	AGCACACA	1.21954e-05	532	AAGGAGGA	2.62287e-06	532	AGACGGAG	1.28674e-05												532	AGGGGACA	1.70705e-05	532	AATAAGGT	1.57915e-06	532	AGGAAAGG	3.02169e-05												532
									533	AGCACACG	2.43907e-05	533	AAGGAGGG	1.74858e-06	533	AGACGGCG	2.14457e-06												533	AGGGGACG	2.98734e-05	533	AATAAGTG	7.89575e-07	533	AGGAAATT	2.51807e-06												533
									534	AGCAGAAA	0.000105693	534	AAGGAGGT	8.74291e-07	534	AGACGGGG	4.50361e-05												534	AGGGGAGA	4.26763e-06	534	AATACAAG	4.73745e-06	534	AGGAACAA	1.00723e-05												534
									535	AGCAGAAG	2.43907e-05	535	AAGGAGTG	5.24575e-06	535	AGACTAAA	2.14457e-06												535	AGGGGAGG	2.56058e-05	535	AATAGAAA	2.21081e-05	535	AGGAACAG	2.51807e-06												535
									536	AGCAGACA	1.62605e-05	536	AAGGATGG	8.74291e-07	536	AGAGAAAA	7.72047e-05												536	AGGGGCAA	0.000102423	536	AATAGAAG	7.10618e-06	536	AGGAAGAA	7.55422e-06												536
									537	AGCAGAGG	8.13025e-06	537	AAGGCAAA	3.32231e-05	537	AGAGAAAG	2.14457e-06												537	AGGGGCAG	6.40145e-05	537	AATAGAAT	7.89575e-07	537	AGGAAGAG	2.51807e-06												537
									538	AGCAGCAG	4.06512e-06	538	AAGGCAAG	1.92344e-05	538	AGAGAAAT	2.14457e-06												538	AGGGGCAT	4.26763e-06	538	AATAGAGA	7.89575e-07	538	AGGAAGCA	2.51807e-06												538
									539	AGCAGCGG	4.06512e-06	539	AAGGCAAT	3.49716e-06	539	AGAGAACA	8.5783e-06												539	AGGGGCCA	8.53526e-06	539	AATAGAGG	1.57915e-06	539	AGGAAGGG	1.00723e-05												539
									540	AGCAGGAA	4.47164e-05	540	AAGGCACA	1.74858e-06	540	AGAGAAGG	2.14457e-06												540	AGGGGCGG	5.97468e-05	540	AATAGCAA	3.1583e-06	540	AGGACAAA	3.5253e-05												540
									541	AGCAGGAG	0.000117889	541	AAGGCACG	2.62287e-06	541	AGAGAATA	4.28915e-06												541	AGGGGGAA	0.000149367	541	AATAGCAG	7.89575e-07	541	AGGACAAG	2.51807e-06												541
									542	AGCAGGCG	2.84559e-05	542	AAGGCATA	2.62287e-06	542	AGAGAATT	2.14457e-06												542	AGGGGGAG	0.000123761	542	AATAGCGA	7.89575e-07	542	AGGACACA	2.51807e-06												542
									543	AGCAGGGG	0.000451229	543	AAGGCATG	8.74291e-07	543	AGAGAGAG	4.28915e-06												543	AGGGGGCA	5.54792e-05	543	AATAGCGG	1.57915e-06	543	AGGACACG	2.51807e-06												543
									544	AGCAGGGT	4.06512e-06	544	AAGGCCAA	4.37145e-06	544	AGAGAGGG	2.14457e-06												544	AGGGGGCG	0.000153635	544	AATAGGAA	7.89575e-06	544	AGGACCAG	5.03615e-06												544
									545	AGCAGGTG	4.06512e-06	545	AAGGCCAG	8.74291e-06	545	AGAGCAAA	3.21686e-05												545	AGGGGGGA	8.53526e-06	545	AATAGGAG	1.26332e-05	545	AGGACGGG	2.51807e-06												545
									546	AGCATAAA	4.06512e-06	546	AAGGCCAT	5.24575e-06	546	AGAGGAAA	0.000135108												546	AGGGGGGG	0.0118	546	AATAGGCG	7.89575e-06	546	AGGAGAAA	1.51084e-05												546
									547	AGCATGAG	4.06512e-06	547	AAGGCCGG	8.74291e-07	547	AGAGGAAG	7.29155e-05												547	AGGGGGGT	2.56058e-05	547	AATAGGGA	1.57915e-06	547	AGGAGAAG	2.51807e-06												547
									548	AGCATGGG	4.06512e-06	548	AAGGCGAG	1.74858e-06	548	AGAGGACA	3.21686e-05												548	AGGGGGTG	5.97468e-05	548	AATAGGGG	0.000236083	548	AGGAGACG	5.03615e-06												548
									549	AGCCAAAG	8.13025e-06	549	AAGGCGCG	8.74291e-07	549	AGAGGACG	4.28915e-06												549	AGGGGTAA	4.26763e-06	549	AATAGGGT	2.36872e-06	549	AGGAGCAA	5.03615e-06												549
									550	AGCCGAAG	4.06512e-06	550	AAGGCGGC	8.74291e-07	550	AGAGGAGA	2.14457e-06												550	AGGGGTAG	4.26763e-06	550	AATAGGTA	7.89575e-07	550	AGGAGCAG	2.51807e-06												550
									551	AGCGAAAA	0.00032521	551	AAGGCGGG	6.12004e-06	551	AGAGGAGG	1.07229e-05												551	AGGGGTGG	2.98734e-05	551	AATAGGTG	4.73745e-06	551	AGGAGGAA	5.03615e-06												551
									552	AGCGAAAG	2.84559e-05	552	AAGGCGTG	5.24575e-06	552	AGAGGATG	2.14457e-06												552	AGGGTAAG	8.53526e-06	552	AATAGGTT	7.89575e-07	552	AGGAGGAG	1.51084e-05												552
									553	AGCGAACA	4.06512e-06	553	AAGGGAAA	9.6172e-05	553	AGAGGCAA	3.21686e-05												553	AGGGTAAT	4.26763e-06	553	AATAGTAA	7.89575e-07	553	AGGAGGGG	1.51084e-05												553
									554	AGCGAAGG	4.06512e-06	554	AAGGGAAC	1.74858e-06	554	AGAGGCAG	4.28915e-06												554	AGGGTGAG	4.26763e-06	554	AATAGTAC	7.89575e-07	554	AGGAGTGG	5.03615e-06												554
									555	AGCGACAA	2.03256e-05	555	AAGGGAAG	7.25662e-05	555	AGAGGCGG	6.43372e-06												555	AGGGTGGG	2.98734e-05	555	AATAGTAT	7.89575e-07	555	AGGANAGG	2.51807e-06												555
									556	AGCGAGAA	1.62605e-05	556	AAGGGAAT	5.24575e-06	556	AGAGGCTA	4.28915e-06												556	AGGTAAAA	4.26763e-06	556	AATAGTCG	7.89575e-07	556	AGGATAAA	5.03615e-06												556
									557	AGCGAGAG	2.43907e-05	557	AAGGGACA	1.74858e-06	557	AGAGGCTG	4.28915e-06												557	AGGTGGGG	2.56058e-05	557	AATAGTGG	7.10618e-06	557	AGGATGAA	2.51807e-06												557
									558	AGCGAGCA	1.21954e-05	558	AAGGGACG	4.37145e-06	558	AGAGGGAA	2.78795e-05												558	AGTAAAAA	2.13382e-05	558	AATATAAA	7.89575e-07	558	AGGATGCG	2.51807e-06												558
									559	AGCGCAAA	4.06512e-06	559	AAGGGACT	8.74291e-07	559	AGAGGGAG	6.00481e-05												559	AGTAAAAG	1.70705e-05	559	AATATACA	7.89575e-07	559	AGGCAAAA	6.04338e-05												559
									560	AGCGCAAG	4.06512e-06	560	AAGGGAGG	2.62287e-06	560	AGAGGGCA	1.71566e-05												560	AGTAGAAA	4.26763e-06	560	AATATACG	7.89575e-07	560	AGGCAAAG	2.01446e-05												560
									561	AGCGGAAA	0.000414643	561	AAGGGATA	1.74858e-06	561	AGAGGGCG	4.71806e-05												561	AGTAGAGG	4.26763e-06	561	AATATCAG	7.89575e-07	561	AGGCAACA	5.03615e-06												561
									562	AGCGGAAG	0.000121954	562	AAGGGATT	8.74291e-07	562	AGAGGGGA	4.28915e-06												562	AGTAGGAG	4.26763e-06	562	AATATGAG	7.89575e-07	562	AGGCAAGA	2.51807e-06												562
									563	AGCGGACA	2.03256e-05	563	AAGGGCAA	7.34404e-05	563	AGAGGGGG	8.36384e-05												563	AGTAGGCA	8.53526e-06	563	AATATGAT	7.89575e-07	563	AGGCACAA	2.51807e-06												563
									564	AGCGGACG	2.03256e-05	564	AAGGGCAG	0.000110161	564	AGAGGGGT	6.43372e-06												564	AGTAGGGG	2.13382e-05	564	AATATGGG	1.57915e-06	564	AGGCAGGG	2.51807e-06												564
									565	AGCGGAGG	4.06512e-05	565	AAGGGCAT	1.04915e-05	565	AGAGGTAG	2.14457e-06												565	AGTCGGGG	4.26763e-06	565	AATATGTG	7.89575e-07	565	AGGCATAA	2.51807e-06												565
									566	AGCGGAGT	8.13025e-06	566	AAGGGCGG	1.04915e-05	566	AGAGGTGG	2.14457e-06												566	AGTGAAAA	8.53526e-06	566	AATCGAAA	7.89575e-07	566	AGGCGAAA	5.03615e-06												566
									567	AGCGGCAA	5.69117e-05	567	AAGGGGAA	2.18573e-05	567	AGATAAAA	4.28915e-06												567	AGTGAACA	4.26763e-06	567	AATCGGGG	7.89575e-07	567	AGGCGAAG	5.03615e-06												567
									568	AGCGGCAG	9.7563e-05	568	AAGGGGAC	2.62287e-06	568	AGATGAAA	4.28915e-06												568	AGTGGAAG	1.70705e-05	568	AATGAAAG	7.89575e-07	568	AGGCGACA	2.51807e-06												568
									569	AGCGGCCG	4.06512e-06	569	AAGGGGAG	7.69376e-05	569	AGATGAGG	2.14457e-06												569	AGTGGAGA	4.26763e-06	569	AATGGAAG	1.57915e-06	569	AGGCGCAA	5.03615e-06												569
									570	AGCGGCGG	8.13025e-06	570	AAGGGGAT	1.74858e-06	570	AGATGGGG	2.14457e-06												570	AGTGGCAA	4.26763e-06	570	AATGGCAA	7.89575e-07	570	AGGCGGAA	1.00723e-05												570
									571	AGCGGGAA	0.000117889	571	AAGGGGCA	1.22401e-05	571	AGCAAAAA	0.000463228												571	AGTGGGAA	4.26763e-06	571	AATGGGAG	7.89575e-07	571	AGGCGGAG	2.76988e-05												571
									572	AGCGGGAC	4.06512e-06	572	AAGGGGCG	4.10917e-05	572	AGCAAAAG	8.5783e-06												572	AGTGGGAG	4.26763e-06	572	AATGGGCA	4.73745e-06	572	AGGCGGCA	1.00723e-05												572
									573	AGCGGGAG	0.000520336	573	AAGGGGGA	1.74858e-06	573	AGCAAAAT	4.28915e-06												573	AGTGGGGG	4.69439e-05	573	AATGGGCG	2.36872e-06	573	AGGCGGCG	5.03615e-06												573
									574	AGCGGGCA	8.94327e-05	574	AAGGGGGC	8.74291e-07	574	AGCAAACA	2.14457e-06												574	ATAAAAAA	8.53526e-06	574	AATGGGGG	4.73745e-06	574	AGGCGGGG	2.26627e-05												574
									575	AGCGGGCG	0.00015854	575	AAGGGGGG	0.000100543	575	AGCAAACG	8.5783e-06												575	ATAAAAAG	8.53526e-06	575	AATTAAGG	7.89575e-07	575	AGGGAAAA	0.000440663												575
									576	AGCGGGCT	8.13025e-06	576	AAGGGGGT	1.74858e-06	576	AGCAAAGA	4.28915e-06												576	ATAAAAGG	4.26763e-06	576	AATTAATA	7.89575e-07	576	AGGGAAAG	6.04338e-05												576
									577	AGCGGGGA	4.06512e-06	577	AAGGGGTG	8.74291e-07	577	AGCAAAGG	6.43372e-06												577	ATAAACAG	8.53526e-06	577	AATTAGGG	7.89575e-07	577	AGGGAACA	1.51084e-05												577
									578	AGCGGGGG	0.000764243	578	AAGGGTAA	3.49716e-06	578	AGCAACAA	2.14457e-06												578	ATAAAGGG	2.13382e-05	578	AATTCAAT	7.89575e-07	578	AGGGAACG	1.00723e-05												578
									579	AGCGGGGT	4.06512e-06	579	AAGGGTAG	8.74291e-07	579	AGCAAGGG	2.14457e-06												579	ATAAGAAA	1.70705e-05	579	AATTCAGG	7.89575e-07	579	AGGGAAGG	5.03615e-06												579
									580	AGCGGGTG	8.13025e-06	580	AAGGGTCG	1.74858e-06	580	AGCACAAA	8.5783e-06												580	ATAAGAAG	4.26763e-06	580	AATTGAAT	7.89575e-07	580	AGGGAATA	2.51807e-06												580
									581	AGCGGTAG	4.06512e-06	581	AAGGTAAA	8.74291e-07	581	AGCACACG	2.14457e-06												581	ATAAGCAG	4.26763e-06	581	AATTGCGG	7.89575e-07	581	AGGGACAA	1.76265e-05												581
									582	AGCGTAAA	4.06512e-06	582	AAGGTAAG	8.74291e-07	582	AGCACGGG	2.14457e-06												582	ATAAGGAA	4.26763e-06	582	AATTGGGG	5.52703e-06	582	AGGGACAC	2.51807e-06												582
									583	AGCGTAGG	4.06512e-06	583	AAGGTGGG	8.74291e-07	583	AGCAGAAA	3.0024e-05												583	ATAAGGAG	2.13382e-05	583	ACAAAAAA	0.0001666	583	AGGGACAG	2.51807e-06												583
									584	AGCGTGAG	4.06512e-06	584	AAGTAAAA	8.74291e-07	584	AGCAGAAG	8.5783e-06												584	ATAAGGGG	5.97468e-05	584	ACAAAAAC	7.89575e-07	584	AGGGAGAA	2.26627e-05												584
									585	AGCTGAAA	4.06512e-06	585	AAGTCCAG	8.74291e-07	585	AGCAGACA	2.14457e-06												585	ATACAACG	4.26763e-06	585	ACAAAAAG	0.00014923	585	AGGGAGAG	1.00723e-05												585
									586	AGCTGCAG	4.06512e-06	586	AAGTCGGG	8.74291e-07	586	AGCAGCAG	6.43372e-06												586	ATAGGGAG	4.26763e-06	586	ACAAAAAT	9.4749e-06	586	AGGGAGCA	1.00723e-05												586
									587	AGCTGGAG	4.06512e-06	587	AAGTGCAG	8.74291e-07	587	AGCAGGAA	2.14457e-06												587	ATATAGAA	4.26763e-06	587	ACAAAACA	2.13185e-05	587	AGGGAGCG	7.55422e-06												587
									588	AGCTGGCG	4.06512e-06	588	AAGTGGCA	8.74291e-07	588	AGCAGGAG	3.64578e-05												588	ATCTAACA	4.26763e-06	588	ACAAAACG	1.81602e-05	588	AGGGAGGG	1.25904e-05												588
									589	AGCTGGGG	4.06512e-06	589	AAGTGGGG	1.74858e-06	589	AGCAGGCA	6.43372e-06												589	ATCTGGGG	4.26763e-06	589	ACAAAAGA	1.57915e-06	589	AGGGAGTA	7.55422e-06												589
									590	AGGAAAAA	0.000382122	590	AANAGGGG	8.74291e-07	590	AGCAGGCG	2.14457e-06												590	ATCTGGTG	4.26763e-06	590	ACAAAAGG	1.57915e-05	590	AGGGCAAA	0.000186337												590
									591	AGGAAAAG	0.000138214	591	AATAAAAA	2.27316e-05	591	AGCAGGGG	7.29155e-05												591	ATGAAAAA	4.26763e-06	591	ACAAAAGT	8.68533e-06	591	AGGGCAAG	2.51807e-05												591
									592	AGGAAACA	2.84559e-05	592	AATAAAAG	5.24575e-06	592	AGCAGGGT	4.28915e-06												592	ATGGGAAG	4.26763e-06	592	ACAAAATA	4.73745e-06	592	AGGGCACA	2.51807e-06												592
									593	AGGAAACC	8.13025e-06	593	AATAAACA	8.74291e-07	593	AGCCAAAA	4.28915e-06												593	ATGGGGGG	1.70705e-05	593	ACAAAATG	1.57915e-06	593	AGGGCAGG	1.76265e-05												593
									594	AGGAAACG	2.03256e-05	594	AATAAACG	1.74858e-06	594	AGCCGGGG	8.5783e-06												594	CAAAAAAA	0.000183508	594	ACAAAATT	3.1583e-06	594	AGGGCATA	5.03615e-06												594
									595	AGGAAAGG	4.06512e-06	595	AATAAAGG	4.37145e-06	595	AGCGAAAA	0.000272361												595	CAAAAAAG	9.81555e-05	595	ACAAACAA	1.89498e-05	595	AGGGCCAA	2.51807e-06												595
									596	AGGAAATG	4.06512e-06	596	AATAAAGT	8.74291e-07	596	AGCGAAAG	1.28674e-05												596	CAAAAAAT	8.53526e-06	596	ACAAACAC	1.57915e-06	596	AGGGCCAG	5.03615e-06												596
									597	AGGAACAG	4.47164e-05	597	AATAACAG	8.74291e-07	597	AGCGAAAT	2.14457e-06												597	CAAAAACA	2.98734e-05	597	ACAAACAG	1.89498e-05	597	AGGGCCTA	2.51807e-06												597
									598	AGGAAGAG	8.13025e-06	598	AATAACAT	8.74291e-07	598	AGCGAACA	6.43372e-06												598	CAAAAACG	2.56058e-05	598	ACAAACCA	4.73745e-06	598	AGGGCGAA	7.55422e-06												598
									599	AGGAAGCA	4.06512e-06	599	AATAAGAG	1.74858e-06	599	AGCGAATT	4.28915e-06												599	CAAAAAGG	2.13382e-05	599	ACAAACGG	3.1583e-06	599	AGGGCGAG	1.00723e-05												599
									600	AGGAAGGG	8.13025e-06	600	AATAAGCA	1.74858e-06	600	AGCGACAA	1.5012e-05												600	CAAAACAA	2.13382e-05	600	ACAAACTA	7.89575e-07	600	AGGGCGCA	2.51807e-06												600
									601	AGGAATAG	4.06512e-06	601	AATAAGCG	8.74291e-07	601	AGCGAGAA	2.14457e-06												601	CAAAACAG	4.26763e-06	601	ACAAACTC	7.89575e-07	601	AGGGCGGG	2.51807e-05												601
									602	AGGACAAA	2.03256e-05	602	AATAAGGG	2.01087e-05	602	AGCGAGAC	2.14457e-06												602	CAAAACCA	2.13382e-05	602	ACAAAGAA	6.3166e-06	602	AGGGCGTA	2.51807e-06												602
									603	AGGACAAG	1.62605e-05	603	AATAAGTG	8.74291e-07	603	AGCGAGAG	6.43372e-06												603	CAAAACGG	4.26763e-06	603	ACAAAGAC	2.36872e-06	603	AGGGCTGG	2.51807e-06												603
									604	AGGACACA	4.06512e-06	604	AATAATAG	8.74291e-07	604	AGCGAGCA	2.14457e-06												604	CAAAAGAA	8.53526e-06	604	ACAAAGAG	1.65811e-05	604	AGGGGAAA	0.000543904												604
									605	AGGACCAA	4.06512e-06	605	AATACAAG	4.37145e-06	605	AGCGAGGG	4.28915e-06												605	CAAAAGAG	2.98734e-05	605	ACAAAGCA	3.1583e-06	605	AGGGGAAG	0.000156121												605
									606	AGGACCAG	8.13025e-06	606	AATACGTG	8.74291e-07	606	AGCGCAAA	8.5783e-06												606	CAAAAGCA	8.53526e-06	606	ACAAAGCG	9.4749e-06	606	AGGGGAAT	1.00723e-05												606
									607	AGGACGAG	1.21954e-05	607	AATAGAAA	2.36059e-05	607	AGCGCAAG	2.14457e-06												607	CAAAAGCG	1.70705e-05	607	ACAAAGGG	0.000146861	607	AGGGGACA	2.76988e-05												607
									608	AGGAGAAA	5.28466e-05	608	AATAGAAG	3.49716e-06	608	AGCGGAAA	0.000186578												608	CAAAAGGG	0.000128029	608	ACAAAGGT	1.65811e-05	608	AGGGGACG	1.00723e-05												608
									609	AGGAGAAG	4.06512e-06	609	AATAGACA	8.74291e-07	609	AGCGGAAG	0.000107229												609	CAAAAGTG	4.26763e-06	609	ACAAAGTA	3.1583e-06	609	AGGGGAGA	7.55422e-06												609
									610	AGGAGACA	4.06512e-06	610	AATAGACG	8.74291e-07	610	AGCGGACA	1.93012e-05												610	CAAACAAA	2.56058e-05	610	ACAAAGTG	1.57915e-06	610	AGGGGAGG	3.5253e-05												610
									611	AGGAGACG	4.06512e-06	611	AATAGAGA	8.74291e-07	611	AGCGGACG	6.43372e-06												611	CAAACAAG	8.53526e-06	611	ACAAATAA	1.57915e-06	611	AGGGGATA	2.51807e-06												611
									612	AGGAGAGG	1.21954e-05	612	AATAGAGG	1.74858e-06	612	AGCGGAGG	8.5783e-06												612	CAAACACA	8.53526e-06	612	ACAAATAG	1.57915e-06	612	AGGGGATG	2.51807e-06												612
									613	AGGAGCAA	8.13025e-06	613	AATAGCAA	2.62287e-06	613	AGCGGAGT	4.28915e-06												613	CAAACGAG	4.26763e-06	613	ACAAATCG	7.89575e-07	613	AGGGGCAA	0.000118349												613
									614	AGGAGCGG	8.13025e-06	614	AATAGCAG	8.74291e-07	614	AGCGGATA	2.14457e-06												614	CAAACGCA	8.53526e-06	614	ACAACAAA	2.76351e-05	614	AGGGGCAG	5.03615e-05												614
									615	AGGAGGAA	1.21954e-05	615	AATAGCGA	8.74291e-07	615	AGCGGCAA	4.28915e-05												615	CAAACGGG	4.26763e-06	615	ACAACAAC	1.57915e-06	615	AGGGGCAT	7.55422e-06												615
									616	AGGAGGAC	4.06512e-06	616	AATAGCGG	3.49716e-06	616	AGCGGCAG	2.78795e-05												616	CAAAGAAA	4.69439e-05	616	ACAACAAG	1.02645e-05	616	AGGGGCCA	7.55422e-06												616
									617	AGGAGGCA	1.21954e-05	617	AATAGGAA	1.74858e-05	617	AGCGGCCA	2.14457e-06												617	CAAAGAAG	8.53526e-06	617	ACAACACA	1.57915e-06	617	AGGGGCGA	2.51807e-06												617
									618	AGGAGGCG	8.13025e-06	618	AATAGGAG	1.31144e-05	618	AGCGGCGC	2.14457e-06												618	CAAAGAAT	8.53526e-06	618	ACAACACG	5.52703e-06	618	AGGGGCGG	6.04338e-05												618
									619	AGGAGGGA	4.06512e-06	619	AATAGGAT	8.74291e-07	619	AGCGGCGG	6.43372e-06												619	CAAAGACG	8.53526e-06	619	ACAACATA	1.57915e-06	619	AGGGGCTA	2.01446e-05												619
									620	AGGAGGGG	2.03256e-05	620	AATAGGCG	6.99433e-06	620	AGCGGCGT	2.14457e-06												620	CAAAGAGG	8.53526e-06	620	ACAACCAG	6.3166e-06	620	AGGGGCTG	2.51807e-06												620
									621	AGGAGGGT	4.06512e-06	621	AATAGGGA	2.62287e-06	621	AGCGGCTA	2.14457e-06												621	CAAAGCAA	4.26763e-06	621	ACAACGAA	1.57915e-06	621	AGGGGGAA	0.000485988												621
									622	AGGAGGTG	4.06512e-06	622	AATAGGGG	0.00020983	622	AGCGGGAA	0.000113662												622	CAAAGCAG	3.41411e-05	622	ACAACGAG	1.57915e-06	622	AGGGGGAG	0.000226627												622
									623	AGGAGTAA	4.06512e-06	623	AATAGGGT	1.74858e-06	623	AGCGGGAC	1.28674e-05												623	CAAAGGAA	1.70705e-05	623	ACAACGCG	7.89575e-07	623	AGGGGGCA	5.53976e-05												623
									624	AGGAGTAG	4.06512e-06	624	AATAGGTG	6.12004e-06	624	AGCGGGAG	0.000246626												624	CAAAGGAC	4.26763e-06	624	ACAACGGG	1.57915e-06	624	AGGGGGCG	4.53253e-05												624
									625	AGGATAAG	4.06512e-06	625	AATAGTAC	8.74291e-07	625	AGCGGGCA	4.07469e-05												625	CAAAGGAG	5.12116e-05	625	ACAAGAAA	8.52741e-05	625	AGGGGGCT	2.51807e-06												625
									626	AGGATAGG	4.06512e-06	626	AATAGTGG	6.99433e-06	626	AGCGGGCG	6.86264e-05												626	CAAAGGAT	4.26763e-06	626	ACAAGAAG	1.73706e-05	626	AGGGGGGA	1.25904e-05												626
									627	AGGCAAAA	0.000199191	627	AATATAAA	8.74291e-07	627	AGCGGGGA	2.78795e-05												627	CAAAGGCA	4.26763e-06	627	ACAAGAAT	1.57915e-06	627	AGGGGGGG	0.009405												627
									628	AGGCAAAG	6.5042e-05	628	AATATAAG	8.74291e-07	628	AGCGGGGG	0.000355999												628	CAAAGGCG	7.25497e-05	628	ACAAGACA	2.36872e-06	628	AGGGGGGT	3.5253e-05												628
									629	AGGCAACA	1.21954e-05	629	AATATGGG	2.62287e-06	629	AGCGGGGT	2.35903e-05												629	CAAAGGGA	4.26763e-06	629	ACAAGACG	8.68533e-06	629	AGGGGGTA	6.29518e-05												629
									630	AGGCAACG	2.03256e-05	630	AATCAGGG	8.74291e-07	630	AGCGGGTA	6.43372e-06												630	CAAAGGGC	4.26763e-06	630	ACAAGAGG	1.57915e-05	630	AGGGGGTG	6.7988e-05												630
									631	AGGCACAA	1.21954e-05	631	AATGAAAA	1.74858e-06	631	AGCGGGTG	1.07229e-05												631	CAAAGGGG	0.000238987	631	ACAAGATG	7.89575e-07	631	AGGGGTAA	5.03615e-06												631
									632	AGGCACAG	4.06512e-06	632	AATGCCAG	8.74291e-07	632	AGCGGGTT	4.28915e-06												632	CAAAGTGG	4.26763e-06	632	ACAAGCAA	1.18436e-05	632	AGGGGTAG	2.51807e-06												632
									633	AGGCAGAG	4.06512e-06	633	AATGGAAA	8.74291e-07	633	AGCGGTCG	4.28915e-06												633	CAAATAAA	4.26763e-06	633	ACAAGCAG	7.10618e-06	633	AGGGGTGG	3.2735e-05												633
									634	AGGCAGCA	4.06512e-06	634	AATGGAAG	8.74291e-07	634	AGCGGTGG	2.14457e-06												634	CAAATAAG	8.53526e-06	634	ACAAGCGG	7.10618e-06	634	AGGGTAAA	2.51807e-06												634
									635	AGGCAGCG	4.06512e-06	635	AATGGCAG	2.62287e-06	635	AGCGTCAA	2.14457e-06												635	CAACAAAA	8.53526e-06	635	ACAAGGAA	2.44768e-05	635	AGGGTAAG	2.51807e-06												635
									636	AGGCAGGG	2.84559e-05	636	AATGGGAG	8.74291e-07	636	AGCTGAAA	2.14457e-06												636	CAACAAAG	1.28029e-05	636	ACAAGGAC	3.1583e-06	636	AGGGTGAA	2.51807e-06												636
									637	AGGCATAA	4.06512e-06	637	AATGGGCA	3.49716e-06	637	AGCTGGAG	2.14457e-06												637	CAACAGCG	4.26763e-06	637	ACAAGGAG	0.00011212	637	AGGGTGAG	2.51807e-06												637
									638	AGGCATAG	4.06512e-06	638	AATGGGCG	2.62287e-06	638	AGGAAAAA	0.000471806												638	CAACAGGG	4.26763e-06	638	ACAAGGAT	4.73745e-06	638	AGGGTGGG	2.26627e-05												638
									639	AGGCGAAA	1.62605e-05	639	AATGGGGA	8.74291e-07	639	AGGAAAAC	2.14457e-06												639	CAAGAAAA	1.28029e-05	639	ACAAGGCA	2.05289e-05	639	AGGTAAAG	2.51807e-06												639
									640	AGGCGAAG	1.21954e-05	640	AATGGGGG	3.49716e-06	640	AGGAAAAG	7.29155e-05												640	CAAGAAAG	8.53526e-06	640	ACAAGGCG	9.31699e-05	640	AGGTCAAA	2.51807e-06												640
									641	AGGCGACA	4.06512e-06	641	AATTAAGG	8.74291e-07	641	AGGAAAAT	2.14457e-06												641	CAAGAACA	4.26763e-06	641	ACAAGGCT	1.57915e-06	641	AGGTGAAA	2.51807e-06												641
									642	AGGCGACG	4.06512e-06	642	AATTAGGG	2.62287e-06	642	AGGAAACA	3.21686e-05												642	CAAGCGAA	4.26763e-06	642	ACAAGGGA	2.36872e-06	642	AGGTGACA	2.51807e-06												642
									643	AGGCGATA	4.06512e-06	643	AATTCAAT	8.74291e-07	643	AGGAAACC	2.14457e-06												643	CAAGGAAA	2.98734e-05	643	ACAAGGGG	0.000620606	643	AGGTGCGA	5.03615e-06												643
									644	AGGCGCAG	4.06512e-06	644	AATTGAAA	8.74291e-07	644	AGGAAACG	8.5783e-06												644	CAAGGAAG	2.56058e-05	644	ACAAGGGT	7.89575e-06	644	AGGTGGAA	2.51807e-06												644
									645	AGGCGGAA	4.06512e-06	645	AATTGCGG	8.74291e-07	645	AGGAAAGG	1.93012e-05												645	CAAGGACG	1.28029e-05	645	ACAAGGTG	7.10618e-06	645	AGGTGGGG	1.51084e-05												645
									646	AGGCGGAC	4.06512e-06	646	AATTGGAG	1.74858e-06	646	AGGAAATA	2.14457e-06												646	CAAGGCAA	4.26763e-06	646	ACAAGTCT	7.89575e-07	646	AGGTGGGT	2.51807e-06												646
									647	AGGCGGAG	5.28466e-05	647	AATTGGGG	6.99433e-06	647	AGGAAATT	2.14457e-06												647	CAAGGCAG	2.13382e-05	647	ACAAGTGG	5.52703e-06	647	AGGTGGTG	2.51807e-06												647
									648	AGGCGGCG	3.65861e-05	648	ACAAAAAA	0.000173984	648	AGGAACAA	1.71566e-05												648	CAAGGCAT	4.26763e-06	648	ACAATAAG	1.57915e-06	648	AGTAAAAA	1.25904e-05												648
									649	AGGCGGGG	2.84559e-05	649	ACAAAAAC	6.12004e-06	649	AGGAACAG	4.28915e-06												649	CAAGGGAA	1.28029e-05	649	ACAATGGG	7.89575e-07	649	AGTAGGGG	7.55422e-06												649
									650	AGGGAAAA	0.000406512	650	ACAAAAAG	0.000165241	650	AGGAACAT	4.28915e-06												650	CAAGGGAG	7.68174e-05	650	ACACAAAA	6.3166e-06	650	AGTGAAAA	7.55422e-06												650
									651	AGGGAAAG	6.91071e-05	651	ACAAAAAT	2.0983e-05	651	AGGAACCA	2.14457e-06												651	CAAGGGCA	1.28029e-05	651	ACACAAAG	3.94787e-06	651	AGTGGAAA	2.51807e-06												651
									652	AGGGAAAT	4.06512e-06	652	ACAAAACA	2.97259e-05	652	AGGAAGAA	4.28915e-06												652	CAAGGGCG	2.13382e-05	652	ACACAACA	6.3166e-06	652	AGTGGAAG	2.51807e-06												652
									653	AGGGAACA	4.06512e-05	653	ACAAAACG	2.79773e-05	653	AGGAAGAC	2.14457e-06												653	CAAGGGGG	8.96203e-05	653	ACACAACG	2.36872e-06	653	AGTGGCAA	2.51807e-06												653
									654	AGGGAACC	4.06512e-06	654	ACAAAAGA	8.74291e-07	654	AGGAAGAG	1.07229e-05												654	CAAGGGTG	4.26763e-06	654	ACACAAGT	7.89575e-07	654	AGTGGGAA	7.55422e-06												654
									655	AGGGAACG	1.62605e-05	655	ACAAAAGG	2.36059e-05	655	AGGAAGCA	2.14457e-06												655	CACAAAAA	8.53526e-06	655	ACACACAA	3.1583e-06	655	AGTGGGAG	5.03615e-06												655
									656	AGGGAAGA	4.06512e-06	656	ACAAAAGT	5.24575e-06	656	AGGAAGGG	6.43372e-06												656	CACAGGAG	4.26763e-06	656	ACACATAA	1.57915e-06	656	AGTGGGCA	5.03615e-06												656
									657	AGGGAAGG	3.2521e-05	657	ACAAAATA	6.99433e-06	657	AGGAATAA	2.14457e-06												657	CACGGCAA	8.53526e-06	657	ACACGAAA	1.57915e-06	657	AGTGGGGA	2.51807e-06												657
									658	AGGGACAA	2.43907e-05	658	ACAAAATG	1.74858e-06	658	AGGACAAA	4.07469e-05												658	CAGAAAAA	4.26763e-06	658	ACACGGGG	3.1583e-06	658	AGTGGGGG	2.26627e-05												658
									659	AGGGACAG	2.03256e-05	659	ACAAAATT	1.74858e-06	659	AGGACAAG	8.5783e-06												659	CAGAAACA	2.56058e-05	659	ACAGAAAA	1.34228e-05	659	AGTGGGTA	5.03615e-06												659
									660	AGGGACCA	4.06512e-06	660	ACAAACAA	4.54631e-05	660	AGGACACA	6.43372e-06												660	CAGAACAA	1.28029e-05	660	ACAGAAAG	7.89575e-07	660	AGTGTTGG	2.51807e-06												660
									661	AGGGACCG	8.13025e-06	661	ACAAACAC	2.62287e-06	661	AGGACACG	2.14457e-06												661	CAGAGGAG	4.26763e-06	661	ACAGAAAT	3.94787e-06	661	ATAAAAAA	1.76265e-05												661
									662	AGGGAGGG	1.21954e-05	662	ACAAACAG	4.72117e-05	662	AGGACCAG	4.28915e-06												662	CAGCAAAA	4.26763e-06	662	ACAGAACA	7.89575e-07	662	ATAAAACA	2.51807e-06												662
									663	AGGGCAAA	0.000146344	663	ACAAACAT	8.74291e-07	663	AGGACGAG	4.28915e-06												663	CAGCAAAG	4.26763e-06	663	ACAGACAA	3.1583e-06	663	ATAAAAGG	2.51807e-06												663
									664	AGGGCAAC	4.06512e-06	664	ACAAACCA	5.24575e-06	664	AGGACGGG	2.14457e-06												664	CAGGAAAA	1.70705e-05	664	ACAGAGAA	1.57915e-06	664	ATAAAATA	5.03615e-06												664
									665	AGGGCAAG	0.000101628	665	ACAAACGG	6.12004e-06	665	AGGACTAA	2.14457e-06												665	CAGGAAAG	4.26763e-06	665	ACAGAGGG	1.57915e-06	665	ATAAAGGG	2.51807e-05												665
									666	AGGGCACA	2.03256e-05	666	ACAAACGT	8.74291e-07	666	AGGAGAAA	2.57349e-05												666	CAGGAACG	4.26763e-06	666	ACAGCCAA	1.57915e-06	666	ATAAAGTG	2.51807e-06												666
									667	AGGGCACG	2.43907e-05	667	ACAAACTA	8.74291e-07	667	AGGAGAAG	1.93012e-05												667	CAGGACAA	8.53526e-06	667	ACAGGAAA	1.81602e-05	667	ATAAATAA	2.51807e-06												667
									668	AGGGCAGG	1.21954e-05	668	ACAAAGAA	5.24575e-06	668	AGGAGACA	2.14457e-06												668	CAGGAGAG	4.26763e-06	668	ACAGGAAG	6.3166e-06	668	ATAAGAAA	7.55422e-06												668
									669	AGGGCCAG	4.87815e-05	669	ACAAAGAC	8.74291e-07	669	AGGAGACG	2.14457e-06												669	CAGGCAAG	4.26763e-06	669	ACAGGACG	7.89575e-07	669	ATAAGAGG	2.51807e-06												669
									670	AGGGCGAA	4.06512e-06	670	ACAAAGAG	3.67202e-05	670	AGGAGCAA	6.43372e-06												670	CAGGCCAA	4.26763e-06	670	ACAGGAGA	1.57915e-06	670	ATAAGGAA	2.51807e-06												670
									671	AGGGCGAG	1.21954e-05	671	ACAAAGCA	5.24575e-06	671	AGGAGGAA	2.14457e-05												671	CAGGGAAA	1.70705e-05	671	ACAGGCAA	9.4749e-06	671	ATAAGGAG	5.03615e-06												671
									672	AGGGCGGG	4.47164e-05	672	ACAAAGCG	6.99433e-06	672	AGGAGGAG	1.07229e-05												672	CAGGGAAG	1.70705e-05	672	ACAGGCAG	1.1054e-05	672	ATAAGGCG	5.03615e-06												672
									673	AGGGGAAA	0.000178865	673	ACAAAGGG	0.000150378	673	AGGAGGCG	2.14457e-06												673	CAGGGCAA	1.28029e-05	673	ACAGGCCG	7.89575e-07	673	ATAAGGGA	2.51807e-06												673
									674	AGGGGAAG	0.000138214	674	ACAAAGGT	1.22401e-05	674	AGGAGGGG	1.93012e-05												674	CAGGGCAG	1.28029e-05	674	ACAGGCGG	3.1583e-06	674	ATAAGGGG	5.53976e-05												674
									675	AGGGGAAT	4.06512e-06	675	ACAAAGTA	7.86862e-06	675	AGGANAGG	2.14457e-06												675	CAGGGGAG	2.98734e-05	675	ACAGGGAA	4.73745e-06	675	ATAAGGTG	2.51807e-06												675
									676	AGGGGACA	2.84559e-05	676	ACAAAGTG	8.74291e-06	676	AGGATAAA	6.43372e-06												676	CAGGGGAT	4.26763e-06	676	ACAGGGAC	1.57915e-06	676	ATAAGTCA	2.51807e-06												676
									677	AGGGGACG	2.43907e-05	677	ACAAATAA	3.49716e-06	677	AGGCAAAA	0.000109373												677	CAGGGGCG	8.53526e-06	677	ACAGGGAG	1.89498e-05	677	ATACAAAA	2.51807e-06												677
									678	AGGGGAGA	4.06512e-06	678	ACAAATAG	8.74291e-07	678	AGGCAAAG	2.57349e-05												678	CAGGGGGG	1.28029e-05	678	ACAGGGCA	3.94787e-06	678	ATAGAAAA	2.51807e-06												678
									679	AGGGGAGC	4.06512e-06	679	ACAAATAT	3.49716e-06	679	AGGCAACG	2.14457e-06												679	CAGGTATA	4.26763e-06	679	ACAGGGCG	2.76351e-05	679	ATAGGAAA	2.51807e-06												679
									680	AGGGGAGG	2.03256e-05	680	ACAACAAA	2.88516e-05	680	AGGCAAGA	2.14457e-06												680	CATAAGGG	4.26763e-06	680	ACAGGGGG	6.39556e-05	680	ATAGGAGA	5.03615e-06												680
									681	AGGGGCAA	0.00015041	681	ACAACAAC	1.74858e-06	681	AGGCACAA	8.5783e-06												681	CATAGGGG	1.28029e-05	681	ACAGGTAG	7.89575e-07	681	ATAGGCAA	2.51807e-06												681
									682	AGGGGCAG	0.000101628	682	ACAACAAG	1.39887e-05	682	AGGCACAG	2.14457e-06												682	CCAAAAAA	4.26763e-06	682	ACAGGTGG	1.57915e-06	682	ATAGGGGG	2.51807e-06												682
									683	AGGGGCAT	4.06512e-06	683	ACAACACA	8.74291e-07	683	AGGCACAT	6.43372e-06												683	CCAAAAAG	4.26763e-06	683	ACATAAAG	2.36872e-06	683	ATAGGTAA	2.51807e-06												683
									684	AGGGGCCG	4.06512e-06	684	ACAACACG	6.12004e-06	684	AGGCAGGG	1.07229e-05												684	CCAAAAAT	8.53526e-06	684	ACATGAAA	7.89575e-07	684	ATATAGTG	2.51807e-06												684
									685	AGGGGCGA	4.06512e-06	685	ACAACAGG	2.62287e-06	685	AGGCAGTG	2.14457e-06												685	CCAAAACA	4.26763e-06	685	ACATGGGG	1.57915e-06	685	ATATGGAG	2.51807e-06												685
									686	AGGGGCGG	9.34978e-05	686	ACAACATA	5.24575e-06	686	AGGCGAAA	1.28674e-05												686	CCAAAACG	1.28029e-05	686	ACCAAAAA	7.89575e-06	686	ATCAAAAA	2.51807e-06												686
									687	AGGGGCTG	4.06512e-06	687	ACAACCAG	3.49716e-06	687	AGGCGAAG	6.43372e-06												687	CCAAACAA	4.26763e-06	687	ACCAAAGG	1.57915e-06	687	ATCAAGGG	2.51807e-06												687
									688	AGGGGGAA	0.000154475	688	ACAACGAA	8.74291e-07	688	AGGCGAAT	2.14457e-06												688	CCAAACAC	4.26763e-06	688	ACCAACAG	6.3166e-06	688	ATCGGAAG	2.51807e-06												688
									689	AGGGGGAG	9.34978e-05	689	ACAACGAG	8.74291e-07	689	AGGCGACA	4.28915e-06												689	CCAAAGAG	4.26763e-06	689	ACCAACAT	1.57915e-06	689	ATCGGGGG	2.51807e-06												689
									690	AGGGGGCA	5.69117e-05	690	ACAACGCA	1.74858e-06	690	AGGCGAGG	2.14457e-06												690	CCAAAGGG	4.26763e-06	690	ACCAAGCA	1.57915e-06	690	ATGGGAAA	5.03615e-06												690
									691	AGGGGGCG	0.000170735	691	ACAACGCG	2.62287e-06	691	AGGCGCAG	2.14457e-06												691	CCAACCAG	4.26763e-06	691	ACCAATAG	1.57915e-06	691	ATGGGAAT	5.03615e-06												691
									692	AGGGGGCT	4.06512e-06	692	ACAACGGG	1.04915e-05	692	AGGCGCGG	4.28915e-06												692	CCAAGGAA	4.26763e-06	692	ACCAGAAA	7.89575e-07	692	ATGGGACA	2.51807e-06												692
									693	AGGGGGGA	8.13025e-06	693	ACAAGAAA	0.000111035	693	AGGCGGAA	1.71566e-05												693	CCAAGGAG	4.26763e-06	693	ACCAGAAG	7.89575e-07	693	ATGGGGAA	2.51807e-06												693
									694	AGGGGGGG	0.00950019	694	ACAAGAAC	8.74291e-07	694	AGGCGGAC	6.43372e-06												694	CCAAGGGG	4.26763e-06	694	ACCAGGAG	7.89575e-07	694	ATGGGGGG	7.55422e-06												694
									695	AGGGGGGT	4.06512e-05	695	ACAAGAAG	1.57372e-05	695	AGGCGGAG	3.21686e-05												695	CCAGGCAA	4.26763e-06	695	ACCAGGCA	7.89575e-07	695	ATGTGGAA	2.51807e-06												695
									696	AGGGGGTA	8.13025e-06	696	ACAAGAAT	8.74291e-07	696	AGGCGGCA	8.5783e-06												696	CCAGGGGG	4.26763e-06	696	ACCAGGGG	2.21081e-05	696	CAAAAAAA	7.05061e-05												696
									697	AGGGGGTG	5.69117e-05	697	ACAAGACA	4.37145e-06	697	AGGCGGCG	1.28674e-05												697	CCGAAAAA	4.26763e-06	697	ACCAGTGG	7.89575e-07	697	CAAAAAAG	2.76988e-05												697
									698	AGGGGTAG	8.13025e-06	698	ACAAGACG	6.99433e-06	698	AGGCGGGA	2.14457e-06												698	CCGATCTG	4.26763e-06	698	ACCCGGGG	7.89575e-07	698	CAAAAAAT	2.51807e-06												698
									699	AGGGGTGG	1.62605e-05	699	ACAAGAGG	6.99433e-06	699	AGGCGGGG	1.71566e-05												699	CGAAAAAA	7.68174e-05	699	ACCGGGAA	1.57915e-06	699	CAAAAACA	1.51084e-05												699
									700	AGGGTAAG	4.06512e-06	700	ACAAGAGT	1.74858e-06	700	AGGCGGTA	2.14457e-06												700	CGAAAAAG	3.41411e-05	700	ACCGGGCA	1.57915e-06	700	CAAAAACG	1.51084e-05												700
									701	AGGGTGAA	4.06512e-06	701	ACAAGATG	8.74291e-07	701	AGGGAAAA	0.000634794												701	CGAAAACA	4.26763e-05	701	ACCGGGGG	7.89575e-07	701	CAAAAAGA	5.03615e-06												701
									702	AGGGTGAG	4.06512e-06	702	ACAAGCAA	2.0983e-05	702	AGGGAAAC	6.43372e-06												702	CGAAAACG	2.98734e-05	702	ACGAAAAA	8.68533e-06	702	CAAAAAGG	5.03615e-06												702
									703	AGGGTGGG	1.21954e-05	703	ACAAGCAG	1.48629e-05	703	AGGGAAAG	8.79275e-05												703	CGAAAAGG	4.26763e-06	703	ACGAAAAG	4.73745e-06	703	CAAAAATG	2.51807e-06												703
									704	AGGTAAAA	4.06512e-06	704	ACAAGCAT	8.74291e-07	704	AGGGAAAT	1.07229e-05												704	CGAAACAA	8.53526e-06	704	ACGAAAAT	1.57915e-06	704	CAAAACAA	2.01446e-05												704
									705	AGGTACAG	4.06512e-06	705	ACAAGCGA	1.74858e-06	705	AGGGAACA	1.28674e-05												705	CGAAACAG	1.70705e-05	705	ACGAAACA	1.57915e-06	705	CAAAACAG	1.76265e-05												705
									706	AGGTGAAA	4.06512e-06	706	ACAAGCGG	4.37145e-06	706	AGGGAACG	8.5783e-06												706	CGAAACCA	4.26763e-06	706	ACGAAACG	1.57915e-06	706	CAAAACAT	5.03615e-06												706
									707	AGGTGAAG	8.13025e-06	707	ACAAGGAA	3.75945e-05	707	AGGGAAGA	2.14457e-06												707	CGAAAGAG	4.26763e-06	707	ACGACAAA	1.57915e-06	707	CAAAAGAG	1.00723e-05												707
									708	AGGTGGGG	2.03256e-05	708	ACAAGGAC	5.24575e-06	708	AGGGAAGG	8.5783e-06												708	CGAAAGCA	4.26763e-06	708	ACGAGAAA	7.89575e-07	708	CAAAAGCG	7.55422e-06												708
									709	AGTAAAAA	5.69117e-05	709	ACAAGGAG	0.000128521	709	AGGGAATA	8.5783e-06												709	CGAACAAG	4.26763e-06	709	ACGAGAAG	1.57915e-06	709	CAAAAGGG	6.04338e-05												709
									710	AGTAAAAG	8.13025e-06	710	ACAAGGAT	2.62287e-06	710	AGGGAATT	2.14457e-06												710	CGAACACA	8.53526e-06	710	ACGAGCAA	1.57915e-06	710	CAAAAGTG	2.51807e-06												710
									711	AGTAGAGG	4.06512e-06	711	ACAAGGCA	2.62287e-05	711	AGGGACAA	3.64578e-05												711	CGAACCAG	4.26763e-06	711	ACGAGGGG	5.52703e-06	711	CAAAATAA	5.03615e-06												711
									712	AGTAGGAG	1.21954e-05	712	ACAAGGCC	8.74291e-07	712	AGGGACAC	2.14457e-06												712	CGAAGAAG	4.26763e-06	712	ACGCAAAA	4.73745e-06	712	CAAACAAA	5.03615e-06												712
									713	AGTAGGCA	4.06512e-06	713	ACAAGGCG	0.000119778	713	AGGGACAG	2.14457e-06												713	CGAAGCAA	8.53526e-06	713	ACGGAAAA	3.47413e-05	713	CAAACAAG	5.03615e-06												713
									714	AGTAGGGG	2.43907e-05	714	ACAAGGCT	8.74291e-07	714	AGGGACCA	1.07229e-05												714	CGAAGGAA	4.26763e-06	714	ACGGAAAG	4.73745e-06	714	CAAACGAG	2.51807e-06												714
									715	AGTCGGGG	4.06512e-06	715	ACAAGGGA	5.24575e-06	715	AGGGACCG	4.28915e-06												715	CGAAGGGG	4.26763e-06	715	ACGGAAAT	6.3166e-06	715	CAAACGGG	2.51807e-06												715
									716	AGTGAAAA	8.13025e-06	716	ACAAGGGG	0.0004931	716	AGGGACGG	2.14457e-06												716	CGACAAAA	4.26763e-06	716	ACGGAAGT	1.57915e-06	716	CAAAGAAA	7.55422e-06												716
									717	AGTGAAAC	4.06512e-06	717	ACAAGGGT	3.49716e-06	717	AGGGAGAA	1.07229e-05												717	CGACAGGG	4.26763e-06	717	ACGGACAA	5.52703e-06	717	CAAAGAAG	2.51807e-06												717
									718	AGTGGAAA	4.06512e-06	718	ACAAGGTG	3.49716e-06	718	AGGGAGAG	8.5783e-06												718	CGAGAAAA	2.56058e-05	718	ACGGACAG	1.57915e-06	718	CAAAGCAA	1.00723e-05												718
									719	AGTGGAAG	1.21954e-05	719	ACAAGTCT	8.74291e-07	719	AGGGAGCA	8.5783e-06												719	CGAGAACG	4.26763e-06	719	ACGGAGAA	3.1583e-06	719	CAAAGCGG	2.51807e-06												719
									720	AGTGGAAT	4.06512e-06	720	ACAAGTGG	8.74291e-07	720	AGGGAGCG	1.28674e-05												720	CGAGACAA	4.26763e-06	720	ACGGAGAG	1.57915e-06	720	CAAAGGAA	2.26627e-05												720
									721	AGTGGAGA	4.06512e-06	721	ACAATAAG	8.74291e-07	721	AGGGAGGG	6.43372e-06												721	CGAGCAAA	1.28029e-05	721	ACGGAGTG	1.57915e-06	721	CAAAGGAG	5.03615e-05												721
									722	AGTGGCAA	4.06512e-06	722	ACAATCAA	8.74291e-07	722	AGGGAGTA	2.14457e-06												722	CGAGCACG	1.28029e-05	722	ACGGCAAA	3.1583e-06	722	CAAAGGCA	2.51807e-06												722
									723	AGTGGCAG	8.13025e-06	723	ACAATGAG	8.74291e-07	723	AGGGATAA	2.14457e-06												723	CGAGGAAA	1.70705e-05	723	ACGGCAAG	3.1583e-06	723	CAAAGGCG	2.01446e-05												723
									724	AGTGGGAA	1.21954e-05	724	ACACAAAA	4.37145e-06	724	AGGGATTA	2.14457e-06												724	CGAGGAAG	2.98734e-05	724	ACGGGAAA	2.52664e-05	724	CAAAGGCT	2.51807e-06												724
									725	AGTGGGAG	4.06512e-06	725	ACACAAAG	2.62287e-06	725	AGGGCAAA	0.000452505												725	CGAGGACA	8.53526e-06	725	ACGGGAAG	6.3166e-06	725	CAAAGGGG	0.000113313												725
									726	AGTGGGCG	8.13025e-06	726	ACACAACA	3.49716e-06	726	AGGGCAAC	2.14457e-06												726	CGAGGACG	1.70705e-05	726	ACGGGACG	2.36872e-06	726	CAAAGGTG	2.51807e-06												726
									727	AGTGGGGG	3.2521e-05	727	ACACAACG	1.74858e-06	727	AGGGCAAG	5.14698e-05												727	CGAGGAGG	4.26763e-06	727	ACGGGATA	1.57915e-06	727	CAAAGGTT	2.51807e-06												727
									728	ATAAAAAA	4.87815e-05	728	ACACAAGG	1.74858e-06	728	AGGGCAAT	4.28915e-06												728	CGAGGGAG	4.69439e-05	728	ACGGGCAA	8.68533e-06	728	CAAATAAG	2.51807e-06												728
									729	ATAAAAAG	4.06512e-06	729	ACACACAA	1.74858e-06	729	AGGGCACA	6.43372e-06												729	CGAGGGCA	4.26763e-06	729	ACGGGCAG	1.89498e-05	729	CAACAAAA	2.51807e-06												729
									730	ATAAAAGG	4.06512e-06	730	ACACACAG	1.74858e-06	730	AGGGCACG	8.5783e-06												730	CGAGGGCG	3.84087e-05	730	ACGGGCCA	1.57915e-06	730	CAACAAGG	5.03615e-06												730
									731	ATAAAATT	4.06512e-06	731	ACACAGGG	3.49716e-06	731	AGGGCAGA	2.14457e-06												731	CGAGGGGG	2.98734e-05	731	ACGGGCGT	1.57915e-06	731	CAACAGGG	7.55422e-06												731
									732	ATAAACAG	1.21954e-05	732	ACACAGTG	8.74291e-07	732	AGGGCAGG	8.5783e-06												732	CGATCTAG	4.26763e-06	732	ACGGGCTA	7.89575e-07	732	CAAGAAAA	2.51807e-06												732
									733	ATAAAGAG	8.13025e-06	733	ACACATAA	8.74291e-07	733	AGGGCATA	6.43372e-06												733	CGATCTGG	8.53526e-06	733	ACGGGGAA	1.42123e-05	733	CAAGACAA	2.51807e-06												733
									734	ATAAAGGG	2.03256e-05	734	ACACATAG	8.74291e-07	734	AGGGCCAA	4.28915e-06												734	CGGAAAAA	0.000311537	734	ACGGGGAC	7.89575e-07	734	CAAGGAAA	7.55422e-06												734
									735	ATAAAGTG	4.06512e-06	735	ACACGAAA	8.74291e-07	735	AGGGCCAG	6.43372e-06												735	CGGAAAAG	7.68174e-05	735	ACGGGGAG	3.1583e-05	735	CAAGGAAG	1.00723e-05												735
									736	ATAACACG	4.06512e-06	736	ACACGGAG	4.37145e-06	736	AGGGCCTA	6.43372e-06												736	CGGAAAAT	1.70705e-05	736	ACGGGGCA	7.89575e-06	736	CAAGGACG	5.03615e-06												736
									737	ATAAGAAA	1.62605e-05	737	ACACGGCG	8.74291e-07	737	AGGGCGAA	1.07229e-05												737	CGGAAACA	7.68174e-05	737	ACGGGGCG	9.4749e-06	737	CAAGGCAG	5.03615e-06												737
									738	ATAAGAAG	1.21954e-05	738	ACACGGGG	1.74858e-06	738	AGGGCGAG	1.5012e-05												738	CGGAAACG	8.53526e-06	738	ACGGGGGA	3.1583e-06	738	CAAGGGAA	7.55422e-06												738
									739	ATAAGCAG	4.06512e-06	739	ACAGAAAA	7.86862e-06	739	AGGGCGCA	6.43372e-06												739	CGGAACAA	1.28029e-05	739	ACGGGGGG	4.73745e-05	739	CAAGGGAC	5.03615e-06												739
									740	ATAAGGAA	4.06512e-06	740	ACAGAAAT	2.62287e-06	740	AGGGCGCG	1.07229e-05												740	CGGAACAG	4.26763e-06	740	ACGGGGGT	2.13185e-05	740	CAAGGGAG	1.00723e-05												740
									741	ATAAGGAG	2.03256e-05	741	ACAGAACG	2.62287e-06	741	AGGGCGGA	6.43372e-06												741	CGGAAGCA	4.26763e-06	741	ACGGGGTA	1.57915e-06	741	CAAGGGCA	2.51807e-06												741
									742	ATAAGGCA	8.13025e-06	742	ACAGACAA	1.74858e-06	742	AGGGCGGG	4.71806e-05												742	CGGAAGCG	1.28029e-05	742	ACGGGTAA	1.57915e-06	742	CAAGGGCG	1.25904e-05												742
									743	ATAAGGCG	4.06512e-06	743	ACAGAGAA	8.74291e-07	743	AGGGCGTA	2.14457e-06												743	CGGAAGTG	4.26763e-06	743	ACGGGTAG	1.57915e-06	743	CAAGGGGG	2.26627e-05												743
									744	ATAAGGGG	5.69117e-05	744	ACAGAGGG	8.74291e-07	744	AGGGCTAA	2.14457e-06												744	CGGAATAG	8.53526e-06	744	ACGGGTAT	7.89575e-07	744	CACAAAAA	7.55422e-06												744
									745	ATACAACG	4.06512e-06	745	ACAGCAAA	3.49716e-06	745	AGGGCTGG	4.28915e-06												745	CGGACAAA	4.69439e-05	745	ACGGTAAA	7.89575e-07	745	CACAAGGG	7.55422e-06												745
									746	ATACGAAA	4.06512e-06	746	ACAGCACA	8.74291e-07	746	AGGGGAAA	0.000709854												746	CGGACAAG	2.13382e-05	746	ACGGTGGG	1.57915e-06	746	CACAGGGG	7.55422e-06												746
									747	ATACGGCG	4.06512e-06	747	ACAGCACG	3.49716e-06	747	AGGGGAAC	6.43372e-06												747	CGGACACA	8.53526e-06	747	ACGTAAAA	1.57915e-06	747	CACGGCAA	2.51807e-06												747
									748	ATAGGGCA	4.06512e-06	748	ACAGCCAA	8.74291e-07	748	AGGGGAAG	0.000178												748	CGGACACG	4.26763e-06	748	ACTACAAT	7.89575e-07	748	CACGGGGG	2.51807e-06												748
									749	ATAGGGCG	8.13025e-06	749	ACAGCCTG	1.74858e-06	749	AGGGGAAT	4.28915e-06												749	CGGACGAG	4.26763e-06	749	ACTAGAGT	7.89575e-07	749	CAGAAAAA	1.76265e-05												749
									750	ATAGGGGG	4.06512e-06	750	ACAGCGGG	8.74291e-07	750	AGGGGACA	6.64818e-05												750	CGGACGTG	1.28029e-05	750	ACTAGCAA	7.89575e-07	750	CAGAAATG	2.51807e-06												750
									751	ATATAGAA	4.06512e-06	751	ACAGGAAA	2.88516e-05	751	AGGGGACG	2.35903e-05												751	CGGAGAAA	2.56058e-05	751	ACTAGGGG	4.73745e-06	751	CAGAGAAG	2.51807e-06												751
									752	ATCAAAAA	4.06512e-06	752	ACAGGAAG	6.99433e-06	752	AGGGGAGA	8.5783e-06												752	CGGAGAAG	1.28029e-05	752	ACTAGGGT	7.89575e-07	752	CAGGAAAA	1.25904e-05												752
									753	ATCAGAAA	4.06512e-06	753	ACAGGAAT	8.74291e-07	753	AGGGGAGG	2.78795e-05												753	CGGAGCAA	1.28029e-05	753	ACTAGGTG	7.89575e-07	753	CAGGAAAG	2.51807e-06												753
									754	ATCGGAAA	8.13025e-06	754	ACAGGACA	1.74858e-06	754	AGGGGATA	2.14457e-06												754	CGGAGGAG	4.26763e-06	754	ACTAGTGG	7.89575e-07	754	CAGGAAGG	2.51807e-06												754
									755	ATCGGGGG	4.06512e-06	755	ACAGGAGA	8.74291e-07	755	AGGGGATG	2.14457e-06												755	CGGATAAG	4.26763e-06	755	ACTATGGG	7.89575e-07	755	CAGGACAA	5.03615e-06												755
									756	ATCTAAAA	4.06512e-06	756	ACAGGAGG	1.74858e-06	756	AGGGGCAA	0.000135108												756	CGGCAAAA	5.54792e-05	756	ACTCGGGG	7.89575e-07	756	CAGGATTA	2.51807e-06												756
									757	ATCTAAAG	4.06512e-06	757	ACAGGAGT	2.62287e-06	757	AGGGGCAG	7.72047e-05												757	CGGCAAAG	3.84087e-05	757	ACTGGAAA	1.57915e-06	757	CAGGCAAA	5.03615e-06												757
									758	ATCTCAAG	4.06512e-06	758	ACAGGCAA	1.92344e-05	758	AGGGGCAT	6.43372e-06												758	CGGCAACA	1.70705e-05	758	ACTGGGAC	1.57915e-06	758	CAGGCAAG	2.51807e-06												758
									759	ATCTCGGG	4.06512e-06	759	ACAGGCAG	2.44801e-05	759	AGGGGCCA	1.07229e-05												759	CGGCAACG	2.13382e-05	759	ACTGGGGG	1.57915e-06	759	CAGGGAAA	1.51084e-05												759
									760	ATCTGAAA	4.06512e-06	760	ACAGGCGG	9.6172e-06	760	AGGGGCCG	4.28915e-06												760	CGGCAGAG	4.26763e-06	760	ACTTTGGT	7.89575e-07	760	CAGGGCAG	2.51807e-06												760
									761	ATCTGGCA	4.06512e-06	761	ACAGGGAA	1.22401e-05	761	AGGGGCGA	2.14457e-06												761	CGGCGAAG	8.53526e-06	761	AGAAAAAA	0.000347413	761	CAGGGCCG	2.51807e-06												761
									762	ATCTGGCG	4.06512e-06	762	ACAGGGAC	8.74291e-07	762	AGGGGCGG	7.72047e-05												762	CGGCGGAG	8.53526e-06	762	AGAAAAAC	3.1583e-06	762	CAGGGGAG	1.25904e-05												762
									763	ATCTGGGG	1.21954e-05	763	ACAGGGAG	2.53544e-05	763	AGGGGCTA	1.71566e-05												763	CGGCGGAT	4.26763e-06	763	AGAAAAAG	9.31699e-05	763	CAGGGGCG	2.51807e-06												763
									764	ATCTGGTG	8.13025e-06	764	ACAGGGCA	5.24575e-06	764	AGGGGCTG	2.14457e-06												764	CGGCGGCG	4.26763e-06	764	AGAAAAAT	6.3166e-06	764	CAGGGGGG	1.00723e-05												764
									765	ATGGGAAG	4.06512e-06	765	ACAGGGCG	2.18573e-05	765	AGGGGGAA	0.000368867												765	CGGGAAAA	0.000520651	765	AGAAAACA	0.000105014	765	CAGGGGGT	2.51807e-06												765
									766	ATGGGACG	4.06512e-06	766	ACAGGGGA	8.74291e-07	766	AGGGGGAG	0.000182289												766	CGGGAAAG	7.68174e-05	766	AGAAAACC	1.57915e-06	766	CATAAGGG	2.51807e-06												766
									767	ATGGGCAG	4.06512e-06	767	ACAGGGGG	6.55718e-05	767	AGGGGGAT	2.14457e-06												767	CGGGAAAT	4.26763e-06	767	AGAAAACG	2.76351e-05	767	CCAACAGG	2.51807e-06												767
									768	ATGGGGGG	8.13025e-06	768	ACAGGGGT	1.74858e-06	768	AGGGGGCA	7.29155e-05												768	CGGGAACA	5.12116e-05	768	AGAAAACT	3.1583e-06	768	CCAGGGGG	2.51807e-06												768
									769	ATGGGTGG	4.06512e-06	769	ACAGGTAG	8.74291e-07	769	AGGGGGCC	2.14457e-06												769	CGGGAACG	4.26763e-06	769	AGAAAAGG	1.57915e-05	769	CCGAAAAA	2.51807e-06												769
									770	ATTAAAAT	4.06512e-06	770	ACAGGTGG	8.74291e-07	770	AGGGGGCG	6.43372e-05												770	CGGGAAGA	4.26763e-06	770	AGAAAATA	7.89575e-06	770	CCGATCTG	2.51807e-06												770
									771	CAAAAAAA	0.000227647	771	ACATAAAG	1.74858e-06	771	AGGGGGCT	2.14457e-06												771	CGGGAAGG	4.26763e-06	771	AGAAAATT	1.57915e-06	771	CCGGAAAA	5.03615e-06												771
									772	CAAAAAAC	4.06512e-06	772	ACATGAAG	8.74291e-07	772	AGGGGGGA	1.71566e-05												772	CGGGACAA	4.69439e-05	772	AGAAACAA	1.65811e-05	772	CCGGGGCG	2.51807e-06												772
									773	CAAAAAAG	0.000134149	773	ACATGGGG	3.49716e-06	773	AGGGGGGG	0.00678543												773	CGGGACAG	3.84087e-05	773	AGAAACAG	2.28977e-05	773	CGAAAAAA	7.05061e-05												773
									774	CAAAAAAT	2.03256e-05	774	ACCAAAAA	7.86862e-06	774	AGGGGGGT	2.57349e-05												774	CGGGACCA	4.26763e-06	774	AGAAACCA	3.1583e-06	774	CGAAAAAC	2.51807e-06												774
									775	CAAAAACA	0.000101628	775	ACCAAACA	1.74858e-06	775	AGGGGGTA	3.64578e-05												775	CGGGACCG	8.53526e-06	775	AGAAACGG	3.1583e-06	775	CGAAAAAG	1.25904e-05												775
									776	CAAAAACG	3.2521e-05	776	ACCAAAGG	8.74291e-07	776	AGGGGGTG	3.86023e-05												776	CGGGACGG	4.26763e-06	776	AGAAAGAA	3.94787e-06	776	CGAAAACA	2.51807e-06												776
									777	CAAAAAGG	2.84559e-05	777	ACCAACAG	5.24575e-06	777	AGGGGTAA	1.28674e-05												777	CGGGAGAA	4.26763e-06	777	AGAAAGAG	1.42123e-05	777	CGAAAACC	2.51807e-06												777
									778	CAAAACAA	4.87815e-05	778	ACCAACAT	8.74291e-07	778	AGGGGTAG	8.5783e-06												778	CGGGAGAG	4.26763e-06	778	AGAAAGCA	1.57915e-06	778	CGAAAAGG	2.51807e-06												778
									779	CAAAACAG	2.43907e-05	779	ACCAAGCA	8.74291e-07	779	AGGGGTCG	2.14457e-06												779	CGGGAGAT	4.26763e-06	779	AGAAAGCG	4.73745e-06	779	CGAAACAA	2.51807e-06												779
									780	CAAAACCA	4.06512e-06	780	ACCAAGGG	8.74291e-07	780	AGGGGTGG	2.57349e-05												780	CGGGAGCA	8.53526e-06	780	AGAAAGGG	7.50096e-05	780	CGAAACAG	2.51807e-06												780
									781	CAAAACGG	4.06512e-06	781	ACCAATAG	8.74291e-07	781	AGGGGTGT	2.14457e-06												781	CGGGAGCG	2.13382e-05	781	AGAAAGGT	3.1583e-06	781	CGAAACCG	2.51807e-06												781
									782	CAAAAGAA	1.21954e-05	782	ACCAGAAA	8.74291e-07	782	AGGGTAAA	6.43372e-06												782	CGGGCAAA	0.000145099	782	AGAAAGTA	2.36872e-06	782	CGAAATAT	2.51807e-06												782
									783	CAAAAGAC	4.06512e-06	783	ACCAGCAG	8.74291e-07	783	AGGGTGAA	2.14457e-06												783	CGGGCAAG	0.000102423	783	AGAACAAA	1.42123e-05	783	CGAACAAG	2.51807e-06												783
									784	CAAAAGAG	2.43907e-05	784	ACCAGGAA	8.74291e-07	784	AGGGTGAG	2.14457e-06												784	CGGGCACA	2.98734e-05	784	AGAACAAG	7.89575e-06	784	CGAACACA	5.03615e-06												784
									785	CAAAAGCA	4.06512e-06	785	ACCAGGCA	8.74291e-07	785	AGGGTGGG	8.5783e-06												785	CGGGCACG	2.13382e-05	785	AGAACACA	7.10618e-06	785	CGAACCTG	2.51807e-06												785
									786	CAAAAGCG	2.03256e-05	786	ACCAGGGG	1.39887e-05	786	AGGTAAAA	2.14457e-06												786	CGGGCAGG	8.53526e-06	786	AGAACACC	7.89575e-07	786	CGAAGAAA	2.51807e-06												786
									787	CAAAAGGG	0.00018293	787	ACCAGTGG	8.74291e-07	787	AGGTCAAA	2.14457e-06												787	CGGGCATG	4.26763e-06	787	AGAACACG	2.36872e-06	787	CGAAGGAA	2.51807e-06												787
									788	CAAAAGTG	4.06512e-06	788	ACCGGGAA	8.74291e-07	788	AGGTGAAA	4.28915e-06												788	CGGGCCAA	2.13382e-05	788	AGAACCAA	1.57915e-06	788	CGAAGGGG	2.51807e-06												788
									789	CAAACAAA	2.84559e-05	789	ACCGGGAG	2.62287e-06	789	AGGTGACA	2.14457e-06												789	CGGGCCAG	8.53526e-06	789	AGAACGGG	4.73745e-06	789	CGACAAAA	7.55422e-06												789
									790	CAAACAAG	2.03256e-05	790	ACCGGGCA	8.74291e-07	790	AGGTGCGA	2.14457e-06												790	CGGGCCTA	4.26763e-06	790	AGAAGAAA	9.79073e-05	790	CGACAAAG	2.51807e-06												790
									791	CAAACACA	8.13025e-06	791	ACGAAAAA	1.66115e-05	791	AGGTGGCA	2.14457e-06												791	CGGGCGAA	4.26763e-06	791	AGAAGAAG	2.76351e-05	791	CGAGAAAA	1.51084e-05												791
									792	CAAACACG	8.13025e-06	792	ACGAAAAG	6.99433e-06	792	AGGTGGGG	1.5012e-05												792	CGGGCGAG	8.53526e-06	792	AGAAGACA	2.36872e-06	792	CGAGAAAG	5.03615e-06												792
									793	CAAACCAA	8.13025e-06	793	ACGAAAAT	6.12004e-06	793	AGGTGGTG	2.14457e-06												793	CGGGCGCG	4.26763e-06	793	AGAAGACG	1.57915e-06	793	CGAGCAAA	2.51807e-06												793
									794	CAAACCAG	8.13025e-06	794	ACGAAACA	2.62287e-06	794	AGTAAAAA	2.35903e-05												794	CGGGCGGG	4.26763e-06	794	AGAAGAGG	1.50019e-05	794	CGAGCCAA	2.51807e-06												794
									795	CAAACGAG	4.06512e-06	795	ACGAAACG	8.74291e-07	795	AGTAAAAG	2.14457e-06												795	CGGGGAAA	0.000264593	795	AGAAGCAA	4.73745e-06	795	CGAGCCAG	5.03615e-06												795
									796	CAAACGCA	4.06512e-06	796	ACGAACAG	8.74291e-07	796	AGTAAAAT	2.14457e-06												796	CGGGGAAG	8.53526e-05	796	AGAAGCAG	4.73745e-06	796	CGAGGAAA	7.55422e-06												796
									797	CAAACGCG	4.06512e-06	797	ACGAAGGG	8.74291e-07	797	AGTAAGGG	2.14457e-06												797	CGGGGACA	3.41411e-05	797	AGAAGCGG	4.73745e-06	797	CGAGGAAG	5.03615e-06												797
									798	CAAAGAAA	0.000105693	798	ACGACAAA	8.74291e-07	798	AGTAGGAA	4.28915e-06												798	CGGGGACG	2.13382e-05	798	AGAAGGAA	3.63205e-05	798	CGAGGAGG	7.55422e-06												798
									799	CAAAGAAG	8.13025e-06	799	ACGACCAG	8.74291e-07	799	AGTAGGGG	2.14457e-06												799	CGGGGAGG	4.26763e-06	799	AGAAGGAG	6.39556e-05	799	CGAGGCGA	2.51807e-06												799
									800	CAAAGACA	1.62605e-05	800	ACGAGAAA	1.74858e-06	800	AGTGAAAA	4.28915e-06												800	CGGGGCAA	4.69439e-05	800	AGAAGGCA	1.34228e-05	800	CGAGGGAG	5.03615e-06												800
									801	CAAAGACG	8.13025e-06	801	ACGAGAAG	8.74291e-07	801	AGTGAACG	2.14457e-06												801	CGGGGCAG	8.53526e-05	801	AGAAGGCG	6.3166e-06	801	CGAGGGCG	7.55422e-06												801
									802	CAAAGAGG	1.21954e-05	802	ACGAGCAA	8.74291e-07	802	AGTGGAAA	2.14457e-06												802	CGGGGCCA	4.26763e-06	802	AGAAGGGA	4.73745e-06	802	CGAGGGGG	1.25904e-05												802
									803	CAAAGCAG	2.03256e-05	803	ACGAGCAG	1.74858e-06	803	AGTGGAAG	2.14457e-06												803	CGGGGCGG	4.26763e-06	803	AGAAGGGG	0.000492695	803	CGAGGTAA	5.03615e-06												803
									804	CAAAGGAA	2.84559e-05	804	ACGAGGAG	1.74858e-06	804	AGTGGGAA	2.14457e-06												804	CGGGGGAC	4.26763e-06	804	AGAAGGTA	3.1583e-06	804	CGGAAAAA	0.000156121												804
									805	CAAAGGAG	7.31722e-05	805	ACGAGGCG	1.74858e-06	805	AGTGGGAG	8.5783e-06												805	CGGGGGAG	5.12116e-05	805	AGAAGGTG	7.89575e-07	805	CGGAAAAC	2.51807e-06												805
									806	CAAAGGAT	4.06512e-06	806	ACGAGGGG	1.74858e-06	806	AGTGGGGA	2.14457e-06												806	CGGGGGCA	8.53526e-06	806	AGAAGTAG	1.57915e-06	806	CGGAAAAG	7.55422e-06												806
									807	CAAAGGCA	1.21954e-05	807	ACGCAAAA	2.62287e-06	807	AGTGGGGG	2.14457e-05												807	CGGGGGCG	4.26763e-05	807	AGAAGTGG	3.1583e-06	807	CGGAAAAT	1.00723e-05												807
									808	CAAAGGCG	0.000113824	808	ACGCGCAG	8.74291e-07	808	AGTGTGGG	2.14457e-06												808	CGGGGGGG	0.000110958	808	AGAATAAA	2.36872e-06	808	CGGAAACA	5.03615e-06												808
									809	CAAAGGGA	4.06512e-06	809	ACGGAAAA	4.8086e-05	809	AGTGTTGG	2.14457e-06												809	CGGGGGGT	8.53526e-06	809	AGAATAAG	3.1583e-06	809	CGGAAACG	2.51807e-06												809
									810	CAAAGGGC	4.06512e-06	810	ACGGAAAG	6.12004e-06	810	AGTTTTTG	2.14457e-06												810	CGGGGGTG	8.53526e-06	810	AGAATGCA	7.89575e-07	810	CGGAAAGG	2.51807e-06												810
									811	CAAAGGGG	0.000308949	811	ACGGAAAT	3.49716e-06	811	ATAAAAAA	1.5012e-05												811	CGGGGGTT	8.53526e-06	811	AGAATGGG	3.94787e-06	811	CGGAAATA	2.51807e-06												811
									812	CAAAGGGT	4.06512e-06	812	ACGGAAGT	8.74291e-07	812	ATAAAAAG	8.5783e-06												812	CGGGGTAA	4.26763e-06	812	AGACAAAA	4.42162e-05	812	CGGAACAA	5.03615e-06												812
									813	CAAAGTGG	8.13025e-06	813	ACGGACAA	2.62287e-06	813	ATAAAAAT	4.28915e-06												813	CGGGGTAG	4.26763e-06	813	AGACAAAG	3.94787e-06	813	CGGAAGGG	5.03615e-06												813
									814	CAACAAAA	8.13025e-06	814	ACGGACAG	5.24575e-06	814	ATAAAACA	2.14457e-06												814	CGGGTAAG	4.26763e-06	814	AGACAACA	1.57915e-06	814	CGGAATAA	2.51807e-06												814
									815	CAACAAAG	8.13025e-06	815	ACGGACAT	1.74858e-06	815	ATAAAATA	4.28915e-06												815	CGTGTAAG	4.26763e-06	815	AGACAATA	1.57915e-06	815	CGGACAAA	2.01446e-05												815
									816	CAACACAG	4.06512e-06	816	ACGGAGAA	2.62287e-06	816	ATAAACAA	6.43372e-06												816	CTAAAAAA	3.41411e-05	816	AGACACAA	3.1583e-06	816	CGGACAAC	2.51807e-06												816
									817	CAACAGCG	4.06512e-06	817	ACGGAGAG	2.62287e-06	817	ATAAAGAG	2.14457e-06												817	CTAAAACA	4.26763e-06	817	AGACACAG	7.89575e-06	817	CGGACAAG	2.51807e-06												817
									818	CAACAGGG	8.13025e-06	818	ACGGAGTG	1.74858e-06	818	ATAAAGCG	2.14457e-06												818	CTAAAGGG	1.28029e-05	818	AGACAGCG	1.57915e-06	818	CGGACAAT	2.51807e-06												818
									819	CAACCGAG	4.06512e-06	819	ACGGATAA	1.74858e-06	819	ATAAAGGG	2.35903e-05												819	CTACAAAA	4.26763e-06	819	AGACAGGG	4.73745e-06	819	CGGAGAAA	5.03615e-06												819
									820	CAAGAAAA	2.43907e-05	820	ACGGCAAA	7.86862e-06	820	ATAAAGGT	6.43372e-06												820	CTACGGGG	1.28029e-05	820	AGACCACG	1.57915e-06	820	CGGAGAAG	5.03615e-06												820
									821	CAAGAAAG	8.13025e-06	821	ACGGCAAG	2.62287e-06	821	ATAAAGTG	2.14457e-06												821	CTAGGAGG	4.26763e-06	821	AGACGAAA	4.73745e-06	821	CGGAGACA	2.51807e-06												821
									822	CAAGAACA	4.06512e-06	822	ACGGCAAT	8.74291e-07	822	ATAACACA	2.14457e-06												822	CTAGGGCG	4.26763e-06	822	AGACGAAG	7.10618e-06	822	CGGAGAGG	2.51807e-06												822
									823	CAAGACAA	8.13025e-06	823	ACGGCGAG	8.74291e-07	823	ATAAGAAA	4.28915e-06												823	CTAGGGGG	8.53526e-06	823	AGACGCAA	3.1583e-06	823	CGGAGCAA	2.51807e-06												823
									824	CAAGAGAG	4.06512e-06	824	ACGGCGGG	8.74291e-07	824	ATAAGAAG	2.14457e-06												824	CTAGTGGG	4.26763e-06	824	AGACGCAG	3.94787e-06	824	CGGAGCAG	2.51807e-06												824
									825	CAAGCAAA	4.06512e-06	825	ACGGGAAA	4.98346e-05	825	ATAAGCAA	2.14457e-06												825	CTCAAACA	4.26763e-06	825	AGACGGAA	3.1583e-06	825	CGGAGGAG	2.51807e-06												825
									826	CAAGCACG	4.06512e-06	826	ACGGGAAG	2.36059e-05	826	ATAAGGAA	2.14457e-06												826	CTGGAAAA	4.26763e-06	826	AGACGGAG	1.89498e-05	826	CGGCAAAA	1.00723e-05												826
									827	CAAGCGAA	4.06512e-06	827	ACGGGAAT	3.49716e-06	827	ATAAGGAG	1.28674e-05												827	CTGGGAAG	4.26763e-06	827	AGACGGCA	6.3166e-06	827	CGGCAAAG	2.51807e-06												827
									828	CAAGGAAA	6.5042e-05	828	ACGGGACG	1.74858e-06	828	ATAAGGCA	4.28915e-06												828	GAAAAAAA	0.00498459	828	AGACGGCG	3.1583e-06	828	CGGCACAG	2.51807e-06												828
									829	CAAGGAAG	1.62605e-05	829	ACGGGAGA	8.74291e-07	829	ATAAGGCG	4.28915e-06												829	GAAAAAAC	5.97468e-05	829	AGACGGGG	7.34305e-05	829	CGGCGAAG	2.51807e-06												829
									830	CAAGGACA	1.21954e-05	830	ACGGGAGT	5.24575e-06	830	ATAAGGGG	4.28915e-05												830	GAAAAAAG	0.00349519	830	AGACTGGG	1.57915e-06	830	CGGCGGAG	5.03615e-06												830
									831	CAAGGACG	2.03256e-05	831	ACGGGATA	8.74291e-07	831	ATAAGGGT	8.5783e-06												831	GAAAAAAT	2.98734e-05	831	AGAGAAAA	8.60637e-05	831	CGGGAAAA	0.000198928												831
									832	CAAGGAGG	4.06512e-06	832	ACGGGCAA	2.01087e-05	832	ATAAGGTG	2.14457e-06												832	GAAAAACA	0.0013443	832	AGAGAAAG	4.73745e-06	832	CGGGAAAG	1.76265e-05												832
									833	CAAGGCAA	1.21954e-05	833	ACGGGCAG	2.62287e-05	833	ATAAGTCG	2.14457e-06												833	GAAAAACC	8.53526e-06	833	AGAGAAAT	1.57915e-06	833	CGGGAAAT	7.55422e-06												833
									834	CAAGGCAG	4.87815e-05	834	ACGGGCCA	8.74291e-07	834	ATAAGTGG	2.14457e-06												834	GAAAAACG	0.000763906	834	AGAGAACA	9.4749e-06	834	CGGGAACA	1.00723e-05												834
									835	CAAGGCAT	4.06512e-06	835	ACGGGCGG	1.74858e-06	835	ATAATAAG	2.14457e-06												835	GAAAAACT	8.53526e-06	835	AGAGAACG	3.1583e-06	835	CGGGAATA	2.51807e-06												835
									836	CAAGGCGG	1.21954e-05	836	ACGGGCGT	1.74858e-06	836	ATAATGGG	2.14457e-06												836	GAAAAAGA	2.56058e-05	836	AGAGAAGT	1.57915e-06	836	CGGGAATT	2.51807e-06												836
									837	CAAGGCTG	4.06512e-06	837	ACGGGGAA	3.49716e-05	837	ATAATTAA	2.14457e-06												837	GAAAAAGG	0.000281664	837	AGAGAATA	1.57915e-06	837	CGGGACAA	1.25904e-05												837
									838	CAAGGGAA	1.21954e-05	838	ACGGGGAG	4.98346e-05	838	ATAGAAAA	6.43372e-06												838	GAAAAATA	4.26763e-05	838	AGAGACAA	5.52703e-06	838	CGGGACAG	7.55422e-06												838
									839	CAAGGGAG	8.53676e-05	839	ACGGGGAT	8.74291e-07	839	ATAGGAAA	2.14457e-06												839	GAAAAATG	3.41411e-05	839	AGAGACAG	1.57915e-06	839	CGGGACAT	2.51807e-06												839
									840	CAAGGGCA	1.62605e-05	840	ACGGGGCA	1.13658e-05	840	ATAGGCAA	2.14457e-06												840	GAAAACAA	0.000405425	840	AGAGAGAA	7.89575e-07	840	CGGGAGAG	5.03615e-06												840
									841	CAAGGGCG	2.43907e-05	841	ACGGGGCG	9.6172e-06	841	ATAGGGAA	2.14457e-06												841	GAAAACAC	4.26763e-06	841	AGAGAGAG	1.57915e-06	841	CGGGCAAA	5.79157e-05												841
									842	CAAGGGGG	0.000138214	842	ACGGGGGA	2.62287e-06	842	ATAGGGAG	4.28915e-06												842	GAAAACAG	0.000550524	842	AGAGAGCA	4.73745e-06	842	CGGGCAAG	7.55422e-06												842
									843	CAAGGGTG	4.06512e-06	843	ACGGGGGG	5.15832e-05	843	ATAGGGGG	6.43372e-06												843	GAAAACAT	4.26763e-06	843	AGAGAGCG	1.57915e-06	843	CGGGCAAT	5.03615e-06												843
									844	CACAAAAA	4.06512e-06	844	ACGGGGGT	2.0983e-05	844	ATAGGTAA	2.14457e-06												844	GAAAACCA	2.13382e-05	844	AGAGAGGA	1.57915e-06	844	CGGGCACA	5.03615e-06												844
									845	CACAAAAG	4.06512e-06	845	ACGGGGTA	4.37145e-06	845	ATATAGGG	2.14457e-06												845	GAAAACCG	2.98734e-05	845	AGAGAGGG	7.89575e-07	845	CGGGCACG	5.03615e-06												845
									846	CACAAGAG	4.06512e-06	846	ACGGGTAA	8.74291e-07	846	ATATAGTG	2.14457e-06												846	GAAAACGG	2.13382e-05	846	AGAGCAAA	1.42123e-05	846	CGGGCAGG	2.51807e-06												846
									847	CACACACG	4.06512e-06	847	ACGGGTAG	8.74291e-07	847	ATCAAAAA	6.43372e-06												847	GAAAAGAA	6.82821e-05	847	AGAGCAAG	7.89575e-07	847	CGGGCCAA	2.51807e-06												847
									848	CACAGAAA	4.06512e-06	848	ACGGGTAT	8.74291e-07	848	ATCAAGGG	2.14457e-06												848	GAAAAGAC	8.53526e-06	848	AGAGCACA	1.57915e-06	848	CGGGCCAG	2.51807e-06												848
									849	CACGCCAA	8.13025e-06	849	ACGGTGGG	8.74291e-07	849	ATCAGGGG	6.43372e-06												849	GAAAAGAG	0.000226184	849	AGAGCACG	7.89575e-07	849	CGGGCGAG	2.51807e-06												849
									850	CACGGCAG	1.62605e-05	850	ACGTAAAA	4.37145e-06	850	ATCGAGAG	2.14457e-06												850	GAAAAGCA	5.12116e-05	850	AGAGCGAG	1.57915e-06	850	CGGGGAAA	0.000156121												850
									851	CAGAAAAA	2.43907e-05	851	ACTAGCAA	8.74291e-07	851	ATCGGAAA	2.14457e-06												851	GAAAAGCG	0.000157902	851	AGAGCGGG	1.57915e-06	851	CGGGGAAG	9.31687e-05												851
									852	CAGAAAAG	4.06512e-06	852	ACTAGGAA	8.74291e-07	852	ATCGGAGA	2.14457e-06												852	GAAAAGGC	4.26763e-06	852	AGAGGAAA	4.57954e-05	852	CGGGGAAT	2.51807e-06												852
									853	CAGAAACA	1.21954e-05	853	ACTAGGGG	2.62287e-06	853	ATCGGGCG	2.14457e-06												853	GAAAAGGG	0.00025179	853	AGAGGAAC	7.89575e-07	853	CGGGGACA	2.26627e-05												853
									854	CAGACAAA	1.62605e-05	854	ACTAGGGT	8.74291e-07	854	ATCTAAAA	2.14457e-06												854	GAAAAGTA	1.70705e-05	854	AGAGGAAG	1.42123e-05	854	CGGGGACG	1.00723e-05												854
									855	CAGACAAG	4.06512e-06	855	ACTGGAAA	8.74291e-07	855	ATCTGGAA	2.14457e-06												855	GAAAAGTG	2.13382e-05	855	AGAGGACA	7.89575e-06	855	CGGGGAGA	2.51807e-06												855
									856	CAGAGAAA	2.03256e-05	856	ACTGGACG	8.74291e-07	856	ATCTGGAG	2.14457e-06												856	GAAAATAA	3.41411e-05	856	AGAGGACG	3.1583e-06	856	CGGGGAGG	5.03615e-06												856
									857	CAGAGCAA	4.06512e-06	857	ACTGGGAC	8.74291e-07	857	ATCTGGGG	6.43372e-06												857	GAAAATAG	6.40145e-05	857	AGAGGAGA	1.57915e-06	857	CGGGGATA	2.51807e-06												857
									858	CAGAGCAG	4.06512e-06	858	ACTGGGAG	1.74858e-06	858	ATGGCAAT	2.14457e-06												858	GAAAATAT	4.26763e-06	858	AGAGGAGG	2.36872e-06	858	CGGGGATT	2.51807e-06												858
									859	CAGATCTG	4.06512e-06	859	ACTGGGGG	8.74291e-07	859	ATGGCCAG	2.14457e-06												859	GAAACAAA	0.000128029	859	AGAGGCAA	5.52703e-06	859	CGGGGCAA	1.76265e-05												859
									860	CAGCAAAG	4.06512e-06	860	ACTTTGGT	8.74291e-07	860	ATGGGAAA	6.43372e-06												860	GAAACAAC	1.70705e-05	860	AGAGGCAG	7.89575e-06	860	CGGGGCAG	1.51084e-05												860
									861	CAGCAACG	4.06512e-06	861	AGAAAAAA	0.000428403	861	ATGGGGAA	6.43372e-06												861	GAAACAAG	0.000179241	861	AGAGGCGG	4.73745e-06	861	CGGGGCGA	2.51807e-06												861
									862	CAGGAAAA	8.13025e-05	862	AGAAAAAC	4.37145e-06	862	ATGGGGGG	6.43372e-06												862	GAAACAAT	8.53526e-06	862	AGAGGCTA	1.57915e-06	862	CGGGGGAA	5.03615e-06												862
									863	CAGGAAAC	4.06512e-06	863	AGAAAAAG	0.000107538	863	ATGGTGGG	2.14457e-06												863	GAAACACA	6.40145e-05	863	AGAGGGAA	2.84247e-05	863	CGGGGGAG	2.01446e-05												863
									864	CAGGAAAG	8.13025e-06	864	AGAAAAAT	4.37145e-06	864	ATGTGGAA	2.14457e-06												864	GAAACACG	7.25497e-05	864	AGAGGGAG	5.29015e-05	864	CGGGGGAT	2.51807e-06												864
									865	CAGGACAA	1.21954e-05	865	AGAAAACA	0.000131144	865	ATTAGGAG	2.14457e-06												865	GAAACAGA	4.26763e-06	865	AGAGGGCA	2.52664e-05	865	CGGGGGCA	7.55422e-06												865
									866	CAGGACAT	4.06512e-06	866	AGAAAACC	8.74291e-07	866	ATTATAAG	2.14457e-06												866	GAAACAGG	8.53526e-06	866	AGAGGGCG	3.31622e-05	866	CGGGGGCG	1.51084e-05												866
									867	CAGGAGAG	4.06512e-06	867	AGAAAACG	4.10917e-05	867	ATTGCCAG	2.14457e-06												867	GAAACCAA	4.26763e-05	867	AGAGGGGA	3.1583e-06	867	CGGGGGGG	3.77711e-05												867
									868	CAGGCAAG	1.62605e-05	868	AGAAAACT	2.62287e-06	868	CAAAAAAA	0.000113662												868	GAAACCAG	0.000119494	868	AGAGGGGC	1.57915e-06	868	CGGGGGGT	2.51807e-06												868
									869	CAGGCCAG	4.06512e-06	869	AGAAAAGG	2.0983e-05	869	CAAAAAAG	6.00481e-05												869	GAAACCGG	4.26763e-06	869	AGAGGGGG	0.000182392	869	CGGGGGTG	2.51807e-06												869
									870	CAGGGAAA	5.69117e-05	870	AGAAAATA	9.6172e-06	870	CAAAAAAT	4.28915e-06												870	GAAACGAG	4.26763e-05	870	AGAGGGTG	1.57915e-06	870	CGGGGGTT	7.55422e-06												870
									871	CAGGGAAG	2.84559e-05	871	AGAAAATT	8.74291e-07	871	CAAAAACA	2.78795e-05												871	GAAACGCG	4.26763e-06	871	AGAGTCAA	3.1583e-06	871	CGGGGTAA	2.51807e-06												871
									872	CAGGGAGG	4.06512e-06	872	AGAAACAA	2.79773e-05	872	CAAAAACC	2.14457e-06												872	GAAACGGG	4.26763e-06	872	AGAGTGGG	1.57915e-06	872	CGGGGTAG	2.51807e-06												872
									873	CAGGGCAA	4.06512e-06	873	AGAAACAC	2.62287e-06	873	CAAAAACG	2.78795e-05												873	GAAACGTG	1.28029e-05	873	AGATACAA	2.36872e-06	873	CGGGGTAT	2.51807e-06												873
									874	CAGGGCAG	4.06512e-05	874	AGAAACAG	2.44801e-05	874	CAAAAAGA	4.28915e-06												874	GAAACTAA	4.26763e-06	874	AGATGAAT	1.57915e-06	874	CGGGTAAG	2.51807e-06												874
									875	CAGGGGAA	8.13025e-06	875	AGAAACAT	2.62287e-06	875	CAAAAAGG	4.28915e-06												875	GAAACTAG	8.53526e-06	875	AGATGGAA	7.89575e-07	875	CGGGTAAT	2.51807e-06												875
									876	CAGGGGAG	3.65861e-05	876	AGAAACCA	6.12004e-06	876	CAAAAATA	2.14457e-06												876	GAAAGAAA	0.000550524	876	AGATGGCC	7.89575e-07	876	CGTGGGTG	2.51807e-06												876
									877	CAGGGGAT	4.06512e-06	877	AGAAACCG	8.74291e-07	877	CAAAAATT	2.14457e-06												877	GAAAGAAG	0.000290199	877	AGATGGGG	3.94787e-06	877	CTAAAAAA	2.76988e-05												877
									878	CAGGGGGG	8.13025e-06	878	AGAAACCT	2.62287e-06	878	CAAAACAA	1.07229e-05												878	GAAAGAAT	1.70705e-05	878	AGCAAAAA	0.000499801	878	CTAAAAAG	2.51807e-06												878
									879	CAGGTACG	4.06512e-06	879	AGAAACGA	8.74291e-07	879	CAAAACAG	1.28674e-05												879	GAAAGACA	5.97468e-05	879	AGCAAAAC	2.36872e-06	879	CTAAAACA	2.51807e-06												879
									880	CAGTAAAG	4.06512e-06	880	AGAAACGG	3.49716e-06	880	CAAAAGAG	3.0024e-05												880	GAAAGACG	6.40145e-05	880	AGCAAAAG	4.34266e-05	880	CTAAAAGG	2.51807e-06												880
									881	CAGTACAA	8.13025e-06	881	AGAAACTA	8.74291e-07	881	CAAAAGCG	6.43372e-06												881	GAAAGAGG	0.000140832	881	AGCAAAAT	4.73745e-06	881	CTAAACAA	2.51807e-06												881
									882	CATAAAAG	4.06512e-06	882	AGAAAGAA	1.66115e-05	882	CAAAAGGG	7.29155e-05												882	GAAAGATA	1.28029e-05	882	AGCAAACA	1.57915e-05	882	CTAAAGGG	5.03615e-06												882
									883	CATAGGGG	8.13025e-06	883	AGAAAGAG	1.57372e-05	883	CAAAAGGT	8.5783e-06												883	GAAAGCAA	8.1085e-05	883	AGCAAACG	3.1583e-06	883	CTAAGGGG	2.51807e-06												883
									884	CCAAAAAA	4.06512e-06	884	AGAAAGCA	6.99433e-06	884	CAAAAGTG	6.43372e-06												884	GAAAGCAG	5.97468e-05	884	AGCAAAGA	3.94787e-06	884	CTACAAAA	2.51807e-06												884
									885	CCAAAAAG	1.21954e-05	885	AGAAAGCG	7.86862e-06	885	CAAAATAA	6.43372e-06												885	GAAAGCGG	2.98734e-05	885	AGCAAAGG	3.1583e-06	885	CTACGGAG	2.51807e-06												885
									886	CCAAAAAT	8.13025e-06	886	AGAAAGGG	6.12004e-05	886	CAAACAAA	8.5783e-06												886	GAAAGGAA	0.0013059	886	AGCAAATA	1.57915e-06	886	CTACGGGG	1.51084e-05												886
									887	CCAAAACA	4.06512e-06	887	AGAAAGGT	1.74858e-06	887	CAAACAAG	2.14457e-06												887	GAAAGGAG	0.000879132	887	AGCAACAA	7.89575e-06	887	CTAGAGAG	2.51807e-06												887
									888	CCAAAACG	4.06512e-06	888	AGAAAGTA	1.74858e-06	888	CAAACACA	2.14457e-06												888	GAAAGGCA	5.54792e-05	888	AGCAACCA	1.57915e-06	888	CTAGAGGC	2.51807e-06												888
									889	CCAAACAA	8.13025e-06	889	AGAAAGTG	5.24575e-06	889	CAAACACG	2.14457e-06												889	GAAAGGCG	0.000247523	889	AGCAAGAA	6.3166e-06	889	CTAGGGAG	2.51807e-06												889
									890	CCAAACGG	4.06512e-06	890	AGAAATAA	2.62287e-06	890	CAAACAGG	1.28674e-05												890	GAAAGGGA	2.98734e-05	890	AGCAAGAG	3.1583e-06	890	CTAGGGGG	2.01446e-05												890
									891	CCAAAGAG	4.06512e-06	891	AGAAATAG	8.74291e-07	891	CAAACCTA	2.14457e-06												891	GAAAGGGC	4.26763e-06	891	AGCAAGCA	1.57915e-06	891	CTATGGGG	5.03615e-06												891
									892	CCAAAGGG	1.21954e-05	892	AGAACAAA	2.01087e-05	892	CAAAGAAA	3.0024e-05												892	GAAAGGGG	0.00268007	892	AGCAAGGG	1.18436e-05	892	CTGGGGGG	2.51807e-06												892
									893	CCAAGGAA	4.06512e-06	893	AGAACAAC	8.74291e-07	893	CAAAGAAG	1.07229e-05												893	GAAAGGGT	4.26763e-06	893	AGCAAGTA	1.57915e-06	893	CTGGGGTG	2.51807e-06												893
									894	CCAAGGCA	4.06512e-06	894	AGAACAAG	6.99433e-06	894	CAAAGAGA	2.14457e-06												894	GAAAGGTA	4.26763e-06	894	AGCAATAA	1.57915e-06	894	GAAAAAAA	0.00823662												894
									895	CCAAGGGG	4.06512e-06	895	AGAACACA	9.6172e-06	895	CAAAGCAA	1.07229e-05												895	GAAAGTAA	4.26763e-06	895	AGCAATCA	1.57915e-06	895	GAAAAAAC	2.51807e-05												895
									896	CCAGGAAG	4.06512e-06	896	AGAACACG	8.74291e-06	896	CAAAGGAA	3.64578e-05												896	GAAAGTAG	8.53526e-06	896	AGCACAAA	6.3166e-06	896	GAAAAAAG	0.00275477												896
									897	CCAGGGAG	4.06512e-06	897	AGAACAGG	2.62287e-06	897	CAAAGGAC	4.28915e-06												897	GAAAGTGG	8.53526e-06	897	AGCACACA	3.1583e-06	897	GAAAAAAT	0.000100723												897
									898	CCGATCTG	0.000101628	898	AGAACATA	8.74291e-07	898	CAAAGGAG	6.43372e-05												898	GAAATAAA	1.28029e-05	898	AGCACAGG	1.57915e-06	898	GAAAAACA	0.00054894												898
									899	CCGGAAAA	4.06512e-06	899	AGAACCAA	1.74858e-06	899	CAAAGGCA	1.28674e-05												899	GAAATAAG	1.70705e-05	899	AGCACCAA	7.89575e-07	899	GAAAAACC	5.03615e-06												899
									900	CGAAAAAA	0.000138214	900	AGAACCAG	2.62287e-06	900	CAAAGGCG	1.71566e-05												900	GAAATACA	4.26763e-06	900	AGCACGGG	7.89575e-07	900	GAAAAACG	0.000231663												900
									901	CGAAAAAC	4.06512e-06	901	AGAACCAT	1.74858e-06	901	CAAAGGCT	2.14457e-06												901	GAAATACG	4.26763e-06	901	AGCAGAAA	4.18475e-05	901	GAAAAAGA	2.51807e-05												901
									902	CGAAAAAG	5.28466e-05	902	AGAACGCA	8.74291e-07	902	CAAAGGGA	4.28915e-06												902	GAAATAGG	4.26763e-06	902	AGCAGAAG	1.50019e-05	902	GAAAAAGG	0.000435627												902
									903	CGAAAACA	6.5042e-05	903	AGAACGCG	8.74291e-07	903	CAAAGGGG	0.00017371												903	GAAATGAA	4.26763e-06	903	AGCAGACA	1.57915e-06	903	GAAAAAGT	5.03615e-06												903
									904	CGAAAACG	3.2521e-05	904	AGAACGGC	8.74291e-07	904	CAAAGGGT	2.14457e-06												904	GAAATGAG	4.26763e-06	904	AGCAGACG	2.36872e-06	904	GAAAAATA	6.29518e-05												904
									905	CGAAAAGG	4.06512e-06	905	AGAACGGG	8.74291e-06	905	CAAAGTAG	2.14457e-06												905	GAAATGGG	8.53526e-06	905	AGCAGCAA	5.52703e-06	905	GAAAAATG	4.02892e-05												905
									906	CGAAAATT	8.13025e-06	906	AGAAGAAA	0.000117155	906	CAAATAAG	2.14457e-06												906	GAACAAAA	4.69439e-05	906	AGCAGCAG	1.57915e-06	906	GAAAACAA	0.000334904												906
									907	CGAAACAA	1.62605e-05	907	AGAAGAAG	2.53544e-05	907	CAAATGAA	4.28915e-06												907	GAACAAAG	2.98734e-05	907	AGCAGCAT	7.89575e-07	907	GAAAACAC	5.03615e-06												907
									908	CGAAACAG	4.06512e-05	908	AGAAGACA	1.04915e-05	908	CAAATGGG	4.28915e-06												908	GAACAAAT	4.26763e-06	908	AGCAGCGG	3.1583e-06	908	GAAAACAG	0.000198928												908
									909	CGAAACCG	4.06512e-06	909	AGAAGACG	3.49716e-06	909	CAACAAAA	4.28915e-06												909	GAACAACA	7.68174e-05	909	AGCAGGAA	4.02683e-05	909	GAAAACAT	1.76265e-05												909
									910	CGAAAGCA	1.21954e-05	910	AGAAGAGG	1.48629e-05	910	CAACAAAG	6.43372e-06												910	GAACAACG	1.28029e-05	910	AGCAGGAC	1.57915e-06	910	GAAAACCA	5.03615e-06												910
									911	CGAAAGCG	4.06512e-06	911	AGAAGCAA	9.6172e-06	911	CAACAACG	2.14457e-06												911	GAACACAA	8.53526e-06	911	AGCAGGAG	3.711e-05	911	GAAAACCG	5.03615e-06												911
									912	CGAAAGGG	4.06512e-06	912	AGAAGCAG	6.99433e-06	912	CAACAGAG	8.5783e-06												912	GAACACAG	3.41411e-05	912	AGCAGGCA	4.73745e-06	912	GAAAACGG	1.00723e-05												912
									913	CGAAATCG	4.06512e-06	913	AGAAGCAT	1.74858e-06	913	CAACAGGG	2.14457e-06												913	GAACAGAG	4.26763e-06	913	AGCAGGCG	4.73745e-06	913	GAAAACTA	7.55422e-06												913
									914	CGAACAAG	1.21954e-05	914	AGAAGCGG	4.37145e-06	914	CAACGGAT	6.43372e-06												914	GAACAGCG	4.26763e-06	914	AGCAGGGA	6.3166e-06	914	GAAAACTG	1.00723e-05												914
									915	CGAACACA	8.13025e-06	915	AGAAGGAA	8.21834e-05	915	CAACGGCG	2.14457e-06												915	GAACATAG	4.26763e-06	915	AGCAGGGG	0.000177654	915	GAAAAGAA	0.000113313												915
									916	CGAACATA	4.06512e-06	916	AGAAGGAC	1.74858e-06	916	CAAGAAAA	4.28915e-06												916	GAACCACA	4.26763e-06	916	AGCAGGGT	1.57915e-06	916	GAAAAGAG	0.00574373												916
									917	CGAACGCG	4.06512e-06	917	AGAAGGAG	7.43147e-05	917	CAAGGAAA	1.93012e-05												917	GAACGAAA	4.26763e-06	917	AGCAGGTG	1.57915e-06	917	GAAAAGAT	7.55422e-06												917
									918	CGAAGAAA	8.13025e-06	918	AGAAGGCA	1.66115e-05	918	CAAGGAAG	4.28915e-06												918	GAACGACA	1.28029e-05	918	AGCAGTAG	1.57915e-06	918	GAAAAGCA	2.51807e-05												918
									919	CGAAGAAG	4.06512e-06	919	AGAAGGCG	1.39887e-05	919	CAAGGACG	4.28915e-06												919	GAACGAGG	1.28029e-05	919	AGCAGTGG	2.36872e-06	919	GAAAAGCG	3.5253e-05												919
									920	CGAAGACA	2.03256e-05	920	AGAAGGGA	6.99433e-06	920	CAAGGCAA	2.14457e-05												920	GAACGCAA	4.26763e-06	920	AGCCAAAA	7.89575e-06	920	GAAAAGGA	1.25904e-05												920
									921	CGAAGCAA	4.06512e-06	921	AGAAGGGG	0.000414414	921	CAAGGCAG	8.5783e-06												921	GAACGGAG	4.26763e-06	921	AGCCACAA	1.57915e-06	921	GAAAAGGG	0.0013925												921
									922	CGAAGGAA	4.06512e-06	922	AGAAGGTA	5.24575e-06	922	CAAGGGAA	6.43372e-06												922	GAACGGCG	1.28029e-05	922	AGCCAGCA	1.57915e-06	922	GAAAAGGT	2.51807e-06												922
									923	CGAAGGCA	1.21954e-05	923	AGAAGGTG	8.74291e-07	923	CAAGGGAC	4.28915e-06												923	GAACGGGG	1.70705e-05	923	AGCCAGGG	7.89575e-07	923	GAAAAGTA	2.51807e-06												923
									924	CGAAGGGG	4.06512e-06	924	AGAAGTAA	8.74291e-07	924	CAAGGGAG	3.0024e-05												924	GAAGAAAA	0.0011608	924	AGCCGGAA	7.89575e-07	924	GAAAAGTG	2.76988e-05												924
									925	CGAATTAG	4.06512e-06	925	AGAAGTAG	8.74291e-07	925	CAAGGGCA	4.28915e-06												925	GAAGAAAC	8.53526e-06	925	AGCCGGAG	6.3166e-06	925	GAAAATAA	4.28073e-05												925
									926	CGACAAAA	4.06512e-06	926	AGAAGTGG	3.49716e-06	926	CAAGGGCG	1.07229e-05												926	GAAGAAAG	0.000294467	926	AGCCGGGG	1.26332e-05	926	GAAAATAG	4.02892e-05												926
									927	CGACAAAG	4.06512e-06	927	AGAATAAA	2.62287e-06	927	CAAGGGGA	2.14457e-06												927	GAAGAACA	0.000140832	927	AGCGAAAA	0.000275562	927	GAAAATAT	1.00723e-05												927
									928	CGACACAG	1.62605e-05	928	AGAATAAG	2.62287e-06	928	CAAGGGGG	1.28674e-05												928	GAAGAACC	8.53526e-06	928	AGCGAAAC	7.89575e-07	928	GAAAATCG	2.51807e-06												928
									929	CGACAGGG	4.06512e-06	929	AGAATACG	8.74291e-07	929	CACAAAAA	6.43372e-06												929	GAAGAACG	8.53526e-05	929	AGCGAAAG	1.50019e-05	929	GAAAATGG	1.51084e-05												929
									930	CGACCAAG	4.06512e-06	930	AGAATGCA	8.74291e-07	930	CACAAGAG	4.28915e-06												930	GAAGAAGG	5.12116e-05	930	AGCGAAAT	6.3166e-06	930	GAAAATTA	5.03615e-06												930
									931	CGACGGAA	1.21954e-05	931	AGAATGGG	2.62287e-06	931	CACAGGAG	2.14457e-06												931	GAAGAATA	8.53526e-06	931	AGCGAACA	6.3166e-06	931	GAAACAAA	0.000115831												931
									932	CGACGGGG	4.06512e-06	932	AGACAAAA	4.72117e-05	932	CACAGGGG	2.14457e-06												932	GAAGAATG	4.26763e-06	932	AGCGAATA	7.89575e-07	932	GAAACAAC	1.25904e-05												932
									933	CGAGAAAA	7.72373e-05	933	AGACAAAG	8.74291e-06	933	CACGGCAA	2.14457e-06												933	GAAGACAA	0.000132297	933	AGCGACAA	1.42123e-05	933	GAAACAAG	8.56145e-05												933
									934	CGAGAAAG	4.06512e-06	934	AGACAACA	8.74291e-07	934	CACGGGGG	6.43372e-06												934	GAAGACAC	4.26763e-06	934	AGCGAGAA	7.89575e-06	934	GAAACAAT	7.55422e-06												934
									935	CGAGAACA	1.21954e-05	935	AGACAAGG	8.74291e-07	935	CAGAAAAA	8.5783e-06												935	GAAGACAG	5.97468e-05	935	AGCGAGAG	6.3166e-06	935	GAAACACA	1.51084e-05												935
									936	CGAGAACG	4.06512e-06	936	AGACAATA	8.74291e-07	936	CAGAAATG	2.14457e-06												936	GAAGACCA	3.84087e-05	936	AGCGAGCA	3.1583e-06	936	GAAACACG	1.25904e-05												936
									937	CGAGACAA	4.06512e-06	937	AGACACAA	2.62287e-06	937	CAGAACAG	6.43372e-06												937	GAAGAGAA	2.13382e-05	937	AGCGAGCG	1.57915e-06	937	GAAACAGG	1.00723e-05												937
									938	CGAGCAAA	1.62605e-05	938	AGACACAG	5.24575e-06	938	CAGACCAG	2.14457e-06												938	GAAGAGAC	8.53526e-06	938	AGCGAGGG	7.89575e-07	938	GAAACATA	5.03615e-06												938
									939	CGAGCAAT	4.06512e-06	939	AGACAGAA	8.74291e-07	939	CAGAGAAG	2.14457e-06												939	GAAGAGAG	5.54792e-05	939	AGCGAGTA	1.57915e-06	939	GAAACATG	5.03615e-06												939
									940	CGAGCACG	4.06512e-06	940	AGACAGCG	8.74291e-07	940	CAGAGCAA	4.28915e-06												940	GAAGAGCA	7.68174e-05	940	AGCGCAAA	9.4749e-06	940	GAAACCAA	1.00723e-05												940
									941	CGAGGAAA	3.65861e-05	941	AGACAGGG	3.49716e-06	941	CAGGAAAA	4.71806e-05												941	GAAGAGCG	5.12116e-05	941	AGCGCAAG	6.3166e-06	941	GAAACCAG	1.25904e-05												941
									942	CGAGGAAG	2.43907e-05	942	AGACATAA	8.74291e-07	942	CAGGAAAG	6.43372e-06												942	GAAGAGGG	3.84087e-05	942	AGCGCACA	1.57915e-06	942	GAAACGAA	2.51807e-06												942
									943	CGAGGACA	8.13025e-06	943	AGACCAAA	8.74291e-07	943	CAGGAACA	2.14457e-06												943	GAAGAGTA	8.53526e-06	943	AGCGCAGG	1.57915e-06	943	GAAACGAG	1.25904e-05												943
									944	CGAGGACG	2.03256e-05	944	AGACCACG	8.74291e-07	944	CAGGAAGG	2.14457e-06												944	GAAGCAAA	2.98734e-05	944	AGCGCGAG	1.57915e-06	944	GAAACGCA	2.51807e-06												944
									945	CGAGGAGG	8.13025e-06	945	AGACGAAA	1.04915e-05	945	CAGGACAA	1.07229e-05												945	GAAGCAAC	4.26763e-06	945	AGCGCGCG	1.57915e-06	945	GAAACGGG	1.25904e-05												945
									946	CGAGGCAA	1.21954e-05	946	AGACGAAG	8.74291e-06	946	CAGGAGAA	2.14457e-06												946	GAAGCAAG	7.68174e-05	946	AGCGCGGG	7.89575e-07	946	GAAACTAA	2.51807e-06												946
									947	CGAGGCAG	8.13025e-06	947	AGACGACA	8.74291e-07	947	CAGGATTA	2.14457e-06												947	GAAGCACA	1.28029e-05	947	AGCGGAAA	0.000345044	947	GAAACTCG	2.51807e-06												947
									948	CGAGGCGG	1.62605e-05	948	AGACGAGG	2.62287e-06	948	CAGGCAAA	1.07229e-05												948	GAAGCACG	1.28029e-05	948	AGCGGAAC	2.36872e-06	948	GAAAGAAA	0.00185834												948
									949	CGAGGGAA	8.13025e-06	949	AGACGAGT	8.74291e-07	949	CAGGCAAG	6.43372e-06												949	GAAGCAGG	1.70705e-05	949	AGCGGAAG	8.76428e-05	949	GAAAGAAC	5.03615e-06												949
									950	CGAGGGAG	5.28466e-05	950	AGACGCAA	3.49716e-06	950	CAGGCGGT	2.14457e-06												950	GAAGCCAG	2.98734e-05	950	AGCGGAAT	1.57915e-06	950	GAAAGAAG	0.00569336												950
									951	CGAGGGCA	4.06512e-06	951	AGACGCAG	4.37145e-06	951	CAGGGAAA	2.14457e-05												951	GAAGCGAG	1.70705e-05	951	AGCGGACA	3.23726e-05	951	GAAAGAAT	2.26627e-05												951
									952	CGAGGGCG	4.47164e-05	952	AGACGCGG	8.74291e-07	952	CAGGGAAG	6.43372e-06												952	GAAGCGCG	4.26763e-06	952	AGCGGACG	1.1054e-05	952	GAAAGACA	4.28073e-05												952
									953	CGAGGGGG	4.06512e-05	953	AGACGGAA	1.66115e-05	953	CAGGGCAA	2.14457e-06												953	GAAGCGGG	1.28029e-05	953	AGCGGAGG	1.97394e-05	953	GAAAGACG	7.55422e-05												953
									954	CGATCTAA	4.06512e-06	954	AGACGGAG	3.14745e-05	954	CAGGGCAG	8.5783e-06												954	GAAGCGTG	4.26763e-06	954	AGCGGAGT	1.57915e-06	954	GAAAGAGA	7.05061e-05												954
									955	CGATCTAG	8.13025e-06	955	AGACGGCA	3.49716e-06	955	CAGGGGAA	2.14457e-06												955	GAAGGAAA	0.000951682	955	AGCGGATA	3.1583e-06	955	GAAAGAGG	0.00033994												955
									956	CGATCTCA	4.06512e-06	956	AGACGGCG	1.48629e-05	956	CAGGGGAG	8.5783e-06												956	GAAGGAAG	0.000670018	956	AGCGGATT	1.57915e-06	956	GAAAGATA	7.55422e-06												956
									957	CGATCTCG	1.21954e-05	957	AGACGGCT	8.74291e-07	957	CAGGGGGG	1.07229e-05												957	GAAGGAAT	2.13382e-05	957	AGCGGCAA	4.65849e-05	957	GAAAGATG	2.01446e-05												957
									958	CGATCTGG	3.2521e-05	958	AGACGGGA	1.74858e-06	958	CAGGGGGT	2.14457e-06												958	GAAGGACA	0.000149367	958	AGCGGCAG	2.76351e-05	958	GAAAGATT	2.51807e-06												958
									959	CGCAAAAA	8.13025e-06	959	AGACGGGG	9.96692e-05	959	CAGGTAAG	2.14457e-06												959	GAAGGACG	0.000187776	959	AGCGGCAT	2.36872e-06	959	GAAAGCAA	8.05783e-05												959
									960	CGCAAAAG	1.21954e-05	960	AGACTGGG	8.74291e-07	960	CAGGTCAG	2.14457e-06												960	GAAGGAGA	4.26763e-06	960	AGCGGCCA	1.57915e-06	960	GAAAGCAG	0.000103241												960
									961	CGCGAAAA	8.13025e-06	961	AGAGAAAA	9.44234e-05	961	CATAAGGG	2.14457e-06												961	GAAGGAGG	0.000106691	961	AGCGGCGG	1.1054e-05	961	GAAAGCCG	2.51807e-06												961
									962	CGCGGGGG	4.06512e-06	962	AGAGAAAC	1.74858e-06	962	CATGAAAA	2.14457e-06												962	GAAGGATA	4.26763e-06	962	AGCGGGAA	0.000237662	962	GAAAGCGA	2.51807e-06												962
									963	CGGAAAAA	0.00048375	963	AGAGAAAG	4.37145e-06	963	CATTGTAT	2.14457e-06												963	GAAGGCAA	0.000209114	963	AGCGGGAC	8.68533e-06	963	GAAAGCGG	3.5253e-05												963
									964	CGGAAAAG	0.000117889	964	AGAGAAAT	1.74858e-06	964	CCAAAACA	2.14457e-06												964	GAAGGCAG	0.000349946	964	AGCGGGAG	0.000511645	964	GAAAGGAA	0.0344221												964
									965	CGGAAAAT	8.13025e-06	965	AGAGAACA	1.74858e-05	965	CCAAAAGG	2.14457e-06												965	GAAGGCAT	4.26763e-06	965	AGCGGGAT	7.89575e-06	965	GAAAGGAC	3.2735e-05												965
									966	CGGAAACA	0.000117889	966	AGAGAACG	4.37145e-06	966	CCAAAGAG	8.5783e-06												966	GAAGGCCG	1.28029e-05	966	AGCGGGCA	0.00014923	966	GAAAGGAG	0.00478686												966
									967	CGGAAACG	4.06512e-05	967	AGAGAAGT	8.74291e-07	967	CCAAAGGG	8.5783e-06												967	GAAGGCGG	0.000102423	967	AGCGGGCC	1.57915e-06	967	GAAAGGAT	0.000153603												967
									968	CGGAAAGA	4.06512e-06	968	AGAGAATA	8.74291e-07	968	CCAACAGG	2.14457e-06												968	GAAGGGAA	0.000256058	968	AGCGGGCG	0.000114488	968	GAAAGGCA	0.000395338												968
									969	CGGAAATA	8.13025e-06	969	AGAGACAA	1.04915e-05	969	CCAAGGAG	6.43372e-06												969	GAAGGGAG	0.00143819	969	AGCGGGCT	1.57915e-06	969	GAAAGGCG	0.000788157												969
									970	CGGAAATG	8.13025e-06	970	AGAGACAG	2.62287e-06	970	CCAAGGGG	2.14457e-06												970	GAAGGGCA	0.000448101	970	AGCGGGGA	1.57915e-05	970	GAAAGGCT	2.51807e-06												970
									971	CGGAACAA	2.43907e-05	971	AGAGACAT	8.74291e-07	971	CCACGGGG	2.14457e-06												971	GAAGGGCG	0.000879132	971	AGCGGGGC	1.57915e-06	971	GAAAGGGA	0.000428072												971
									972	CGGAACAG	2.03256e-05	972	AGAGACCA	4.37145e-06	972	CCAGAAAA	2.14457e-06												972	GAAGGGGA	2.98734e-05	972	AGCGGGGG	0.00174022	972	GAAAGGGC	1.25904e-05												972
									973	CGGAAGAA	8.13025e-06	973	AGAGACTA	1.74858e-06	973	CCAGGGCA	6.43372e-06												973	GAAGGGGC	4.26763e-06	973	AGCGGGGT	2.52664e-05	973	GAAAGGGG	0.0489513												973
									974	CGGAAGAC	4.06512e-06	974	AGAGAGAA	8.74291e-07	974	CCAGGGGG	2.14457e-06												974	GAAGGGGG	0.00316232	974	AGCGGGTA	4.73745e-06	974	GAAAGGGT	6.04338e-05												974
									975	CGGAAGAG	4.06512e-06	975	AGAGAGAG	8.74291e-07	975	CCCCTGGG	2.14457e-06												975	GAAGGGGT	4.26763e-06	975	AGCGGGTG	1.42123e-05	975	GAAAGGTA	0.000181301												975
									976	CGGAAGCA	4.06512e-06	976	AGAGAGCA	2.62287e-06	976	CCCGCGCC	2.14457e-06												976	GAAGGGTA	4.26763e-06	976	AGCGGGTT	1.57915e-06	976	GAAAGGTG	8.56145e-05												976
									977	CGGAAGCG	4.06512e-06	977	AGAGAGCG	8.74291e-07	977	CCGATCTA	4.28915e-06												977	GAAGGGTG	5.97468e-05	977	AGCGGTAA	1.57915e-06	977	GAAAGGTT	8.56145e-05												977
									978	CGGAAGGG	4.06512e-06	978	AGAGAGGA	8.74291e-07	978	CCGATCTG	2.14457e-05												978	GAAGGGTT	4.26763e-06	978	AGCGGTAG	1.57915e-06	978	GAAAGTAA	8.81326e-05												978
									979	CGGAAGTG	4.06512e-06	979	AGAGAGGG	1.74858e-06	979	CCGGAAAA	4.28915e-06												979	GAAGGTAA	4.26763e-06	979	AGCGGTCG	1.57915e-06	979	GAAAGTAG	5.79157e-05												979
									980	CGGAATAA	4.06512e-06	980	AGAGAGTA	2.62287e-06	980	CCGGAAAG	2.14457e-06												980	GAAGGTCA	4.26763e-06	980	AGCGGTGG	7.89575e-06	980	GAAAGTAT	5.03615e-06												980
									981	CGGACAAA	8.13025e-05	981	AGAGCAAA	2.27316e-05	981	CCTACATG	2.14457e-06												981	GAAGGTGG	1.28029e-05	981	AGCGTGGG	5.52703e-06	981	GAAAGTGG	8.05783e-05												981
									982	CGGACAAG	5.28466e-05	982	AGAGCAAG	8.74291e-06	982	CGAAAAAA	9.86504e-05												982	GAAGGTGT	4.26763e-06	982	AGCGTTAG	1.57915e-06	982	GAAAGTTA	2.51807e-06												982
									983	CGGACACA	2.03256e-05	983	AGAGCACA	8.74291e-07	983	CGAAAAAC	2.14457e-06												983	GAAGTAAA	4.26763e-06	983	AGCTAGGG	5.52703e-06	983	GAAAGTTG	2.51807e-06												983
									984	CGGACACG	2.03256e-05	984	AGAGCACG	8.74291e-07	984	CGAAAAAG	1.93012e-05												984	GAAGTAAG	1.28029e-05	984	AGCTGAAG	3.1583e-06	984	GAAANAAG	2.51807e-06												984
									985	CGGACAGG	4.06512e-06	985	AGAGCAGG	8.74291e-07	985	CGAAAAAT	4.28915e-06												985	GAAGTACA	4.26763e-06	985	AGCTGACA	7.89575e-07	985	GAAANGAA	2.51807e-06												985
									986	CGGACATA	4.06512e-06	986	AGAGCATG	8.74291e-07	986	CGAAAACA	6.43372e-06												986	GAAGTCAG	4.26763e-06	986	AGCTGGAG	1.57915e-06	986	GAAANGGG	7.55422e-06												986
									987	CGGACATG	4.06512e-06	987	AGAGCCAA	8.74291e-07	987	CGAAAACC	6.43372e-06												987	GAAGTGCA	4.26763e-06	987	AGCTGGCG	1.57915e-06	987	GAAATAAA	2.01446e-05												987
									988	CGGACCAA	1.21954e-05	988	AGAGCCTA	8.74291e-07	988	CGAAAAGG	2.14457e-06												988	GAAGTGGG	4.26763e-06	988	AGCTGGGG	1.02645e-05	988	GAAATAAG	3.02169e-05												988
									989	CGGACCAG	1.21954e-05	989	AGAGCGAA	1.74858e-06	989	CGAAAATT	2.14457e-06												989	GAATAAAA	4.26763e-06	989	AGCTGTGG	7.89575e-07	989	GAAATGAA	5.53976e-05												989
									990	CGGACGAG	4.06512e-06	990	AGAGCGAG	8.74291e-07	990	CGAAACAA	6.43372e-06												990	GAATAAAG	1.70705e-05	990	AGCTTATG	1.57915e-06	990	GAAATGAG	1.00723e-05												990
									991	CGGACGTG	8.13025e-06	991	AGAGCGCG	1.74858e-06	991	CGAAACAG	1.5012e-05												991	GAATAACA	4.26763e-06	991	AGGAAAAA	0.000231345	991	GAAATGCA	2.51807e-06												991
									992	CGGAGAAA	2.43907e-05	992	AGAGCGGG	4.37145e-06	992	CGAAACCG	2.14457e-06												992	GAATAACG	4.26763e-06	992	AGGAAAAC	1.57915e-06	992	GAAATGGG	5.28795e-05												992
									993	CGGAGAAG	2.43907e-05	993	AGAGGAAA	7.34404e-05	993	CGAACAAA	2.14457e-06												993	GAATACAA	4.26763e-06	993	AGGAAAAG	4.89537e-05	993	GAAATGTA	2.51807e-06												993
									994	CGGAGCAA	1.21954e-05	994	AGAGGAAG	3.06002e-05	994	CGAACAAG	8.5783e-06												994	GAATACAG	4.26763e-06	994	AGGAAAAT	5.52703e-06	994	GAAATTAA	2.51807e-06												994
									995	CGGAGCAG	4.06512e-06	995	AGAGGACA	9.6172e-06	995	CGAACCTG	2.14457e-06												995	GAATATCG	4.26763e-06	995	AGGAAACA	3.39517e-05	995	GAAATTAG	2.51807e-06												995
									996	CGGAGGAG	4.06512e-06	996	AGAGGACG	2.62287e-06	996	CGAAGAAA	2.14457e-06												996	GAATGAAG	8.53526e-06	996	AGGAAACC	3.94787e-06	996	GAACAAAA	2.76988e-05												996
									997	CGGAGGCA	4.06512e-06	997	AGAGGAGA	8.74291e-07	997	CGAAGGGG	6.43372e-06												997	GAATGGAA	4.26763e-06	997	AGGAAACG	7.89575e-06	997	GAACAAAC	2.51807e-06												997
									998	CGGAGGCG	2.43907e-05	998	AGAGGAGG	4.37145e-06	998	CGACAAAA	4.28915e-06												998	GAATTGGG	4.26763e-06	998	AGGAAACT	1.57915e-06	998	GAACAAAG	1.25904e-05												998
									999	CGGAGTTG	4.06512e-06	999	AGAGGAGT	8.74291e-07	999	CGACAAAG	2.14457e-06												999	GACAAAAA	0.000230452	999	AGGAAAGG	7.89575e-06	999	GAACAACG	2.51807e-06												999
									1000	CGGATAAG	4.06512e-06	1000	AGAGGATA	4.37145e-06	1000	CGACAACG	2.14457e-06												1000	GACAAAAG	0.000132297	1000	AGGAAATA	1.57915e-06	1000	GAACAAGG	2.51807e-06												1000
									1001	CGGATTAG	8.13025e-06	1001	AGAGGCAA	1.31144e-05	1001	CGACACAG	4.28915e-06												1001	GACAAAAT	4.26763e-06	1001	AGGAACAA	1.1054e-05	1001	GAACAATA	2.51807e-06												1001
									1002	CGGCAAAA	9.34978e-05	1002	AGAGGCAC	1.74858e-06	1002	CGACATAG	4.28915e-06												1002	GACAAACA	9.81555e-05	1002	AGGAACAC	1.57915e-06	1002	GAACAGAG	2.51807e-06												1002
									1003	CGGCAAAC	4.06512e-06	1003	AGAGGCAG	1.83601e-05	1003	CGACGAAA	2.14457e-06												1003	GACAAACG	4.26763e-05	1003	AGGAACAG	7.10618e-06	1003	GAACATAG	2.51807e-06												1003
									1004	CGGCAAAG	6.09768e-05	1004	AGAGGCAT	8.74291e-07	1004	CGAGAAAA	3.64578e-05												1004	GACAAAGG	2.13382e-05	1004	AGGAACCA	1.57915e-06	1004	GAACCAAA	5.03615e-06												1004
									1005	CGGCAAAT	8.13025e-06	1005	AGAGGCCA	1.74858e-06	1005	CGAGAAAG	2.14457e-06												1005	GACAACAA	4.26763e-06	1005	AGGAACCG	1.57915e-06	1005	GAACCGAG	2.51807e-06												1005
									1006	CGGCAACA	2.03256e-05	1006	AGAGGCCG	8.74291e-07	1006	CGAGAACA	2.14457e-06												1006	GACAACAG	1.28029e-05	1006	AGGAAGAA	3.1583e-06	1006	GAACGAAA	5.03615e-06												1006
									1007	CGGCAACG	5.28466e-05	1007	AGAGGCGG	1.04915e-05	1007	CGAGACAG	2.14457e-06												1007	GACAACGG	4.26763e-06	1007	AGGAAGAG	3.1583e-06	1007	GAACGAAG	2.51807e-06												1007
									1008	CGGCAAGG	8.13025e-06	1008	AGAGGCTA	8.74291e-07	1008	CGAGAGAG	4.28915e-06												1008	GACAAGAA	4.26763e-06	1008	AGGAAGCG	1.57915e-06	1008	GAACGGAA	3.02169e-05												1008
									1009	CGGCACAA	4.06512e-06	1009	AGAGGGAA	4.02174e-05	1009	CGAGCATA	4.28915e-06												1009	GACAAGAG	1.28029e-05	1009	AGGAAGGG	1.26332e-05	1009	GAACGGAG	1.25904e-05												1009
									1010	CGGCACAG	4.06512e-06	1010	AGAGGGAC	8.74291e-07	1010	CGAGCCAA	2.14457e-06												1010	GACAAGCA	4.26763e-06	1010	AGGAAGTA	4.73745e-06	1010	GAACGGCA	2.51807e-06												1010
									1011	CGGCCAAA	8.13025e-06	1011	AGAGGGAG	5.50803e-05	1011	CGAGCCAG	2.14457e-06												1011	GACAAGGG	2.13382e-05	1011	AGGAAGTG	1.57915e-06	1011	GAACGGCG	5.03615e-06												1011
									1012	CGGCGACA	8.13025e-06	1012	AGAGGGAT	8.74291e-07	1012	CGAGGAAA	2.14457e-05												1012	GACAAGTG	4.26763e-06	1012	AGGAATAA	2.36872e-06	1012	GAACGGGG	5.79157e-05												1012
									1013	CGGCGGAG	8.13025e-06	1013	AGAGGGCA	4.89603e-05	1013	CGAGGAAC	2.14457e-06												1013	GACAATAG	4.26763e-06	1013	AGGAATAG	1.57915e-06	1013	GAAGAAAA	0.00134465												1013
									1014	CGGCGGAT	4.06512e-06	1014	AGAGGGCG	5.68289e-05	1014	CGAGGAAG	1.28674e-05												1014	GACACAAA	8.53526e-06	1014	AGGAATAT	7.89575e-07	1014	GAAGAAAC	5.03615e-06												1014
									1015	CGGCGGCG	8.13025e-06	1015	AGAGGGGA	1.74858e-06	1015	CGAGGAGG	8.5783e-06												1015	GACACAAC	4.26763e-06	1015	AGGAATCA	7.89575e-07	1015	GAAGAAAG	0.000367639												1015
									1016	CGGCTACA	4.06512e-06	1016	AGAGGGGC	8.74291e-07	1016	CGAGGCAA	2.14457e-06												1016	GACACAAG	1.28029e-05	1016	AGGACAAA	4.10579e-05	1016	GAAGAAAT	2.01446e-05												1016
									1017	CGGGAAAA	0.000906523	1017	AGAGGGGG	0.000165241	1017	CGAGGCAG	2.14457e-06												1017	GACACACA	1.28029e-05	1017	AGGACAAG	5.52703e-06	1017	GAAGAACA	3.5253e-05												1017
									1018	CGGGAAAG	0.00015854	1018	AGAGGGTG	1.74858e-06	1018	CGAGGCGG	4.28915e-06												1018	GACACCAA	4.26763e-06	1018	AGGACAAT	2.36872e-06	1018	GAAGAACG	2.51807e-05												1018
									1019	CGGGAAAT	1.21954e-05	1019	AGAGGTGG	8.74291e-07	1019	CGAGGGAG	1.71566e-05												1019	GACACCAG	4.26763e-06	1019	AGGACACA	6.3166e-06	1019	GAAGAACT	2.51807e-06												1019
									1020	CGGGAACA	9.7563e-05	1020	AGAGTACA	1.74858e-06	1020	CGAGGGCA	6.43372e-06												1020	GACACGGG	4.26763e-06	1020	AGGACACG	3.1583e-06	1020	GAAGAAGA	2.51807e-06												1020
									1021	CGGGAACG	2.03256e-05	1021	AGAGTATA	4.37145e-06	1021	CGAGGGCG	4.28915e-06												1021	GACAGAAA	2.98734e-05	1021	AGGACAGG	1.57915e-06	1021	GAAGAAGG	6.54699e-05												1021
									1022	CGGGAAGA	4.06512e-06	1022	AGAGTCAA	1.74858e-06	1022	CGAGGGGG	2.35903e-05												1022	GACAGAAG	3.41411e-05	1022	AGGACCAA	1.57915e-06	1022	GAAGAATA	7.55422e-06												1022
									1023	CGGGAAGG	8.13025e-06	1023	AGAGTGGG	2.62287e-06	1023	CGAGGGTT	2.14457e-06												1023	GACAGACG	4.26763e-06	1023	AGGACCAG	3.1583e-06	1023	GAAGACAA	0.000125904												1023
									1024	CGGGAATG	8.13025e-06	1024	AGATAACA	2.62287e-06	1024	CGAGGTAA	4.28915e-06												1024	GACAGAGA	4.26763e-06	1024	AGGACGAG	3.1583e-06	1024	GAAGACAC	2.51807e-06												1024
									1025	CGGGACAA	0.000117889	1025	AGATACAA	1.74858e-06	1025	CGATACAG	8.5783e-06												1025	GACAGAGG	8.53526e-06	1025	AGGACGGG	9.4749e-06	1025	GAAGACAG	3.02169e-05												1025
									1026	CGGGACAC	4.06512e-06	1026	AGATAGCA	1.74858e-06	1026	CGATCTAA	6.43372e-06												1026	GACAGGAA	8.53526e-06	1026	AGGAGAAA	2.92143e-05	1026	GAAGACAT	5.03615e-06												1026
									1027	CGGGACAG	4.47164e-05	1027	AGATGAAT	8.74291e-07	1027	CGATCTAG	4.28915e-06												1027	GACAGGAG	5.97468e-05	1027	AGGAGAAG	4.73745e-06	1027	GAAGACCA	5.03615e-06												1027
									1028	CGGGACAT	4.06512e-06	1028	AGATGGAA	8.74291e-07	1028	CGATCTGG	4.28915e-06												1028	GACAGGCA	4.26763e-06	1028	AGGAGACA	5.52703e-06	1028	GAAGACCG	2.51807e-06												1028
									1029	CGGGACCA	8.13025e-06	1029	AGATGGCA	8.74291e-07	1029	CGCGGAAA	2.14457e-06												1029	GACAGGCG	1.28029e-05	1029	AGGAGACG	1.57915e-06	1029	GAAGACGG	5.03615e-06												1029
									1030	CGGGACCG	1.21954e-05	1030	AGATGGCC	8.74291e-07	1030	CGCGGCAG	2.14457e-06												1030	GACAGGGG	0.000153635	1030	AGGAGCAG	1.57915e-06	1030	GAAGACGT	2.51807e-06												1030
									1031	CGGGACGA	4.06512e-06	1031	AGATGGGG	5.24575e-06	1031	CGGAAAAA	0.000355999												1031	GACAGTGG	4.26763e-06	1031	AGGAGCGG	7.89575e-07	1031	GAAGACTA	5.03615e-06												1031
									1032	CGGGACGG	8.13025e-06	1032	AGCAAAAA	0.000606758	1032	CGGAAAAC	2.14457e-06												1032	GACCAAAA	4.26763e-06	1032	AGGAGGAA	1.57915e-05	1032	GAAGACTG	5.03615e-06												1032
									1033	CGGGAGAA	1.21954e-05	1033	AGCAAAAC	8.74291e-07	1033	CGGAAAAG	4.50361e-05												1033	GACCAACA	4.26763e-06	1033	AGGAGGAG	2.36872e-06	1033	GAAGAGAA	3.77711e-05												1033
									1034	CGGGAGAG	1.62605e-05	1034	AGCAAAAG	6.20747e-05	1034	CGGAAAAT	2.35903e-05												1034	GACCACAA	8.53526e-06	1034	AGGAGGCA	3.1583e-06	1034	GAAGAGAC	5.03615e-06												1034
									1035	CGGGAGAT	4.06512e-06	1035	AGCAAAAT	4.37145e-06	1035	CGGAAACA	2.78795e-05												1035	GACCACAG	4.26763e-06	1035	AGGAGGCG	3.94787e-06	1035	GAAGAGAG	0.000312241												1035
									1036	CGGGAGCA	8.13025e-06	1036	AGCAAACA	2.27316e-05	1036	CGGAAACG	6.43372e-06												1036	GACGAAAA	0.000132297	1036	AGGAGGGG	3.39517e-05	1036	GAAGAGCA	1.25904e-05												1036
									1037	CGGGAGCG	2.43907e-05	1037	AGCAAACG	2.62287e-06	1037	CGGAAAGG	2.14457e-06												1037	GACGAAAC	8.53526e-06	1037	AGGAGTAA	1.57915e-06	1037	GAAGAGCG	7.55422e-06												1037
									1038	CGGGAGTG	4.06512e-06	1038	AGCAAAGA	1.74858e-06	1038	CGGAAAGT	2.14457e-06												1038	GACGAAAG	4.26763e-06	1038	AGGCAAAA	0.000104224	1038	GAAGAGGA	2.51807e-06												1038
									1039	CGGGATAG	4.06512e-06	1039	AGCAAAGG	7.86862e-06	1039	CGGAAATA	2.14457e-06												1039	GACGAAAT	4.26763e-06	1039	AGGCAAAG	2.21081e-05	1039	GAAGAGGG	0.000115831												1039
									1040	CGGGATCA	8.13025e-06	1040	AGCAAATG	8.74291e-07	1040	CGGAACAA	8.5783e-06												1040	GACGAACA	4.26763e-06	1040	AGGCAAAT	1.57915e-06	1040	GAAGAGTA	2.51807e-06												1040
									1041	CGGGCAAA	0.000329275	1041	AGCAACAA	8.74291e-06	1041	CGGAACCA	2.14457e-06												1041	GACGAACG	2.13382e-05	1041	AGGCAACA	3.1583e-06	1041	GAAGAGTG	2.51807e-06												1041
									1042	CGGGCAAG	0.000280493	1042	AGCAACAG	8.74291e-07	1042	CGGAAGCG	4.28915e-06												1042	GACGACAA	1.28029e-05	1042	AGGCAACG	3.1583e-06	1042	GAAGATAA	2.51807e-06												1042
									1043	CGGGCACA	4.87815e-05	1043	AGCAACCA	1.74858e-06	1043	CGGAAGGG	4.28915e-06												1043	GACGACAG	1.70705e-05	1043	AGGCAAGG	7.89575e-06	1043	GAAGATAG	2.51807e-06												1043
									1044	CGGGCACC	4.06512e-06	1044	AGCAAGAA	5.24575e-06	1044	CGGAATAA	6.43372e-06												1044	GACGACCG	4.26763e-06	1044	AGGCAATA	2.36872e-06	1044	GAAGCAAA	3.2735e-05												1044
									1045	CGGGCACG	5.69117e-05	1045	AGCAAGAG	5.24575e-06	1045	CGGACAAA	4.50361e-05												1045	GACGAGAA	4.26763e-06	1045	AGGCACAA	4.73745e-06	1045	GAAGCAAG	3.02169e-05												1045
									1046	CGGGCAGG	1.21954e-05	1046	AGCAAGCA	9.6172e-06	1046	CGGACAAC	4.28915e-06												1046	GACGAGCG	4.26763e-06	1046	AGGCACAG	3.1583e-06	1046	GAAGCAAT	2.51807e-06												1046
									1047	CGGGCATG	4.06512e-06	1047	AGCAAGGG	2.44801e-05	1047	CGGACAAG	8.5783e-06												1047	GACGAGGG	1.70705e-05	1047	AGGCAGAA	3.1583e-06	1047	GAAGCACA	1.00723e-05												1047
									1048	CGGGCCAA	3.65861e-05	1048	AGCAAGTA	1.74858e-06	1048	CGGACACA	1.07229e-05												1048	GACGCAAA	1.70705e-05	1048	AGGCAGAG	1.57915e-06	1048	GAAGCACG	5.03615e-06												1048
									1049	CGGGCCAG	7.31722e-05	1049	AGCAATAA	3.49716e-06	1049	CGGAGAAA	1.28674e-05												1049	GACGCCAA	4.26763e-06	1049	AGGCAGGG	9.4749e-06	1049	GAAGCAGG	7.55422e-06												1049
									1050	CGGGCCAT	4.06512e-06	1050	AGCAATCA	8.74291e-07	1050	CGGAGAAG	6.43372e-06												1050	GACGGAAA	0.000106691	1050	AGGCCAAA	2.36872e-06	1050	GAAGCATA	1.00723e-05												1050
									1051	CGGGCCGG	4.06512e-06	1051	AGCAATGG	8.74291e-07	1051	CGGAGACA	2.14457e-06												1051	GACGGAAG	0.000106691	1051	AGGCCAAG	1.57915e-06	1051	GAAGCATG	7.55422e-06												1051
									1052	CGGGCGAG	2.03256e-05	1052	AGCACAAA	6.99433e-06	1052	CGGAGAGG	1.5012e-05												1052	GACGGACA	8.53526e-06	1052	AGGCGAAA	2.13185e-05	1052	GAAGCCAA	7.55422e-06												1052
									1053	CGGGCGCA	1.62605e-05	1053	AGCACAAG	1.74858e-06	1053	CGGAGCAA	6.43372e-06												1053	GACGGACG	2.98734e-05	1053	AGGCGAAG	6.3166e-06	1053	GAAGCCAG	7.55422e-06												1053
									1054	CGGGCGCG	4.06512e-06	1054	AGCACACA	1.74858e-06	1054	CGGAGGCG	6.43372e-06												1054	GACGGAGG	2.13382e-05	1054	AGGCGAGG	2.36872e-06	1054	GAAGCCGG	2.51807e-06												1054
									1055	CGGGCGGG	1.21954e-05	1055	AGCACAGG	8.74291e-07	1055	CGGCAAAA	2.57349e-05												1055	GACGGATA	4.26763e-06	1055	AGGCGCAG	8.68533e-06	1055	GAAGCCTA	2.51807e-06												1055
									1056	CGGGGAAA	0.000386187	1056	AGCACATG	8.74291e-07	1056	CGGCAAAG	1.93012e-05												1056	GACGGCAA	3.84087e-05	1056	AGGCGGAA	2.21081e-05	1056	GAAGCGAA	5.03615e-06												1056
									1057	CGGGGAAG	0.000186996	1057	AGCACGGG	3.49716e-06	1057	CGGCAAAT	2.14457e-06												1057	GACGGCAG	5.97468e-05	1057	AGGCGGAG	1.65811e-05	1057	GAAGCGAG	2.51807e-06												1057
									1058	CGGGGACA	4.47164e-05	1058	AGCACTGG	8.74291e-07	1058	CGGCAACA	6.43372e-06												1058	GACGGCGG	1.28029e-05	1058	AGGCGGAT	1.57915e-06	1058	GAAGCGCA	2.51807e-06												1058
									1059	CGGGGACG	3.65861e-05	1059	AGCAGAAA	8.13091e-05	1059	CGGCAACG	2.14457e-06												1059	GACGGGAA	5.12116e-05	1059	AGGCGGCA	1.02645e-05	1059	GAAGCGGG	2.51807e-06												1059
									1060	CGGGGAGA	8.13025e-06	1060	AGCAGAAG	2.36059e-05	1060	CGGCACAG	2.14457e-06												1060	GACGGGAG	0.000256058	1060	AGGCGGCG	4.73745e-06	1060	GAAGGAAA	0.00246519												1060
									1061	CGGGGAGG	4.06512e-06	1061	AGCAGACA	8.74291e-07	1061	CGGCAGAG	8.5783e-06												1061	GACGGGCA	9.38879e-05	1061	AGGCGGGG	7.18513e-05	1061	GAAGGAAC	7.55422e-06												1061
									1062	CGGGGATA	4.06512e-06	1062	AGCAGACG	1.74858e-06	1062	CGGCGCAG	2.14457e-06												1062	GACGGGCG	0.000209114	1062	AGGCGGTG	1.57915e-06	1062	GAAGGAAG	0.00261628												1062
									1063	CGGGGCAA	8.94327e-05	1063	AGCAGAGG	2.62287e-06	1063	CGGCGGAG	6.43372e-06												1063	GACGGGGA	1.28029e-05	1063	AGGCGTAA	1.57915e-06	1063	GAAGGAAT	4.28073e-05												1063
									1064	CGGGGCAG	0.000134149	1064	AGCAGAGT	1.74858e-06	1064	CGGGAAAA	0.000600481												1064	GACGGGGG	0.000345678	1064	AGGCGTGG	7.89575e-07	1064	GAAGGACA	0.000120868												1064
									1065	CGGGGCCA	4.06512e-06	1065	AGCAGCAA	7.86862e-06	1065	CGGGAAAC	4.28915e-06												1065	GACGGGTG	2.13382e-05	1065	AGGCTAAA	7.89575e-07	1065	GAAGGACG	0.000161157												1065
									1066	CGGGGCCG	8.13025e-06	1066	AGCAGCAG	6.12004e-06	1066	CGGGAAAG	9.22167e-05												1066	GACGGTGG	4.26763e-06	1066	AGGGAAAA	0.00024161	1066	GAAGGAGA	2.51807e-05												1066
									1067	CGGGGCGA	4.06512e-06	1067	AGCAGCAT	8.74291e-07	1067	CGGGAAAT	8.5783e-06												1067	GACGTGCG	4.26763e-06	1067	AGGGAAAC	2.36872e-06	1067	GAAGGAGG	0.000151084												1067
									1068	CGGGGCGG	1.62605e-05	1068	AGCAGCGG	2.62287e-06	1068	CGGGAACA	1.07229e-05												1068	GACGTGGG	4.26763e-06	1068	AGGGAAAG	2.76351e-05	1068	GAAGGAGT	5.03615e-06												1068
									1069	CGGGGGAA	1.21954e-05	1069	AGCAGGAA	6.46975e-05	1069	CGGGAACG	6.43372e-06												1069	GACTAAAA	4.26763e-06	1069	AGGGAAAT	8.68533e-06	1069	GAAGGATA	2.51807e-05												1069
									1070	CGGGGGAC	4.06512e-06	1070	AGCAGGAC	8.74291e-07	1070	CGGGAAGG	2.14457e-06												1070	GACTGGCA	4.26763e-06	1070	AGGGAACA	2.13185e-05	1070	GAAGGATT	2.51807e-06												1070
									1071	CGGGGGAG	5.69117e-05	1071	AGCAGGAG	6.38232e-05	1071	CGGGAATA	8.5783e-06												1071	GAGAAAAA	0.000606004	1071	AGGGAACG	5.52703e-06	1071	GAAGGCAA	0.000176265												1071
									1072	CGGGGGCA	2.03256e-05	1072	AGCAGGCA	1.48629e-05	1072	CGGGACAA	5.36144e-05												1072	GAGAAAAC	8.53526e-06	1072	AGGGAACT	7.89575e-07	1072	GAAGGCAG	0.000302169												1072
									1073	CGGGGGCG	4.87815e-05	1073	AGCAGGCG	6.99433e-06	1073	CGGGACAG	1.71566e-05												1073	GAGAAAAG	0.000281664	1073	AGGGAAGG	3.1583e-06	1073	GAAGGCAT	2.51807e-06												1073
									1074	CGGGGGGA	4.06512e-06	1074	AGCAGGGA	1.48629e-05	1074	CGGGACAT	4.28915e-06												1074	GAGAAAAT	8.53526e-06	1074	AGGGAATA	6.3166e-06	1074	GAAGGCCA	2.51807e-06												1074
									1075	CGGGGGGG	8.53676e-05	1075	AGCAGGGG	0.000205458	1075	CGGGACCA	6.43372e-06												1075	GAGAAACA	8.96203e-05	1075	AGGGACAA	3.07934e-05	1075	GAAGGCCG	1.00723e-05												1075
									1076	CGGGGGGT	4.06512e-06	1076	AGCAGGGT	8.74291e-07	1076	CGGGACCG	4.28915e-06												1076	GAGAAACG	4.26763e-05	1076	AGGGACAC	7.89575e-07	1076	GAAGGCGA	5.03615e-06												1076
									1077	CGGGGGTG	8.13025e-06	1077	AGCAGGTA	8.74291e-07	1077	CGGGACGG	2.14457e-06												1077	GAGAAAGA	4.26763e-06	1077	AGGGACAG	3.1583e-06	1077	GAAGGCGG	8.81326e-05												1077
									1078	CGGGGGTT	8.13025e-06	1078	AGCAGGTG	2.62287e-06	1078	CGGGACTG	2.14457e-06												1078	GAGAAAGG	3.41411e-05	1078	AGGGACCA	1.57915e-06	1078	GAAGGCTA	2.01446e-05												1078
									1079	CGGGGTAA	8.13025e-06	1079	AGCAGTAG	1.74858e-06	1079	CGGGAGAG	2.14457e-06												1079	GAGAAATA	4.26763e-06	1079	AGGGACCG	7.89575e-07	1079	GAAGGCTG	1.00723e-05												1079
									1080	CGGGTAAA	4.06512e-06	1080	AGCAGTGG	8.74291e-07	1080	CGGGAGCA	8.5783e-06												1080	GAGAAATG	4.26763e-06	1080	AGGGACCT	1.57915e-06	1080	GAAGGGAA	0.00431094												1080
									1081	CGGGTACG	4.06512e-06	1081	AGCATAAT	8.74291e-07	1081	CGGGAGCC	2.14457e-06												1081	GAGAACAA	2.56058e-05	1081	AGGGACTA	1.57915e-06	1081	GAAGGGAC	2.26627e-05												1081
									1082	CGGGTCAG	4.06512e-06	1082	AGCCAAAA	7.86862e-06	1082	CGGGAGCG	2.14457e-06												1082	GAGAACAG	5.12116e-05	1082	AGGGAGAA	2.6056e-05	1082	GAAGGGAG	0.00289578												1082
									1083	CGGTAAAA	1.62605e-05	1083	AGCCACAA	8.74291e-07	1083	CGGGAGTG	2.14457e-06												1083	GAGAACGG	4.26763e-06	1083	AGGGAGAG	1.57915e-06	1083	GAAGGGAT	9.06506e-05												1083
									1084	CGGTAAAG	4.06512e-06	1084	AGCCAGCA	8.74291e-07	1084	CGGGCAAA	0.000113662												1084	GAGAAGAA	8.53526e-06	1084	AGGGAGCA	6.3166e-06	1084	GAAGGGCA	0.000385265												1084
									1085	CGGTCCAG	4.06512e-06	1085	AGCCAGGG	8.74291e-07	1085	CGGGCAAG	5.36144e-05												1085	GAGAAGAG	1.70705e-05	1085	AGGGAGCG	1.57915e-06	1085	GAAGGGCG	0.000878808												1085
									1086	CGGTGAAA	8.13025e-06	1086	AGCCGAAT	1.74858e-06	1086	CGGGCAAT	4.28915e-06												1086	GAGAAGCA	4.26763e-06	1086	AGGGAGGG	1.65811e-05	1086	GAAGGGCT	2.51807e-06												1086
									1087	CGGTTAAA	8.13025e-06	1087	AGCCGGAA	1.74858e-06	1087	CGGGCACA	1.71566e-05												1087	GAGAAGGG	8.53526e-06	1087	AGGGAGTA	7.89575e-06	1087	GAAGGGGA	8.05783e-05												1087
									1088	CGTAAAAG	4.06512e-06	1088	AGCCGGAG	3.49716e-06	1088	CGGGCACG	1.07229e-05												1088	GAGAATAA	4.26763e-06	1088	AGGGATAG	1.57915e-06	1088	GAAGGGGC	7.55422e-06												1088
									1089	CGTAAACG	4.06512e-06	1089	AGCCGGGG	1.04915e-05	1089	CGGGCAGG	2.14457e-06												1089	GAGAATAG	4.26763e-06	1089	AGGGATTA	7.89575e-07	1089	GAAGGGGG	0.00436382												1089
									1090	CGTCAACG	8.13025e-06	1090	AGCCGGTA	1.74858e-06	1090	CGGGCATT	2.14457e-06												1090	GAGACAAA	8.96203e-05	1090	AGGGCAAA	0.000172127	1090	GAAGGGGT	5.03615e-06												1090
									1091	CGTGGCAG	4.06512e-06	1091	AGCGAAAA	0.000401299	1091	CGGGCCAA	1.71566e-05												1091	GAGACAAG	7.25497e-05	1091	AGGGCAAC	4.73745e-06	1091	GAAGGGTA	2.76988e-05												1091
									1092	CTAAAAAA	5.28466e-05	1092	AGCGAAAG	1.22401e-05	1092	CGGGCCAG	1.07229e-05												1092	GAGACACA	2.13382e-05	1092	AGGGCAAG	3.00038e-05	1092	GAAGGGTG	4.53253e-05												1092
									1093	CTAAAAAG	1.21954e-05	1093	AGCGAAAT	8.74291e-06	1093	CGGGCCTG	4.28915e-06												1093	GAGACACG	4.26763e-06	1093	AGGGCAAT	4.73745e-06	1093	GAAGGGTT	2.51807e-06												1093
									1094	CTAAAACA	4.06512e-06	1094	AGCGAACA	6.99433e-06	1094	CGGGCGAA	2.14457e-06												1094	GAGACCAA	1.70705e-05	1094	AGGGCACA	6.3166e-06	1094	GAAGGTAA	2.01446e-05												1094
									1095	CTAAAGGG	2.03256e-05	1095	AGCGAAGA	1.74858e-06	1095	CGGGCGAG	2.14457e-06												1095	GAGACCAG	1.70705e-05	1095	AGGGCACG	1.1054e-05	1095	GAAGGTAG	7.55422e-06												1095
									1096	CTAAGGGG	4.06512e-06	1096	AGCGAAGG	1.74858e-06	1096	CGGGGAAA	0.00032812												1096	GAGACGAG	8.53526e-06	1096	AGGGCAGG	1.26332e-05	1096	GAAGGTAT	5.03615e-06												1096
									1097	CTACAGGG	8.13025e-06	1097	AGCGAAGT	8.74291e-07	1097	CGGGGAAG	0.000137253												1097	GAGACGCG	4.26763e-06	1097	AGGGCATA	7.89575e-06	1097	GAAGGTCA	5.03615e-06												1097
									1098	CTACGGGG	4.06512e-06	1098	AGCGAATA	8.74291e-07	1098	CGGGGAAT	1.93012e-05												1098	GAGACTAG	4.26763e-06	1098	AGGGCCAA	4.73745e-06	1098	GAAGGTCG	5.03615e-06												1098
									1099	CTAGCGGG	4.06512e-06	1099	AGCGACAA	2.18573e-05	1099	CGGGGACA	1.28674e-05												1099	GAGAGAAA	6.40145e-05	1099	AGGGCCAG	3.1583e-06	1099	GAAGGTGG	1.25904e-05												1099
									1100	CTAGGAGG	4.06512e-06	1100	AGCGACAT	8.74291e-07	1100	CGGGGACG	3.64578e-05												1100	GAGAGAAG	4.26763e-05	1100	AGGGCGAA	7.89575e-06	1100	GAAGNAAA	2.51807e-06												1100
									1101	CTAGGGCG	8.13025e-06	1101	AGCGAGAA	1.13658e-05	1101	CGGGGAGA	2.14457e-06												1101	GAGAGCAA	5.54792e-05	1101	AGGGCGAG	6.3166e-06	1101	GAAGNGAA	2.51807e-06												1101
									1102	CTAGGGGG	1.62605e-05	1102	AGCGAGAG	9.6172e-06	1102	CGGGGAGG	4.28915e-06												1102	GAGAGCAG	1.28029e-05	1102	AGGGCGCA	3.1583e-06	1102	GAAGTAAA	1.51084e-05												1102
									1103	CTAGTGGG	4.06512e-06	1103	AGCGAGCA	6.99433e-06	1103	CGGGGAGT	2.14457e-06												1103	GAGAGGAA	2.56058e-05	1103	AGGGCGCG	5.52703e-06	1103	GAAGTAAG	1.00723e-05												1103
									1104	CTGAAAAA	1.21954e-05	1104	AGCGAGCG	1.74858e-06	1104	CGGGGATA	6.43372e-06												1104	GAGAGGAG	4.26763e-05	1104	AGGGCGGG	5.05328e-05	1104	GAAGTAAT	7.55422e-06												1104
									1105	CTGCAAAA	4.06512e-06	1105	AGCGAGGG	6.12004e-06	1105	CGGGGCAA	4.71806e-05												1105	GAGAGGCA	8.53526e-06	1105	AGGGCGTA	1.57915e-06	1105	GAAGTAGG	2.51807e-06												1105
									1106	CTGGAAAA	4.06512e-06	1106	AGCGAGTA	8.74291e-07	1106	CGGGGCAG	7.50601e-05												1106	GAGAGGCG	2.98734e-05	1106	AGGGCTAG	1.57915e-06	1106	GAAGTATG	2.51807e-06												1106
									1107	CTGGAAAG	4.06512e-06	1107	AGCGATAT	1.74858e-06	1107	CGGGGCGA	4.28915e-06												1107	GAGAGGGA	4.26763e-06	1107	AGGGGAAA	0.000467428	1107	GAAGTGAA	1.25904e-05												1107
									1108	CTGGAACG	4.06512e-06	1108	AGCGCAAA	8.74291e-06	1108	CGGGGCGG	2.14457e-06												1108	GAGAGGGG	8.1085e-05	1108	AGGGGAAC	3.94787e-06	1108	GAAGTGAG	5.03615e-06												1108
									1109	CTGGACAG	4.06512e-06	1109	AGCGCAAG	3.49716e-06	1109	CGGGGGAA	1.71566e-05												1109	GAGATCAG	4.26763e-06	1109	AGGGGAAG	0.000107382	1109	GAAGTGAT	2.51807e-06												1109
									1110	CTGGCACG	4.06512e-06	1110	AGCGCACA	8.74291e-07	1110	CGGGGGAG	4.50361e-05												1110	GAGCAAAA	8.53526e-05	1110	AGGGGAAT	9.4749e-06	1110	GAAGTGCG	2.51807e-06												1110
									1111	CTGGGAAG	4.06512e-06	1111	AGCGCAGG	2.62287e-06	1111	CGGGGGAT	4.28915e-06												1111	GAGCAAAG	6.82821e-05	1111	AGGGGACA	5.52703e-05	1111	GAAGTGGG	5.03615e-06												1111
									1112	CTGGGGCG	4.06512e-06	1112	AGCGCGAA	8.74291e-07	1112	CGGGGGCA	8.5783e-06												1112	GAGCAACA	8.53526e-06	1112	AGGGGACC	1.57915e-06	1112	GAATAAAA	1.25904e-05												1112
									1113	CTGGGGGG	2.03256e-05	1113	AGCGCGAG	8.74291e-07	1113	CGGGGGCG	3.21686e-05												1113	GAGCAACG	2.13382e-05	1113	AGGGGACG	1.97394e-05	1113	GAATAAAG	2.51807e-06												1113
									1114	CTGTCAAG	4.06512e-06	1114	AGCGCGCG	8.74291e-07	1114	CGGGGGGG	5.57589e-05												1114	GAGCAAGA	4.26763e-06	1114	AGGGGAGA	1.02645e-05	1114	GAATAGGG	7.55422e-06												1114
									1115	CTTGCGGG	4.06512e-06	1115	AGCGCGGG	1.74858e-06	1115	CGGGGGGT	2.14457e-06												1115	GAGCAAGG	1.28029e-05	1115	AGGGGAGG	3.23726e-05	1115	GAATCAAC	2.51807e-06												1115
									1116	GAAAAAAA	0.00680908	1116	AGCGGAAA	0.000510586	1116	CGGGGGTG	2.14457e-06												1116	GAGCACAA	2.13382e-05	1116	AGGGGAGT	6.3166e-06	1116	GAATGAAA	1.25904e-05												1116
									1117	GAAAAAAC	9.34978e-05	1117	AGCGGAAC	3.49716e-06	1117	CGGGGGTT	6.43372e-06												1117	GAGCACAG	1.28029e-05	1117	AGGGGATA	8.68533e-06	1117	GAATGAAG	1.00723e-05												1117
									1118	GAAAAAAG	0.00444724	1118	AGCGGAAG	0.000149504	1118	CGGGGTAA	4.28915e-06												1118	GAGCAGCA	4.26763e-06	1118	AGGGGCAA	0.000131859	1118	GAATGACG	2.51807e-06												1118
									1119	GAAAAAAT	6.09768e-05	1119	AGCGGAAT	6.12004e-06	1119	CGGGGTAT	2.14457e-06												1119	GAGCATAG	4.26763e-06	1119	AGGGGCAC	7.89575e-07	1119	GAATGAGG	5.03615e-06												1119
									1120	GAAAAACA	0.00184557	1120	AGCGGACA	4.72117e-05	1120	CGGGGTCG	2.14457e-06												1120	GAGCATAT	4.26763e-06	1120	AGGGGCAG	4.18475e-05	1120	GAATGGAA	4.28073e-05												1120
									1121	GAAAAACC	2.03256e-05	1121	AGCGGACG	2.53544e-05	1121	CGGGTAAG	6.43372e-06												1121	GAGCCAAG	1.28029e-05	1121	AGGGGCCA	7.89575e-06	1121	GAATGGAG	1.00723e-05												1121
									1122	GAAAAACG	0.00113824	1122	AGCGGAGA	6.99433e-06	1122	CGGTAAAA	6.43372e-06												1122	GAGCGAAA	1.70705e-05	1122	AGGGGCCG	3.1583e-06	1122	GAATGGAT	2.51807e-06												1122
									1123	GAAAAACT	2.43907e-05	1123	AGCGGAGG	2.62287e-05	1123	CGTCACAG	2.14457e-06												1123	GAGCGAAG	8.53526e-06	1123	AGGGGCGA	1.57915e-06	1123	GAATGGCA	2.51807e-06												1123
									1124	GAAAAAGA	2.84559e-05	1124	AGCGGAGT	1.74858e-06	1124	CGTGAATC	2.14457e-06												1124	GAGCGGAG	1.28029e-05	1124	AGGGGCGG	9.86969e-05	1124	GAATGGGG	5.03615e-05												1124
									1125	GAAAAAGG	0.000410577	1125	AGCGGATA	4.37145e-06	1125	CGTGCAAA	2.14457e-06												1125	GAGGAAAA	0.000943147	1125	AGGGGCGT	1.57915e-06	1125	GAATGGTA	1.00723e-05												1125
									1126	GAAAAATA	7.31722e-05	1126	AGCGGATT	8.74291e-07	1126	CGTGGAAA	2.14457e-06												1126	GAGGAAAC	8.53526e-06	1126	AGGGGCTA	4.73745e-06	1126	GAATGGTG	2.51807e-06												1126
									1127	GAAAAATG	4.87815e-05	1127	AGCGGCAA	7.25662e-05	1127	CGTGGAAG	2.14457e-06												1127	GAGGAAAG	0.00023472	1127	AGGGGCTG	7.89575e-07	1127	GAATGTAG	2.51807e-06												1127
									1128	GAAAACAA	0.000638224	1128	AGCGGCAG	4.98346e-05	1128	CTAAAAAA	3.43132e-05												1128	GAGGAAAT	8.53526e-06	1128	AGGGGGAA	0.000874849	1128	GAATGTGG	2.51807e-06												1128
									1129	GAAAACAC	1.62605e-05	1129	AGCGGCAT	4.37145e-06	1129	CTAAAAAG	2.14457e-06												1129	GAGGAACA	0.000106691	1129	AGGGGGAC	1.81602e-05	1129	GAATTGAA	2.51807e-06												1129
									1130	GAAAACAG	0.000922783	1130	AGCGGCCA	2.62287e-06	1130	CTAAAAGG	2.14457e-06												1130	GAGGAACG	2.98734e-05	1130	AGGGGGAG	0.000152388	1130	GAATTGAG	2.51807e-06												1130
									1131	GAAAACAT	4.06512e-06	1131	AGCGGCCG	8.74291e-07	1131	CTAAACAA	2.14457e-06												1131	GAGGAACT	8.53526e-06	1131	AGGGGGAT	4.73745e-06	1131	GACAAAAA	0.000103241												1131
									1132	GAAAACCA	6.5042e-05	1132	AGCGGCGA	8.74291e-07	1132	CTAAAGAG	6.43372e-06												1132	GAGGAAGA	8.53526e-06	1132	AGGGGGCA	0.000342676	1132	GACAAAAG	1.51084e-05												1132
									1133	GAAAACCG	5.28466e-05	1133	AGCGGCGG	3.14745e-05	1133	CTAAAGGG	1.71566e-05												1133	GAGGAAGG	1.70705e-05	1133	AGGGGGCG	0.00020371	1133	GACAAAAT	1.00723e-05												1133
									1134	GAAAACGG	2.84559e-05	1134	AGCGGCTA	4.37145e-06	1134	CTACAAAA	2.14457e-06												1134	GAGGAATA	4.26763e-06	1134	AGGGGGCT	9.4749e-06	1134	GACAAACA	1.00723e-05												1134
									1135	GAAAACTG	1.21954e-05	1135	AGCGGGAA	0.000394305	1135	CTACGGGC	2.14457e-06												1135	GAGGAATT	4.26763e-06	1135	AGGGGGGA	2.05289e-05	1135	GACAAAGG	2.51807e-06												1135
									1136	GAAAAGAA	0.000126019	1136	AGCGGGAC	1.57372e-05	1136	CTACGGGG	2.57349e-05												1136	GAGGACAA	0.000102423	1136	AGGGGGGC	1.57915e-06	1136	GACAAAGT	5.03615e-06												1136
									1137	GAAAAGAC	4.06512e-06	1137	AGCGGGAG	0.00077025	1137	CTAGAAAA	2.14457e-06												1137	GAGGACAG	9.81555e-05	1137	AGGGGGGG	0.00963282	1137	GACAACAA	7.55422e-06												1137
									1138	GAAAAGAG	0.000390252	1138	AGCGGGAT	1.13658e-05	1138	CTAGAAAG	4.28915e-06												1138	GAGGACCG	2.13382e-05	1138	AGGGGGGT	4.02683e-05	1138	GACAACAG	5.03615e-06												1138
									1139	GAAAAGCA	8.53676e-05	1139	AGCGGGCA	0.000206333	1139	CTAGAGAG	2.14457e-06												1139	GAGGACGG	1.70705e-05	1139	AGGGGGTA	8.44845e-05	1139	GACAAGAA	2.51807e-06												1139
									1140	GAAAAGCG	0.000191061	1140	AGCGGGCC	8.74291e-07	1140	CTAGAGGC	2.14457e-06												1140	GAGGAGAA	8.53526e-06	1140	AGGGGGTG	8.52741e-05	1140	GACAAGAG	7.55422e-06												1140
									1141	GAAAAGGA	8.13025e-06	1141	AGCGGGCG	0.000206333	1141	CTAGAGGG	6.43372e-06												1141	GAGGAGAG	2.98734e-05	1141	AGGGGGTT	1.57915e-06	1141	GACAAGGG	1.25904e-05												1141
									1142	GAAAAGGG	0.000272363	1142	AGCGGGCT	2.62287e-06	1142	CTAGCGGG	1.07229e-05												1142	GAGGAGCA	2.13382e-05	1142	AGGGGNGG	7.89575e-07	1142	GACAAGTG	2.51807e-06												1142
									1143	GAAAAGTA	2.43907e-05	1143	AGCGGGGA	2.62287e-05	1143	CTAGGCGG	2.14457e-06												1143	GAGGAGCG	4.26763e-06	1143	AGGGGTAA	1.1054e-05	1143	GACACAAA	5.03615e-06												1143
									1144	GAAAAGTG	3.65861e-05	1144	AGCGGGGC	1.74858e-06	1144	CTAGGGCA	2.14457e-06												1144	GAGGAGGC	4.26763e-06	1144	AGGGGTAG	5.52703e-06	1144	GACACACA	5.03615e-06												1144
									1145	GAAAAGTT	4.06512e-06	1145	AGCGGGGG	0.00153001	1145	CTAGGGGA	2.14457e-06												1145	GAGGAGGG	8.53526e-06	1145	AGGGGTCA	3.1583e-06	1145	GACAGAAA	5.03615e-06												1145
									1146	GAAAATAA	5.28466e-05	1146	AGCGGGGT	2.62287e-05	1146	CTAGGGGC	2.14457e-06												1146	GAGGAGTA	4.26763e-06	1146	AGGGGTCG	1.57915e-06	1146	GACAGAAG	1.00723e-05												1146
									1147	GAAAATAG	8.53676e-05	1147	AGCGGGTA	5.24575e-06	1147	CTAGGGGG	2.57349e-05												1147	GAGGCAAA	0.000115226	1147	AGGGGTGG	4.42162e-05	1147	GACAGAAT	2.51807e-06												1147
									1148	GAAAATCA	4.06512e-06	1148	AGCGGGTG	1.04915e-05	1148	CTATAAAA	4.28915e-06												1148	GAGGCAAG	0.000157902	1148	AGGGGTGT	7.89575e-07	1148	GACAGCAG	5.03615e-06												1148
									1149	GAAAATCG	1.62605e-05	1149	AGCGGGTT	1.74858e-06	1149	CTATGGGG	2.14457e-06												1149	GAGGCACA	3.41411e-05	1149	AGGGTAAA	3.1583e-06	1149	GACAGGAA	3.02169e-05												1149
									1150	GAAAATGA	4.06512e-06	1150	AGCGGTAA	4.37145e-06	1150	CTGGAAAA	4.28915e-06												1150	GAGGCACG	4.69439e-05	1150	AGGGTAAG	1.57915e-06	1150	GACAGGAG	2.76988e-05												1150
									1151	GAAAATTA	8.13025e-06	1151	AGCGGTAG	3.49716e-06	1151	CTGGCATA	2.14457e-06												1151	GAGGCATA	4.26763e-06	1151	AGGGTACG	2.36872e-06	1151	GACAGGCA	2.51807e-06												1151
									1152	GAAACAAA	0.000154475	1152	AGCGGTCA	2.62287e-06	1152	CTGGGACG	2.14457e-06												1152	GAGGCCAA	3.84087e-05	1152	AGGGTCAA	1.57915e-06	1152	GACAGGCG	2.51807e-06												1152
									1153	GAAACAAC	1.62605e-05	1153	AGCGGTCG	8.74291e-07	1153	CTGGGGGG	2.14457e-06												1153	GAGGCCAG	9.38879e-05	1153	AGGGTCAG	1.57915e-06	1153	GACAGGGA	7.55422e-06												1153
									1154	GAAACAAG	0.000247973	1154	AGCGGTGG	6.12004e-06	1154	CTGGGGTG	2.14457e-06												1154	GAGGCCAT	4.26763e-06	1154	AGGGTGAA	3.1583e-06	1154	GACAGGGG	0.000100723												1154
									1155	GAAACAAT	8.13025e-06	1155	AGCGTAAA	8.74291e-07	1155	GAAAAAAA	0.0111496												1155	GAGGCCGG	4.26763e-06	1155	AGGGTGAG	7.89575e-07	1155	GACAGGGT	2.51807e-06												1155
									1156	GAAACACA	8.53676e-05	1156	AGCGTAAG	8.74291e-07	1156	GAAAAAAC	5.36144e-05												1156	GAGGCGAA	4.26763e-06	1156	AGGGTGCA	7.89575e-07	1156	GACAGGTA	2.51807e-06												1156
									1157	GAAACACG	8.94327e-05	1157	AGCGTCAA	8.74291e-07	1157	GAAAAAAG	0.00413474												1157	GAGGCGAC	4.26763e-06	1157	AGGGTGGG	4.81641e-05	1157	GACAGTGG	2.51807e-06												1157
									1158	GAAACAGA	4.06512e-06	1158	AGCGTGAG	1.74858e-06	1158	GAAAAAAT	8.36384e-05												1158	GAGGCGAG	3.84087e-05	1158	AGGGTGTA	1.57915e-06	1158	GACATGGG	2.51807e-06												1158
									1159	GAAACAGG	1.62605e-05	1159	AGCGTGGG	2.62287e-06	1159	GAAAAACA	0.00082995												1159	GAGGCGTG	2.98734e-05	1159	AGGTAAAA	3.1583e-06	1159	GACCGGGG	2.51807e-06												1159
									1160	GAAACCAA	6.09768e-05	1160	AGCGTTAG	8.74291e-07	1160	GAAAAACC	1.71566e-05												1160	GAGGCTAA	8.53526e-06	1160	AGGTACAG	1.57915e-06	1160	GACGAAAA	3.77711e-05												1160
									1161	GAAACCAG	0.00016667	1161	AGCTAAAA	8.74291e-07	1161	GAAAAACG	0.000373156												1161	GAGGCTAG	8.53526e-06	1161	AGGTAGGG	1.57915e-06	1161	GACGAAAG	7.55422e-06												1161
									1162	GAAACCGG	4.06512e-06	1162	AGCTAACA	8.74291e-07	1162	GAAAAACT	2.14457e-06												1162	GAGGCTGG	4.26763e-06	1162	AGGTCAAA	1.57915e-06	1162	GACGACAA	1.51084e-05												1162
									1163	GAAACGAG	2.84559e-05	1163	AGCTAGGG	2.62287e-06	1163	GAAAAAGA	2.78795e-05												1163	GAGGGAAA	0.000285931	1163	AGGTCAAG	1.57915e-06	1163	GACGACTA	2.51807e-06												1163
									1164	GAAACGCG	3.2521e-05	1164	AGCTGAAA	1.74858e-06	1164	GAAAAAGG	0.000407469												1164	GAGGGAAG	0.000226184	1164	AGGTCGGG	1.57915e-06	1164	GACGCAAG	2.51807e-06												1164
									1165	GAAACGGG	2.43907e-05	1165	AGCTGAAG	1.74858e-06	1165	GAAAAAGT	4.28915e-06												1165	GAGGGAAT	4.26763e-06	1165	AGGTCTAA	7.89575e-07	1165	GACGGAAA	8.56145e-05												1165
									1166	GAAACGGT	4.06512e-06	1166	AGCTGACA	8.74291e-07	1166	GAAAAATA	9.22167e-05												1166	GAGGGACA	2.56058e-05	1166	AGGTGAAA	3.94787e-06	1166	GACGGAAG	4.78434e-05												1166
									1167	GAAACGTG	1.21954e-05	1167	AGCTGATA	8.74291e-07	1167	GAAAAATG	6.43372e-05												1167	GAGGGACG	4.69439e-05	1167	AGGTGCAA	7.89575e-07	1167	GACGGAAT	2.51807e-06												1167
									1168	GAAACTAG	1.21954e-05	1168	AGCTGGAA	8.74291e-07	1168	GAAAACAA	0.000544722												1168	GAGGGAGG	1.28029e-05	1168	AGGTGGAA	3.1583e-06	1168	GACGGACG	1.76265e-05												1168
									1169	GAAAGAAA	0.000548792	1169	AGCTGGAG	3.49716e-06	1169	GAAAACAC	6.43372e-06												1169	GAGGGCAA	0.000153635	1169	AGGTGGAC	7.89575e-07	1169	GACGGAGA	5.03615e-06												1169
									1170	GAAAGAAC	4.06512e-06	1170	AGCTGGCG	8.74291e-07	1170	GAAAACAG	0.000491108												1170	GAGGGCAG	0.000204846	1170	AGGTGGCA	2.36872e-06	1170	GACGGAGG	1.00723e-05												1170
									1171	GAAAGAAG	0.000418708	1171	AGCTGGGG	5.24575e-06	1171	GAAAACAT	2.14457e-05												1171	GAGGGCCA	4.26763e-06	1171	AGGTGGGG	2.6056e-05	1171	GACGGCAA	7.55422e-06												1171
									1172	GAAAGAAT	2.03256e-05	1172	AGCTGTGG	8.74291e-07	1172	GAAAACCA	3.86023e-05												1172	GAGGGCCG	4.26763e-06	1172	AGTAAAAA	1.26332e-05	1172	GACGGCAG	2.51807e-05												1172
									1173	GAAAGACA	8.53676e-05	1173	AGCTTATG	1.74858e-06	1173	GAAAACCG	2.35903e-05												1173	GAGGGCGA	8.53526e-06	1173	AGTAAAAT	1.57915e-06	1173	GACGGCGG	5.03615e-06												1173
									1174	GAAAGACG	0.000142279	1174	AGGAAAAA	0.000287642	1174	GAAAACCT	4.28915e-06												1174	GAGGGCGG	1.70705e-05	1174	AGTAACAA	7.89575e-07	1174	GACGGCTG	2.51807e-06												1174
									1175	GAAAGAGG	0.000142279	1175	AGGAAAAC	3.49716e-06	1175	GAAAACGG	4.93252e-05												1175	GAGGGGAA	6.82821e-05	1175	AGTAAGAA	1.57915e-06	1175	GACGGGAA	2.76988e-05												1175
									1176	GAAAGCAA	0.000101628	1176	AGGAAAAG	6.9069e-05	1176	GAAAACTA	1.93012e-05												1176	GAGGGGAG	0.000170705	1176	AGTACAAA	7.89575e-07	1176	GACGGGAG	0.000146048												1176
									1177	GAAAGCAG	0.000154475	1177	AGGAAAAT	3.49716e-06	1177	GAAAACTG	4.28915e-06												1177	GAGGGGCA	2.98734e-05	1177	AGTACGTG	1.57915e-06	1177	GACGGGCA	3.5253e-05												1177
									1178	GAAAGCCA	4.06512e-06	1178	AGGAAACA	3.84688e-05	1178	GAAAAGAA	0.00012653												1178	GAGGGGCG	0.000153635	1178	AGTAGAAA	3.1583e-06	1178	GACGGGCG	4.28073e-05												1178
									1179	GAAAGCCG	8.13025e-06	1179	AGGAAACC	1.74858e-06	1179	GAAAAGAC	2.14457e-06												1179	GAGGGGGA	4.26763e-06	1179	AGTAGGAA	3.1583e-06	1179	GACGGGGG	0.000226627												1179
									1180	GAAAGCGG	4.47164e-05	1180	AGGAAACG	1.39887e-05	1180	GAAAAGAG	0.00307746												1180	GAGGGGGG	0.00109678	1180	AGTAGGAG	7.89575e-07	1180	GACGGGGT	7.55422e-06												1180
									1181	GAAAGGAA	0.00265859	1181	AGGAAACT	1.74858e-06	1181	GAAAAGAT	8.5783e-06												1181	GAGGGGGT	4.26763e-06	1181	AGTAGGCG	1.57915e-06	1181	GACGGGTA	1.00723e-05												1181
									1182	GAAAGGAG	0.00118295	1182	AGGAAAGA	1.74858e-06	1182	GAAAAGCA	5.79035e-05												1182	GAGGGGTG	8.53526e-06	1182	AGTAGGGG	7.10618e-06	1182	GACGGGTG	5.03615e-06												1182
									1183	GAAAGGAT	8.13025e-06	1183	AGGAAAGG	5.24575e-06	1183	GAAAAGCG	5.57589e-05												1183	GAGGGTAA	4.26763e-06	1183	AGTCGAAG	3.94787e-06	1183	GACGGGTT	2.51807e-06												1183
									1184	GAAAGGCA	0.000113824	1184	AGGAAATA	6.12004e-06	1184	GAAAAGGA	8.5783e-06												1184	GAGGTAAA	8.53526e-06	1184	AGTCGGAA	7.89575e-07	1184	GACGTACA	2.51807e-06												1184
									1185	GAAAGGCG	0.000418708	1185	AGGAAATT	2.62287e-06	1185	GAAAAGGC	2.14457e-06												1185	GAGGTAAG	4.26763e-06	1185	AGTCGGAG	1.57915e-06	1185	GACTGGGG	2.51807e-06												1185
									1186	GAAAGGCT	8.13025e-06	1186	AGGAACAA	1.57372e-05	1186	GAAAAGGG	0.00123742												1186	GAGGTGAA	8.53526e-06	1186	AGTGAAAA	5.52703e-06	1186	GACTTGAA	2.51807e-06												1186
									1187	GAAAGGGA	2.43907e-05	1187	AGGAACAC	2.62287e-06	1187	GAAAAGTA	2.14457e-06												1187	GAGTAAAG	4.26763e-06	1187	AGTGACAA	7.89575e-07	1187	GAGAAAAA	0.000508651												1187
									1188	GAAAGGGC	1.21954e-05	1188	AGGAACAG	1.13658e-05	1188	GAAAAGTG	4.93252e-05												1188	GAGTACAG	8.53526e-06	1188	AGTGACTA	1.57915e-06	1188	GAGAAAAC	5.03615e-06												1188
									1189	GAAAGGGG	0.00267892	1189	AGGAACAT	1.74858e-06	1189	GAAAATAA	4.71806e-05												1189	GAGTAGTG	4.26763e-06	1189	AGTGAGAA	1.57915e-06	1189	GAGAAAAG	0.000161157												1189
									1190	GAAAGGGT	1.21954e-05	1190	AGGAACCA	2.62287e-06	1190	GAAAATAG	7.29155e-05												1190	GAGTATAA	8.53526e-06	1190	AGTGCAAA	3.94787e-06	1190	GAGAAAAT	1.00723e-05												1190
									1191	GAAAGGTA	8.13025e-06	1191	AGGAACCG	1.74858e-06	1191	GAAAATAT	1.28674e-05												1191	GAGTGGCG	4.26763e-06	1191	AGTGGAAA	4.73745e-06	1191	GAGAAACA	4.78434e-05												1191
									1192	GAAAGGTG	1.21954e-05	1192	AGGAACGG	4.37145e-06	1192	GAAAATCA	2.14457e-06												1192	GAGTGGGG	1.28029e-05	1192	AGTGGAAG	1.57915e-06	1192	GAGAAACG	1.00723e-05												1192
									1193	GAAAGTAA	3.2521e-05	1193	AGGAACTA	8.74291e-07	1193	GAAAATCG	6.43372e-06												1193	GATAAAAA	4.26763e-06	1193	AGTGGACG	1.57915e-06	1193	GAGAAAGA	7.55422e-06												1193
									1194	GAAAGTAG	2.03256e-05	1194	AGGAAGAA	7.86862e-06	1194	GAAAATGG	2.14457e-06												1194	GATAAACG	4.26763e-06	1194	AGTGGGAA	1.26332e-05	1194	GAGAAAGG	0.000387783												1194
									1195	GAAAGTGG	1.62605e-05	1195	AGGAAGAG	1.74858e-06	1195	GAAAATTA	4.28915e-06												1195	GATACACG	4.26763e-06	1195	AGTGGGAC	7.89575e-07	1195	GAGAAATA	1.51084e-05												1195
									1196	GAAAGTTA	4.06512e-06	1196	AGGAAGCA	8.74291e-07	1196	GAAACAAA	0.00017371												1196	GATAGAAG	8.53526e-06	1196	AGTGGGAG	8.68533e-06	1196	GAGAACAA	1.51084e-05												1196
									1197	GAAATAAA	2.03256e-05	1197	AGGAAGCG	2.62287e-06	1197	GAAACAAC	6.43372e-06												1197	GATAGGAT	4.26763e-06	1197	AGTGGGCA	7.10618e-06	1197	GAGAACAG	1.51084e-05												1197
									1198	GAAATAAC	1.21954e-05	1198	AGGAAGGG	9.6172e-06	1198	GAAACAAG	0.000165132												1198	GATCAACG	4.26763e-06	1198	AGTGGGCG	1.26332e-05	1198	GAGAACAT	2.51807e-06												1198
									1199	GAAATAAG	4.87815e-05	1199	AGGAAGTA	1.13658e-05	1199	GAAACAAT	6.43372e-06												1199	GATGAAAA	1.70705e-05	1199	AGTGGGGA	6.3166e-06	1199	GAGAACCA	2.51807e-06												1199
									1200	GAAATACA	8.13025e-06	1200	AGGAAGTG	8.74291e-07	1200	GAAACACA	3.0024e-05												1200	GATGACAG	8.53526e-06	1200	AGTGGGGG	7.26409e-05	1200	GAGAACGG	5.03615e-06												1200
									1201	GAAATACG	2.03256e-05	1201	AGGAATAA	1.74858e-06	1201	GAAACACG	1.5012e-05												1201	GATGAGGA	4.26763e-06	1201	AGTGGGGT	7.89575e-07	1201	GAGAACTA	2.51807e-06												1201
									1202	GAAATAGG	4.06512e-06	1202	AGGAATAG	8.74291e-07	1202	GAAACAGG	4.28915e-06												1202	GATGATAA	4.26763e-06	1202	AGTGGGTG	1.57915e-06	1202	GAGAACTG	7.55422e-06												1202
									1203	GAAATCAA	4.06512e-06	1203	AGGAATCA	1.74858e-06	1203	GAAACATA	4.28915e-06												1203	GATGGCAG	4.26763e-06	1203	AGTGTGGG	7.89575e-07	1203	GAGAAGAG	5.53976e-05												1203
									1204	GAAATCAG	8.13025e-06	1204	AGGACAAA	6.2949e-05	1204	GAAACATG	4.28915e-06												1204	GATGGGAA	4.26763e-06	1204	AGTGTGTG	7.89575e-07	1204	GAGAAGCA	2.51807e-06												1204
									1205	GAAATGAA	4.06512e-06	1205	AGGACAAG	6.12004e-06	1205	GAAACCAA	1.07229e-05												1205	GATGGGAG	2.13382e-05	1205	AGTTGGGG	7.89575e-07	1205	GAGAAGCG	7.55422e-06												1205
									1206	GAAATGAG	4.06512e-06	1206	AGGACAAT	8.74291e-07	1206	GAAACCAG	4.07469e-05												1206	GATGGGCA	8.53526e-06	1206	ANAAAAAA	7.89575e-07	1206	GAGAAGGG	6.54699e-05												1206
									1207	GAAATGCG	4.06512e-06	1207	AGGACACA	1.31144e-05	1207	GAAACCCA	2.14457e-06												1207	GATGGGCG	8.53526e-06	1207	ANAAAAAG	7.89575e-07	1207	GAGAAGTG	2.51807e-06												1207
									1208	GAAATGGG	4.06512e-06	1208	AGGACACG	4.37145e-06	1208	GAAACCGG	2.14457e-06												1208	GATGGGCT	4.26763e-06	1208	ANAAAGGG	7.89575e-07	1208	GAGAATAG	2.51807e-06												1208
									1209	GAAATTAG	4.06512e-06	1209	AGGACAGG	2.62287e-06	1209	GAAACCTA	2.14457e-06												1209	GATGGGGG	1.28029e-05	1209	ANAAGGAG	7.89575e-07	1209	GAGAATGG	2.51807e-06												1209
									1210	GAACAAAA	8.13025e-05	1210	AGGACATA	1.74858e-06	1210	GAAACGAA	1.71566e-05												1210	GATGTGAG	4.26763e-06	1210	ANAAGGCA	7.89575e-07	1210	GAGACAAA	3.2735e-05												1210
									1211	GAACAAAC	4.06512e-06	1211	AGGACCAA	2.62287e-06	1211	GAAACGAC	2.14457e-06												1211	GCAAAAAA	0.00108398	1211	ANAAGGGG	7.89575e-07	1211	GAGACAAG	3.02169e-05												1211
									1212	GAACAAAG	5.69117e-05	1212	AGGACCAG	4.37145e-06	1212	GAAACGAG	1.5012e-05												1212	GCAAAAAC	8.53526e-06	1212	ATAAAAAA	1.18436e-05	1212	GAGACACG	2.51807e-06												1212
									1213	GAACAACA	6.5042e-05	1213	AGGACGAA	8.74291e-07	1213	GAAACGCG	2.14457e-06												1213	GCAAAAAG	0.000768174	1213	ATAAAAAG	9.4749e-06	1213	GAGACCAA	5.03615e-06												1213
									1214	GAACAACG	1.21954e-05	1214	AGGACGAG	8.74291e-06	1214	GAAACGGG	1.93012e-05												1214	GCAAAAAT	6.40145e-05	1214	ATAAAAAT	4.73745e-06	1214	GAGACCAG	2.51807e-06												1214
									1215	GAACAAGG	4.06512e-06	1215	AGGACGGG	1.22401e-05	1215	GAAAGAAA	0.0020545												1215	GCAAAACA	0.000358481	1215	ATAAAACA	6.3166e-06	1215	GAGACGAG	2.51807e-06												1215
									1216	GAACACAA	1.62605e-05	1216	AGGAGAAA	2.53544e-05	1216	GAAAGAAC	8.5783e-06												1216	GCAAAACG	0.000149367	1216	ATAAAACG	7.89575e-07	1216	GAGACGCG	2.51807e-06												1216
									1217	GAACACAG	4.06512e-05	1217	AGGAGAAC	8.74291e-07	1217	GAAAGAAG	0.0033391												1217	GCAAAAGA	4.26763e-06	1217	ATAAAAGG	2.36872e-06	1217	GAGACGGG	2.51807e-06												1217
									1218	GAACACCA	8.13025e-06	1218	AGGAGAAG	1.48629e-05	1218	GAAAGAAT	1.28674e-05												1218	GCAAAAGG	5.97468e-05	1218	ATAAACAA	7.89575e-07	1218	GAGACTAG	2.51807e-06												1218
									1219	GAACAGAG	4.06512e-06	1219	AGGAGACA	7.86862e-06	1219	GAAAGACA	7.29155e-05												1219	GCAAAAGT	4.26763e-06	1219	ATAAACAG	7.89575e-07	1219	GAGAGAAA	5.28795e-05												1219
									1220	GAACAGCG	4.06512e-06	1220	AGGAGACG	2.62287e-06	1220	GAAAGACC	2.14457e-06												1220	GCAAAATA	2.98734e-05	1220	ATAAAGAA	7.89575e-07	1220	GAGAGAAG	0.000100723												1220
									1221	GAACATAA	4.06512e-06	1221	AGGAGAGG	8.74291e-07	1221	GAAAGACG	9.65059e-05												1221	GCAAAATG	2.56058e-05	1221	ATAAAGCG	2.36872e-06	1221	GAGAGACG	2.51807e-06												1221
									1222	GAACATAG	4.06512e-06	1222	AGGAGCAA	1.39887e-05	1222	GAAAGAGA	4.71806e-05												1222	GCAAACAA	0.000110958	1222	ATAAAGGG	3.1583e-05	1222	GAGAGAGC	2.51807e-06												1222
									1223	GAACCACA	4.06512e-06	1223	AGGAGCAG	6.12004e-06	1223	GAAAGAGG	0.000325975												1223	GCAAACAC	4.26763e-06	1223	ATAAATGG	1.57915e-06	1223	GAGAGAGG	2.51807e-06												1223
									1224	GAACGAAA	1.62605e-05	1224	AGGAGCGG	8.74291e-07	1224	GAAAGATA	8.5783e-06												1224	GCAAACAG	0.000294467	1224	ATAACAAA	7.89575e-07	1224	GAGAGCAA	1.76265e-05												1224
									1225	GAACGAAG	4.06512e-06	1225	AGGAGGAA	1.66115e-05	1225	GAAAGATG	1.93012e-05												1225	GCAAACAT	4.26763e-06	1225	ATAACAAG	6.3166e-06	1225	GAGAGGAA	0.000148566												1225
									1226	GAACGACA	8.13025e-06	1226	AGGAGGAG	5.24575e-06	1226	GAAAGCAA	0.000130819												1226	GCAAACCA	4.26763e-06	1226	ATAACACG	7.89575e-07	1226	GAGAGGAG	0.000108277												1226
									1227	GAACGGAG	2.03256e-05	1227	AGGAGGCA	6.12004e-06	1227	GAAAGCAG	0.00012653												1227	GCAAACCG	8.53526e-06	1227	ATAACCAA	1.57915e-06	1227	GAGAGGGA	2.51807e-06												1227
									1228	GAACGGCA	4.06512e-06	1228	AGGAGGCG	2.62287e-06	1228	GAAAGCAT	2.14457e-06												1228	GCAAACGG	4.26763e-06	1228	ATAAGAAA	1.26332e-05	1228	GAGAGGGG	0.000229145												1228
									1229	GAACGGCG	2.84559e-05	1229	AGGAGGGG	2.0983e-05	1229	GAAAGCCA	4.28915e-06												1229	GCAAAGAA	1.28029e-05	1229	ATAAGAAG	3.1583e-06	1229	GAGAGTGG	2.51807e-06												1229
									1230	GAACGGGG	3.65861e-05	1230	AGGAGTAA	8.74291e-07	1230	GAAAGCCG	2.14457e-06												1230	GCAAAGAG	4.26763e-05	1230	ATAAGAGG	1.57915e-06	1230	GAGATAAA	2.51807e-06												1230
									1231	GAACGTAG	4.06512e-06	1231	AGGAGTAG	3.49716e-06	1231	GAAAGCGG	9.43613e-05												1231	GCAAAGCA	2.98734e-05	1231	ATAAGATA	1.57915e-06	1231	GAGATCAG	2.51807e-06												1231
									1232	GAAGAAAA	0.00177646	1232	AGGAGTGG	8.74291e-07	1232	GAAAGCTA	2.14457e-06												1232	GCAAAGCG	1.28029e-05	1232	ATAAGATG	7.89575e-07	1232	GAGCAAAA	6.29518e-05												1232
									1233	GAAGAAAC	1.62605e-05	1233	AGGATAAA	8.74291e-07	1233	GAAAGCTG	2.14457e-06												1233	GCAAAGGG	5.12116e-05	1233	ATAAGCAA	6.3166e-06	1233	GAGCAAAC	2.51807e-06												1233
									1234	GAAGAAAG	0.000443098	1234	AGGCAAAA	0.000137264	1234	GAAAGGAA	0.0453685												1234	GCAAAGGT	4.26763e-06	1234	ATAAGGAA	4.73745e-06	1234	GAGCAAAG	3.02169e-05												1234
									1235	GAAGAAAT	4.06512e-06	1235	AGGCAAAG	3.93431e-05	1235	GAAAGGAC	2.14457e-05												1235	GCAAAGTA	4.26763e-06	1235	ATAAGGAG	1.50019e-05	1235	GAGCAAAT	2.51807e-06												1235
									1236	GAAGAACA	0.00018293	1236	AGGCAAAT	1.74858e-06	1236	GAAAGGAG	0.0043492												1236	GCAAATAA	1.28029e-05	1236	ATAAGGCA	7.89575e-07	1236	GAGCAACG	7.55422e-06												1236
									1237	GAAGAACC	4.06512e-06	1237	AGGCAACA	7.86862e-06	1237	GAAAGGAT	8.79275e-05												1237	GCAAATAG	2.56058e-05	1237	ATAAGGCG	7.89575e-06	1237	GAGCAACT	2.51807e-06												1237
									1238	GAAGAACG	0.000146344	1238	AGGCAACG	3.49716e-06	1238	GAAAGGCA	0.000261638												1238	GCAACAAA	2.98734e-05	1238	ATAAGGCT	7.89575e-07	1238	GAGCAAGG	2.51807e-06												1238
									1239	GAAGAAGA	8.13025e-06	1239	AGGCAAGG	7.86862e-06	1239	GAAAGGCG	0.000634794												1239	GCAACAAG	6.82821e-05	1239	ATAAGGGA	7.89575e-07	1239	GAGCACAA	7.55422e-06												1239
									1240	GAAGAAGG	5.28466e-05	1240	AGGCAATA	8.74291e-07	1240	GAAAGGCT	2.14457e-06												1240	GCAACACA	2.56058e-05	1240	ATAAGGGG	0.000136597	1240	GAGCACAG	1.51084e-05												1240
									1241	GAAGAATA	4.06512e-06	1241	AGGCAATG	8.74291e-07	1241	GAAAGGGA	0.000358144												1241	GCAACACG	8.53526e-06	1241	ATAAGGGT	1.57915e-06	1241	GAGCAGAG	2.51807e-06												1241
									1242	GAAGACAA	0.000223582	1242	AGGCAATT	3.49716e-06	1242	GAAAGGGC	6.43372e-06												1242	GCAACCAA	4.26763e-06	1242	ATAAGGTG	2.36872e-06	1242	GAGCAGCA	2.51807e-06												1242
									1243	GAAGACAC	1.62605e-05	1243	AGGCACAA	6.12004e-06	1243	GAAAGGGG	0.0303565												1243	GCAACCAG	3.84087e-05	1243	ATAAGTAA	1.57915e-06	1243	GAGCATAT	2.51807e-06												1243
									1244	GAAGACAG	0.000117889	1244	AGGCACAG	9.6172e-06	1244	GAAAGGGT	4.28915e-05												1244	GCAACGCG	4.26763e-06	1244	ATAAGTCA	7.89575e-07	1244	GAGCGAAA	5.03615e-06												1244
									1245	GAAGACCA	4.06512e-05	1245	AGGCAGAA	4.37145e-06	1245	GAAAGGTA	0.000122241												1245	GCAACGGG	4.26763e-06	1245	ATAAGTGG	4.73745e-06	1245	GAGCGAAG	1.00723e-05												1245
									1246	GAAGACCG	1.62605e-05	1246	AGGCAGAG	2.62287e-06	1246	GAAAGGTG	6.64818e-05												1246	GCAACGTG	8.53526e-06	1246	ATAATAAA	7.89575e-07	1246	GAGCGCAA	2.51807e-06												1246
									1247	GAAGACGG	4.06512e-06	1247	AGGCAGCA	8.74291e-07	1247	GAAAGGTT	6.00481e-05												1247	GCAAGAAA	0.000243255	1247	ATAATGAG	7.89575e-07	1247	GAGCGGAG	1.00723e-05												1247
									1248	GAAGACTA	4.06512e-06	1248	AGGCAGCG	1.74858e-06	1248	GAAAGTAA	0.00010294												1248	GCAAGAAC	4.26763e-06	1248	ATACAGGG	7.89575e-07	1248	GAGGAAAA	0.00105507												1248
									1249	GAAGAGAA	2.84559e-05	1249	AGGCAGGG	8.74291e-06	1249	GAAAGTAG	2.78795e-05												1249	GCAAGAAG	0.000140832	1249	ATACGGGG	1.57915e-06	1249	GAGGAAAG	0.000203964												1249
									1250	GAAGAGAC	8.13025e-06	1250	AGGCAGTA	8.74291e-07	1250	GAAAGTCG	4.28915e-06												1250	GCAAGACA	1.28029e-05	1250	ATACGTGG	7.89575e-07	1250	GAGGAAAT	1.00723e-05												1250
									1251	GAAGAGAG	8.53676e-05	1251	AGGCATAA	2.62287e-06	1251	GAAAGTGG	6.21927e-05												1251	GCAAGACG	3.84087e-05	1251	ATAGGAAA	3.94787e-06	1251	GAGGAACA	3.77711e-05												1251
									1252	GAAGAGCA	7.72373e-05	1252	AGGCATAG	8.74291e-07	1252	GAAAGTTA	4.28915e-06												1252	GCAAGACT	4.26763e-06	1252	ATAGGAAG	1.57915e-06	1252	GAGGAACG	1.25904e-05												1252
									1253	GAAGAGCG	4.47164e-05	1253	AGGCATAT	8.74291e-07	1253	GAAAGTTG	2.14457e-06												1253	GCAAGAGG	2.56058e-05	1253	ATAGGCGG	7.89575e-07	1253	GAGGAAGG	2.01446e-05												1253
									1254	GAAGAGGA	1.62605e-05	1254	AGGCCAAA	4.37145e-06	1254	GAAANAAG	2.14457e-06												1254	GCAAGATA	4.26763e-06	1254	ATAGGCTA	7.89575e-07	1254	GAGGAATA	1.00723e-05												1254
									1255	GAAGAGGG	5.69117e-05	1255	AGGCCAAG	2.62287e-06	1255	GAAANGAA	2.14457e-06												1255	GCAAGCAA	2.13382e-05	1255	ATAGGGAG	6.3166e-06	1255	GAGGAATT	2.51807e-06												1255
									1256	GAAGCAAA	7.31722e-05	1256	AGGCCACG	1.74858e-06	1256	GAAANGGG	6.43372e-06												1256	GCAAGCAG	2.13382e-05	1256	ATAGGGCA	2.36872e-06	1256	GAGGACAA	6.7988e-05												1256
									1257	GAAGCAAG	0.000117889	1257	AGGCCGTG	8.74291e-07	1257	GAAATAAA	3.21686e-05												1257	GCAAGCGG	8.53526e-06	1257	ATAGGGGG	3.94787e-06	1257	GAGGACAG	3.77711e-05												1257
									1258	GAAGCACA	4.06512e-05	1258	AGGCGAAA	3.14745e-05	1258	GAAATAAG	2.35903e-05												1258	GCAAGGAA	1.70705e-05	1258	ATAGGGGT	1.57915e-06	1258	GAGGACAT	2.51807e-06												1258
									1259	GAAGCACG	6.91071e-05	1259	AGGCGAAG	1.66115e-05	1259	GAAATAAT	2.14457e-06												1259	GCAAGGAG	0.000307269	1259	ATAGTGCG	7.89575e-07	1259	GAGGACCA	7.55422e-06												1259
									1260	GAAGCAGG	1.21954e-05	1260	AGGCGAAT	2.62287e-06	1260	GAAATACA	4.28915e-06												1260	GCAAGGCA	1.28029e-05	1260	ATATAAAA	7.89575e-07	1260	GAGGACCG	5.03615e-06												1260
									1261	GAAGCATG	4.06512e-06	1261	AGGCGACA	1.74858e-06	1261	GAAATACG	1.5012e-05												1261	GCAAGGCG	0.000157902	1261	ATATAAAG	7.89575e-07	1261	GAGGAGAA	1.25904e-05												1261
									1262	GAAGCCAA	1.21954e-05	1262	AGGCGACG	3.49716e-06	1262	GAAATCAG	2.14457e-06												1262	GCAAGGGA	4.26763e-06	1262	ATATAGGG	1.57915e-06	1262	GAGGAGAG	2.51807e-05												1262
									1263	GAAGCCAG	3.2521e-05	1263	AGGCGAGG	2.62287e-06	1263	GAAATCAT	2.14457e-06												1263	GCAAGGGG	0.000802315	1263	ATATGAAA	7.89575e-07	1263	GAGGAGCA	2.51807e-06												1263
									1264	GAAGCCGG	4.06512e-06	1264	AGGCGCAA	1.74858e-06	1264	GAAATGAA	0.000100795												1264	GCAAGGGT	8.53526e-06	1264	ATATGGAA	1.57915e-06	1264	GAGGAGCG	5.03615e-06												1264
									1265	GAAGCGCA	4.06512e-06	1265	AGGCGCAG	6.99433e-06	1265	GAAATGAG	1.07229e-05												1265	GCAAGGTG	1.28029e-05	1265	ATATGGAG	7.89575e-07	1265	GAGGAGGG	2.51807e-06												1265
									1266	GAAGCGCG	4.06512e-06	1266	AGGCGCGG	1.74858e-06	1266	GAAATGAT	2.14457e-06												1266	GCAAGTAG	4.26763e-06	1266	ATATGGGG	1.57915e-06	1266	GAGGATAA	5.03615e-06												1266
									1267	GAAGCGGG	3.2521e-05	1267	AGGCGGAA	3.40973e-05	1267	GAAATGGG	2.35903e-05												1267	GCAAGTCA	4.26763e-06	1267	ATATGGTG	1.57915e-06	1267	GAGGCAAA	5.79157e-05												1267
									1268	GAAGCGTA	4.06512e-06	1268	AGGCGGAC	8.74291e-07	1268	GAAATGTA	2.14457e-06												1268	GCAATAAA	4.26763e-06	1268	ATATGTGG	7.89575e-07	1268	GAGGCAAC	2.51807e-06												1268
									1269	GAAGCGTG	1.62605e-05	1269	AGGCGGAG	2.79773e-05	1269	GAAATTAA	1.07229e-05												1269	GCAATAAG	4.26763e-06	1269	ATATTGGG	7.89575e-07	1269	GAGGCAAG	8.81326e-05												1269
									1270	GAAGGAAA	0.00138621	1270	AGGCGGAT	8.74291e-07	1270	GAAATTAG	2.14457e-06												1270	GCAATACA	8.53526e-06	1270	ATCAAAAA	6.3166e-06	1270	GAGGCACA	5.03615e-06												1270
									1271	GAAGGAAG	0.00109758	1271	AGGCGGCA	2.18573e-05	1271	GAACAAAA	5.79035e-05												1271	GCACAAAA	5.97468e-05	1271	ATCAAAAG	1.57915e-06	1271	GAGGCACG	5.03615e-06												1271
									1272	GAAGGAAT	4.06512e-06	1272	AGGCGGCG	1.57372e-05	1272	GAACAAAG	4.28915e-05												1272	GCACAAAG	5.12116e-05	1272	ATCAGGAG	2.36872e-06	1272	GAGGCATA	5.03615e-06												1272
									1273	GAAGGACA	0.000199191	1273	AGGCGGGA	8.74291e-07	1273	GAACAAAT	2.14457e-06												1273	GCACAACA	8.53526e-06	1273	ATCAGGGG	5.52703e-06	1273	GAGGCATG	2.51807e-06												1273
									1274	GAAGGACG	0.000272363	1274	AGGCGGGG	7.60633e-05	1274	GAACAACA	4.28915e-06												1274	GCACAACG	8.53526e-06	1274	ATCAGGGT	7.89575e-07	1274	GAGGCATT	2.51807e-06												1274
									1275	GAAGGAGA	1.21954e-05	1275	AGGCGGTG	1.74858e-06	1275	GAACAACG	4.28915e-06												1275	GCACAATG	4.26763e-06	1275	ATCAGGTG	7.89575e-07	1275	GAGGCCAA	1.25904e-05												1275
									1276	GAAGGAGG	0.000247973	1276	AGGCGTAA	8.74291e-07	1276	GAACAAGG	2.14457e-06												1276	GCACACAA	8.53526e-06	1276	ATCCGGGG	7.89575e-07	1276	GAGGCCAG	2.51807e-05												1276
									1277	GAAGGATA	4.06512e-06	1277	AGGGAAAA	0.000276276	1277	GAACAATA	2.14457e-06												1277	GCACACAG	2.13382e-05	1277	ATCGAAAA	1.57915e-06	1277	GAGGCGAA	1.00723e-05												1277
									1278	GAAGGATG	8.13025e-06	1278	AGGGAAAC	2.62287e-06	1278	GAACACAA	6.43372e-06												1278	GCACAGGG	4.26763e-06	1278	ATCGAAAG	3.1583e-06	1278	GAGGCGAG	1.76265e-05												1278
									1279	GAAGGCAA	0.000345536	1279	AGGGAAAG	4.72117e-05	1279	GAACACTG	2.14457e-06												1279	GCACAGTG	4.26763e-06	1279	ATCGAACA	7.89575e-07	1279	GAGGCGCA	5.03615e-06												1279
									1280	GAAGGCAG	0.000703266	1280	AGGGAAAT	6.12004e-06	1280	GAACAGAG	4.28915e-06												1280	GCACGGAG	8.53526e-06	1280	ATCGACAA	7.89575e-07	1280	GAGGCGCG	2.51807e-06												1280
									1281	GAAGGCAT	4.06512e-06	1281	AGGGAACA	3.06002e-05	1281	GAACATAA	2.14457e-06												1281	GCACGTAG	4.26763e-06	1281	ATCGGAAA	7.89575e-07	1281	GAGGCGGG	1.51084e-05												1281
									1282	GAAGGCCA	1.21954e-05	1282	AGGGAACG	9.6172e-06	1282	GAACATAG	1.93012e-05												1282	GCACTTAG	4.26763e-06	1282	ATCGGAAG	1.57915e-06	1282	GAGGCGTG	2.51807e-06												1282
									1283	GAAGGCCG	2.43907e-05	1283	AGGGAACT	1.74858e-06	1283	GAACGAAA	6.43372e-06												1283	GCAGAAAA	0.0007383	1283	ATCGGGAG	3.94787e-06	1283	GAGGGAAA	0.000649663												1283
									1284	GAAGGCGG	0.000207321	1284	AGGGAAGG	8.74291e-06	1284	GAACGAAG	6.43372e-06												1284	GCAGAAAG	6.82821e-05	1284	ATCGGGGG	1.02645e-05	1284	GAGGGAAG	0.000468362												1284
									1285	GAAGGCTG	4.06512e-06	1285	AGGGAATA	6.12004e-06	1285	GAACGCAA	6.43372e-06												1285	GCAGAACA	6.40145e-05	1285	ATCTAAAA	7.89575e-07	1285	GAGGGAAT	2.01446e-05												1285
									1286	GAAGGGAA	0.000459359	1286	AGGGAATT	2.62287e-06	1286	GAACGGAA	2.78795e-05												1286	GCAGAACG	8.53526e-06	1286	ATCTAAAG	7.89575e-07	1286	GAGGGACA	4.53253e-05												1286
									1287	GAAGGGAG	0.00197565	1287	AGGGACAA	4.8086e-05	1287	GAACGGAG	1.71566e-05												1287	GCAGAAGG	1.28029e-05	1287	ATCTAACA	7.89575e-07	1287	GAGGGACG	3.5253e-05												1287
									1288	GAAGGGAT	1.21954e-05	1288	AGGGACAC	8.74291e-07	1288	GAACGGCA	4.28915e-06												1288	GCAGAATA	4.26763e-06	1288	ATCTAGGG	7.89575e-07	1288	GAGGGAGA	5.03615e-06												1288
									1289	GAAGGGCA	0.000638224	1289	AGGGACAG	1.22401e-05	1289	GAACGGCG	6.43372e-06												1289	GCAGACAA	3.84087e-05	1289	ATCTGGAG	1.57915e-06	1289	GAGGGAGG	2.01446e-05												1289
									1290	GAAGGGCG	0.00163418	1290	AGGGACCA	1.48629e-05	1290	GAACGGGA	2.14457e-06												1290	GCAGACAG	2.98734e-05	1290	ATCTGGGG	7.89575e-06	1290	GAGGGATA	7.55422e-06												1290
									1291	GAAGGGGA	3.65861e-05	1291	AGGGACCT	8.74291e-07	1291	GAACGGGG	3.0024e-05												1291	GCAGACGG	8.53526e-06	1291	ATGAAAAA	3.1583e-06	1291	GAGGGCAA	0.000125904												1291
									1292	GAAGGGGC	1.21954e-05	1292	AGGGACGG	1.74858e-06	1292	GAACTAAG	2.14457e-06												1292	GCAGAGAG	4.26763e-06	1292	ATGAAACA	7.89575e-07	1292	GAGGGCAG	0.00019641												1292
									1293	GAAGGGGG	0.00271144	1293	AGGGACTA	3.49716e-06	1293	GAACTAAT	2.14457e-06												1293	GCAGAGCG	8.53526e-06	1293	ATGAGGGG	1.57915e-06	1293	GAGGGCAT	5.03615e-06												1293
									1294	GAAGGGGT	8.13025e-06	1294	AGGGAGAA	2.44801e-05	1294	GAAGAAAA	0.00211455												1294	GCAGAGGG	8.53526e-06	1294	ATGCGAGG	7.89575e-07	1294	GAGGGCCA	2.51807e-06												1294
									1295	GAAGGGTA	4.06512e-06	1295	AGGGAGAG	3.49716e-06	1295	GAAGAAAC	8.5783e-06												1295	GCAGAGTA	4.26763e-06	1295	ATGCGTAA	7.89575e-07	1295	GAGGGCCG	2.51807e-06												1295
									1296	GAAGGGTG	5.69117e-05	1296	AGGGAGCA	6.99433e-06	1296	GAAGAAAG	0.000465373												1296	GCAGATAA	4.26763e-06	1296	ATGGCAAG	1.57915e-06	1296	GAGGGCGG	1.25904e-05												1296
									1297	GAAGGTAG	1.21954e-05	1297	AGGGAGCC	8.74291e-07	1297	GAAGAAAT	1.71566e-05												1297	GCAGCAAA	2.98734e-05	1297	ATGGGAAA	6.3166e-06	1297	GAGGGCTA	5.03615e-06												1297
									1298	GAAGGTCA	8.13025e-06	1298	AGGGAGCG	7.86862e-06	1298	GAAGAACA	7.50601e-05												1298	GCAGCAAG	3.41411e-05	1298	ATGGGAGG	2.36872e-06	1298	GAGGGGAA	9.06506e-05												1298
									1299	GAAGGTGG	1.62605e-05	1299	AGGGAGGA	1.74858e-06	1299	GAAGAACG	6.21927e-05												1299	GCAGCACA	4.26763e-06	1299	ATGGGGAA	1.57915e-06	1299	GAGGGGAC	5.03615e-06												1299
									1300	GAAGTAAA	8.13025e-06	1300	AGGGAGGG	9.6172e-06	1300	GAAGAAGA	6.43372e-06												1300	GCAGCACG	8.53526e-06	1300	ATGGGGAG	3.1583e-06	1300	GAGGGGAG	0.000266916												1300
									1301	GAAGTAAG	1.62605e-05	1301	AGGGAGTA	9.6172e-06	1301	GAAGAAGG	5.14698e-05												1301	GCAGCAGT	4.26763e-06	1301	ATGGGGCG	1.57915e-06	1301	GAGGGGAT	5.03615e-06												1301
									1302	GAAGTCAG	4.06512e-06	1302	AGGGAGTG	8.74291e-07	1302	GAAGAAGT	2.14457e-06												1302	GCAGCCAA	1.28029e-05	1302	ATGGGGGG	1.57915e-05	1302	GAGGGGCA	3.02169e-05												1302
									1303	GAAGTGAG	8.13025e-06	1303	AGGGATAG	8.74291e-07	1303	GAAGAATA	2.14457e-05												1303	GCAGCCAG	1.28029e-05	1303	ATGGTGTG	7.89575e-07	1303	GAGGGGCG	8.56145e-05												1303
									1304	GAAGTGCG	4.06512e-06	1304	AGGGCAAA	0.000311248	1304	GAAGAATG	4.28915e-06												1304	GCAGCGCG	1.28029e-05	1304	ATTAAAAG	7.89575e-07	1304	GAGGGGGA	7.55422e-06												1304
									1305	GAAGTGGG	8.13025e-06	1305	AGGGCAAC	3.49716e-06	1305	GAAGACAA	0.000205879												1305	GCAGCGGG	8.53526e-06	1305	ATTAAGGG	7.89575e-07	1305	GAGGGGGC	2.51807e-06												1305
									1306	GAATAAAA	2.03256e-05	1306	AGGGCAAG	4.89603e-05	1306	GAAGACAC	2.14457e-06												1306	GCAGCGTG	4.26763e-06	1306	ATTAGCAA	1.57915e-06	1306	GAGGGGGG	0.00114824												1306
									1307	GAATAAAG	8.13025e-06	1307	AGGGCAAT	5.24575e-06	1307	GAAGACAG	3.86023e-05												1307	GCAGGAAA	0.000891935	1307	ATTAGCGG	7.89575e-07	1307	GAGGGGTG	5.03615e-06												1307
									1308	GAATAACA	4.06512e-06	1308	AGGGCACA	2.7103e-05	1308	GAAGACAT	4.28915e-06												1308	GCAGGAAC	1.28029e-05	1308	ATTAGGAA	7.89575e-07	1308	GAGGGGTT	2.51807e-06												1308
									1309	GAATCAAG	4.06512e-06	1309	AGGGCACG	1.48629e-05	1309	GAAGACCA	1.28674e-05												1309	GCAGGAAG	0.000652948	1309	ATTAGGGG	3.1583e-06	1309	GAGGGTAA	5.03615e-06												1309
									1310	GAATGAAG	8.13025e-06	1310	AGGGCAGA	8.74291e-07	1310	GAAGACCG	4.28915e-06												1310	GCAGGACA	8.53526e-05	1310	ATTATGGG	7.89575e-07	1310	GAGGGTAG	5.03615e-06												1310
									1311	GAATGGAA	4.06512e-06	1311	AGGGCAGG	1.31144e-05	1311	GAAGACGG	4.28915e-06												1311	GCAGGACG	0.000136564	1311	ATTTGGGG	2.36872e-06	1311	GAGGGTGG	5.03615e-06												1311
									1312	GAATGGAG	4.06512e-06	1312	AGGGCATA	6.12004e-06	1312	GAAGACGT	2.14457e-06												1312	GCAGGAGA	2.56058e-05	1312	ATTTGTGG	7.89575e-07	1312	GAGGTAAG	5.03615e-06												1312
									1313	GAATTGGG	4.06512e-06	1313	AGGGCATG	8.74291e-07	1313	GAAGACTA	2.14457e-06												1313	GCAGGAGG	0.000187776	1313	ATTTGTGT	7.89575e-07	1313	GAGGTATG	2.51807e-06												1313
									1314	GACAAAAA	0.000443098	1314	AGGGCCAA	5.24575e-06	1314	GAAGACTG	4.28915e-06												1314	GCAGGATG	8.53526e-06	1314	CAAAAAAA	0.000135017	1314	GAGGTCAA	2.51807e-06												1314
									1315	GACAAAAC	4.06512e-06	1315	AGGGCCAG	1.13658e-05	1315	GAAGAGAA	4.28915e-05												1315	GCAGGCAA	0.00016217	1315	CAAAAAAG	4.50058e-05	1315	GAGTAAAA	1.25904e-05												1315
									1316	GACAAAAG	0.000191061	1316	AGGGCCCA	2.62287e-06	1316	GAAGAGAG	0.00022518												1316	GCAGGCAG	0.000460904	1316	CAAAAAAT	5.52703e-06	1316	GAGTAAAG	2.51807e-06												1316
									1317	GACAAACA	0.000170735	1317	AGGGCCGG	1.74858e-06	1317	GAAGAGAT	2.14457e-06												1317	GCAGGCAT	1.28029e-05	1317	CAAAAACA	3.00038e-05	1317	GAGTAACA	2.51807e-06												1317
									1318	GACAAACG	4.06512e-05	1318	AGGGCGAA	8.74291e-06	1318	GAAGAGCA	2.78795e-05												1318	GCAGGCCG	4.26763e-06	1318	CAAAAACG	2.21081e-05	1318	GAGTGAAA	2.51807e-06												1318
									1319	GACAAACT	4.06512e-06	1319	AGGGCGAG	6.99433e-06	1319	GAAGAGCG	2.35903e-05												1319	GCAGGCGG	0.000153635	1319	CAAAAACT	1.57915e-06	1319	GAGTGGAA	2.51807e-06												1319
									1320	GACAAAGG	2.03256e-05	1320	AGGGCGCA	8.74291e-06	1320	GAAGAGGA	2.14457e-06												1320	GCAGGCGT	4.26763e-06	1320	CAAAAAGG	1.65811e-05	1320	GAGTGGGG	5.03615e-06												1320
									1321	GACAAATA	8.13025e-06	1321	AGGGCGCG	1.13658e-05	1321	GAAGAGGG	0.000107229												1321	GCAGGCTG	4.26763e-06	1321	CAAAAAGT	1.57915e-06	1321	GATAAAAA	2.01446e-05												1321
									1322	GACAACAA	2.43907e-05	1322	AGGGCGGG	6.12004e-05	1322	GAAGAGTA	6.43372e-06												1322	GCAGGGAA	0.000285931	1322	CAAAAATA	7.89575e-07	1322	GATAAAAG	1.00723e-05												1322
									1323	GACAACAG	7.72373e-05	1323	AGGGCGTA	3.49716e-06	1323	GAAGAGTG	6.43372e-06												1323	GCAGGGAC	1.70705e-05	1323	CAAAAATG	7.89575e-07	1323	GATAAACG	2.51807e-06												1323
									1324	GACAACCG	4.06512e-06	1324	AGGGCTAG	8.74291e-07	1324	GAAGATAA	4.28915e-06												1324	GCAGGGAG	0.00165157	1324	CAAAAATT	3.1583e-06	1324	GATAAGAG	2.51807e-06												1324
									1325	GACAACGG	4.06512e-06	1325	AGGGGAAA	0.000521952	1325	GAAGCAAA	5.57589e-05												1325	GCAGGGAT	8.53526e-06	1325	CAAAACAA	3.55309e-05	1325	GATAAGGG	7.55422e-06												1325
									1326	GACAAGAA	8.13025e-06	1326	AGGGGAAC	1.74858e-06	1326	GAAGCAAG	7.0771e-05												1326	GCAGGGCA	0.000243255	1326	CAAAACAC	1.57915e-06	1326	GATAGAAG	2.51807e-06												1326
									1327	GACAAGAG	1.21954e-05	1327	AGGGGAAG	0.000132892	1327	GAAGCAAT	2.14457e-06												1327	GCAGGGCG	0.00105837	1327	CAAAACAG	1.73706e-05	1327	GATAGATG	2.51807e-06												1327
									1328	GACAAGCA	4.06512e-06	1328	AGGGGAAT	6.99433e-06	1328	GAAGCACA	8.5783e-06												1328	GCAGGGCT	8.53526e-06	1328	CAAAACAT	1.57915e-06	1328	GATAGGAA	7.55422e-05												1328
									1329	GACAAGCG	4.06512e-06	1329	AGGGGACA	5.68289e-05	1329	GAAGCACG	1.5012e-05												1329	GCAGGGGA	4.26763e-05	1329	CAAAACCA	1.57915e-06	1329	GATAGGAG	1.76265e-05												1329
									1330	GACAAGGG	2.84559e-05	1330	AGGGGACC	1.74858e-06	1330	GAAGCAGG	2.14457e-06												1330	GCAGGGGC	8.53526e-06	1330	CAAAACGG	2.36872e-06	1330	GATAGGAT	2.51807e-06												1330
									1331	GACAAGTG	4.06512e-06	1331	AGGGGACG	1.13658e-05	1331	GAAGCATA	6.43372e-06												1331	GCAGGGGG	0.00253071	1331	CAAAACTA	1.57915e-06	1331	GATAGGCG	5.03615e-06												1331
									1332	GACAATAG	4.06512e-06	1332	AGGGGAGA	1.31144e-05	1332	GAAGCATG	4.28915e-06												1332	GCAGGGGT	2.56058e-05	1332	CAAAACTG	7.89575e-07	1332	GATAGGGA	5.03615e-06												1332
									1333	GACACAAA	1.62605e-05	1333	AGGGGAGG	3.14745e-05	1333	GAAGCCAA	1.5012e-05												1333	GCAGGGTA	4.26763e-06	1333	CAAAAGAA	2.36872e-06	1333	GATAGGGG	0.000115831												1333
									1334	GACACAAC	4.06512e-06	1334	AGGGGAGT	3.49716e-06	1334	GAAGCCAG	1.71566e-05												1334	GCAGGGTG	2.98734e-05	1334	CAAAAGAC	2.36872e-06	1334	GATAGGGT	2.51807e-06												1334
									1335	GACACAAG	2.03256e-05	1335	AGGGGATA	1.13658e-05	1335	GAAGCCGG	2.14457e-06												1335	GCAGGTAA	4.26763e-06	1335	CAAAAGAG	1.65811e-05	1335	GATAGGTA	5.03615e-06												1335
									1336	GACACACA	1.62605e-05	1336	AGGGGATG	8.74291e-07	1336	GAAGCCTG	2.14457e-06												1336	GCAGGTAG	4.26763e-06	1336	CAAAAGCA	4.73745e-06	1336	GATAGGTG	5.03615e-06												1336
									1337	GACACAGG	8.13025e-06	1337	AGGGGCAA	0.000187098	1337	GAAGCGAA	1.07229e-05												1337	GCAGTAAG	4.26763e-06	1337	CAAAAGCG	5.52703e-06	1337	GATAGTGG	2.51807e-06												1337
									1338	GACACCAG	1.62605e-05	1338	AGGGGCAG	6.12004e-05	1338	GAAGCGAG	1.28674e-05												1338	GCAGTACG	1.28029e-05	1338	CAAAAGGG	5.84286e-05	1338	GATATGAA	7.55422e-06												1338
									1339	GACACGGG	4.06512e-06	1339	AGGGGCAT	1.74858e-06	1339	GAAGCGCG	2.14457e-06												1339	GCAGTATA	4.26763e-06	1339	CAAAATAA	3.1583e-06	1339	GATATGAG	2.51807e-06												1339
									1340	GACAGAAA	4.47164e-05	1340	AGGGGCCA	1.13658e-05	1340	GAAGCGGG	3.21686e-05												1340	GCAGTGAG	4.26763e-06	1340	CAAACAAA	1.57915e-06	1340	GATATGTG	2.51807e-06												1340
									1341	GACAGAAG	1.62605e-05	1341	AGGGGCCG	7.86862e-06	1341	GAAGCGTA	4.28915e-06												1341	GCAGTGGG	1.70705e-05	1341	CAAACAAG	4.73745e-06	1341	GATATTAT	2.51807e-06												1341
									1342	GACAGACA	8.13025e-06	1342	AGGGGCGA	3.49716e-06	1342	GAAGGAAA	0.00290375												1342	GCAGTGGT	4.26763e-06	1342	CAAACACA	1.57915e-06	1342	GATCTGTG	2.51807e-06												1342
									1343	GACAGACG	8.13025e-06	1343	AGGGGCGG	0.000118029	1343	GAAGGAAC	8.5783e-06												1343	GCAGTTAG	4.26763e-06	1343	CAAACACG	7.10618e-06	1343	GATGAAAA	2.51807e-06												1343
									1344	GACAGAGG	4.06512e-06	1344	AGGGGCGT	8.74291e-07	1344	GAAGGAAG	0.00290375												1344	GCATAAAA	1.28029e-05	1344	CAAACAGA	1.57915e-06	1344	GATGAACG	5.03615e-06												1344
									1345	GACAGCAA	1.21954e-05	1345	AGGGGCTA	4.37145e-06	1345	GAAGGAAT	3.64578e-05												1345	GCATAAAG	1.70705e-05	1345	CAAACATG	1.57915e-06	1345	GATGAGAG	2.51807e-06												1345
									1346	GACAGCAG	1.21954e-05	1346	AGGGGCTG	8.74291e-07	1346	GAAGGACA	0.000289517												1346	GCATAATA	4.26763e-06	1346	CAAACATT	7.89575e-07	1346	GATGGAAG	7.55422e-06												1346
									1347	GACAGCGG	4.06512e-06	1347	AGGGGGAA	0.000865548	1347	GAAGGACG	0.000336698												1347	GCATGATG	4.26763e-06	1347	CAAACCAA	1.57915e-06	1347	GATGGATA	2.51807e-06												1347
									1348	GACAGGAA	2.43907e-05	1348	AGGGGGAC	1.92344e-05	1348	GAAGGAGA	3.0024e-05												1348	GCATGCAG	8.53526e-06	1348	CAAACGGG	2.36872e-06	1348	GATGGCAG	5.03615e-06												1348
									1349	GACAGGAC	4.06512e-06	1349	AGGGGGAG	0.000129395	1349	GAAGGAGG	0.000248771												1349	GCATGGAG	8.53526e-06	1349	CAAAGAAA	3.78996e-05	1349	GATGGGAG	5.03615e-06												1349
									1350	GACAGGAG	9.7563e-05	1350	AGGGGGAT	4.37145e-06	1350	GAAGGAGT	2.14457e-06												1350	GCCAAAAA	3.41411e-05	1350	CAAAGAAG	1.02645e-05	1350	GATGGGCG	5.03615e-06												1350
									1351	GACAGGCA	8.13025e-06	1351	AGGGGGCA	0.000342722	1351	GAAGGATA	3.0024e-05												1351	GCCAAAAG	1.70705e-05	1351	CAAAGACG	1.57915e-06	1351	GATGGGGG	1.51084e-05												1351
									1352	GACAGGCG	4.06512e-05	1352	AGGGGGCG	0.000169612	1352	GAAGGATG	2.14457e-06												1352	GCCAAACA	1.70705e-05	1352	CAAAGAGA	3.1583e-06	1352	GATGGGTA	2.51807e-06												1352
									1353	GACAGGGG	0.000199191	1353	AGGGGGCT	7.86862e-06	1353	GAAGGATT	4.28915e-06												1353	GCCAACAA	1.28029e-05	1353	CAAAGAGG	3.1583e-06	1353	GATGGTCG	2.51807e-06												1353
									1354	GACATATA	4.06512e-06	1354	AGGGGGGA	2.27316e-05	1354	GAAGGCAA	0.000401035												1354	GCCAACAG	2.98734e-05	1354	CAAAGCAA	3.1583e-06	1354	GATTACAG	2.51807e-06												1354
									1355	GACATTAG	4.06512e-06	1355	AGGGGGGC	2.62287e-06	1355	GAAGGCAG	0.00058118												1355	GCCAAGGG	4.26763e-06	1355	CAAAGCAG	1.57915e-06	1355	GATTGGGG	5.03615e-06												1355
									1356	GACCAAAA	4.06512e-06	1356	AGGGGGGG	0.00803473	1356	GAAGGCAT	1.71566e-05												1356	GCCAGAAA	4.26763e-06	1356	CAAAGCGG	1.57915e-06	1356	GCAAAAAA	0.000312241												1356
									1357	GACCAAAG	4.06512e-06	1357	AGGGGGGT	2.88516e-05	1357	GAAGGCCA	1.07229e-05												1357	GCCAGGAG	8.53526e-06	1357	CAAAGGAA	1.97394e-05	1357	GCAAAAAG	0.000153603												1357
									1358	GACCAACA	4.06512e-06	1358	AGGGGGTA	7.78119e-05	1358	GAAGGCCG	1.28674e-05												1358	GCCAGGCA	4.26763e-06	1358	CAAAGGAC	1.57915e-06	1358	GCAAAAAT	3.2735e-05												1358
									1359	GACCAACG	4.06512e-06	1359	AGGGGGTC	8.74291e-07	1359	GAAGGCCT	2.14457e-06												1359	GCCAGGCG	4.26763e-06	1359	CAAAGGAG	2.52664e-05	1359	GCAAAACA	5.79157e-05												1359
									1360	GACCACAA	8.13025e-06	1360	AGGGGGTG	5.77032e-05	1360	GAAGGCGA	4.28915e-06												1360	GCCAGGGG	3.41411e-05	1360	CAAAGGAT	7.89575e-07	1360	GCAAAAGG	7.55422e-06												1360
									1361	GACCACAG	4.06512e-06	1361	AGGGGGTT	3.49716e-06	1361	GAAGGCGG	0.000156554												1361	GCCGAAAA	8.53526e-06	1361	CAAAGGCA	1.97394e-05	1361	GCAAAATA	1.00723e-05												1361
									1362	GACCAGGG	4.06512e-06	1362	AGGGGNGG	8.74291e-07	1362	GAAGGCTA	3.86023e-05												1362	GCCGAAAG	8.53526e-06	1362	CAAAGGCG	4.10579e-05	1362	GCAAAATG	2.51807e-06												1362
									1363	GACCGGGG	1.21954e-05	1363	AGGGGTAA	9.6172e-06	1363	GAAGGCTG	1.71566e-05												1363	GCCGGAAA	8.53526e-06	1363	CAAAGGGA	3.1583e-06	1363	GCAAAATT	2.51807e-06												1363
									1364	GACGAAAA	0.00015041	1364	AGGGGTAG	3.49716e-06	1364	GAAGGCTT	2.14457e-06												1364	GCCGGAAG	4.26763e-06	1364	CAAAGGGG	0.000265297	1364	GCAAACAA	2.76988e-05												1364
									1365	GACGAAAC	8.13025e-06	1365	AGGGGTAT	8.74291e-07	1365	GAAGGGAA	0.00294879												1365	GCCGGCCA	8.53526e-06	1365	CAAAGGGT	3.94787e-06	1365	GCAAACAC	2.51807e-06												1365
									1366	GACGAAAG	4.47164e-05	1366	AGGGGTCA	5.24575e-06	1366	GAAGGGAC	3.21686e-05												1366	GCCGGGAG	4.26763e-06	1366	CAAAGGTG	4.73745e-06	1366	GCAAACAG	2.51807e-05												1366
									1367	GACGAAAT	4.06512e-06	1367	AGGGGTCG	8.74291e-07	1367	GAAGGGAG	0.00370582												1367	GCCGGGGG	4.26763e-06	1367	CAAAGTCA	1.57915e-06	1367	GCAAACCA	5.03615e-06												1367
									1368	GACGAACA	2.03256e-05	1368	AGGGGTGG	2.97259e-05	1368	GAAGGGAT	2.78795e-05												1368	GCCGGTAG	4.26763e-06	1368	CAAATAAA	1.57915e-06	1368	GCAAACGG	2.51807e-06												1368
									1369	GACGAACG	1.62605e-05	1369	AGGGGTGT	8.74291e-07	1369	GAAGGGCA	0.000594047												1369	GCGAAAAA	0.000516383	1369	CAAATAAG	3.1583e-06	1369	GCAAAGAA	2.51807e-06												1369
									1370	GACGAAGG	8.13025e-06	1370	AGGGGTTA	8.74291e-07	1370	GAAGGGCG	0.00142614												1370	GCGAAAAC	4.26763e-06	1370	CAAATGGG	7.89575e-07	1370	GCAAAGAG	7.55422e-06												1370
									1371	GACGAAGT	4.06512e-06	1371	AGGGTAAA	5.24575e-06	1371	GAAGGGCT	8.5783e-06												1371	GCGAAAAG	0.000273128	1371	CAACAAAA	3.1583e-06	1371	GCAAAGCA	7.55422e-06												1371
									1372	GACGACAA	3.65861e-05	1372	AGGGTAAG	1.74858e-06	1372	GAAGGGGA	8.14938e-05												1372	GCGAAAAT	4.69439e-05	1372	CAACACAA	3.1583e-06	1372	GCAAAGCG	5.03615e-06												1372
									1373	GACGACAG	2.43907e-05	1373	AGGGTACG	1.74858e-06	1373	GAAGGGGC	1.28674e-05												1373	GCGAAACA	0.000110958	1373	CAACAGAG	1.57915e-06	1373	GCAAAGGG	6.04338e-05												1373
									1374	GACGACCG	4.06512e-06	1374	AGGGTCAA	8.74291e-07	1374	GAAGGGGG	0.00481671												1374	GCGAAACC	4.26763e-06	1374	CAACAGGG	3.1583e-06	1374	GCAAAGTA	2.51807e-06												1374
									1375	GACGAGAG	1.21954e-05	1375	AGGGTCAG	8.74291e-07	1375	GAAGGGGT	4.28915e-06												1375	GCGAAACG	2.56058e-05	1375	CAACCCAA	1.57915e-06	1375	GCAAATAA	5.03615e-06												1375
									1376	GACGAGCA	4.06512e-06	1376	AGGGTGAA	3.49716e-06	1376	GAAGGGTA	3.0024e-05												1376	GCGAAACT	4.26763e-06	1376	CAACGGAG	7.89575e-07	1376	GCAAATAT	2.51807e-06												1376
									1377	GACGAGCG	4.06512e-06	1377	AGGGTGAG	8.74291e-07	1377	GAAGGGTG	3.21686e-05												1377	GCGAAAGG	1.28029e-05	1377	CAAGAAAA	3.1583e-06	1377	GCAACAAA	2.51807e-05												1377
									1378	GACGAGGC	4.06512e-06	1378	AGGGTGCA	8.74291e-07	1378	GAAGGTAA	1.5012e-05												1378	GCGAAATA	4.26763e-06	1378	CAAGCAAG	1.57915e-06	1378	GCAACAAG	2.51807e-06												1378
									1379	GACGAGGG	1.62605e-05	1379	AGGGTGGG	3.14745e-05	1379	GAAGGTAG	2.14457e-05												1379	GCGAACAA	4.26763e-05	1379	CAAGCGGG	7.89575e-07	1379	GCAACACA	2.51807e-06												1379
									1380	GACGCAAG	8.13025e-06	1380	AGGGTGTA	8.74291e-07	1380	GAAGGTAT	2.14457e-06												1380	GCGAACAC	4.26763e-06	1380	CAAGGAAA	1.18436e-05	1380	GCAACCAG	1.00723e-05												1380
									1381	GACGCACG	4.06512e-06	1381	AGGTAAAA	3.49716e-06	1381	GAAGGTCA	2.14457e-06												1381	GCGAACAG	5.54792e-05	1381	CAAGGAAG	4.73745e-06	1381	GCAAGAAA	6.7988e-05												1381
									1382	GACGCAGG	4.06512e-06	1382	AGGTACAA	8.74291e-07	1382	GAAGGTCG	4.28915e-06												1382	GCGAAGAA	4.26763e-06	1382	CAAGGACA	1.57915e-06	1382	GCAAGAAG	3.77711e-05												1382
									1383	GACGCGCG	8.13025e-06	1383	AGGTACAG	8.74291e-07	1383	GAAGGTGG	6.43372e-06												1383	GCGAAGAC	4.26763e-06	1383	CAAGGACG	1.57915e-06	1383	GCAAGACA	1.25904e-05												1383
									1384	GACGCGGG	8.13025e-06	1384	AGGTAGGG	8.74291e-07	1384	GAAGGTGT	2.14457e-06												1384	GCGAAGAG	8.53526e-06	1384	CAAGGCAA	8.68533e-06	1384	GCAAGACG	2.51807e-06												1384
									1385	GACGCGTG	4.06512e-06	1385	AGGTCAAA	2.62287e-06	1385	GAAGGTTA	2.14457e-06												1385	GCGAAGCA	8.53526e-06	1385	CAAGGCAG	7.89575e-06	1385	GCAAGAGG	5.03615e-06												1385
									1386	GACGGAAA	0.000227647	1386	AGGTCAAG	8.74291e-07	1386	GAAGGTTG	2.14457e-06												1386	GCGAAGCG	2.56058e-05	1386	CAAGGCGG	1.57915e-06	1386	GCAAGCAA	7.55422e-06												1386
									1387	GACGGAAG	0.000170735	1387	AGGTCGGG	8.74291e-07	1387	GAAGNAAA	2.14457e-06												1387	GCGAAGGG	1.28029e-05	1387	CAAGGGAA	3.1583e-06	1387	GCAAGCAG	7.55422e-06												1387
									1388	GACGGACA	2.43907e-05	1388	AGGTGAAA	4.37145e-06	1388	GAAGNGAA	2.14457e-06												1388	GCGAAGTG	4.26763e-06	1388	CAAGGGAG	2.36872e-05	1388	GCAAGCTG	2.51807e-06												1388
									1389	GACGGACG	5.69117e-05	1389	AGGTGAAG	2.62287e-06	1389	GAAGTAAA	1.5012e-05												1389	GCGAATAG	4.26763e-06	1389	CAAGGGAT	7.89575e-07	1389	GCAAGGAA	3.02169e-05												1389
									1390	GACGGAGA	4.06512e-06	1390	AGGTGCAA	8.74291e-07	1390	GAAGTAAG	2.57349e-05												1390	GCGACAAA	5.54792e-05	1390	CAAGGGCA	2.36872e-06	1390	GCAAGGAG	0.000113313												1390
									1391	GACGGAGG	4.87815e-05	1391	AGGTGGAA	2.62287e-06	1391	GAAGTAAT	4.28915e-06												1391	GCGACAAG	8.1085e-05	1391	CAAGGGCG	1.02645e-05	1391	GCAAGGCA	7.55422e-06												1391
									1392	GACGGATA	8.13025e-06	1392	AGGTGGAC	8.74291e-07	1392	GAAGTACA	4.28915e-06												1392	GCGACAAT	8.53526e-06	1392	CAAGGGGA	1.57915e-06	1392	GCAAGGCG	1.25904e-05												1392
									1393	GACGGCAA	4.87815e-05	1393	AGGTGGCA	3.49716e-06	1393	GAAGTAGG	2.14457e-06												1393	GCGACACA	8.53526e-06	1393	CAAGGGGG	4.57954e-05	1393	GCAAGGGA	7.55422e-06												1393
									1394	GACGGCAG	0.000113824	1394	AGGTGGGG	2.01087e-05	1394	GAAGTCAA	4.28915e-06												1394	GCGACACG	8.53526e-06	1394	CAAGGGTG	3.94787e-06	1394	GCAAGGGG	0.000178783												1394
									1395	GACGGCCA	4.06512e-06	1395	AGGTGGTA	8.74291e-07	1395	GAAGTGAA	8.5783e-06												1395	GCGACCAA	2.13382e-05	1395	CAATAGGG	7.89575e-07	1395	GCAAGGGT	2.51807e-06												1395
									1396	GACGGCGG	3.65861e-05	1396	AGGTGTGG	8.74291e-07	1396	GAAGTGAG	1.28674e-05												1396	GCGACCAG	1.28029e-05	1396	CAATGGAG	1.57915e-06	1396	GCAAGTAA	5.03615e-06												1396
									1397	GACGGCTG	4.06512e-06	1397	AGTAAAAA	2.01087e-05	1397	GAAGTGAT	2.14457e-06												1397	GCGACGAG	4.26763e-06	1397	CAATGGGG	7.89575e-07	1397	GCAAGTAG	5.03615e-06												1397
									1398	GACGGGAA	4.47164e-05	1398	AGTAAAAT	8.74291e-07	1398	GAAGTGCG	2.14457e-06												1398	GCGACGGG	4.26763e-06	1398	CAATTGTG	7.89575e-07	1398	GCAATAAA	2.51807e-06												1398
									1399	GACGGGAG	0.000390252	1399	AGTAACAA	8.74291e-07	1399	GAAGTGGG	1.28674e-05												1399	GCGACGTG	4.26763e-06	1399	CACAAAAA	5.52703e-06	1399	GCAATAAG	5.03615e-06												1399
									1400	GACGGGAT	8.13025e-06	1400	AGTAAGAA	2.62287e-06	1400	GAAGTTAA	2.14457e-06												1400	GCGACTAG	8.53526e-06	1400	CACAAGGG	3.1583e-06	1400	GCACAAAA	2.51807e-05												1400
									1401	GACGGGCA	0.00016667	1401	AGTACAAA	8.74291e-07	1401	GAATAAAA	1.5012e-05												1401	GCGAGAAA	5.97468e-05	1401	CACAGAAA	7.89575e-07	1401	GCACAAAG	7.55422e-06												1401
									1402	GACGGGCG	0.000353666	1402	AGTACACG	8.74291e-07	1402	GAATAAAG	4.28915e-06												1402	GCGAGAAG	5.97468e-05	1402	CACAGGAT	7.89575e-07	1402	GCACAACA	2.51807e-06												1402
									1403	GACGGGGA	3.2521e-05	1403	AGTACGTG	8.74291e-07	1403	GAATAAAT	2.14457e-06												1403	GCGAGAAT	4.26763e-06	1403	CACAGGCG	7.89575e-07	1403	GCACACAG	2.51807e-06												1403
									1404	GACGGGGG	0.000455294	1404	AGTAGAAA	1.74858e-06	1404	GAATAACG	6.43372e-06												1404	GCGAGACA	1.28029e-05	1404	CACAGGGG	1.42123e-05	1404	GCACGGAG	2.51807e-06												1404
									1405	GACGGGTG	2.43907e-05	1405	AGTAGAAG	8.74291e-07	1405	GAATAAGG	4.28915e-06												1405	GCGAGACG	4.26763e-06	1405	CACAGGTG	7.89575e-07	1405	GCACGGGG	2.51807e-06												1405
									1406	GACGGTAA	4.06512e-06	1406	AGTAGGAA	3.49716e-06	1406	GAATAATA	4.28915e-06												1406	GCGAGAGG	8.53526e-06	1406	CACGAAAA	1.57915e-06	1406	GCAGAAAA	0.000181301												1406
									1407	GACGGTAG	8.13025e-06	1407	AGTAGGAC	2.62287e-06	1407	GAATACAG	4.28915e-06												1407	GCGAGCAA	3.84087e-05	1407	CACGGGAG	7.89575e-07	1407	GCAGAAAG	1.00723e-05												1407
									1408	GACGGTGG	8.13025e-06	1408	AGTAGGAG	9.6172e-06	1408	GAATAGAG	2.14457e-06												1408	GCGAGCAG	3.41411e-05	1408	CACGGGCG	2.36872e-06	1408	GCAGAAAT	2.51807e-06												1408
									1409	GACTCAAG	4.06512e-06	1409	AGTAGGCG	8.74291e-07	1409	GAATAGGG	6.43372e-06												1409	GCGAGCCA	4.26763e-06	1409	CAGAAAAA	7.10618e-06	1409	GCAGAACA	7.55422e-06												1409
									1410	GACTGAAG	4.06512e-06	1410	AGTAGGGA	1.74858e-06	1410	GAATAGTG	2.14457e-06												1410	GCGAGGAG	3.84087e-05	1410	CAGAAAAG	1.57915e-06	1410	GCAGAAGA	2.51807e-06												1410
									1411	GACTGACG	4.06512e-06	1411	AGTAGGGG	6.12004e-06	1411	GAATATTA	2.14457e-06												1411	GCGAGGCA	1.28029e-05	1411	CAGAAAAT	1.57915e-06	1411	GCAGAAGG	5.03615e-06												1411
									1412	GACTGGAG	4.06512e-06	1412	AGTAGGGT	8.74291e-07	1412	GAATGAAA	1.07229e-05												1412	GCGAGGCG	1.28029e-05	1412	CAGAAACA	1.57915e-06	1412	GCAGAATG	2.51807e-06												1412
									1413	GACTGGCA	4.06512e-06	1413	AGTCAAAA	1.74858e-06	1413	GAATGAAG	1.71566e-05												1413	GCGAGGGG	2.56058e-05	1413	CAGAAACG	3.1583e-06	1413	GCAGACAA	1.00723e-05												1413
									1414	GAGAAAAA	0.000674811	1414	AGTCGAAG	2.62287e-06	1414	GAATGACA	2.14457e-06												1414	GCGAGTAA	4.26763e-06	1414	CAGAACAG	1.57915e-06	1414	GCAGACAG	2.51807e-06												1414
									1415	GAGAAAAC	8.13025e-06	1415	AGTCGGAA	8.74291e-07	1415	GAATGAGG	6.43372e-06												1415	GCGAGTAG	4.26763e-06	1415	CAGAAGCA	7.89575e-07	1415	GCAGAGAA	2.51807e-06												1415
									1416	GAGAAAAG	0.000394317	1416	AGTCGGAG	8.74291e-07	1416	GAATGCAA	2.14457e-06												1416	GCGATAAG	4.26763e-06	1416	CAGACAAA	1.57915e-06	1416	GCAGAGGA	2.51807e-06												1416
									1417	GAGAAAAT	8.13025e-06	1417	AGTCGGCG	8.74291e-07	1417	GAATGCAG	2.14457e-06												1417	GCGCAAAA	1.70705e-05	1417	CAGACAAG	1.57915e-06	1417	GCAGAGGG	1.25904e-05												1417
									1418	GAGAAACA	9.34978e-05	1418	AGTCGGGG	8.74291e-07	1418	GAATGGAA	4.50361e-05												1418	GCGCAAAG	2.98734e-05	1418	CAGAGGAG	7.89575e-07	1418	GCAGCAAA	5.03615e-06												1418
									1419	GAGAAACG	9.7563e-05	1419	AGTGAAAA	1.74858e-05	1419	GAATGGAG	8.5783e-06												1419	GCGCAACA	8.53526e-06	1419	CAGAGGGG	3.1583e-06	1419	GCAGCAAG	5.03615e-06												1419
									1420	GAGAAAGG	3.2521e-05	1420	AGTGAAAG	2.62287e-06	1420	GAATGGAT	2.14457e-06												1420	GCGCAACG	4.26763e-06	1420	CAGAGTAT	3.1583e-06	1420	GCAGCGAG	2.51807e-06												1420
									1421	GAGAAATA	1.21954e-05	1421	AGTGACAA	8.74291e-07	1421	GAATGGCA	4.28915e-06												1421	GCGCACAA	8.53526e-06	1421	CAGCAAAA	1.57915e-06	1421	GCAGCGGG	2.51807e-06												1421
									1422	GAGAAATG	8.13025e-06	1422	AGTGACTA	8.74291e-07	1422	GAATGGGG	3.43132e-05												1422	GCGCACAG	2.13382e-05	1422	CAGCAAAG	4.73745e-06	1422	GCAGCGTA	5.03615e-06												1422
									1423	GAGAACAA	6.09768e-05	1423	AGTGAGAA	2.62287e-06	1423	GAATGGTG	4.28915e-06												1423	GCGCAGAG	4.26763e-06	1423	CAGCGGGG	1.57915e-06	1423	GCAGCGTG	2.51807e-06												1423
									1424	GAGAACAC	4.06512e-06	1424	AGTGAGGG	8.74291e-07	1424	GAATGGTT	2.14457e-06												1424	GCGCATAG	4.26763e-06	1424	CAGGAAAA	1.97394e-05	1424	GCAGGAAA	0.000324831												1424
									1425	GAGAACAG	5.28466e-05	1425	AGTGCAAA	1.74858e-06	1425	GAATGTAA	2.14457e-06												1425	GCGCGAAG	8.53526e-06	1425	CAGGAAAG	3.94787e-06	1425	GCAGGAAG	0.000193892												1425
									1426	GAGAACGG	4.06512e-06	1426	AGTGGAAA	5.24575e-06	1426	GAATGTGG	2.14457e-06												1426	GCGCGCAG	4.26763e-06	1426	CAGGAAGT	3.1583e-06	1426	GCAGGAAT	1.00723e-05												1426
									1427	GAGAAGAA	8.13025e-06	1427	AGTGGAAG	4.37145e-06	1427	GAATTGAA	4.28915e-06												1427	GCGCGGAG	4.26763e-06	1427	CAGGACAA	3.94787e-06	1427	GCAGGACA	1.25904e-05												1427
									1428	GAGAAGAG	3.2521e-05	1428	AGTGGACG	8.74291e-07	1428	GAATTGAG	2.14457e-06												1428	GCGCGGCC	4.26763e-06	1428	CAGGAGAA	3.1583e-06	1428	GCAGGACG	2.26627e-05												1428
									1429	GAGAAGCA	4.06512e-06	1429	AGTGGAGA	1.74858e-06	1429	GACAAAAA	0.000197301												1429	GCGCGGGG	4.26763e-06	1429	CAGGAGCA	7.89575e-07	1429	GCAGGAGG	1.76265e-05												1429
									1430	GAGAAGCG	8.13025e-06	1430	AGTGGAGG	8.74291e-07	1430	GACAAAAG	4.50361e-05												1430	GCGGAAAA	0.00214662	1430	CAGGAGCG	1.57915e-06	1430	GCAGGCAA	4.78434e-05												1430
									1431	GAGAAGGG	1.62605e-05	1431	AGTGGATA	5.24575e-06	1431	GACAAAAT	6.43372e-06												1431	GCGGAAAC	1.70705e-05	1431	CAGGAGGG	1.57915e-06	1431	GCAGGCAG	4.02892e-05												1431
									1432	GAGAAGTG	4.06512e-06	1432	AGTGGCAA	8.74291e-07	1432	GACAAACA	1.71566e-05												1432	GCGGAAAG	0.000341411	1432	CAGGAGTG	7.89575e-07	1432	GCAGGCAT	2.51807e-06												1432
									1433	GAGAATAA	8.13025e-06	1433	AGTGGGAA	1.31144e-05	1433	GACAAACG	6.43372e-06												1433	GCGGAAAT	2.98734e-05	1433	CAGGCAAA	1.73706e-05	1433	GCAGGCCA	5.03615e-06												1433
									1434	GAGAATAG	4.06512e-06	1434	AGTGGGAG	6.99433e-06	1434	GACAAAGG	4.28915e-06												1434	GCGGAACA	9.38879e-05	1434	CAGGCAAG	3.1583e-06	1434	GCAGGCGG	1.00723e-05												1434
									1435	GAGACAAA	0.000113824	1435	AGTGGGAT	8.74291e-07	1435	GACAAATA	2.14457e-06												1435	GCGGAACG	9.81555e-05	1435	CAGGCACG	1.57915e-06	1435	GCAGGCGT	2.51807e-06												1435
									1436	GAGACAAG	8.53676e-05	1436	AGTGGGCA	6.99433e-06	1436	GACAACAA	1.71566e-05												1436	GCGGAAGA	1.70705e-05	1436	CAGGCAGG	1.57915e-06	1436	GCAGGCTA	1.00723e-05												1436
									1437	GAGACACA	4.87815e-05	1437	AGTGGGCG	1.48629e-05	1437	GACAACAG	1.28674e-05												1437	GCGGAAGG	2.13382e-05	1437	CAGGGAAA	1.73706e-05	1437	GCAGGGAA	7.30241e-05												1437
									1438	GAGACACG	2.03256e-05	1438	AGTGGGGA	4.37145e-06	1438	GACAACTG	2.14457e-06												1438	GCGGAAGT	2.56058e-05	1438	CAGGGAAG	1.50019e-05	1438	GCAGGGAC	5.03615e-06												1438
									1439	GAGACATA	8.13025e-06	1439	AGTGGGGG	6.2949e-05	1439	GACAAGAA	2.14457e-06												1439	GCGGAATA	1.70705e-05	1439	CAGGGACA	2.36872e-06	1439	GCAGGGAG	0.000365121												1439
									1440	GAGACATG	8.13025e-06	1440	AGTGGGGT	8.74291e-07	1440	GACAAGAG	4.28915e-06												1440	GCGGAATG	8.53526e-06	1440	CAGGGCAA	9.4749e-06	1440	GCAGGGCA	3.77711e-05												1440
									1441	GAGACCAA	5.69117e-05	1441	AGTGGTTT	8.74291e-07	1441	GACAAGCG	2.14457e-06												1441	GCGGACAA	0.000332875	1441	CAGGGCAG	1.73706e-05	1441	GCAGGGCG	0.000115831												1441
									1442	GAGACCAG	3.65861e-05	1442	AGTTGTGG	8.74291e-07	1442	GACAAGGG	6.43372e-06												1442	GCGGACAC	1.28029e-05	1442	CAGGGCAT	7.89575e-07	1442	GCAGGGGA	7.55422e-06												1442
									1443	GAGACGAG	1.21954e-05	1443	ATAAAAAA	1.57372e-05	1443	GACAAGTA	4.28915e-06												1443	GCGGACAG	0.000213382	1443	CAGGGCGG	3.1583e-06	1443	GCAGGGGG	0.000556494												1443
									1444	GAGACGCG	4.06512e-06	1444	ATAAAAAG	7.86862e-06	1444	GACAATAA	2.14457e-06												1444	GCGGACCA	1.28029e-05	1444	CAGGGGAA	2.36872e-06	1444	GCAGGGGT	3.77711e-05												1444
									1445	GAGACGTG	4.06512e-06	1445	ATAAAAAT	2.62287e-06	1445	GACAATAG	4.28915e-06												1445	GCGGACCG	4.26763e-06	1445	CAGGGGAG	1.42123e-05	1445	GCAGGGTG	5.03615e-06												1445
									1446	GAGACTAA	4.06512e-06	1446	ATAAAACA	6.99433e-06	1446	GACACAAA	4.28915e-06												1446	GCGGAGAA	1.28029e-05	1446	CAGGGGCG	4.73745e-06	1446	GCAGGTAA	2.51807e-06												1446
									1447	GAGACTAG	8.13025e-06	1447	ATAAAACG	8.74291e-07	1447	GACACACA	8.5783e-06												1447	GCGGAGAG	6.40145e-05	1447	CAGGGGGG	3.94788e-05	1447	GCAGGTAT	2.51807e-06												1447
									1448	GAGACTCA	4.06512e-06	1448	ATAAAAGG	2.62287e-06	1448	GACAGAAA	3.0024e-05												1448	GCGGAGCA	4.26763e-05	1448	CAGGGGGT	3.1583e-06	1448	GCAGGTGG	5.03615e-06												1448
									1449	GAGAGAAA	8.94327e-05	1449	ATAAACAA	1.74858e-06	1449	GACAGAAG	6.43372e-06												1449	GCGGAGCG	4.69439e-05	1449	CAGGTGGG	7.89575e-07	1449	GCAGTAAT	5.03615e-06												1449
									1450	GAGAGAAG	7.31722e-05	1450	ATAAACAG	8.74291e-07	1450	GACAGACG	2.14457e-06												1450	GCGGAGGG	8.53526e-06	1450	CAGTCAAA	1.57915e-06	1450	GCAGTGCT	2.51807e-06												1450
									1451	GAGAGACA	8.13025e-06	1451	ATAAACAT	8.74291e-07	1451	GACAGAGG	1.07229e-05												1451	GCGGAGGT	4.26763e-06	1451	CAGTGGAA	1.57915e-06	1451	GCATAAAA	2.51807e-06												1451
									1452	GAGAGAGG	8.13025e-06	1452	ATAAAGAG	3.49716e-06	1452	GACAGCAA	2.14457e-06												1452	GCGGAGTG	8.53526e-06	1452	CATAGACG	7.89575e-07	1452	GCATGAAT	2.51807e-06												1452
									1453	GAGAGCAA	7.72373e-05	1453	ATAAAGCG	3.49716e-06	1453	GACAGCAG	2.14457e-06												1453	GCGGATAG	4.26763e-06	1453	CATAGGAG	7.89575e-07	1453	GCATGTAG	2.51807e-06												1453
									1454	GAGAGCAG	2.43907e-05	1454	ATAAAGGG	2.36059e-05	1454	GACAGGAA	2.78795e-05												1454	GCGGCAAA	0.000230452	1454	CATAGGGA	7.89575e-07	1454	GCCAAAAA	2.51807e-06												1454
									1455	GAGAGGAA	3.65861e-05	1455	ATAAATAA	1.74858e-06	1455	GACAGGAG	3.43132e-05												1455	GCGGCAAC	4.26763e-06	1455	CATAGGGG	3.94787e-06	1455	GCCAAAAG	7.55422e-06												1455
									1456	GAGAGGAG	7.72373e-05	1456	ATAAATAG	8.74291e-07	1456	GACAGGGG	0.000117952												1456	GCGGCAAG	0.000375552	1456	CATAGTGG	7.89575e-07	1456	GCCAAAAT	2.51807e-06												1456
									1457	GAGAGGCA	2.03256e-05	1457	ATAAATGG	8.74291e-07	1457	GACAGTAA	2.14457e-06												1457	GCGGCACA	3.84087e-05	1457	CATGGGCA	7.89575e-07	1457	GCCAACAG	2.51807e-06												1457
									1458	GAGAGGCG	2.03256e-05	1458	ATAACAAA	8.74291e-07	1458	GACAGTAG	2.14457e-06												1458	GCGGCACG	6.82821e-05	1458	CATGGGCG	7.89575e-07	1458	GCCACAAC	2.51807e-06												1458
									1459	GAGAGGGA	4.06512e-06	1459	ATAACAAG	3.49716e-06	1459	GACATAAA	2.14457e-06												1459	GCGGCAGG	8.53526e-06	1459	CCAAAAAA	3.1583e-06	1459	GCCAGGAG	5.03615e-06												1459
									1460	GAGAGGGG	8.94327e-05	1460	ATAACAAT	4.37145e-06	1460	GACATGGG	2.14457e-06												1460	GCGGCAGT	4.26763e-06	1460	CCAAAACA	2.36872e-06	1460	GCCAGGGG	5.03615e-06												1460
									1461	GAGAGTAG	4.06512e-06	1461	ATAACCAA	8.74291e-07	1461	GACGAAAA	7.29155e-05												1461	GCGGCATA	1.70705e-05	1461	CCAAAAGG	7.89575e-07	1461	GCCGGCAG	2.51807e-06												1461
									1462	GAGATCAG	4.06512e-06	1462	ATAACGCG	4.37145e-06	1462	GACGAAAG	1.5012e-05												1462	GCGGCATG	4.26763e-06	1462	CCAAACAA	1.57915e-06	1462	GCCGGGAG	2.51807e-06												1462
									1463	GAGCAAAA	0.000191061	1463	ATAACGTG	8.74291e-07	1463	GACGAAGA	2.14457e-06												1463	GCGGCCAA	6.82821e-05	1463	CCAAACAG	6.3166e-06	1463	GCCGGGGA	2.51807e-06												1463
									1464	GAGCAAAG	8.53676e-05	1464	ATAAGAAA	1.13658e-05	1464	GACGACAA	1.07229e-05												1464	GCGGCCAG	0.000136564	1464	CCAAAGCA	1.57915e-06	1464	GCCGGGTG	2.51807e-06												1464
									1465	GAGCAACA	2.84559e-05	1465	ATAAGAAC	8.74291e-07	1465	GACGACAG	4.28915e-06												1465	GCGGCCGG	4.26763e-06	1465	CCAAAGGG	7.89575e-07	1465	GCCGTACA	2.51807e-06												1465
									1466	GAGCAACG	1.21954e-05	1466	ATAAGAAG	2.62287e-06	1466	GACGACCA	4.28915e-06												1466	GCGGCGAG	4.26763e-05	1466	CCAAGGAG	7.89575e-07	1466	GCGAAAAA	0.00032735												1466
									1467	GAGCAAGA	4.06512e-06	1467	ATAAGAAT	8.74291e-07	1467	GACGACTA	2.14457e-06												1467	GCGGCGCA	1.28029e-05	1467	CCAAGGGG	1.02645e-05	1467	GCGAAAAG	8.30964e-05												1467
									1468	GAGCAAGG	4.06512e-06	1468	ATAAGACA	8.74291e-07	1468	GACGAGAA	2.14457e-06												1468	GCGGCGCG	1.28029e-05	1468	CCACAAAA	7.89575e-07	1468	GCGAAAAT	3.02169e-05												1468
									1469	GAGCACAA	1.62605e-05	1469	ATAAGAGG	8.74291e-07	1469	GACGAGAG	6.43372e-06												1469	GCGGCGGG	8.53526e-06	1469	CCACACAG	1.57915e-06	1469	GCGAAACA	2.01446e-05												1469
									1470	GAGCACAG	3.65861e-05	1470	ATAAGATA	8.74291e-07	1470	GACGATAA	2.14457e-06												1470	GCGGCGTG	2.13382e-05	1470	CCAGGAAA	1.57915e-06	1470	GCGAAACG	7.55422e-06												1470
									1471	GAGCAGAG	1.21954e-05	1471	ATAAGATG	8.74291e-07	1471	GACGCAAA	6.43372e-06												1471	GCGGCTAA	8.53526e-06	1471	CCAGGCAA	1.57915e-06	1471	GCGAAAGG	4.78434e-05												1471
									1472	GAGCAGCA	4.06512e-06	1472	ATAAGCAA	5.24575e-06	1472	GACGCAAG	4.28915e-06												1472	GCGGGAAA	0.00122481	1472	CCAGGGGG	2.36872e-06	1472	GCGAAATA	2.51807e-06												1472
									1473	GAGCAGGG	8.13025e-06	1473	ATAAGGAA	9.6172e-06	1473	GACGCATG	4.28915e-06												1473	GCGGGAAC	2.56058e-05	1473	CCCAGGCG	7.89575e-07	1473	GCGAAATG	2.51807e-06												1473
									1474	GAGCATAA	4.06512e-06	1474	ATAAGGAC	8.74291e-07	1474	GACGGAAA	0.000135108												1474	GCGGGAAG	0.00106691	1474	CCCAGGGG	3.94787e-06	1474	GCGAACAA	4.02892e-05												1474
									1475	GAGCATAG	4.06512e-06	1475	ATAAGGAG	1.13658e-05	1475	GACGGAAG	0.000141542												1475	GCGGGAAT	2.13382e-05	1475	CCCCGGGG	1.57915e-06	1475	GCGAACAG	2.76988e-05												1475
									1476	GAGCATAT	4.06512e-06	1476	ATAAGGAT	2.62287e-06	1476	GACGGAAT	2.14457e-06												1476	GCGGGACA	0.000123761	1476	CCCGAAAT	7.89575e-07	1476	GCGAAGAA	2.51807e-06												1476
									1477	GAGCCAAG	4.47164e-05	1477	ATAAGGCA	5.24575e-06	1477	GACGGACA	2.35903e-05												1477	GCGGGACG	0.000170705	1477	CCCTGGGG	1.57915e-06	1477	GCGAAGAG	5.03615e-06												1477
									1478	GAGCCGAG	4.06512e-06	1478	ATAAGGCG	1.39887e-05	1478	GACGGACG	1.28674e-05												1478	GCGGGAGC	4.26763e-06	1478	CCGAAAAA	1.57915e-06	1478	GCGAAGGG	1.00723e-05												1478
									1479	GAGCGAAA	1.21954e-05	1479	ATAAGGGA	8.74291e-07	1479	GACGGAGA	4.28915e-06												1479	GCGGGAGG	3.41411e-05	1479	CCGAAAAT	7.89575e-07	1479	GCGAAGTG	2.51807e-06												1479
									1480	GAGCGAAG	1.21954e-05	1480	ATAAGGGG	0.000116281	1480	GACGGAGG	1.5012e-05												1480	GCGGGAGT	1.70705e-05	1480	CCGAAACC	1.57915e-06	1480	GCGAAGTT	2.51807e-06												1480
									1481	GAGCGGAG	2.43907e-05	1481	ATAAGGGT	8.74291e-07	1481	GACGGATG	2.14457e-06												1481	GCGGGATA	8.53526e-06	1481	CCGATCTG	6.3166e-06	1481	GCGACAAA	3.77711e-05												1481
									1482	GAGCGGCG	8.13025e-06	1482	ATAAGGTG	8.74291e-07	1482	GACGGCAA	2.78795e-05												1482	GCGGGCAA	0.000716962	1482	CCGGAAAG	1.57915e-06	1482	GCGACAAG	1.25904e-05												1482
									1483	GAGCTGTG	4.06512e-06	1483	ATAAGTAA	1.74858e-06	1483	GACGGCAG	4.50361e-05												1483	GCGGGCAC	4.26763e-06	1483	CCGGACAA	7.89575e-07	1483	GCGACACA	5.03615e-06												1483
									1484	GAGGAAAA	0.00138214	1484	ATAAGTGG	2.62287e-06	1484	GACGGCGA	4.28915e-06												1484	GCGGGCAG	0.00151928	1484	CCGGAGCG	1.57915e-06	1484	GCGACCAA	2.51807e-06												1484
									1485	GAGGAAAC	8.13025e-06	1485	ATAATTCG	8.74291e-07	1485	GACGGCGG	4.28915e-06												1485	GCGGGCAT	2.13382e-05	1485	CCGGCAAA	1.57915e-06	1485	GCGACGAG	2.51807e-06												1485
									1486	GAGGAAAG	0.000414643	1486	ATACAAAA	8.74291e-07	1486	GACGGCTG	2.14457e-06												1486	GCGGGCCA	1.28029e-05	1486	CCGGGGGG	7.89575e-07	1486	GCGACTAA	2.51807e-06												1486
									1487	GAGGAAAT	1.21954e-05	1487	ATACAGGG	8.74291e-07	1487	GACGGGAA	6.86264e-05												1487	GCGGGCCG	4.26763e-06	1487	CCGGGGGT	7.89575e-07	1487	GCGAGAAA	4.53253e-05												1487
									1488	GAGGAACA	0.000146344	1488	ATACGGGG	8.74291e-07	1488	GACGGGAG	0.00027665												1488	GCGGGCGA	1.28029e-05	1488	CGAAAAAA	6.00077e-05	1488	GCGAGAAG	2.26627e-05												1488
									1489	GAGGAACG	8.94327e-05	1489	ATAGGAAA	1.74858e-06	1489	GACGGGCA	5.14698e-05												1489	GCGGGCGG	8.53526e-05	1489	CGAAAAAC	7.89575e-07	1489	GCGAGACA	2.51807e-06												1489
									1490	GAGGAAGA	8.13025e-06	1490	ATAGGAAG	8.74291e-07	1490	GACGGGCG	0.000117952												1490	GCGGGCGT	4.26763e-06	1490	CGAAAAAG	3.07934e-05	1490	GCGAGACG	2.51807e-06												1490
									1491	GAGGAAGG	2.43907e-05	1491	ATAGGCAA	8.74291e-07	1491	GACGGGGG	0.000280939												1491	GCGGGCTA	4.26763e-06	1491	CGAAAAAT	2.36872e-06	1491	GCGAGCAA	2.01446e-05												1491
									1492	GAGGAATA	2.03256e-05	1492	ATAGGCGG	8.74291e-07	1492	GACGGGGT	4.28915e-06												1492	GCGGGGAA	8.53526e-05	1492	CGAAAACA	2.05289e-05	1492	GCGAGCAG	2.51807e-06												1492
									1493	GAGGACAA	0.000264233	1493	ATAGGGAG	4.37145e-06	1493	GACGGGTA	6.43372e-06												1493	GCGGGGAC	8.53526e-06	1493	CGAAAACG	1.1054e-05	1493	GCGAGCCA	2.51807e-06												1493
									1494	GAGGACAC	3.65861e-05	1494	ATAGGGCA	2.62287e-06	1494	GACGGGTG	6.43372e-06												1494	GCGGGGAG	0.000422496	1494	CGAAAACT	3.1583e-06	1494	GCGAGGAA	1.51084e-05												1494
									1495	GAGGACAG	0.00015854	1495	ATAGGGCG	8.74291e-07	1495	GACGGGTT	2.14457e-06												1495	GCGGGGAT	4.26763e-06	1495	CGAAAAGG	1.57915e-06	1495	GCGAGGAG	7.55422e-06												1495
									1496	GAGGACCA	4.06512e-06	1496	ATAGGGGG	4.37145e-06	1496	GACGGTAA	2.14457e-06												1496	GCGGGGCA	5.54792e-05	1496	CGAAAAGT	1.57915e-06	1496	GCGAGGCG	2.51807e-06												1496
									1497	GAGGACCG	1.21954e-05	1497	ATAGGGGT	8.74291e-07	1497	GACGGTGG	4.28915e-06												1497	GCGGGGCG	0.000362749	1497	CGAAACAA	4.73745e-06	1497	GCGAGGGG	2.51807e-06												1497
									1498	GAGGACGG	1.62605e-05	1498	ATAGGTAG	8.74291e-07	1498	GACGTAAA	8.5783e-06												1498	GCGGGGGC	4.26763e-06	1498	CGAAACAG	9.4749e-06	1498	GCGATAAA	5.03615e-06												1498
									1499	GAGGAGAA	4.06512e-06	1499	ATAGGTGG	8.74291e-07	1499	GACGTGAA	2.14457e-06												1499	GCGGGGGG	0.000435298	1499	CGAAACAT	1.57915e-06	1499	GCGCAAAA	5.03615e-06												1499
									1500	GAGGAGAG	6.91071e-05	1500	ATAGTGCG	8.74291e-07	1500	GACTGAAG	2.14457e-06												1500	GCGGGGGT	5.12116e-05	1500	CGAAACCA	7.89575e-07	1500	GCGCAAAG	7.55422e-06												1500
									1501	GAGGAGCA	2.03256e-05	1501	ATATAAAA	8.74291e-07	1501	GACTGCCG	4.28915e-06												1501	GCGGGGTG	3.41411e-05	1501	CGAACAAA	6.3166e-06	1501	GCGCAACA	2.51807e-06												1501
									1502	GAGGAGCG	3.65861e-05	1502	ATATAGGG	1.74858e-06	1502	GACTGGGG	2.14457e-06												1502	GCGGGTAA	2.56058e-05	1502	CGAACAAG	1.57915e-06	1502	GCGCACAA	7.55422e-06												1502
									1503	GAGGAGTA	4.06512e-06	1503	ATATGGAA	8.74291e-07	1503	GACTTGAA	2.14457e-06												1503	GCGGGTAG	2.98734e-05	1503	CGAACGGG	1.57915e-06	1503	GCGCGACG	2.51807e-06												1503
									1504	GAGGAGTG	4.06512e-06	1504	ATATGGGG	3.49716e-06	1504	GAGAAAAA	0.00093289												1504	GCGGGTGG	4.26763e-06	1504	CGAAGAAA	1.57915e-06	1504	GCGCGGAG	5.03615e-06												1504
									1505	GAGGATAA	4.06512e-06	1505	ATATGGTG	8.74291e-07	1505	GAGAAAAC	4.28915e-06												1505	GCGGTAAA	4.26763e-06	1505	CGAAGGAG	3.1583e-06	1505	GCGCGGCA	2.51807e-06												1505
									1506	GAGGCAAA	0.000219517	1506	ATATGTGG	8.74291e-07	1506	GAGAAAAG	0.000263783												1506	GCGGTAAG	1.28029e-05	1506	CGAAGGGG	9.4749e-06	1506	GCGCGGGG	2.51807e-06												1506
									1507	GAGGCAAG	0.000264233	1507	ATATTGGG	8.74291e-07	1507	GAGAAAAT	2.35903e-05												1507	GCGGTCAG	4.26763e-06	1507	CGAATCAA	1.57915e-06	1507	GCGGAAAA	0.00111299												1507
									1508	GAGGCACA	3.65861e-05	1508	ATCAAAAA	6.12004e-06	1508	GAGAAACA	0.000100795												1508	GCGTAAAA	2.56058e-05	1508	CGACAAAG	1.57915e-06	1508	GCGGAAAC	5.03615e-06												1508
									1509	GAGGCACG	6.5042e-05	1509	ATCAAAAG	8.74291e-07	1509	GAGAAACC	2.14457e-06												1509	GCGTAAAG	8.53526e-06	1509	CGACAACG	3.1583e-06	1509	GCGGAAAG	0.000209												1509
									1510	GAGGCAGG	1.62605e-05	1510	ATCAAATA	8.74291e-07	1510	GAGAAACG	3.86023e-05												1510	GCGTAACA	4.26763e-06	1510	CGACAATG	1.57915e-06	1510	GCGGAAAT	5.53976e-05												1510
									1511	GAGGCATA	4.06512e-06	1511	ATCAGGAG	8.74291e-07	1511	GAGAAAGA	2.14457e-06												1511	GCGTGCAG	4.26763e-06	1511	CGACAGAA	3.1583e-06	1511	GCGGAACA	2.01446e-05												1511
									1512	GAGGCATG	8.13025e-06	1512	ATCAGGGG	5.24575e-06	1512	GAGAAAGG	0.000193012												1512	GCGTGCTG	4.26763e-06	1512	CGACAGCG	7.89575e-07	1512	GCGGAACG	7.55422e-06												1512
									1513	GAGGCCAA	5.28466e-05	1513	ATCGAAAA	1.74858e-06	1513	GAGAAATA	8.5783e-06												1513	GCGTGGAG	8.53526e-06	1513	CGACGAAG	1.57915e-06	1513	GCGGAACT	2.51807e-06												1513
									1514	GAGGCCAG	0.000247973	1514	ATCGAAAG	1.74858e-06	1514	GAGAAATG	4.28915e-06												1514	GCTAACAG	4.26763e-06	1514	CGACTACG	7.89575e-07	1514	GCGGAAGA	7.55422e-06												1514
									1515	GAGGCCGG	1.21954e-05	1515	ATCGACAA	8.74291e-07	1515	GAGAACAA	4.50361e-05												1515	GCTAGAAA	4.26763e-06	1515	CGAGAAAA	6.3166e-06	1515	GCGGAAGG	5.03615e-06												1515
									1516	GAGGCCTG	4.06512e-06	1516	ATCGAGCA	8.74291e-07	1516	GAGAACAG	3.21686e-05												1516	GCTAGACA	4.26763e-06	1516	CGAGAAAG	1.57915e-06	1516	GCGGAAGT	2.51807e-06												1516
									1517	GAGGCGAA	4.06512e-06	1517	ATCGGAAG	8.74291e-07	1517	GAGAACAT	1.07229e-05												1517	GCTGAAAA	8.53526e-06	1517	CGAGAAAT	3.1583e-06	1517	GCGGAATA	1.00723e-05												1517
									1518	GAGGCGAG	3.65861e-05	1518	ATCGGAGA	8.74291e-07	1518	GAGAACCA	6.43372e-06												1518	GCTGCAAG	4.26763e-06	1518	CGAGAACA	1.57915e-06	1518	GCGGAATG	5.03615e-06												1518
									1519	GAGGCGCA	1.62605e-05	1519	ATCGGATA	8.74291e-07	1519	GAGAACTA	4.28915e-06												1519	GCTGGAAA	1.28029e-05	1519	CGAGAACG	3.1583e-06	1519	GCGGAATT	2.51807e-06												1519
									1520	GAGGCGCG	8.13025e-06	1520	ATCGGCAA	1.74858e-06	1520	GAGAACTC	2.14457e-06												1520	GCTGGGAG	8.53526e-06	1520	CGAGACAA	1.57915e-06	1520	GCGGACAA	0.000123386												1520
									1521	GAGGCGGG	2.03256e-05	1521	ATCGGGAA	1.74858e-06	1521	GAGAACTG	4.28915e-06												1521	GCTGGGCA	4.26763e-06	1521	CGAGAGAG	7.89575e-07	1521	GCGGACAC	2.51807e-06												1521
									1522	GAGGCGTA	1.21954e-05	1522	ATCGGGAG	2.62287e-06	1522	GAGAAGAA	6.43372e-06												1522	GCTGGGGG	4.26763e-06	1522	CGAGAGCA	3.1583e-06	1522	GCGGACAG	5.28795e-05												1522
									1523	GAGGCGTG	4.47164e-05	1523	ATCGGGCG	2.62287e-06	1523	GAGAAGAG	2.57349e-05												1523	GCTGGGGT	4.26763e-06	1523	CGAGCAAA	4.73745e-06	1523	GCGGACAT	2.51807e-06												1523
									1524	GAGGCTAG	8.13025e-06	1524	ATCGGGGG	6.99433e-06	1524	GAGAAGCA	4.28915e-06												1524	GCTTGCAA	4.26763e-06	1524	CGAGCAAG	3.94787e-06	1524	GCGGACGG	2.51807e-06												1524
									1525	GAGGGAAA	0.00048375	1525	ATCGTGCA	8.74291e-07	1525	GAGAAGGG	7.29155e-05												1525	GGAAAAAA	0.00600029	1525	CGAGCAGG	1.57915e-06	1525	GCGGACTA	5.03615e-06												1525
									1526	GAGGGAAC	4.06512e-06	1526	ATCTAATA	8.74291e-07	1526	GAGAAGTG	2.14457e-06												1526	GGAAAAAC	0.000102423	1526	CGAGCGAG	7.89575e-07	1526	GCGGAGAA	1.00723e-05												1526
									1527	GAGGGAAG	0.000418708	1527	ATCTAGCG	8.74291e-07	1527	GAGAATAA	4.28915e-06												1527	GGAAAAAG	0.00390488	1527	CGAGGAAA	1.89498e-05	1527	GCGGAGAG	1.51084e-05												1527
									1528	GAGGGAAT	8.13025e-06	1528	ATCTGAAG	8.74291e-07	1528	GAGAATAG	4.28915e-06												1528	GGAAAAAT	2.13382e-05	1528	CGAGGAAC	7.89575e-07	1528	GCGGAGCA	5.03615e-06												1528
									1529	GAGGGACA	4.06512e-05	1529	ATCTGGAA	8.74291e-07	1529	GAGACAAA	7.0771e-05												1529	GGAAAACA	0.0030855	1529	CGAGGAAG	2.36872e-06	1529	GCGGAGCG	2.51807e-06												1529
									1530	GAGGGACG	0.000101628	1530	ATCTGGAG	1.74858e-06	1530	GAGACAAG	3.64578e-05												1530	GGAAAACC	3.84087e-05	1530	CGAGGAAT	2.36872e-06	1530	GCGGAGGG	5.03615e-06												1530
									1531	GAGGGAGA	4.06512e-06	1531	ATCTGGGG	1.66115e-05	1531	GAGACAAT	2.14457e-06												1531	GGAAAACG	0.00116506	1531	CGAGGACG	3.1583e-06	1531	GCGGAGTG	7.55422e-06												1531
									1532	GAGGGAGG	2.43907e-05	1532	ATCTGGTA	8.74291e-07	1532	GAGACACA	1.07229e-05												1532	GGAAAACT	1.28029e-05	1532	CGAGGAGA	1.57915e-06	1532	GCGGATAA	2.51807e-06												1532
									1533	GAGGGCAA	0.00032521	1533	ATGAAAAA	2.62287e-06	1533	GAGACCAA	8.5783e-06												1533	GGAAAAGA	8.53526e-06	1533	CGAGGAGG	1.57915e-06	1533	GCGGCAAA	9.56868e-05												1533
									1534	GAGGGCAG	0.00050814	1534	ATGACATA	8.74291e-07	1534	GAGACCAG	4.28915e-06												1534	GGAAAAGG	0.000298734	1534	CGAGGCAA	7.89575e-07	1534	GCGGCAAG	7.05061e-05												1534
									1535	GAGGGCCA	4.06512e-06	1535	ATGAGCAG	8.74291e-07	1535	GAGACGAG	4.28915e-06												1535	GGAAAATA	0.000132297	1535	CGAGGCAC	7.89575e-07	1535	GCGGCACA	2.01446e-05												1535
									1536	GAGGGCCG	8.13025e-06	1536	ATGAGGGG	8.74291e-07	1536	GAGACGGG	2.14457e-06												1536	GGAAAATC	8.53526e-06	1536	CGAGGCAG	1.57915e-06	1536	GCGGCACG	2.51807e-06												1536
									1537	GAGGGCGA	4.06512e-06	1537	ATGGCAAG	8.74291e-07	1537	GAGAGAAA	8.36384e-05												1537	GGAAAATG	5.97468e-05	1537	CGAGGGAA	1.57915e-06	1537	GCGGCATA	2.51807e-06												1537
									1538	GAGGGCGG	4.87815e-05	1538	ATGGGAAA	4.37145e-06	1538	GAGAGAAC	4.28915e-06												1538	GGAAAATT	4.26763e-06	1538	CGAGGGAG	3.55309e-05	1538	GCGGCCAA	7.55422e-06												1538
									1539	GAGGGCTG	4.06512e-06	1539	ATGGGAGG	8.74291e-07	1539	GAGAGAAG	0.000109373												1539	GGAAACAA	0.000285931	1539	CGAGGGCA	1.57915e-06	1539	GCGGCCAG	3.02169e-05												1539
									1540	GAGGGGAA	6.91071e-05	1540	ATGGGCAG	8.74291e-07	1540	GAGAGACA	2.14457e-06												1540	GGAAACAC	8.53526e-06	1540	CGAGGGCG	1.42123e-05	1540	GCGGCCCA	2.51807e-06												1540
									1541	GAGGGGAG	0.000186996	1541	ATGGGGAA	2.62287e-06	1541	GAGAGACG	2.14457e-06												1541	GGAAACAG	0.00064868	1541	CGAGGGGG	3.1583e-05	1541	GCGGCCTA	2.51807e-06												1541
									1542	GAGGGGAT	1.21954e-05	1542	ATGGGGAC	8.74291e-07	1542	GAGAGAGG	4.28915e-06												1542	GGAAACAT	4.26763e-06	1542	CGATCAAG	7.89575e-07	1542	GCGGCGAA	5.03615e-06												1542
									1543	GAGGGGCA	6.5042e-05	1543	ATGGGGAG	2.62287e-06	1543	GAGAGATA	2.14457e-06												1543	GGAAACCA	0.000123761	1543	CGATCTAA	7.89575e-07	1543	GCGGCGAG	5.03615e-06												1543
									1544	GAGGGGCG	0.000207321	1544	ATGGGGCA	8.74291e-07	1544	GAGAGCAA	4.50361e-05												1544	GGAAACCG	4.69439e-05	1544	CGATCTAG	7.89575e-07	1544	GCGGCGAT	5.03615e-06												1544
									1545	GAGGGGGG	0.000808959	1545	ATGGGGCG	8.74291e-07	1545	GAGAGCAG	8.5783e-06												1545	GGAAACGG	1.70705e-05	1545	CGATCTCA	1.57915e-06	1545	GCGGGAAA	0.000911543												1545
									1546	GAGGGGGT	4.06512e-06	1546	ATGGGGGG	1.57372e-05	1546	GAGAGCGG	2.14457e-06												1546	GGAAACTA	4.26763e-06	1546	CGATCTCG	7.89575e-07	1546	GCGGGAAC	2.51807e-06												1546
									1547	GAGGGGTG	8.13025e-06	1547	ATGGGGTG	8.74291e-07	1547	GAGAGGAA	0.000188723												1547	GGAAAGAA	1.70705e-05	1547	CGATCTGG	1.57915e-05	1547	GCGGGAAG	0.000642109												1547
									1548	GAGGGTAA	4.06512e-06	1548	ATGGTGGG	8.74291e-07	1548	GAGAGGAG	0.000139397												1548	GGAAAGAC	4.26763e-06	1548	CGCAAAAA	1.1054e-05	1548	GCGGGAAT	3.5253e-05												1548
									1549	GAGGGTAG	4.06512e-06	1549	ATTAAAAG	8.74291e-07	1549	GAGAGGCA	2.14457e-06												1549	GGAAAGAG	5.54792e-05	1549	CGCAAACA	1.57915e-06	1549	GCGGGACA	2.76988e-05												1549
									1550	GAGGGTCA	4.06512e-06	1550	ATTAAAGG	8.74291e-07	1550	GAGAGGCG	1.07229e-05												1550	GGAAAGCA	5.12116e-05	1550	CGCAAACG	7.89575e-07	1550	GCGGGACG	3.2735e-05												1550
									1551	GAGGGTGG	4.06512e-06	1551	ATTAAGGG	8.74291e-07	1551	GAGAGGGA	4.28915e-06												1551	GGAAAGCG	4.26763e-05	1551	CGCAGGCA	1.57915e-06	1551	GCGGGAGG	1.51084e-05												1551
									1552	GAGGTAAA	8.13025e-06	1552	ATTAGATG	8.74291e-07	1552	GAGAGGGG	0.00012653												1552	GGAAAGGG	0.000119494	1552	CGCATAAG	1.57915e-06	1552	GCGGGAGT	1.00723e-05												1552
									1553	GAGGTAAG	4.06512e-06	1553	ATTAGCAA	8.74291e-07	1553	GAGAGTAA	6.43372e-06												1553	GGAAAGTA	4.26763e-06	1553	CGCGAAAA	3.1583e-06	1553	GCGGGATA	2.51807e-06												1553
									1554	GAGGTCAG	2.03256e-05	1554	ATTAGCAG	8.74291e-07	1554	GAGAGTTG	2.14457e-06												1554	GGAAAGTG	8.53526e-06	1554	CGCGAGCA	1.57915e-06	1554	GCGGGATG	1.00723e-05												1554
									1555	GAGGTGAA	4.06512e-06	1555	ATTAGGAA	1.74858e-06	1555	GAGATAAA	4.28915e-06												1555	GGAAATAA	3.41411e-05	1555	CGCGGAAA	4.73745e-06	1555	GCGGGATT	2.51807e-06												1555
									1556	GAGGTGAG	4.06512e-06	1556	ATTAGGGG	6.12004e-06	1556	GAGCAAAA	0.000105084												1556	GGAAATAG	4.26763e-05	1556	CGCGGCGC	7.89575e-07	1556	GCGGGCAA	0.000309723												1556
									1557	GAGTAAAG	1.62605e-05	1557	ATTAGTAA	8.74291e-07	1557	GAGCAAAG	7.93493e-05												1557	GGAAATCA	4.26763e-06	1557	CGCGGGAG	3.1583e-06	1557	GCGGGCAG	0.000460807												1557
									1558	GAGTAACA	4.06512e-06	1558	ATTAGTAG	8.74291e-07	1558	GAGCAAAT	4.28915e-06												1558	GGAACAAA	0.000196311	1558	CGCGGGCG	1.57915e-06	1558	GCGGGCAT	1.51084e-05												1558
									1559	GAGTACAA	4.06512e-06	1559	ATTATGGG	8.74291e-07	1559	GAGCAACA	4.28915e-06												1559	GGAACAAC	8.53526e-06	1559	CGCGGGGG	7.89575e-06	1559	GCGGGCGA	1.25904e-05												1559
									1560	GAGTACAG	1.21954e-05	1560	ATTTAGGG	8.74291e-07	1560	GAGCAACG	6.43372e-06												1560	GGAACAAG	0.000260326	1560	CGGAAAAA	0.0001666	1560	GCGGGCGG	2.51807e-06												1560
									1561	GAGTAGTG	4.06512e-06	1561	ATTTGGAA	8.74291e-07	1561	GAGCAAGG	4.28915e-06												1561	GGAACACA	0.000149367	1561	CGGAAAAC	3.1583e-06	1561	GCGGGCGT	5.03615e-06												1561
									1562	GAGTATAA	8.13025e-06	1562	ATTTGGGG	1.74858e-06	1562	GAGCAATA	2.14457e-06												1562	GGAACACG	9.81555e-05	1562	CGGAAAAG	4.65849e-05	1562	GCGGGCTA	2.51807e-06												1562
									1563	GAGTGAAG	4.06512e-06	1563	ATTTGTGG	8.74291e-07	1563	GAGCAATG	4.28915e-06												1563	GGAACAGG	2.98734e-05	1563	CGGAAAAT	6.3166e-06	1563	GCGGGCTG	7.55422e-06												1563
									1564	GAGTGGCG	4.06512e-06	1564	ATTTGTTG	8.74291e-07	1564	GAGCACAA	1.07229e-05												1564	GGAACATA	1.70705e-05	1564	CGGAAACA	4.02683e-05	1564	GCGGGGAA	0.000105759												1564
									1565	GAGTGGGG	8.13025e-06	1565	CAAAAAAA	0.000170487	1565	GAGCACAG	2.35903e-05												1565	GGAACATG	4.26763e-06	1565	CGGAAACC	3.1583e-06	1565	GCGGGGAC	5.03615e-06												1565
									1566	GATAAAAA	1.62605e-05	1566	CAAAAAAG	6.9069e-05	1566	GAGCAGAA	2.14457e-06												1566	GGAACCAA	0.000106691	1566	CGGAAACG	8.68533e-06	1566	GCGGGGAG	0.000219072												1566
									1567	GATAAACG	4.06512e-06	1567	CAAAAAAT	1.13658e-05	1567	GAGCAGCA	2.14457e-06												1567	GGAACCAG	0.000362749	1567	CGGAAACT	7.89575e-07	1567	GCGGGGAT	1.25904e-05												1567
									1568	GATAACAA	4.06512e-06	1568	CAAAAACA	5.15832e-05	1568	GAGCAGGG	6.43372e-06												1568	GGAACCCA	4.26763e-06	1568	CGGAAAGG	4.73745e-06	1568	GCGGGGCA	1.25904e-05												1568
									1569	GATACAAA	4.06512e-06	1569	CAAAAACG	1.83601e-05	1569	GAGCCAAA	2.14457e-06												1569	GGAACCCG	1.70705e-05	1569	CGGAAATA	1.26332e-05	1569	GCGGGGCG	0.000103241												1569
									1570	GATACAAG	4.06512e-06	1570	CAAAAACT	8.74291e-07	1570	GAGCCAAG	2.14457e-06												1570	GGAACGAG	4.26763e-06	1570	CGGAAATC	4.73745e-06	1570	GCGGGGGC	2.51807e-06												1570
									1571	GATACACG	4.06512e-06	1571	CAAAAAGG	1.92344e-05	1571	GAGCGAAA	4.28915e-06												1571	GGAACGCA	4.26763e-06	1571	CGGAAATG	3.1583e-06	1571	GCGGGGGG	0.000113313												1571
									1572	GATAGAAG	8.13025e-06	1572	CAAAAAGT	1.74858e-06	1572	GAGCGAAG	1.07229e-05												1572	GGAACGGG	2.56058e-05	1572	CGGAAATT	3.1583e-06	1572	GCGGGGGT	1.25904e-05												1572
									1573	GATAGGAG	1.21954e-05	1573	CAAAAATA	2.62287e-06	1573	GAGCGACG	4.28915e-06												1573	GGAACTAG	1.28029e-05	1573	CGGAACAA	1.50019e-05	1573	GCGGGGTG	1.51084e-05												1573
									1574	GATAGGAT	4.06512e-06	1574	CAAAAATG	1.74858e-06	1574	GAGCGCAA	2.14457e-06												1574	GGAAGAAA	0.000465172	1574	CGGAACAG	6.3166e-06	1574	GCGGGGTT	1.51084e-05												1574
									1575	GATAGGCA	4.06512e-06	1575	CAAAAATT	1.74858e-06	1575	GAGCGGAG	2.14457e-05												1575	GGAAGAAG	0.000192043	1575	CGGAACAT	1.57915e-06	1575	GCGGGTAA	1.51084e-05												1575
									1576	GATAGGGG	8.13025e-06	1576	CAAAACAA	3.06002e-05	1576	GAGCGGAT	2.14457e-06												1576	GGAAGACA	7.25497e-05	1576	CGGAACCA	3.94787e-06	1576	GCGGGTAG	1.00723e-05												1576
									1577	GATATAGT	4.06512e-06	1577	CAAAACAC	8.74291e-07	1577	GAGCGGCA	6.43372e-06												1577	GGAAGACG	8.1085e-05	1577	CGGAAGCG	1.57915e-06	1577	GCGGGTTG	2.51807e-06												1577
									1578	GATCTAAA	4.06512e-06	1578	CAAAACAG	2.62287e-05	1578	GAGCGGCG	6.43372e-06												1578	GGAAGACT	4.26763e-06	1578	CGGAAGGG	1.57915e-06	1578	GCGGTAAA	2.51807e-06												1578
									1579	GATCTAAG	4.06512e-06	1579	CAAAACAT	8.74291e-07	1579	GAGCGGGG	2.14457e-06												1579	GGAAGAGA	1.70705e-05	1579	CGGAATAA	3.1583e-06	1579	GCGGTAAG	7.55422e-06												1579
									1580	GATCTCAG	8.13025e-06	1580	CAAAACCA	2.62287e-06	1580	GAGCGTAA	6.43372e-06												1580	GGAAGAGG	5.12116e-05	1580	CGGAATAG	1.57915e-06	1580	GCGGTGTG	2.51807e-06												1580
									1581	GATCTGGG	1.21954e-05	1581	CAAAACCG	1.74858e-06	1581	GAGGAAAA	0.00184862												1581	GGAAGATA	4.26763e-06	1581	CGGACAAA	2.36872e-05	1581	GCGTAAAA	1.00723e-05												1581
									1582	GATGAAAA	1.21954e-05	1582	CAAAACGG	3.49716e-06	1582	GAGGAAAG	0.000433204												1582	GGAAGATG	4.26763e-06	1582	CGGACAAG	7.10618e-06	1582	GCGTAACG	7.55422e-06												1582
									1583	GATGCGTA	4.06512e-06	1583	CAAAACTA	8.74291e-07	1583	GAGGAAAT	3.0024e-05												1583	GGAAGCAA	8.96203e-05	1583	CGGACACA	5.52703e-06	1583	GCGTACAA	2.51807e-06												1583
									1584	GATGGCAA	4.06512e-06	1584	CAAAAGAA	1.74858e-06	1584	GAGGAACA	6.64818e-05												1584	GGAAGCAG	7.25497e-05	1584	CGGACACG	3.94787e-06	1584	GCGTAGAA	2.51807e-06												1584
									1585	GATGGGAA	8.13025e-06	1585	CAAAAGAC	8.74291e-07	1585	GAGGAACC	2.14457e-06												1585	GGAAGCCA	4.26763e-06	1585	CGGACCAA	1.57915e-06	1585	GCGTCAAA	2.51807e-06												1585
									1586	GATGGGAG	2.03256e-05	1586	CAAAAGAG	2.7103e-05	1586	GAGGAACG	5.14698e-05												1586	GGAAGCCG	8.53526e-06	1586	CGGACCAG	1.57915e-06	1586	GCGTGAAG	2.51807e-06												1586
									1587	GATGGGCG	8.13025e-06	1587	CAAAAGCA	2.62287e-06	1587	GAGGAAGG	2.14457e-05												1587	GGAAGCGG	1.28029e-05	1587	CGGACGAA	1.57915e-06	1587	GCGTGACG	2.51807e-06												1587
									1588	GATGGGGT	4.06512e-06	1588	CAAAAGCG	6.99433e-06	1588	GAGGAATA	1.93012e-05												1588	GGAAGGAA	4.26763e-05	1588	CGGACGCG	3.1583e-06	1588	GCGTGCTT	2.51807e-06												1588
									1589	GATGTGAG	4.06512e-06	1589	CAAAAGGA	8.74291e-07	1589	GAGGACAA	0.000147976												1589	GGAAGGAC	4.26763e-06	1589	CGGACGGG	1.57915e-06	1589	GCTGAAAA	2.51807e-06												1589
									1590	GCAAAAAA	0.00164231	1590	CAAAAGGC	8.74291e-07	1590	GAGGACAG	8.14938e-05												1590	GGAAGGAG	0.000136564	1590	CGGACTAT	1.57915e-06	1590	GCTGGAAT	2.51807e-06												1590
									1591	GCAAAAAC	1.62605e-05	1591	CAAAAGGG	9.79206e-05	1591	GAGGACAT	6.43372e-06												1591	GGAAGGCA	0.000102423	1591	CGGAGAAA	1.57915e-05	1591	GCTGGATT	2.51807e-06												1591
									1592	GCAAAAAG	0.00119515	1592	CAAAAGGT	8.74291e-07	1592	GAGGACCA	8.5783e-06												1592	GGAAGGCG	0.000166438	1592	CGGAGAAG	1.57915e-06	1592	GCTGGGAG	5.03615e-06												1592
									1593	GCAAAAAT	8.94327e-05	1593	CAAAATAA	1.74858e-06	1593	GAGGACCG	4.28915e-06												1593	GGAAGGGG	0.000524919	1593	CGGAGATT	1.57915e-06	1593	GGAAAAAA	0.00591496												1593
									1594	GCAAAACA	0.000548792	1594	CAAAATAG	2.62287e-06	1594	GAGGACGG	2.14457e-06												1594	GGAAGGTA	8.53526e-06	1594	CGGAGCAA	7.10618e-06	1594	GGAAAAAC	5.03615e-05												1594
									1595	GCAAAACC	8.13025e-06	1595	CAAACAAA	7.86862e-06	1595	GAGGACTG	4.28915e-06												1595	GGAAGGTG	8.53526e-06	1595	CGGAGCAC	7.89575e-07	1595	GGAAAAAG	0.00255585												1595
									1596	GCAAAACG	0.000272363	1596	CAAACAAG	6.12004e-06	1596	GAGGAGAA	2.57349e-05												1596	GGAAGTAA	1.70705e-05	1596	CGGAGCAT	1.57915e-06	1596	GGAAAAAT	8.56145e-05												1596
									1597	GCAAAAGA	4.06512e-06	1597	CAAACAAT	2.62287e-06	1597	GAGGAGAG	2.78795e-05												1597	GGAAGTAG	8.53526e-06	1597	CGGAGGGG	3.94787e-06	1597	GGAAAACA	0.000944278												1597
									1598	GCAAAAGG	9.34978e-05	1598	CAAACACA	2.62287e-06	1598	GAGGAGAT	2.14457e-06												1598	GGAAGTCG	4.26763e-06	1598	CGGAGTCT	1.57915e-06	1598	GGAAAACC	1.00723e-05												1598
									1599	GCAAAATA	1.21954e-05	1599	CAAACACC	8.74291e-07	1599	GAGGAGCA	1.5012e-05												1599	GGAAGTGT	4.26763e-06	1599	CGGATAAG	7.89575e-07	1599	GGAAAACG	0.000166193												1599
									1600	GCAAAATG	2.84559e-05	1600	CAAACACG	5.24575e-06	1600	GAGGAGCG	1.28674e-05												1600	GGAATAAA	4.26763e-06	1600	CGGCAAAA	5.92181e-05	1600	GGAAAACT	1.00723e-05												1600
									1601	GCAAACAA	0.000186996	1601	CAAACAGA	8.74291e-07	1601	GAGGAGGG	4.28915e-06												1601	GGAATAAG	3.41411e-05	1601	CGGCAAAC	1.57915e-06	1601	GGAAAAGA	5.03615e-06												1601
									1602	GCAAACAC	4.06512e-06	1602	CAAACATA	8.74291e-07	1602	GAGGAGTG	4.28915e-06												1602	GGAATACA	2.98734e-05	1602	CGGCAAAG	1.57915e-05	1602	GGAAAAGG	0.000284542												1602
									1603	GCAAACAG	0.000532531	1603	CAAACATG	8.74291e-07	1603	GAGGATAA	6.43372e-06												1603	GGAATACG	8.53526e-06	1603	CGGCAAAT	1.57915e-06	1603	GGAAAATA	7.80603e-05												1603
									1604	GCAAACAT	4.06512e-06	1604	CAAACATT	8.74291e-07	1604	GAGGCAAA	0.000160843												1604	GGACAAAA	0.000554792	1604	CGGCAACA	3.1583e-06	1604	GGAAAATG	3.2735e-05												1604
									1605	GCAAACCA	2.03256e-05	1605	CAAACCAA	3.49716e-06	1605	GAGGCAAG	0.000158699												1605	GGACAAAC	2.13382e-05	1605	CGGCAACG	1.57915e-06	1605	GGAAAATT	2.51807e-06												1605
									1606	GCAAACCG	1.21954e-05	1606	CAAACCAG	1.74858e-06	1606	GAGGCAAT	4.28915e-06												1606	GGACAAAG	0.000512116	1606	CGGCAAGG	1.57915e-06	1606	GGAAACAA	0.000266916												1606
									1607	GCAAACGG	1.21954e-05	1607	CAAACGAG	8.74291e-07	1607	GAGGCACA	2.57349e-05												1607	GGACAAAT	1.70705e-05	1607	CGGCACAG	1.57915e-06	1607	GGAAACAC	5.03615e-06												1607
									1608	GCAAACGT	4.06512e-06	1608	CAAACGGG	4.37145e-06	1608	GAGGCACG	8.5783e-06												1608	GGACAACA	0.000166438	1608	CGGCAGAG	1.57915e-06	1608	GGAAACAG	0.000297133												1608
									1609	GCAAACTA	4.06512e-06	1609	CAAACGTA	8.74291e-07	1609	GAGGCAGG	6.43372e-06												1609	GGACAACG	0.000157902	1609	CGGCAGCG	3.94787e-06	1609	GGAAACAT	1.00723e-05												1609
									1610	GCAAAGAA	2.03256e-05	1610	CAAACGTG	5.24575e-06	1610	GAGGCATA	4.28915e-06												1610	GGACAACT	4.26763e-06	1610	CGGCAGGG	3.1583e-06	1610	GGAAACCA	4.28073e-05												1610
									1611	GCAAAGAG	5.69117e-05	1611	CAAAGAAA	3.84688e-05	1611	GAGGCATG	2.14457e-06												1611	GGACAAGA	8.53526e-06	1611	CGGCGAAA	6.3166e-06	1611	GGAAACCG	2.51807e-06												1611
									1612	GCAAAGCA	4.06512e-05	1612	CAAAGAAC	8.74291e-07	1612	GAGGCCAA	2.57349e-05												1612	GGACAAGG	5.54792e-05	1612	CGGCGCAA	7.89575e-07	1612	GGAAACGG	2.51807e-06												1612
									1613	GCAAAGCG	5.28466e-05	1613	CAAAGAAG	1.48629e-05	1613	GAGGCCAG	5.57589e-05												1613	GGACAATA	8.53526e-06	1613	CGGCGGAG	2.36872e-06	1613	GGAAACTA	1.00723e-05												1613
									1614	GCAAAGGG	8.13025e-05	1614	CAAAGACA	1.74858e-06	1614	GAGGCCTA	2.14457e-06												1614	GGACAATG	4.26763e-06	1614	CGGCGGCG	1.57915e-06	1614	GGAAACTG	7.55422e-06												1614
									1615	GCAAAGGT	8.13025e-06	1615	CAAAGACG	1.74858e-06	1615	GAGGCGAA	1.71566e-05												1615	GGACACAA	8.1085e-05	1615	CGGCGGGG	1.57915e-06	1615	GGAAAGAA	2.01446e-05												1615
									1616	GCAAAGTG	8.13025e-06	1616	CAAAGAGA	1.74858e-06	1616	GAGGCGAG	3.86023e-05												1616	GGACACAC	4.26763e-06	1616	CGGGAAAA	0.000435845	1616	GGAAAGAG	0.000193892												1616
									1617	GCAAATAA	3.2521e-05	1617	CAAAGAGG	8.74291e-07	1617	GAGGCGCA	1.07229e-05												1617	GGACACAG	0.000281664	1617	CGGGAAAC	2.36872e-06	1617	GGAAAGCA	2.26627e-05												1617
									1618	GCAAATAG	1.21954e-05	1618	CAAAGATA	8.74291e-07	1618	GAGGCGCG	8.5783e-06												1618	GGACACCA	4.26763e-06	1618	CGGGAAAG	4.89537e-05	1618	GGAAAGCG	2.51807e-06												1618
									1619	GCAAATAT	4.06512e-06	1619	CAAAGCAA	9.6172e-06	1619	GAGGCGGG	4.28915e-06												1619	GGACACCG	4.26763e-06	1619	CGGGAAAT	0.000181602	1619	GGAAAGGA	1.25904e-05												1619
									1620	GCAACAAA	2.84559e-05	1620	CAAAGCAG	5.24575e-06	1620	GAGGCGTA	4.28915e-06												1620	GGACAGAA	4.26763e-06	1620	CGGGAACA	3.86892e-05	1620	GGAAAGGG	0.000322313												1620
									1621	GCAACAAG	8.94327e-05	1621	CAAAGCAT	1.74858e-06	1621	GAGGCGTG	8.5783e-06												1621	GGACAGCA	8.53526e-06	1621	CGGGAACG	6.3166e-06	1621	GGAAAGGT	5.03615e-06												1621
									1622	GCAACACA	4.06512e-05	1622	CAAAGCGG	4.37145e-06	1622	GAGGGAAA	0.00105942												1622	GGACAGCG	8.53526e-06	1622	CGGGAACT	1.57915e-06	1622	GGAAAGTG	5.03615e-06												1622
									1623	GCAACACG	4.87815e-05	1623	CAAAGGAA	3.14745e-05	1623	GAGGGAAC	1.07229e-05												1623	GGACAGGG	2.13382e-05	1623	CGGGAAGA	7.89575e-06	1623	GGAAATAA	3.5253e-05												1623
									1624	GCAACCAA	2.84559e-05	1624	CAAAGGAC	8.74291e-07	1624	GAGGGAAG	0.00088142												1624	GGACAGTG	8.53526e-06	1624	CGGGAAGG	2.36872e-06	1624	GGAAATAG	3.5253e-05												1624
									1625	GCAACCAG	6.91071e-05	1625	CAAAGGAG	4.1966e-05	1625	GAGGGAAT	3.64578e-05												1625	GGACATAA	4.26763e-06	1625	CGGGAAGT	1.57915e-06	1625	GGAAATAT	2.51807e-06												1625
									1626	GCAACGCG	4.06512e-06	1626	CAAAGGAT	1.74858e-06	1626	GAGGGACA	8.79275e-05												1626	GGACATAG	2.56058e-05	1626	CGGGACAA	5.84286e-05	1626	GGAAATCA	5.03615e-06												1626
									1627	GCAACGGG	4.06512e-06	1627	CAAAGGCA	1.48629e-05	1627	GAGGGACG	7.72047e-05												1627	GGACCAAA	8.53526e-06	1627	CGGGACAG	1.89498e-05	1627	GGAAATTG	2.51807e-06												1627
									1628	GCAAGAAA	0.000276428	1628	CAAAGGCG	4.02174e-05	1628	GAGGGAGA	1.07229e-05												1628	GGACCAAG	4.26763e-06	1628	CGGGACAT	9.4749e-06	1628	GGAACAAA	0.000256843												1628
									1629	GCAAGAAC	1.21954e-05	1629	CAAAGGGA	1.74858e-06	1629	GAGGGAGG	3.0024e-05												1629	GGACCGGG	8.53526e-06	1629	CGGGACCA	2.36872e-06	1629	GGAACAAC	5.03615e-06												1629
									1630	GCAAGAAG	0.000215452	1630	CAAAGGGG	0.000217698	1630	GAGGGAGT	2.14457e-06												1630	GGACGAAA	8.53526e-06	1630	CGGGACGG	7.89575e-07	1630	GGAACAAG	0.000115831												1630
									1631	GCAAGACA	1.62605e-05	1631	CAAAGGGT	4.37145e-06	1631	GAGGGATA	6.43372e-06												1631	GGACGAAG	2.13382e-05	1631	CGGGAGAA	6.3166e-06	1631	GGAACAAT	2.51807e-06												1631
									1632	GCAAGACG	4.87815e-05	1632	CAAAGGTG	3.49716e-06	1632	GAGGGATG	2.14457e-06												1632	GGACGACG	2.56058e-05	1632	CGGGAGAG	3.1583e-06	1632	GGAACACA	6.54699e-05												1632
									1633	GCAAGACT	4.06512e-06	1633	CAAAGTCA	1.74858e-06	1633	GAGGGATT	2.14457e-06												1633	GGACGAGG	8.53526e-06	1633	CGGGAGCA	4.73745e-06	1633	GGAACACG	1.76265e-05												1633
									1634	GCAAGAGG	2.84559e-05	1634	CAAATAAA	8.74291e-07	1634	GAGGGCAA	0.000332409												1634	GGACGCGG	4.26763e-06	1634	CGGGAGCG	1.18436e-05	1634	GGAACACT	1.25904e-05												1634
									1635	GCAAGAGT	8.13025e-06	1635	CAAATAAG	1.74858e-06	1635	GAGGGCAG	0.000508264												1635	GGACGGAA	8.53526e-06	1635	CGGGAGGG	1.57915e-06	1635	GGAACAGG	7.55422e-06												1635
									1636	GCAAGCAA	6.5042e-05	1636	CAAATCAG	1.74858e-06	1636	GAGGGCAT	6.43372e-06												1636	GGACGGAG	8.53526e-06	1636	CGGGAGTA	3.1583e-06	1636	GGAACATA	2.51807e-06												1636
									1637	GCAAGCAG	5.69117e-05	1637	CAAATGAG	8.74291e-07	1637	GAGGGCCA	6.43372e-06												1637	GGACGGCA	8.53526e-06	1637	CGGGAGTG	1.57915e-06	1637	GGAACCAA	2.51807e-05												1637
									1638	GCAAGCGG	1.21954e-05	1638	CAACAAAA	2.62287e-06	1638	GAGGGCCG	6.43372e-06												1638	GGACGGCG	5.12116e-05	1638	CGGGAGTT	6.3166e-06	1638	GGAACCAG	9.06506e-05												1638
									1639	GCAAGGAA	6.09768e-05	1639	CAACAAAG	2.62287e-06	1639	GAGGGCGA	2.14457e-06												1639	GGACGGCT	4.26763e-06	1639	CGGGCAAA	0.000113699	1639	GGAACCAT	2.51807e-06												1639
									1640	GCAAGGAG	0.000532531	1640	CAACAACG	2.62287e-06	1640	GAGGGCGG	2.57349e-05												1640	GGACGGGC	4.26763e-06	1640	CGGGCAAG	0.000101066	1640	GGAACCTA	1.00723e-05												1640
									1641	GCAAGGCA	5.69117e-05	1641	CAACACAA	1.74858e-06	1641	GAGGGCTA	6.43372e-06												1641	GGACGGGG	1.70705e-05	1641	CGGGCAAT	3.1583e-06	1641	GGAACGAG	1.51084e-05												1641
									1642	GCAAGGCG	0.00018293	1642	CAACAGAG	8.74291e-07	1642	GAGGGCTG	4.28915e-06												1642	GGACGGTG	4.26763e-06	1642	CGGGCACA	1.1054e-05	1642	GGAACGCG	2.51807e-06												1642
									1643	GCAAGGGA	8.13025e-06	1643	CAACAGGG	3.49716e-06	1643	GAGGGGAA	0.000120096												1643	GGACGTAG	4.26763e-06	1643	CGGGCACG	1.34228e-05	1643	GGAACGGG	1.25904e-05												1643
									1644	GCAAGGGG	0.000821155	1644	CAACAGTG	8.74291e-07	1644	GAGGGGAG	0.000306674												1644	GGACGTCG	4.26763e-06	1644	CGGGCAGA	1.57915e-06	1644	GGAACTAA	2.51807e-06												1644
									1645	GCAAGGGT	8.13025e-06	1645	CAACCCAA	8.74291e-07	1645	GAGGGGAT	4.28915e-06												1645	GGAGAAAA	0.00519371	1645	CGGGCAGG	3.1583e-06	1645	GGAACTTT	2.51807e-06												1645
									1646	GCAAGGTG	2.43907e-05	1646	CAACGGAG	1.74858e-06	1646	GAGGGGCA	7.29155e-05												1646	GGAGAAAC	2.56058e-05	1646	CGGGCATA	1.57915e-06	1646	GGAAGAAA	0.000586711												1646
									1647	GCAAGTAG	8.13025e-06	1647	CAACGGCG	8.74291e-07	1647	GAGGGGCG	0.000227325												1647	GGAGAAAG	0.00111812	1647	CGGGCATG	7.89575e-07	1647	GGAAGAAC	5.03615e-06												1647
									1648	GCAAGTGG	4.06512e-06	1648	CAACGGGG	8.74291e-07	1648	GAGGGGGA	1.28674e-05												1648	GGAGAAAT	3.84087e-05	1648	CGGGCATT	1.57915e-06	1648	GGAAGAAG	0.000347494												1648
									1649	GCAATAAA	4.06512e-06	1649	CAAGAAAA	8.74291e-06	1649	GAGGGGGG	0.000988649												1649	GGAGAACA	0.000495045	1649	CGGGCCAA	9.4749e-06	1649	GGAAGAAT	1.00723e-05												1649
									1650	GCAATAAG	4.06512e-06	1650	CAAGAAAC	8.74291e-07	1650	GAGGGGGT	2.14457e-06												1650	GGAGAACG	0.000328608	1650	CGGGCCAG	1.42123e-05	1650	GGAAGACA	3.5253e-05												1650
									1651	GCAATACA	1.21954e-05	1651	CAAGAAGA	8.74291e-07	1651	GAGGGGTG	2.14457e-06												1651	GGAGAACT	4.26763e-06	1651	CGGGCCAT	1.57915e-06	1651	GGAAGACG	4.78434e-05												1651
									1652	GCAATAGG	8.13025e-06	1652	CAAGACAA	4.37145e-06	1652	GAGGGGTT	2.14457e-06												1652	GGAGAAGA	5.12116e-05	1652	CGGGCCCG	1.57915e-06	1652	GGAAGAGA	2.51807e-06												1652
									1653	GCAATGAG	4.06512e-06	1653	CAAGAGCA	8.74291e-07	1653	GAGGGTAA	2.14457e-06												1653	GGAGAAGG	0.000128029	1653	CGGGCGAA	1.57915e-06	1653	GGAAGAGG	9.56868e-05												1653
									1654	GCAATGTG	4.06512e-06	1654	CAAGCAAA	6.12004e-06	1654	GAGGGTAG	1.07229e-05												1654	GGAGAATA	4.26763e-05	1654	CGGGCGAG	4.73745e-06	1654	GGAAGATG	2.51807e-06												1654
									1655	GCAATTAA	1.21954e-05	1655	CAAGCAAG	8.74291e-07	1655	GAGGGTCG	2.14457e-06												1655	GGAGAATG	8.53526e-06	1655	CGGGCGCA	4.73745e-06	1655	GGAAGCAA	8.05783e-05												1655
									1656	GCACAAAA	5.69117e-05	1656	CAAGCCAG	2.62287e-06	1656	GAGGGTGG	2.14457e-06												1656	GGAGACAA	0.000426763	1656	CGGGCGCG	3.1583e-06	1656	GGAAGCAG	3.77711e-05												1656
									1657	GCACAAAG	6.09768e-05	1657	CAAGCGCG	8.74291e-07	1657	GAGGGTTA	4.28915e-06												1657	GGAGACAC	4.26763e-06	1657	CGGGCGGG	3.94787e-06	1657	GGAAGCGG	1.51084e-05												1657
									1658	GCACAACA	2.03256e-05	1658	CAAGGAAA	1.31144e-05	1658	GAGGTAAA	6.43372e-06												1658	GGAGACAG	0.000217649	1658	CGGGCGTG	7.89575e-07	1658	GGAAGCTA	2.51807e-06												1658
									1659	GCACAACG	1.21954e-05	1659	CAAGGAAG	8.74291e-06	1659	GAGGTACA	4.28915e-06												1659	GGAGACCA	3.84087e-05	1659	CGGGCTAG	7.89575e-07	1659	GGAAGGAA	0.00026188												1659
									1660	GCACAATG	4.06512e-06	1660	CAAGGACA	8.74291e-07	1660	GAGGTCAA	2.14457e-06												1660	GGAGACCG	5.54792e-05	1660	CGGGGAAA	0.00022345	1660	GGAAGGAC	2.51807e-06												1660
									1661	GCACACAA	1.62605e-05	1661	CAAGGACG	4.37145e-06	1661	GAGGTCAG	2.14457e-06												1661	GGAGACGA	4.26763e-06	1661	CGGGGAAC	5.52703e-06	1661	GGAAGGAG	0.000702542												1661
									1662	GCACACAG	2.84559e-05	1662	CAAGGAGG	1.74858e-06	1662	GAGGTGAG	2.14457e-06												1662	GGAGACGG	2.13382e-05	1662	CGGGGAAG	6.71139e-05	1662	GGAAGGAT	5.03615e-06												1662
									1663	GCACAGGG	1.62605e-05	1663	CAAGGATA	8.74291e-07	1663	GAGGTGGG	2.14457e-06												1663	GGAGAGAA	7.68174e-05	1663	CGGGGAAT	1.34228e-05	1663	GGAAGGCA	3.5253e-05												1663
									1664	GCACGAAA	8.13025e-06	1664	CAAGGCAA	1.31144e-05	1664	GAGGTTAA	2.14457e-06												1664	GGAGAGAC	4.26763e-06	1664	CGGGGACA	2.68455e-05	1664	GGAAGGCG	3.77711e-05												1664
									1665	GCACGGAG	2.03256e-05	1665	CAAGGCAC	8.74291e-07	1665	GAGTAAAA	1.28674e-05												1665	GGAGAGAG	0.000192043	1665	CGGGGACG	2.68455e-05	1665	GGAAGGGA	7.55422e-06												1665
									1666	GCACGGCG	4.06512e-06	1666	CAAGGCAG	1.48629e-05	1666	GAGTAAAG	2.14457e-06												1666	GGAGAGCA	0.000128029	1666	CGGGGACT	7.89575e-07	1666	GGAAGGGG	0.0015461												1666
									1667	GCACGGGG	4.06512e-06	1667	CAAGGCGG	1.74858e-06	1667	GAGTAACA	6.43372e-06												1667	GGAGAGCG	0.000132297	1667	CGGGGAGA	3.1583e-06	1667	GGAAGGTA	2.51807e-06												1667
									1668	GCACTAAA	4.06512e-06	1668	CAAGGGAA	5.24575e-06	1668	GAGTAACG	2.14457e-06												1668	GGAGAGGA	1.28029e-05	1668	CGGGGAGG	7.89575e-06	1668	GGAAGGTG	2.51807e-06												1668
									1669	GCACTAAT	4.06512e-06	1669	CAAGGGAG	3.40973e-05	1669	GAGTAATA	2.14457e-06												1669	GGAGAGGG	6.82821e-05	1669	CGGGGATA	5.52703e-06	1669	GGAAGGTT	2.51807e-06												1669
									1670	GCAGAAAA	0.000971565	1670	CAAGGGCA	4.37145e-06	1670	GAGTATAG	2.14457e-06												1670	GGAGAGTA	4.26763e-06	1670	CGGGGATG	7.89575e-07	1670	GGAAGTAA	5.03615e-06												1670
									1671	GCAGAAAC	8.13025e-06	1671	CAAGGGCG	1.83601e-05	1671	GAGTCAAG	2.14457e-06												1671	GGAGAGTG	1.28029e-05	1671	CGGGGCAA	7.02722e-05	1671	GGAAGTAG	2.01446e-05												1671
									1672	GCAGAAAG	0.000101628	1672	CAAGGGCT	8.74291e-07	1672	GAGTGAAA	2.14457e-06												1672	GGAGATAA	8.53526e-06	1672	CGGGGCAC	7.89575e-07	1672	GGAAGTGG	1.25904e-05												1672
									1673	GCAGAAAT	4.06512e-06	1673	CAAGGGGA	1.74858e-06	1673	GAGTGAAG	4.28915e-06												1673	GGAGATAG	4.26763e-06	1673	CGGGGCAG	6.39556e-05	1673	GGAANAAA	2.51807e-06												1673
									1674	GCAGAACA	7.31722e-05	1674	CAAGGGGG	5.68289e-05	1674	GAGTGGAG	4.28915e-06												1674	GGAGCAAA	0.000392622	1674	CGGGGCAT	3.1583e-06	1674	GGAANAAG	2.51807e-06												1674
									1675	GCAGAACC	4.06512e-06	1675	CAAGGGTG	2.62287e-06	1675	GAGTGGCA	2.14457e-06												1675	GGAGCAAC	8.53526e-06	1675	CGGGGCCA	1.57915e-06	1675	GGAATAAA	2.26627e-05												1675
									1676	GCAGAACG	8.13025e-06	1676	CAATAGGG	1.74858e-06	1676	GAGTGGGG	2.14457e-06												1676	GGAGCAAG	0.000371284	1676	CGGGGCCG	1.57915e-06	1676	GGAATAAG	2.51807e-05												1676
									1677	GCAGAAGG	1.21954e-05	1677	CAATGGAG	8.74291e-07	1677	GAGTGTAA	2.14457e-06												1677	GGAGCACA	7.68174e-05	1677	CGGGGCGG	6.3166e-06	1677	GGAATAAT	2.51807e-06												1677
									1678	GCAGAAGT	1.21954e-05	1678	CAATGGGG	8.74291e-07	1678	GAGTTTGG	2.14457e-06												1678	GGAGCACG	0.000187776	1678	CGGGGGAA	1.1054e-05	1678	GGAATACA	2.51807e-06												1678
									1679	GCAGACAA	7.31722e-05	1679	CAATTGTG	8.74291e-07	1679	GATAAAAA	1.28674e-05												1679	GGAGCAGG	6.82821e-05	1679	CGGGGGAG	3.47413e-05	1679	GGAATACG	5.03615e-06												1679
									1680	GCAGACAG	3.65861e-05	1680	CACAAAAA	6.99433e-06	1680	GATAAAAG	1.07229e-05												1680	GGAGCATA	1.70705e-05	1680	CGGGGGCA	1.57915e-05	1680	GGAATAGG	2.51807e-06												1680
									1681	GCAGACCA	4.06512e-06	1681	CACAAAAG	8.74291e-07	1681	GATAAAAT	2.14457e-06												1681	GGAGCATG	8.53526e-06	1681	CGGGGGCG	6.07973e-05	1681	GGAATATG	5.03615e-06												1681
									1682	GCAGACTA	4.06512e-06	1682	CACAAAGG	8.74291e-07	1682	GATAAACG	2.14457e-06												1682	GGAGCCAA	2.98734e-05	1682	CGGGGGGG	0.000172127	1682	GGAATCAG	2.51807e-06												1682
									1683	GCAGAGAA	1.21954e-05	1683	CACAAGGG	1.74858e-06	1683	GATAAAGG	2.14457e-06												1683	GGAGCCAG	0.000102423	1683	CGGGGGGT	0.000116068	1683	GGAATTAA	1.00723e-05												1683
									1684	GCAGAGAG	3.65861e-05	1684	CACAATAA	8.74291e-07	1684	GATAAGAG	2.14457e-06												1684	GGAGCGAA	1.28029e-05	1684	CGGGGGTG	5.52703e-06	1684	GGAATTAG	5.03615e-06												1684
									1685	GCAGAGCA	1.21954e-05	1685	CACAGAAA	1.74858e-06	1685	GATAAGGG	1.07229e-05												1685	GGAGCGAC	4.26763e-06	1685	CGGGGGTT	1.34228e-05	1685	GGACAAAA	0.000357566												1685
									1686	GCAGAGCG	1.62605e-05	1686	CACAGACC	8.74291e-07	1686	GATAATAG	2.14457e-06												1686	GGAGCGAG	5.54792e-05	1686	CGGGGTAA	1.57915e-06	1686	GGACAAAC	2.51807e-06												1686
									1687	GCAGAGGG	2.84559e-05	1687	CACAGAGG	8.74291e-07	1687	GATAGAAA	2.14457e-06												1687	GGAGCGCG	2.13382e-05	1687	CGGGGTGG	1.57915e-06	1687	GGACAAAG	0.000221591												1687
									1688	GCAGAGGT	1.62605e-05	1688	CACAGCAA	8.74291e-07	1688	GATAGAAG	2.14457e-06												1688	GGAGCGGG	0.000145099	1688	CGGGTAAA	3.1583e-06	1688	GGACAAAT	2.76988e-05												1688
									1689	GCAGAGTA	4.06512e-06	1689	CACAGGAA	1.74858e-06	1689	GATAGAGA	2.14457e-06												1689	GGAGCGTA	4.26763e-06	1689	CGGTAAAA	7.10618e-06	1689	GGACAACA	3.77711e-05												1689
									1690	GCAGCAAA	4.87815e-05	1690	CACAGGAG	3.49716e-06	1690	GATAGAGG	2.14457e-06												1690	GGAGCGTG	2.13382e-05	1690	CGGTAAAT	7.89575e-07	1690	GGACAACG	2.76988e-05												1690
									1691	GCAGCAAG	6.09768e-05	1691	CACAGGCG	8.74291e-07	1691	GATAGGAA	6.00481e-05												1691	GGAGGAAA	0.00407132	1691	CGGTCAAA	3.1583e-06	1691	GGACAACT	5.03615e-06												1691
									1692	GCAGCACA	4.06512e-06	1692	CACAGGGG	1.22401e-05	1692	GATAGGAG	1.71566e-05												1692	GGAGGAAG	0.00376832	1692	CGGTGAAA	1.57915e-06	1692	GGACAAGA	2.51807e-06												1692
									1693	GCAGCACG	2.03256e-05	1693	CACAGGTG	1.74858e-06	1693	GATAGGAT	2.14457e-06												1693	GGAGGAAT	5.54792e-05	1693	CGGTGGAC	7.89575e-07	1693	GGACAAGG	7.55422e-06												1693
									1694	GCAGCAGG	4.06512e-06	1694	CACGAAAA	1.74858e-06	1694	GATAGGCG	2.14457e-06												1694	GGAGGACA	0.000563327	1694	CGTACAAG	7.89575e-07	1694	GGACAATA	1.51084e-05												1694
									1695	GCAGCCAA	8.13025e-06	1695	CACGGCAG	1.74858e-06	1695	GATAGGGA	2.14457e-06												1695	GGAGGACC	8.53526e-06	1695	CGTACCAG	7.89575e-07	1695	GGACAATG	2.51807e-06												1695
									1696	GCAGCCAG	2.43907e-05	1696	CACGGGCA	1.74858e-06	1696	GATAGGGG	4.28915e-05												1696	GGAGGACG	0.00107118	1696	CGTAGGGG	1.57915e-06	1696	GGACACAA	4.02892e-05												1696
									1697	GCAGCGAG	4.06512e-06	1697	CACGGGCG	3.49716e-06	1697	GATAGGTA	6.43372e-06												1697	GGAGGAGA	3.84087e-05	1697	CGTGAAAA	1.57915e-06	1697	GGACACAG	9.06506e-05												1697
									1698	GCAGCGCA	4.06512e-06	1698	CAGAAAAA	9.6172e-06	1698	GATAGGTG	2.14457e-06												1698	GGAGGAGG	0.000443834	1698	CGTGAACA	7.89575e-07	1698	GGACACTA	5.03615e-06												1698
									1699	GCAGCGCG	8.13025e-06	1699	CAGAAAAG	3.49716e-06	1699	GATAGTAA	2.14457e-06												1699	GGAGGAGT	4.26763e-06	1699	CGTGACAA	1.57915e-06	1699	GGACACTG	2.51807e-06												1699
									1700	GCAGCGGG	2.84559e-05	1700	CAGAAAAT	2.62287e-06	1700	GATAGTAG	4.28915e-06												1700	GGAGGATA	4.69439e-05	1700	CGTGATAA	7.89575e-07	1700	GGACAGAA	2.51807e-06												1700
									1701	GCAGGAAA	0.00156914	1701	CAGAAACA	5.24575e-06	1701	GATAGTGG	2.14457e-06												1701	GGAGGATG	3.41411e-05	1701	CGTGGAAA	7.89575e-07	1701	GGACAGGG	5.03615e-06												1701
									1702	GCAGGAAC	1.62605e-05	1702	CAGAAACG	1.74858e-06	1702	GATATAAA	2.14457e-06												1702	GGAGGCAA	0.000704159	1702	CGTGGACG	7.89575e-07	1702	GGACATAG	1.25904e-05												1702
									1703	GCAGGAAG	0.00113417	1703	CAGAACAA	1.74858e-06	1703	GATATAGG	1.07229e-05												1703	GGAGGCAG	0.00183081	1703	CGTGGCAT	1.57915e-06	1703	GGACCACG	2.51807e-06												1703
									1704	GCAGGAAT	4.06512e-06	1704	CAGAACAG	1.74858e-06	1704	GATATGTA	2.14457e-06												1704	GGAGGCAT	4.26763e-06	1704	CGTGGGCA	1.57915e-06	1704	GGACGAAG	1.00723e-05												1704
									1705	GCAGGACA	0.000203256	1705	CAGAAGAG	1.74858e-06	1705	GATCTAAA	2.14457e-06												1705	GGAGGCCA	1.70705e-05	1705	CGTGGGGG	7.89575e-07	1705	GGACGACG	2.51807e-06												1705
									1706	GCAGGACG	0.000256103	1706	CAGAAGTG	8.74291e-07	1706	GATCTGAA	2.14457e-06												1706	GGAGGCCG	5.97468e-05	1706	CGTGGGTG	7.89575e-07	1706	GGACGAGG	2.51807e-06												1706
									1707	GCAGGAGA	5.28466e-05	1707	CAGACAAA	6.99433e-06	1707	GATCTGAG	2.14457e-06												1707	GGAGGCGA	4.26763e-06	1707	CGTGGTGT	7.89575e-07	1707	GGACGCGA	2.51807e-06												1707
									1708	GCAGGAGG	0.000260168	1708	CAGACAAG	8.74291e-07	1708	GATCTGTG	2.14457e-06												1708	GGAGGCGG	0.000879132	1708	CTAAAAAA	2.68455e-05	1708	GGACGCGG	2.51807e-06												1708
									1709	GCAGGAGT	4.06512e-06	1709	CAGAGAAG	1.74858e-06	1709	GATGAAAA	2.14457e-06												1709	GGAGGCTA	2.13382e-05	1709	CTAAAACA	1.57915e-06	1709	GGACGGAA	2.51807e-06												1709
									1710	GCAGGATG	4.06512e-06	1710	CAGAGGGG	1.74858e-06	1710	GATGAAAT	2.14457e-06												1710	GGAGGCTG	1.28029e-05	1710	CTAAAAGG	3.1583e-06	1710	GGACGGAG	1.76265e-05												1710
									1711	GCAGGCAA	0.000369926	1711	CAGAGTAT	1.74858e-06	1711	GATGAGAG	2.14457e-06												1711	GGAGGGAA	0.000593201	1711	CTAAAATG	1.57915e-06	1711	GGACGGAT	2.51807e-06												1711
									1712	GCAGGCAC	4.06512e-06	1712	CAGCAAAA	1.74858e-06	1712	GATGGAAA	2.14457e-06												1712	GGAGGGAC	1.70705e-05	1712	CTAAACCA	7.89575e-07	1712	GGACGGCA	1.25904e-05												1712
									1713	GCAGGCAG	0.000869936	1713	CAGCAAAG	2.62287e-06	1713	GATGGAAG	1.07229e-05												1713	GGAGGGAG	0.00240268	1713	CTAAAGGG	4.73745e-06	1713	GGACGGCG	7.55422e-06												1713
									1714	GCAGGCAT	1.21954e-05	1714	CAGCGGGG	2.62287e-06	1714	GATGGACG	4.28915e-06												1714	GGAGGGAT	8.53526e-06	1714	CTAAGGGG	3.94787e-06	1714	GGACGGGG	1.25904e-05												1714
									1715	GCAGGCCA	1.62605e-05	1715	CAGGAAAA	2.7103e-05	1715	GATGGCAA	4.28915e-06												1715	GGAGGGCA	0.0010157	1715	CTAAGGGT	7.89575e-07	1715	GGACGTAG	2.51807e-06												1715
									1716	GCAGGCCG	2.84559e-05	1716	CAGGAAAG	5.24575e-06	1716	GATGGCAG	1.07229e-05												1716	GGAGGGCG	0.00297027	1716	CTACAAAA	3.1583e-06	1716	GGACTAAA	2.51807e-06												1716
									1717	GCAGGCGA	8.13025e-06	1717	CAGGAAAT	4.37145e-06	1717	GATGGGAG	1.71566e-05												1717	GGAGGGGA	8.96203e-05	1717	CTACGGAA	1.57915e-06	1717	GGACTAAG	2.51807e-06												1717
									1718	GCAGGCGG	0.000227647	1718	CAGGAACA	8.74291e-07	1718	GATGGGCG	4.28915e-06												1718	GGAGGGGC	4.26763e-06	1718	CTACGGGG	1.02645e-05	1718	GGAGAAAA	0.00983056												1718
									1719	GCAGGCTG	4.06512e-06	1719	CAGGAAGT	1.74858e-06	1719	GATGGGGG	2.78795e-05												1719	GGAGGGGG	0.0396847	1719	CTAGAAAA	3.94787e-06	1719	GGAGAAAC	1.00723e-05												1719
									1720	GCAGGGAA	0.000394317	1720	CAGGAATA	8.74291e-07	1720	GATGGGTG	2.14457e-06												1720	GGAGGGGT	3.84087e-05	1720	CTAGAGGC	1.57915e-06	1720	GGAGAAAG	0.000425554												1720
									1721	GCAGGGAC	2.03256e-05	1721	CAGGACAA	6.99433e-06	1721	GATGGTCG	4.28915e-06												1721	GGAGGGTG	0.000102423	1721	CTAGAGGG	1.57915e-06	1721	GGAGAAAT	2.01446e-05												1721
									1722	GCAGGGAG	0.00243501	1722	CAGGAGAA	1.74858e-06	1722	GATTAAAG	2.14457e-06												1722	GGAGGTAA	4.69439e-05	1722	CTAGCGGC	1.57915e-06	1722	GGAGAACA	0.000138494												1722
									1723	GCAGGGAT	1.62605e-05	1723	CAGGAGCA	8.74291e-07	1723	GATTAACA	2.14457e-06												1723	GGAGGTAG	7.68174e-05	1723	CTAGCGGG	5.52703e-06	1723	GGAGAACG	7.30241e-05												1723
									1724	GCAGGGCA	0.000434968	1724	CAGGAGCG	8.74291e-07	1724	GATTACAG	2.14457e-06												1724	GGAGGTCA	4.26763e-06	1724	CTAGGAGG	7.89575e-07	1724	GGAGAAGA	6.04338e-05												1724
									1725	GCAGGGCG	0.00145125	1725	CAGGAGGG	2.62287e-06	1725	GATTAGGG	2.14457e-06												1725	GGAGGTCG	4.26763e-06	1725	CTAGGGCG	3.1583e-06	1725	GGAGAAGG	4.78434e-05												1725
									1726	GCAGGGCT	8.13025e-06	1726	CAGGATAA	8.74291e-07	1726	GATTGGGG	6.43372e-06												1726	GGAGGTGG	8.53526e-05	1726	CTAGGGGA	1.57915e-06	1726	GGAGAAGT	2.51807e-06												1726
									1727	GCAGGGGA	6.91071e-05	1727	CAGGATAG	8.74291e-07	1727	GATTGTGG	2.14457e-06												1727	GGAGGTGT	4.26763e-06	1727	CTAGGGGG	1.89498e-05	1727	GGAGAATA	2.51807e-05												1727
									1728	GCAGGGGC	8.13025e-06	1728	CAGGCAAA	2.27316e-05	1728	GCAAAAAA	0.000463228												1728	GGAGTAAA	3.41411e-05	1728	CTAGGGTT	7.89575e-07	1728	GGAGACAA	0.000113313												1728
									1729	GCAGGGGG	0.00271957	1729	CAGGCAAG	2.62287e-06	1729	GCAAAAAC	2.14457e-06												1729	GGAGTAAG	8.53526e-06	1729	CTATGGGC	1.57915e-06	1729	GGAGACAC	2.51807e-06												1729
									1730	GCAGGGGT	2.43907e-05	1730	CAGGCACG	8.74291e-07	1730	GCAAAAAG	0.000246626												1730	GGAGTACA	4.26763e-06	1730	CTATGGGG	1.57915e-06	1730	GGAGACAG	5.28795e-05												1730
									1731	GCAGGGTA	1.21954e-05	1731	CAGGCAGG	8.74291e-07	1731	GCAAAAAT	4.71806e-05												1731	GGAGTAGG	4.26763e-06	1731	CTCGAAAG	1.57915e-06	1731	GGAGACAT	7.55422e-06												1731
									1732	GCAGGGTG	3.65861e-05	1732	CAGGCCAG	1.74858e-06	1732	GCAAAACA	7.72047e-05												1732	GGAGTATA	4.26763e-06	1732	CTGAAAAA	2.36872e-06	1732	GGAGACCA	5.03615e-06												1732
									1733	GCAGGTAA	8.13025e-06	1733	CAGGCGGG	2.62287e-06	1733	GCAAAACG	1.28674e-05												1733	GGAGTCAG	1.70705e-05	1733	CTGAAAAG	7.89575e-07	1733	GGAGACCG	5.03615e-06												1733
									1734	GCAGGTAG	1.62605e-05	1734	CAGGGAAA	2.79773e-05	1734	GCAAAAGG	2.14457e-05												1734	GGAGTGAG	8.53526e-06	1734	CTGACACA	7.89575e-07	1734	GGAGACGG	7.55422e-06												1734
									1735	GCAGGTGG	1.62605e-05	1735	CAGGGAAG	2.62287e-05	1735	GCAAAATA	2.14457e-05												1735	GGAGTGCA	4.26763e-06	1735	CTGGAAAA	1.57915e-06	1735	GGAGAGAA	3.77711e-05												1735
									1736	GCAGGTTA	4.06512e-06	1736	CAGGGACA	8.74291e-07	1736	GCAAAATG	8.5783e-06												1736	GGAGTGCG	4.26763e-06	1736	CTGGAAAG	7.89575e-07	1736	GGAGAGAG	5.53976e-05												1736
									1737	GCAGTAAG	1.62605e-05	1737	CAGGGACG	1.74858e-06	1737	GCAAACAA	3.86023e-05												1737	GGAGTGGG	8.53526e-05	1737	CTGGAATT	7.89575e-07	1737	GGAGAGCA	2.01446e-05												1737
									1738	GCAGTACG	8.13025e-06	1738	CAGGGAGG	1.74858e-06	1738	GCAAACAC	4.28915e-06												1738	GGAGTGTG	8.53526e-06	1738	CTGGCAAA	7.89575e-07	1738	GGAGAGCG	1.51084e-05												1738
									1739	GCAGTATA	4.06512e-06	1739	CAGGGCAA	1.92344e-05	1739	GCAAACAG	8.5783e-05												1739	GGAGTTGG	4.26763e-06	1739	CTGGGAAA	7.89575e-07	1739	GGAGAGGA	2.51807e-06												1739
									1740	GCAGTCAA	4.06512e-06	1740	CAGGGCAG	1.39887e-05	1740	GCAAACAT	2.14457e-06												1740	GGATAAAA	2.13382e-05	1740	CTGGGAAG	7.89575e-07	1740	GGAGAGGG	2.01446e-05												1740
									1741	GCAGTCGG	4.06512e-06	1741	CAGGGCAT	1.74858e-06	1741	GCAAACCA	4.28915e-06												1741	GGATAAAG	3.84087e-05	1741	CTGGGGAG	7.89575e-07	1741	GGAGAGTG	5.03615e-06												1741
									1742	GCAGTGAG	1.62605e-05	1742	CAGGGCGA	8.74291e-07	1742	GCAAACGG	2.14457e-06												1742	GGATAACG	8.53526e-06	1742	CTGGGGGG	5.52703e-06	1742	GGAGATAA	1.76265e-05												1742
									1743	GCAGTGGG	1.21954e-05	1743	CAGGGCGG	3.49716e-06	1743	GCAAAGAA	2.14457e-06												1743	GGATAATA	4.26763e-06	1743	CTGGGGGT	1.57915e-06	1743	GGAGCAAA	0.000108277												1743
									1744	GCAGTGTG	4.06512e-06	1744	CAGGGCTA	3.49716e-06	1744	GCAAAGAG	1.5012e-05												1744	GGATACAA	4.26763e-06	1744	CTGTGGGG	7.89575e-07	1744	GGAGCAAG	7.30241e-05												1744
									1745	GCAGTTAG	4.06512e-06	1745	CAGGGGAA	1.74858e-06	1745	GCAAAGCA	4.28915e-06												1745	GGATACAG	4.26763e-06	1745	CTTATGGG	7.89575e-07	1745	GGAGCACA	3.02169e-05												1745
									1746	GCATAAAA	1.21954e-05	1746	CAGGGGAG	2.88516e-05	1746	GCAAAGCG	6.43372e-06												1746	GGATGAAA	4.26763e-06	1746	CTTGGGCA	7.89575e-07	1746	GGAGCACG	2.01446e-05												1746
									1747	GCATAAAG	1.62605e-05	1747	CAGGGGCA	8.74291e-07	1747	GCAAAGGG	4.71806e-05												1747	GGATGAAG	4.26763e-06	1747	CTTTGGTC	7.89575e-07	1747	GGAGCACT	5.03615e-06												1747
									1748	GCATAACA	8.13025e-06	1748	CAGGGGCG	7.86862e-06	1748	GCAAAGGT	4.28915e-06												1748	GGATGACA	4.26763e-06	1748	GAAAAAAA	0.00506986	1748	GGAGCAGG	2.51807e-06												1748
									1749	GCATAATA	4.06512e-06	1749	CAGGGGGG	3.67202e-05	1749	GCAAAGTA	2.14457e-06												1749	GGATGCAG	4.26763e-06	1749	GAAAAAAC	5.7639e-05	1749	GGAGCATA	5.03615e-06												1749
									1750	GCATACAG	1.21954e-05	1750	CAGGGGGT	3.49716e-06	1750	GCAAATAA	4.28915e-06												1750	GGATGCGG	4.26763e-06	1750	GAAAAAAG	0.00263639	1750	GGAGCATG	5.03615e-06												1750
									1751	GCATGAAA	8.13025e-06	1751	CAGGGGTG	2.62287e-06	1751	GCAAATAG	6.43372e-06												1751	GGATGGAG	4.26763e-06	1751	GAAAAAAT	9.23803e-05	1751	GGAGCCAA	1.00723e-05												1751
									1752	GCATGATG	4.06512e-06	1752	CAGTCAAA	8.74291e-07	1752	GCAAATAT	2.14457e-06												1752	GGATGGCG	4.26763e-06	1752	GAAAAACA	0.00110146	1752	GGAGCCAG	2.26627e-05												1752
									1753	GCATGCAG	8.13025e-06	1753	CAGTGGAA	8.74291e-07	1753	GCAACAAA	2.14457e-05												1753	GGATGGGG	5.97468e-05	1753	GAAAAACC	7.10618e-06	1753	GGAGCCTA	2.51807e-06												1753
									1754	GCATGGAG	4.06512e-06	1754	CATAAAAA	8.74291e-07	1754	GCAACAAG	2.14457e-05												1754	GGATTAAA	4.26763e-06	1754	GAAAAACG	0.00051954	1754	GGAGCGAA	5.03615e-06												1754
									1755	GCATGGGG	4.06512e-06	1755	CATAGGAG	8.74291e-07	1755	GCAACACA	6.43372e-06												1755	GGATTAAG	8.53526e-06	1755	GAAAAACT	1.57915e-06	1755	GGAGCGAG	1.25904e-05												1755
									1756	GCATTACG	4.06512e-06	1756	CATAGGGG	8.74291e-07	1756	GCAACCAA	2.14457e-06												1756	GGCAAAAA	0.000802315	1756	GAAAAAGA	2.13185e-05	1756	GGAGCGGG	7.55422e-06												1756
									1757	GCCAAAAA	2.43907e-05	1757	CATATGGG	8.74291e-07	1757	GCAACCAG	1.5012e-05												1757	GGCAAAAC	1.28029e-05	1757	GAAAAAGG	0.000240031	1757	GGAGCGTG	2.51807e-06												1757
									1758	GCCAAAAG	2.84559e-05	1758	CATGGAAA	8.74291e-07	1758	GCAACGAG	2.14457e-06												1758	GGCAAAAG	0.000597468	1758	GAAAAAGT	3.1583e-06	1758	GGAGGAAA	0.00170222												1758
									1759	GCCAAACA	2.84559e-05	1759	CATGGGCA	8.74291e-07	1759	GCAACGAT	6.43372e-06												1759	GGCAAAAT	8.53526e-06	1759	GAAAAATA	9.63282e-05	1759	GGAGGAAC	2.51807e-06												1759
									1760	GCCAAACG	8.13025e-06	1760	CCAAAAAA	1.74858e-06	1760	GCAAGAAA	7.0771e-05												1760	GGCAAACA	0.000379819	1760	GAAAAATG	1.26332e-05	1760	GGAGGAAG	0.00100219												1760
									1761	GCCAACAA	8.13025e-06	1761	CCAAAAAG	3.49716e-06	1761	GCAAGAAG	3.64578e-05												1761	GGCAAACC	8.53526e-06	1761	GAAAAATT	5.52703e-06	1761	GGAGGAAT	2.01446e-05												1761
									1762	GCCAACAG	2.84559e-05	1762	CCAAAACA	8.74291e-07	1762	GCAAGACA	4.28915e-06												1762	GGCAAACG	0.000196311	1762	GAAAACAA	0.000435845	1762	GGAGGACA	0.000148566												1762
									1763	GCCAAGAG	4.06512e-06	1763	CCAAAACG	8.74291e-07	1763	GCAAGACG	6.43372e-06												1763	GGCAAACT	4.26763e-06	1763	GAAAACAC	1.1054e-05	1763	GGAGGACG	0.000183819												1763
									1764	GCCAAGGG	1.21954e-05	1764	CCAAACAA	2.62287e-06	1764	GCAAGAGA	2.14457e-06												1764	GGCAAAGG	5.54792e-05	1764	GAAAACAG	0.000327674	1764	GGAGGAGA	1.76265e-05												1764
									1765	GCCAATAG	8.13025e-06	1765	CCAAACAG	4.37145e-06	1765	GCAAGAGG	4.28915e-06												1765	GGCAAATA	2.13382e-05	1765	GAAAACAT	2.05289e-05	1765	GGAGGAGG	1.76265e-05												1765
									1766	GCCACGCG	8.13025e-06	1766	CCAAACCA	1.74858e-06	1766	GCAAGCAA	6.43372e-06												1766	GGCAAATG	8.53526e-06	1766	GAAAACCA	7.57992e-05	1766	GGAGGAGT	5.03615e-06												1766
									1767	GCCAGAAA	8.13025e-06	1767	CCAAAGCA	8.74291e-07	1767	GCAAGCAG	1.93012e-05												1767	GGCAACAA	5.97468e-05	1767	GAAAACCG	2.28977e-05	1767	GGAGGATA	7.55422e-06												1767
									1768	GCCAGAAG	1.21954e-05	1768	CCAAAGGG	1.74858e-06	1768	GCAAGGAA	4.50361e-05												1768	GGCAACAG	0.000157902	1768	GAAAACGA	1.57915e-06	1768	GGAGGATG	7.55422e-06												1768
									1769	GCCAGCCA	4.06512e-06	1769	CCAACACA	1.74858e-06	1769	GCAAGGAG	0.000167277												1769	GGCAACCA	2.98734e-05	1769	GAAAACGG	2.36872e-05	1769	GGAGGCAA	0.000151084												1769
									1770	GCCAGGAA	4.06512e-06	1770	CCAACGTG	8.74291e-07	1770	GCAAGGAT	8.5783e-06												1770	GGCAACGG	8.53526e-06	1770	GAAAACGT	1.57915e-06	1770	GGAGGCAG	0.000206482												1770
									1771	GCCAGGAG	1.62605e-05	1771	CCAAGGAG	2.62287e-06	1771	GCAAGGCA	2.14457e-06												1771	GGCAAGAG	1.70705e-05	1771	GAAAACTA	1.42123e-05	1771	GGAGGCAT	2.51807e-06												1771
									1772	GCCAGGCA	8.13025e-06	1772	CCAAGGGG	2.62287e-06	1772	GCAAGGCG	3.0024e-05												1772	GGCAAGCA	4.26763e-06	1772	GAAAACTG	9.4749e-06	1772	GGAGGCCG	7.55422e-06												1772
									1773	GCCAGGCG	4.06512e-06	1773	CCACAAAA	8.74291e-07	1773	GCAAGGGA	6.43372e-06												1773	GGCAAGCG	8.53526e-06	1773	GAAAAGAA	6.55347e-05	1773	GGAGGCGG	3.02169e-05												1773
									1774	GCCAGGGG	2.84559e-05	1774	CCACACAG	8.74291e-07	1774	GCAAGGGG	0.000240192												1774	GGCAAGGG	2.56058e-05	1774	GAAAAGAC	4.73745e-06	1774	GGAGGCTA	2.26627e-05												1774
									1775	GCCATACG	4.06512e-06	1775	CCACCGGG	8.74291e-07	1775	GCAAGGGT	2.14457e-06												1775	GGCAAGTG	1.28029e-05	1775	GAAAAGAG	0.000255822	1775	GGAGGCTG	5.03615e-06												1775
									1776	GCCATGAA	4.06512e-06	1776	CCAGCAAA	8.74291e-07	1776	GCAAGGTG	1.07229e-05												1776	GGCAATAG	4.26763e-06	1776	GAAAAGAT	7.89575e-07	1776	GGAGGGAA	0.000209												1776
									1777	GCCATGAG	4.06512e-06	1777	CCAGGAAA	1.74858e-06	1777	GCAAGGTT	4.28915e-06												1777	GGCAATCA	4.26763e-06	1777	GAAAAGCA	6.71139e-05	1777	GGAGGGAC	7.55422e-06												1777
									1778	GCCGAAAA	1.21954e-05	1778	CCAGGCAA	1.74858e-06	1778	GCAAGTAG	2.14457e-06												1778	GGCACAAA	5.54792e-05	1778	GAAAAGCC	1.57915e-06	1778	GGAGGGAG	0.000513687												1778
									1779	GCCGAAAG	4.06512e-06	1779	CCAGGGAA	8.74291e-07	1779	GCAAGTGG	2.14457e-06												1779	GGCACAAG	1.28029e-05	1779	GAAAAGCG	0.000105014	1779	GGAGGGCA	6.7988e-05												1779
									1780	GCCGACAA	4.06512e-06	1780	CCAGGGAG	2.62287e-06	1780	GCAATAAA	6.43372e-06												1780	GGCACACA	8.53526e-06	1780	GAAAAGGA	1.57915e-06	1780	GGAGGGCG	0.000224108												1780
									1781	GCCGGAAA	1.21954e-05	1781	CCAGGGCA	8.74291e-07	1781	GCAATAAG	4.28915e-06												1781	GGCACACG	8.53526e-06	1781	GAAAAGGC	1.57915e-06	1781	GGAGGGGA	5.03615e-06												1781
									1782	GCCGGAAG	8.13025e-06	1782	CCAGGGCG	1.74858e-06	1782	GCAATACA	2.14457e-06												1782	GGCACCAA	4.26763e-06	1782	GAAAAGGG	0.000243979	1782	GGAGGGGG	0.00235692												1782
									1783	GCCGGACA	4.06512e-06	1783	CCCAGGGG	1.74858e-06	1783	GCAATGTG	2.14457e-06												1783	GGCACCAG	4.26763e-06	1783	GAAAAGTA	1.89498e-05	1783	GGAGGGTA	5.03615e-06												1783
									1784	GCCGGAGT	4.06512e-06	1784	CCCCGGGG	8.74291e-07	1784	GCACAAAA	2.14457e-05												1784	GGCACGGG	4.26763e-06	1784	GAAAAGTG	2.21081e-05	1784	GGAGGGTG	1.76265e-05												1784
									1785	GCCGGCCA	8.13025e-06	1785	CCCTGGGG	8.74291e-07	1785	GCACAAAG	6.43372e-06												1785	GGCAGAAA	7.68174e-05	1785	GAAAANAA	1.57915e-06	1785	GGAGGTAA	2.51807e-06												1785
									1786	GCCGGGAG	2.03256e-05	1786	CCGAAAAA	8.74291e-07	1786	GCACAACA	2.14457e-06												1786	GGCAGAAC	1.28029e-05	1786	GAAAATAA	3.55309e-05	1786	GGAGGTAG	2.51807e-06												1786
									1787	GCCGGGGG	8.13025e-06	1787	CCGAAACC	8.74291e-07	1787	GCACAACG	4.28915e-06												1787	GGCAGAAG	2.98734e-05	1787	GAAAATAG	4.73745e-05	1787	GGAGGTGG	1.76265e-05												1787
									1788	GCGAAAAA	0.00081709	1788	CCGATCTA	8.74291e-07	1788	GCACACAA	2.14457e-06												1788	GGCAGACG	8.53526e-06	1788	GAAAATAT	1.50019e-05	1788	GGAGGTTG	2.51807e-06												1788
									1789	GCGAAAAC	1.62605e-05	1789	CCGATCTG	2.53544e-05	1789	GCACACAG	4.28915e-06												1789	GGCAGAGG	8.53526e-06	1789	GAAAATGG	3.1583e-06	1789	GGAGNAAA	7.55422e-06												1789
									1790	GCGAAAAG	0.000398382	1790	CCGGAAAG	8.74291e-07	1790	GCACAGGG	2.14457e-06												1790	GGCAGCAA	2.56058e-05	1790	GAAAATTA	7.89575e-07	1790	GGAGTAAA	2.51807e-05												1790
									1791	GCGAAAAT	8.13025e-05	1791	CCGGACAG	8.74291e-07	1791	GCACGAAG	2.14457e-06												1791	GGCAGCAG	8.53526e-06	1791	GAAACAAA	0.000131859	1791	GGAGTAAC	2.51807e-06												1791
									1792	GCGAAACA	0.000186996	1792	CCGGAGCG	8.74291e-07	1792	GCACGACG	2.14457e-06												1792	GGCAGCGG	4.26763e-06	1792	GAAACAAG	0.000127911	1792	GGAGTAAG	1.51084e-05												1792
									1793	GCGAAACG	8.53676e-05	1793	CCGGCAAA	8.74291e-07	1793	GCACGGAG	2.14457e-06												1793	GGCAGGAA	3.41411e-05	1793	GAAACAAT	3.1583e-06	1793	GGAGTAAT	5.03615e-06												1793
									1794	GCGAAAGG	1.21954e-05	1794	CCGGGAAA	3.49716e-06	1794	GCACGGGG	4.28915e-06												1794	GGCAGGAG	9.38879e-05	1794	GAAACACA	6.8693e-05	1794	GGAGTAGG	7.55422e-06												1794
									1795	GCGAAATA	2.43907e-05	1795	CCGGGGAA	8.74291e-07	1795	GCAGAAAA	0.000315252												1795	GGCAGGCG	2.98734e-05	1795	GAAACACG	4.18475e-05	1795	GGAGTCAA	5.03615e-06												1795
									1796	GCGAAATG	1.62605e-05	1796	CCGGGGGG	8.74291e-07	1796	GCAGAAAG	2.78795e-05												1796	GGCAGGGA	4.26763e-06	1796	GAAACAGA	7.89575e-07	1796	GGAGTGAA	2.51807e-06												1796
									1797	GCGAACAA	0.000121954	1797	CCTAGGGG	8.74291e-07	1797	GCAGAAAT	4.28915e-06												1797	GGCAGGGG	0.000196311	1797	GAAACAGG	1.57915e-05	1797	GGAGTGAG	2.51807e-06												1797
									1798	GCGAACAC	1.21954e-05	1798	CGAAAAAA	8.21834e-05	1798	GCAGAACA	6.43372e-06												1798	GGCAGTAA	4.26763e-06	1798	GAAACAGT	1.57915e-06	1798	GGANGGGG	2.51807e-06												1798
									1799	GCGAACAG	0.000138214	1799	CGAAAAAC	8.74291e-07	1799	GCAGAAGA	2.14457e-06												1799	GGCATAAG	4.26763e-06	1799	GAAACATA	1.1054e-05	1799	GGATAAAA	2.76988e-05												1799
									1800	GCGAACAT	4.06512e-06	1800	CGAAAAAG	2.79773e-05	1800	GCAGAAGG	8.5783e-06												1800	GGCATTAG	8.53526e-06	1800	GAAACATG	7.89575e-07	1800	GGATAAAG	1.25904e-05												1800
									1801	GCGAACCG	1.21954e-05	1801	CGAAAAAT	3.49716e-06	1801	GCAGAAGT	2.14457e-06												1801	GGCCAAAA	3.41411e-05	1801	GAAACCAA	3.1583e-05	1801	GGATAACC	2.51807e-06												1801
									1802	GCGAACGG	4.06512e-06	1802	CGAAAACA	3.67202e-05	1802	GCAGAATA	2.14457e-06												1802	GGCCAAAG	1.70705e-05	1802	GAAACCAG	4.50058e-05	1802	GGATACAA	2.51807e-06												1802
									1803	GCGAAGAG	2.43907e-05	1803	CGAAAACG	1.48629e-05	1803	GCAGAATG	2.14457e-06												1803	GGCCAACA	4.26763e-06	1803	GAAACCAT	1.57915e-06	1803	GGATACAG	5.03615e-06												1803
									1804	GCGAAGCG	2.84559e-05	1804	CGAAAACT	1.74858e-06	1804	GCAGACAA	2.57349e-05												1804	GGCCAACG	4.26763e-06	1804	GAAACCTA	1.57915e-06	1804	GGATCAAA	2.51807e-06												1804
									1805	GCGAAGGG	2.43907e-05	1805	CGAAAAGG	8.74291e-07	1805	GCAGACAG	1.28674e-05												1805	GGCCACAG	8.53526e-06	1805	GAAACCTG	1.57915e-06	1805	GGATCGAG	2.51807e-06												1805
									1806	GCGAAGTG	4.06512e-06	1806	CGAAAAGT	8.74291e-07	1806	GCAGACAT	2.14457e-06												1806	GGCCAGCG	4.26763e-06	1806	GAAACGAG	1.1054e-05	1806	GGATCTAA	2.51807e-06												1806
									1807	GCGAATAA	4.06512e-06	1807	CGAAACAA	4.37145e-06	1807	GCAGACCG	2.14457e-06												1807	GGCCATAG	8.53526e-06	1807	GAAACGCG	1.18436e-05	1807	GGATGGGG	5.03615e-06												1807
									1808	GCGAATAG	4.06512e-06	1808	CGAAACAG	1.74858e-05	1808	GCAGAGAA	2.14457e-06												1808	GGCCGGAA	8.53526e-06	1808	GAAACGGA	1.57915e-06	1808	GGATTTAA	2.51807e-06												1808
									1809	GCGAATTG	4.06512e-06	1809	CGAAACAT	1.74858e-06	1809	GCAGAGCA	4.28915e-06												1809	GGCCGGCG	4.26763e-06	1809	GAAACGGG	2.28977e-05	1809	GGCAAAAA	0.000488506												1809
									1810	GCGACAAA	9.34978e-05	1810	CGAAACCA	1.74858e-06	1810	GCAGAGCG	4.28915e-06												1810	GGCGAAAA	0.000260326	1810	GAAACGTG	1.1054e-05	1810	GGCAAAAC	5.03615e-06												1810
									1811	GCGACAAC	4.06512e-06	1811	CGAAAGAG	1.74858e-06	1811	GCAGAGGA	2.14457e-06												1811	GGCGAAAC	4.26763e-06	1811	GAAACTAA	3.1583e-06	1811	GGCAAAAG	0.000231663												1811
									1812	GCGACAAG	0.000162605	1812	CGAAAGGG	8.74291e-07	1812	GCAGAGGG	6.43372e-06												1812	GGCGAAAG	0.000132297	1812	GAAAGAAA	0.000694826	1812	GGCAAAAT	1.00723e-05												1812
									1813	GCGACACA	2.03256e-05	1813	CGAAATCA	8.74291e-07	1813	GCAGCAAA	4.07469e-05												1813	GGCGAACA	5.54792e-05	1813	GAAAGAAC	1.57915e-06	1813	GGCAAACA	0.000108277												1813
									1814	GCGACACG	1.62605e-05	1814	CGAACAAA	8.74291e-06	1814	GCAGCAAG	1.71566e-05												1814	GGCGAACG	2.98734e-05	1814	GAAAGAAG	0.000342676	1814	GGCAAACC	2.51807e-06												1814
									1815	GCGACAGG	4.06512e-06	1815	CGAACAAG	3.49716e-06	1815	GCAGCACA	8.5783e-06												1815	GGCGAAGA	4.26763e-06	1815	GAAAGAAT	3.1583e-06	1815	GGCAAACG	2.01446e-05												1815
									1816	GCGACCAA	2.03256e-05	1816	CGAACACA	3.49716e-06	1816	GCAGCAGT	2.14457e-06												1816	GGCGAAGG	2.56058e-05	1816	GAAAGACA	5.7639e-05	1816	GGCAAACT	2.51807e-06												1816
									1817	GCGACCAG	7.72373e-05	1817	CGAACACG	1.74858e-06	1817	GCAGCGAG	8.5783e-06												1817	GGCGAATA	8.53526e-06	1817	GAAAGACG	8.76428e-05	1817	GGCAAAGA	2.51807e-06												1817
									1818	GCGACCTG	4.06512e-06	1818	CGAACGGG	1.74858e-06	1818	GCAGCGCG	2.14457e-06												1818	GGCGAATG	4.26763e-06	1818	GAAAGAGA	1.65811e-05	1818	GGCAAAGG	2.01446e-05												1818
									1819	GCGACGAG	1.62605e-05	1819	CGAACGTG	8.74291e-07	1819	GCAGCGGG	6.43372e-06												1819	GGCGACAA	2.56058e-05	1819	GAAAGAGG	9.39594e-05	1819	GGCAAATA	7.55422e-06												1819
									1820	GCGACGCT	4.06512e-06	1820	CGAAGAAA	8.74291e-06	1820	GCAGCGTA	6.43372e-06												1820	GGCGACAG	1.70705e-05	1820	GAAAGATA	1.57915e-06	1820	GGCAAATG	5.03615e-06												1820
									1821	GCGACGGG	4.06512e-06	1821	CGAAGAAG	3.49716e-06	1821	GCAGCGTG	4.28915e-06												1821	GGCGACCA	1.70705e-05	1821	GAAAGATG	3.1583e-06	1821	GGCAACAA	3.2735e-05												1821
									1822	GCGACGTG	4.06512e-06	1822	CGAAGACG	8.74291e-07	1822	GCAGGAAA	0.000533999												1822	GGCGAGAA	4.26763e-06	1822	GAAAGCAA	8.68533e-05	1822	GGCAACAG	5.03615e-05												1822
									1823	GCGACTAG	4.06512e-06	1823	CGAAGCAA	1.74858e-06	1823	GCAGGAAC	4.28915e-06												1823	GGCGAGAG	2.56058e-05	1823	GAAAGCAC	1.57915e-06	1823	GGCAACCA	5.03615e-06												1823
									1824	GCGAGAAA	7.31722e-05	1824	CGAAGGAG	4.37145e-06	1824	GCAGGAAG	0.000401035												1824	GGCGAGCA	1.70705e-05	1824	GAAAGCAG	7.02722e-05	1824	GGCAAGAG	1.00723e-05												1824
									1825	GCGAGAAC	1.21954e-05	1825	CGAAGGGA	3.49716e-06	1825	GCAGGAAT	3.64578e-05												1825	GGCGAGCG	1.70705e-05	1825	GAAAGCCA	1.57915e-06	1825	GGCAAGCA	5.03615e-06												1825
									1826	GCGAGAAG	0.000109758	1826	CGAAGGGG	8.74291e-06	1826	GCAGGACA	4.07469e-05												1826	GGCGAGGG	1.70705e-05	1826	GAAAGCCG	1.57915e-06	1826	GGCAAGGG	5.03615e-06												1826
									1827	GCGAGACA	8.13025e-06	1827	CGAATAAA	2.62287e-06	1827	GCAGGACG	6.00481e-05												1827	GGCGAGTA	4.26763e-06	1827	GAAAGCGG	3.31622e-05	1827	GGCAATAA	2.51807e-06												1827
									1828	GCGAGACG	1.21954e-05	1828	CGAATCAA	8.74291e-07	1828	GCAGGAGA	8.5783e-06												1828	GGCGAGTG	4.26763e-06	1828	GAAAGGAA	0.000131069	1828	GGCAATAG	7.55422e-06												1828
									1829	GCGAGAGG	8.13025e-06	1829	CGACAAAA	3.49716e-06	1829	GCAGGAGG	5.36144e-05												1829	GGCGCAAA	2.56058e-05	1829	GAAAGGAC	2.36872e-06	1829	GGCACAAA	1.51084e-05												1829
									1830	GCGAGCAA	7.31722e-05	1830	CGACAAAG	4.37145e-06	1830	GCAGGAGT	4.28915e-06												1830	GGCGCAAG	2.56058e-05	1830	GAAAGGAG	0.000766677	1830	GGCACACA	2.51807e-06												1830
									1831	GCGAGCAG	6.5042e-05	1831	CGACAACA	8.74291e-07	1831	GCAGGCAA	8.36384e-05												1831	GGCGCACG	8.53526e-06	1831	GAAAGGAT	3.1583e-06	1831	GGCACCAA	2.51807e-06												1831
									1832	GCGAGGAA	4.06512e-06	1832	CGACAACG	1.74858e-06	1832	GCAGGCAG	0.000113662												1832	GGCGCGCA	8.53526e-06	1832	GAAAGGCA	7.34305e-05	1832	GGCAGAAA	3.2735e-05												1832
									1833	GCGAGGAG	7.31722e-05	1833	CGACAATG	8.74291e-07	1833	GCAGGCAT	2.14457e-06												1833	GGCGCGCG	8.53526e-06	1833	GAAAGGCG	0.000298459	1833	GGCAGAAG	1.51084e-05												1833
									1834	GCGAGGCA	1.62605e-05	1834	CGACAATT	8.74291e-07	1834	GCAGGCCA	4.28915e-06												1834	GGCGCGTG	4.26763e-06	1834	GAAAGGGA	3.63205e-05	1834	GGCAGACA	5.03615e-06												1834
									1835	GCGAGGCG	5.28466e-05	1835	CGACAGAA	1.74858e-06	1835	GCAGGCGG	8.5783e-06												1835	GGCGGAAA	0.000354213	1835	GAAAGGGC	3.1583e-06	1835	GGCAGAGG	5.03615e-06												1835
									1836	GCGAGGGG	2.03256e-05	1836	CGACATAA	2.62287e-06	1836	GCAGGCTA	1.28674e-05												1836	GGCGGAAC	4.26763e-06	1836	GAAAGGGG	0.00286537	1836	GGCAGCAG	5.03615e-06												1836
									1837	GCGAGTAA	4.06512e-06	1837	CGACATCA	8.74291e-07	1837	GCAGGGAA	0.000132964												1837	GGCGGAAG	0.00025179	1837	GAAAGGGT	2.36872e-06	1837	GGCAGGAA	7.55422e-06												1837
									1838	GCGAGTAG	4.06512e-06	1838	CGACCAAG	8.74291e-07	1838	GCAGGGAC	1.07229e-05												1838	GGCGGAAT	8.53526e-06	1838	GAAAGGTA	3.1583e-06	1838	GGCAGGAG	3.77711e-05												1838
									1839	GCGATTAG	4.06512e-06	1839	CGACGAAG	8.74291e-07	1839	GCAGGGAG	0.000748456												1839	GGCGGACA	5.54792e-05	1839	GAAAGGTG	2.05289e-05	1839	GGCAGGCA	5.03615e-06												1839
									1840	GCGCAAAA	4.87815e-05	1840	CGACTACG	8.74291e-07	1840	GCAGGGAT	6.43372e-06												1840	GGCGGACG	9.38879e-05	1840	GAAAGTAA	8.68533e-06	1840	GGCAGGCG	2.51807e-06												1840
									1841	GCGCAAAG	7.31722e-05	1841	CGAGAAAA	2.01087e-05	1841	GCAGGGCA	7.72047e-05												1841	GGCGGAGG	4.26763e-06	1841	GAAAGTAG	3.1583e-06	1841	GGCAGGGG	4.53253e-05												1841
									1842	GCGCAAAT	4.06512e-06	1842	CGAGAAAG	7.86862e-06	1842	GCAGGGCG	0.000270216												1842	GGCGGCAA	4.69439e-05	1842	GAAAGTAT	4.73745e-06	1842	GGCAGGTA	2.51807e-06												1842
									1843	GCGCAACA	8.13025e-06	1843	CGAGAAAT	2.62287e-06	1843	GCAGGGGA	8.5783e-06												1843	GGCGGCAG	8.53526e-05	1843	GAAAGTCG	7.89575e-06	1843	GGCATAAG	2.51807e-06												1843
									1844	GCGCAACG	4.06512e-06	1844	CGAGAACA	8.74291e-07	1844	GCAGGGGG	0.000802071												1844	GGCGGCCA	4.26763e-06	1844	GAAAGTGA	3.1583e-06	1844	GGCCAAAA	1.25904e-05												1844
									1845	GCGCACAA	8.13025e-06	1845	CGAGAACG	3.49716e-06	1845	GCAGGGGT	3.21686e-05												1845	GGCGGCCG	4.26763e-06	1845	GAAAGTGG	1.34228e-05	1845	GGCCAAAG	1.00723e-05												1845
									1846	GCGCACAG	5.69117e-05	1846	CGAGAAGG	8.74291e-07	1846	GCAGGGTG	2.14457e-05												1846	GGCGGCGG	2.98734e-05	1846	GAAATAAA	1.65811e-05	1846	GGCCAAAT	2.51807e-06												1846
									1847	GCGCAGAG	8.13025e-06	1847	CGAGACAA	1.74858e-06	1847	GCAGGGTT	1.07229e-05												1847	GGCGGGAA	6.40145e-05	1847	GAAATAAG	1.57915e-05	1847	GGCGAAAA	0.000241735												1847
									1848	GCGCAGGG	8.13025e-06	1848	CGAGAGAG	8.74291e-07	1848	GCAGGTAG	2.14457e-06												1848	GGCGGGAC	4.26763e-06	1848	GAAATAAT	3.94787e-06	1848	GGCGAAAG	4.78434e-05												1848
									1849	GCGCCAAC	4.06512e-06	1849	CGAGAGCA	2.62287e-06	1849	GCAGGTCG	4.28915e-06												1849	GGCGGGAG	0.000128029	1849	GAAATACA	3.1583e-06	1849	GGCGAAAT	2.51807e-06												1849
									1850	GCGCGAAG	2.43907e-05	1850	CGAGAGGG	8.74291e-07	1850	GCAGGTGG	6.43372e-06												1850	GGCGGGCA	9.81555e-05	1850	GAAATACG	1.02645e-05	1850	GGCGAACA	2.01446e-05												1850
									1851	GCGCGCAG	4.06512e-06	1851	CGAGCAAA	9.6172e-06	1851	GCAGTAAA	6.43372e-06												1851	GGCGGGCC	8.53526e-06	1851	GAAATAGG	7.89575e-07	1851	GGCGAACC	2.51807e-06												1851
									1852	GCGCGGAG	8.13025e-06	1852	CGAGCAAG	4.37145e-06	1852	GCAGTAAT	4.28915e-06												1852	GGCGGGCG	0.000260326	1852	GAAATATT	7.89575e-07	1852	GGCGAACG	1.25904e-05												1852
									1853	GCGCGGCG	4.06512e-06	1853	CGAGCACA	8.74291e-07	1853	GCAGTCAA	2.14457e-06												1853	GGCGGGCT	4.26763e-06	1853	GAAATCAA	7.89575e-07	1853	GGCGAAGG	1.00723e-05												1853
									1854	GCGCGGGG	1.62605e-05	1854	CGAGCACG	1.74858e-06	1854	GCAGTGAG	2.14457e-06												1854	GGCGGGGG	0.000354213	1854	GAAATCAG	4.73745e-06	1854	GGCGAATA	2.51807e-06												1854
									1855	GCGGAAAA	0.00311388	1855	CGAGCAGG	8.74291e-07	1855	GCAGTGCA	2.14457e-06												1855	GGCGGGTG	4.26763e-06	1855	GAAATGAA	1.57915e-06	1855	GGCGACAA	3.77711e-05												1855
									1856	GCGGAAAC	3.65861e-05	1856	CGAGGAAA	2.88516e-05	1856	GCAGTGCT	2.14457e-06												1856	GGCGGTAG	4.26763e-06	1856	GAAATGAG	3.1583e-06	1856	GGCGACAG	1.25904e-05												1856
									1857	GCGGAAAG	0.000654485	1857	CGAGGAAG	7.86862e-06	1857	GCAGTGGG	2.14457e-06												1857	GGCGGTGG	4.26763e-06	1857	GAAATGGG	6.3166e-06	1857	GGCGAGAA	5.03615e-06												1857
									1858	GCGGAAAT	5.28466e-05	1858	CGAGGAAT	1.74858e-06	1858	GCATAAGG	4.28915e-06												1858	GGCGTAAA	4.26763e-06	1858	GAAATTAA	7.89575e-07	1858	GGCGAGAG	1.51084e-05												1858
									1859	GCGGAACA	0.00018293	1859	CGAGGACA	8.74291e-07	1859	GCATACAG	6.43372e-06												1859	GGCGTAAG	8.53526e-06	1859	GAAATTAG	1.57915e-06	1859	GGCGAGAT	5.03615e-06												1859
									1860	GCGGAACC	4.06512e-06	1860	CGAGGACG	1.74858e-06	1860	GCATGCAA	2.14457e-06												1860	GGCGTACG	4.26763e-06	1860	GAACAAAA	5.2112e-05	1860	GGCGAGCA	5.03615e-06												1860
									1861	GCGGAACG	0.000186996	1861	CGAGGAGA	8.74291e-07	1861	GCATGGAA	2.14457e-06												1861	GGCGTGAG	4.26763e-06	1861	GAACAAAC	1.57915e-06	1861	GGCGAGGG	2.51807e-06												1861
									1862	GCGGAAGA	2.43907e-05	1862	CGAGGAGG	2.62287e-06	1862	GCATGGGG	2.14457e-06												1862	GGCGTGCG	4.26763e-06	1862	GAACAAAG	2.92143e-05	1862	GGCGAGTG	2.51807e-06												1862
									1863	GCGGAAGG	2.03256e-05	1863	CGAGGCAA	6.12004e-06	1863	GCCAAAAA	6.43372e-06												1863	GGCTAAAA	8.53526e-06	1863	GAACAAAT	7.89575e-07	1863	GGCGCAAG	5.03615e-06												1863
									1864	GCGGAAGT	3.65861e-05	1864	CGAGGCAG	5.24575e-06	1864	GCCAAAAG	1.71566e-05												1864	GGCTCCGG	4.26763e-06	1864	GAACAACA	9.4749e-06	1864	GGCGCAAT	2.51807e-06												1864
									1865	GCGGAATA	1.62605e-05	1865	CGAGGGAA	6.12004e-06	1865	GCCAAAAT	2.14457e-06												1865	GGGAAAAA	0.01011	1865	GAACAACG	6.3166e-06	1865	GGCGCACA	2.51807e-06												1865
									1866	GCGGAATG	8.13025e-06	1866	CGAGGGAG	4.02174e-05	1866	GCCAAAGG	2.14457e-06												1866	GGGAAAAC	0.000136564	1866	GAACAAGG	1.1054e-05	1866	GGCGCACG	5.03615e-06												1866
									1867	GCGGACAA	0.000634159	1867	CGAGGGAT	2.62287e-06	1867	GCCAAATA	2.14457e-06												1867	GGGAAAAG	0.00418655	1867	GAACAATA	1.57915e-06	1867	GGCGCAGG	5.03615e-06												1867
									1868	GCGGACAC	1.62605e-05	1868	CGAGGGCA	2.62287e-06	1868	GCCAACAG	6.43372e-06												1868	GGGAAAAT	7.68174e-05	1868	GAACACAA	5.52703e-06	1868	GGCGCGAT	2.51807e-06												1868
									1869	GCGGACAG	0.000524401	1869	CGAGGGCG	2.62287e-05	1869	GCCAAGCG	2.14457e-06												1869	GGGAAACA	0.00336716	1869	GAACACAG	1.26332e-05	1869	GGCGCGCG	2.51807e-06												1869
									1870	GCGGACAT	4.06512e-06	1870	CGAGGGGG	3.49716e-05	1870	GCCAAGGG	6.43372e-06												1870	GGGAAACC	0.000106691	1870	GAACACCA	7.89575e-07	1870	GGCGGAAA	0.000284542												1870
									1871	GCGGACCA	2.43907e-05	1871	CGAGTAAA	1.74858e-06	1871	GCCAGAAG	2.14457e-06												1871	GGGAAACG	0.00133577	1871	GAACAGAG	7.89575e-07	1871	GGCGGAAC	5.03615e-06												1871
									1872	GCGGACCG	1.21954e-05	1872	CGATAACG	8.74291e-07	1872	GCCAGGAG	4.28915e-06												1872	GGGAAACT	8.53526e-06	1872	GAACAGCA	7.89575e-07	1872	GGCGGAAG	0.000178783												1872
									1873	GCGGACGG	4.06512e-06	1873	CGATAATG	8.74291e-07	1873	GCCAGGGG	8.5783e-06												1873	GGGAAAGA	4.26763e-06	1873	GAACAGCG	3.1583e-06	1873	GGCGGAAT	1.00723e-05												1873
									1874	GCGGAGAA	2.03256e-05	1874	CGATCTAA	6.12004e-06	1874	GCCGAAAA	4.28915e-06												1874	GGGAAAGG	0.000371284	1874	GAACAGGG	9.4749e-06	1874	GGCGGACA	4.28073e-05												1874
									1875	GCGGAGAC	4.06512e-06	1875	CGATCTAC	8.74291e-07	1875	GCCGAAAG	2.14457e-06												1875	GGGAAATA	0.000166438	1875	GAACCAAG	3.1583e-06	1875	GGCGGACG	2.76988e-05												1875
									1876	GCGGAGAG	0.000162605	1876	CGATCTAG	2.62287e-06	1876	GCCGAGGG	2.14457e-06												1876	GGGAAATG	3.84087e-05	1876	GAACGAAA	7.89575e-07	1876	GGCGGAGA	5.03615e-06												1876
									1877	GCGGAGAT	4.06512e-06	1877	CGATCTCA	1.74858e-06	1877	GCCGGAAG	1.5012e-05												1877	GGGAACAA	0.000563327	1877	GAACGAAG	8.68533e-06	1877	GGCGGAGG	7.55422e-06												1877
									1878	GCGGAGCA	6.91071e-05	1878	CGATCTCG	1.74858e-06	1878	GCCGGCAG	2.14457e-06												1878	GGGAACAC	5.12116e-05	1878	GAACGACG	3.94787e-06	1878	GGCGGATA	7.55422e-06												1878
									1879	GCGGAGCG	6.5042e-05	1879	CGATCTGG	1.48629e-05	1879	GCCGGGAG	2.14457e-06												1879	GGGAACAG	0.000448101	1879	GAACGCAA	1.57915e-06	1879	GGCGGATG	2.51807e-06												1879
									1880	GCGGAGGG	2.03256e-05	1880	CGCAAAAA	6.12004e-06	1880	GCCGGGGG	6.43372e-06												1880	GGGAACAT	2.13382e-05	1880	GAACGCAG	3.1583e-06	1880	GGCGGCAA	3.2735e-05												1880
									1881	GCGGAGGT	4.06512e-06	1881	CGCAAACA	8.74291e-07	1881	GCGAAAAA	0.000686264												1881	GGGAACCA	0.000328608	1881	GAACGGAG	2.05289e-05	1881	GGCGGCAG	1.51084e-05												1881
									1882	GCGGAGTG	2.03256e-05	1882	CGCAAACG	1.74858e-06	1882	GCGAAAAC	6.43372e-06												1882	GGGAACCC	4.26763e-06	1882	GAACGGAT	1.57915e-06	1882	GGCGGCAT	2.51807e-06												1882
									1883	GCGGATAA	4.06512e-06	1883	CGCAACAG	8.74291e-07	1883	GCGAAAAG	0.000171566												1883	GGGAACCG	5.54792e-05	1883	GAACGGCA	1.57915e-06	1883	GGCGGCGG	2.51807e-06												1883
									1884	GCGGATAG	4.06512e-06	1884	CGCAGGCA	8.74291e-07	1884	GCGAAAAT	3.0024e-05												1884	GGGAACGG	4.26763e-06	1884	GAACGGCG	7.89575e-06	1884	GGCGGCTA	7.55422e-06												1884
									1885	GCGGCAAA	0.00048375	1885	CGCAGGCG	8.74291e-07	1885	GCGAAACA	3.86023e-05												1885	GGGAACTA	4.26763e-06	1885	GAACGGCT	7.89575e-07	1885	GGCGGGAA	3.5253e-05												1885
									1886	GCGGCAAC	1.21954e-05	1886	CGCATAAG	8.74291e-07	1886	GCGAAACG	2.14457e-05												1886	GGGAACTG	1.28029e-05	1886	GAACGGGG	3.31622e-05	1886	GGCGGGAC	5.03615e-06												1886
									1887	GCGGCAAG	0.000699201	1887	CGCCGGGG	8.74291e-07	1887	GCGAAAGG	1.93012e-05												1887	GGGAAGAA	8.1085e-05	1887	GAACGGGT	1.57915e-06	1887	GGCGGGAG	7.30241e-05												1887
									1888	GCGGCAAT	2.03256e-05	1888	CGCGAAAA	4.37145e-06	1888	GCGAAATA	1.28674e-05												1888	GGGAAGAG	0.000307269	1888	GAACGTAG	7.89575e-07	1888	GGCGGGAT	2.51807e-06												1888
									1889	GCGGCACA	0.000109758	1889	CGCGACAA	8.74291e-07	1889	GCGAAATG	6.43372e-06												1889	GGGAAGCA	0.000119494	1889	GAAGAAAA	0.00117252	1889	GGCGGGCA	2.51807e-05												1889
									1890	GCGGCACC	4.06512e-06	1890	CGCGAGCA	8.74291e-07	1890	GCGAAATT	6.43372e-06												1890	GGGAAGCG	0.000226184	1890	GAAGAAAC	2.36872e-06	1890	GGCGGGCG	6.29518e-05												1890
									1891	GCGGCACG	8.53676e-05	1891	CGCGGAAA	8.74291e-07	1891	GCGAACAA	8.14938e-05												1891	GGGAAGCT	4.26763e-06	1891	GAAGAAAG	0.000240031	1891	GGCGGGGA	2.51807e-06												1891
									1892	GCGGCAGG	4.47164e-05	1892	CGCGGAAG	3.49716e-06	1892	GCGAACAG	4.71806e-05												1892	GGGAAGGG	0.000379819	1892	GAAGAAAT	3.07934e-05	1892	GGCGGGGG	0.000163675												1892
									1893	GCGGCAGT	4.06512e-06	1893	CGCGGACA	1.74858e-06	1893	GCGAACAT	2.14457e-06												1893	GGGAAGTA	4.26763e-06	1893	GAAGAACA	0.000131069	1893	GGCGGGGT	2.51807e-06												1893
									1894	GCGGCATA	3.2521e-05	1894	CGCGGCGC	8.74291e-07	1894	GCGAAGAA	8.5783e-06												1894	GGGAAGTG	3.84087e-05	1894	GAAGAACC	1.57915e-06	1894	GGCGGGTA	2.51807e-06												1894
									1895	GCGGCATG	4.06512e-06	1895	CGCGGGAA	8.74291e-07	1895	GCGAAGAG	1.93012e-05												1895	GGGAATAA	0.000119494	1895	GAAGAACG	4.89537e-05	1895	GGCGGGTG	2.51807e-06												1895
									1896	GCGGCCAA	9.7563e-05	1896	CGCGGGAG	2.62287e-06	1896	GCGAAGCG	8.5783e-06												1896	GGGAATAC	4.26763e-06	1896	GAAGAACT	4.73745e-06	1896	GGCGGGTT	2.51807e-06												1896
									1897	GCGGCCAG	0.000459359	1897	CGCGGGCG	8.74291e-07	1897	GCGAAGGG	1.28674e-05												1897	GGGAATAG	6.40145e-05	1897	GAAGAAGA	3.1583e-06	1897	GGCGGTAA	2.51807e-06												1897
									1898	GCGGCCGG	8.13025e-06	1898	CGCGGGGG	4.37145e-06	1898	GCGAAGTG	2.14457e-06												1898	GGGAATAT	4.26763e-06	1898	GAAGAAGC	1.57915e-06	1898	GGCGTAAA	2.51807e-06												1898
									1899	GCGGCGAA	4.06512e-06	1899	CGGAAAAA	0.00025267	1899	GCGAATAA	2.14457e-06												1899	GGGAATCA	8.53526e-06	1899	GAAGAAGG	3.78996e-05	1899	GGCGTAAT	2.51807e-06												1899
									1900	GCGGCGAG	8.13025e-05	1900	CGGAAAAC	2.62287e-06	1900	GCGACAAA	7.29155e-05												1900	GGGAATCG	1.28029e-05	1900	GAAGAAGT	3.1583e-06	1900	GGCGTGAG	5.03615e-06												1900
									1901	GCGGCGCA	1.62605e-05	1901	CGGAAAAG	8.13091e-05	1901	GCGACAAG	4.93252e-05												1901	GGGAATTG	4.26763e-06	1901	GAAGAATA	8.68533e-06	1901	GGCTAAAA	2.51807e-06												1901
									1902	GCGGCGCG	2.84559e-05	1902	CGGAAAAT	1.31144e-05	1902	GCGACAAT	2.14457e-06												1902	GGGACAAA	0.00103703	1902	GAAGAATG	3.94787e-06	1902	GGCTAGGG	2.51807e-06												1902
									1903	GCGGCGGC	4.06512e-06	1903	CGGAAACA	7.5189e-05	1903	GCGACACA	8.5783e-06												1903	GGGACAAC	5.12116e-05	1903	GAAGACAA	0.00014765	1903	GGGAAAAA	0.0246847												1903
									1904	GCGGCGGG	1.21954e-05	1904	CGGAAACC	1.74858e-06	1904	GCGACACG	2.14457e-06												1904	GGGACAAG	0.00103277	1904	GAAGACAC	1.1054e-05	1904	GGGAAAAC	9.06506e-05												1904
									1905	GCGGCGGT	8.13025e-06	1905	CGGAAACG	1.31144e-05	1905	GCGACATA	4.28915e-06												1905	GGGACAAT	8.53526e-06	1905	GAAGACAG	4.89537e-05	1905	GGGAAAAG	0.0036915												1905
									1906	GCGGCGTG	2.84559e-05	1906	CGGAAAGG	4.37145e-06	1906	GCGACCAA	1.71566e-05												1906	GGGACACA	0.000465172	1906	GAAGACAT	6.3166e-06	1906	GGGAAAAT	0.000244253												1906
									1907	GCGGCTAA	1.21954e-05	1907	CGGAAATA	7.86862e-06	1907	GCGACCAG	1.28674e-05												1907	GGGACACG	0.000375552	1907	GAAGACCA	3.711e-05	1907	GGGAAACA	0.00187848												1907
									1908	GCGGCTAG	8.13025e-06	1908	CGGAAATC	2.62287e-06	1908	GCGACCTA	4.28915e-06												1908	GGGACACT	8.53526e-06	1908	GAAGACCG	4.73745e-06	1908	GGGAAACC	4.02892e-05												1908
									1909	GCGGGAAA	0.00190248	1909	CGGAAATG	2.62287e-06	1909	GCGACGAA	2.14457e-06												1909	GGGACAGG	2.56058e-05	1909	GAAGACGG	1.65811e-05	1909	GGGAAACG	0.000418												1909
									1910	GCGGGAAC	4.06512e-05	1910	CGGAAATT	1.74858e-06	1910	GCGACGAG	6.43372e-06												1910	GGGACATA	2.13382e-05	1910	GAAGACTA	3.1583e-06	1910	GGGAAACT	7.55422e-06												1910
									1911	GCGGGAAG	0.00181711	1911	CGGAACAA	2.62287e-05	1911	GCGACGGG	2.14457e-06												1911	GGGACATG	1.70705e-05	1911	GAAGACTG	7.89575e-07	1911	GGGAAAGA	9.06506e-05												1911
									1912	GCGGGAAT	5.28466e-05	1912	CGGAACAG	1.13658e-05	1912	GCGACGTA	4.28915e-06												1912	GGGACCAA	0.000136564	1912	GAAGAGAA	2.21081e-05	1912	GGGAAAGG	0.00299903												1912
									1913	GCGGGACA	0.00018293	1913	CGGAACAT	1.74858e-06	1913	GCGACGTG	4.28915e-06												1913	GGGACCAG	0.000345678	1913	GAAGAGAC	1.57915e-06	1913	GGGAAAGT	1.25904e-05												1913
									1914	GCGGGACC	4.06512e-06	1914	CGGAACCA	7.86862e-06	1914	GCGACTAG	2.14457e-06												1914	GGGACCCG	4.26763e-06	1914	GAAGAGAG	5.68494e-05	1914	GGGAAATA	0.000168711												1914
									1915	GCGGGACG	0.000300819	1915	CGGAACTA	8.74291e-07	1915	GCGAGAAA	9.43613e-05												1915	GGGACCGG	1.28029e-05	1915	GAAGAGCA	5.13224e-05	1915	GGGAAATG	3.5253e-05												1915
									1916	GCGGGACT	4.06512e-06	1916	CGGAAGAG	2.62287e-06	1916	GCGAGAAC	4.28915e-06												1916	GGGACGAA	4.26763e-06	1916	GAAGAGCG	2.28977e-05	1916	GGGAAATT	7.55422e-06												1916
									1917	GCGGGAGA	2.03256e-05	1917	CGGAAGCG	1.74858e-06	1917	GCGAGAAG	3.0024e-05												1917	GGGACGAC	4.26763e-06	1917	GAAGAGGA	3.1583e-06	1917	GGGAACAA	0.000770531												1917
									1918	GCGGGAGG	6.09768e-05	1918	CGGAAGGG	3.49716e-06	1918	GCGAGACA	2.14457e-06												1918	GGGACGAG	0.000102423	1918	GAAGAGGC	3.1583e-06	1918	GGGAACAC	1.76265e-05												1918
									1919	GCGGGAGT	3.65861e-05	1919	CGGAAGTG	1.74858e-06	1919	GCGAGAGT	2.14457e-06												1919	GGGACGCA	4.26763e-06	1919	GAAGAGGG	6.55347e-05	1919	GGGAACAG	0.000229145												1919
									1920	GCGGGATA	8.13025e-06	1920	CGGAAGTT	1.74858e-06	1920	GCGAGCAA	5.36144e-05												1920	GGGACGCG	0.000106691	1920	GAAGAGTA	3.1583e-06	1920	GGGAACAT	1.25904e-05												1920
									1921	GCGGGATG	1.21954e-05	1921	CGGAATAA	3.49716e-06	1921	GCGAGCAG	6.43372e-06												1921	GGGACGGA	4.26763e-06	1921	GAAGAGTG	7.10618e-06	1921	GGGAACCA	0.000113313												1921
									1922	GCGGGCAA	0.00117076	1922	CGGAATAG	8.74291e-07	1922	GCGAGCCA	2.14457e-06												1922	GGGACGGG	0.000140832	1922	GAAGAGTT	1.57915e-06	1922	GGGAACCG	1.25904e-05												1922
									1923	GCGGGCAC	1.21954e-05	1923	CGGAATCA	1.74858e-06	1923	GCGAGGAA	1.07229e-05												1923	GGGACGTG	3.41411e-05	1923	GAAGATAA	2.36872e-06	1923	GGGAACGG	1.00723e-05												1923
									1924	GCGGGCAG	0.00297973	1924	CGGAATCG	1.74858e-06	1924	GCGAGGAG	3.21686e-05												1924	GGGACTAA	4.26763e-06	1924	GAAGATGG	7.89575e-07	1924	GGGAACTA	7.55422e-06												1924
									1925	GCGGGCAT	8.13025e-06	1925	CGGACAAA	5.68289e-05	1925	GCGAGGCA	4.28915e-06												1925	GGGACTAG	8.53526e-06	1925	GAAGATTG	1.57915e-06	1925	GGGAACTC	5.03615e-06												1925
									1926	GCGGGCCA	3.2521e-05	1926	CGGACAAG	2.62287e-05	1926	GCGAGGCG	8.5783e-06												1926	GGGAGAAA	0.000921809	1926	GAAGCAAA	5.13224e-05	1926	GGGAACTG	1.51084e-05												1926
									1927	GCGGGCCG	2.03256e-05	1927	CGGACACA	7.86862e-06	1927	GCGAGGGG	6.43372e-06												1927	GGGAGAAC	2.13382e-05	1927	GAAGCAAG	4.50058e-05	1927	GGGAACTT	2.51807e-06												1927
									1928	GCGGGCGA	1.21954e-05	1928	CGGACACG	2.62287e-06	1928	GCGCAAAA	2.35903e-05												1928	GGGAGAAG	0.000477975	1928	GAAGCAAT	1.57915e-06	1928	GGGAAGAA	0.000128422												1928
									1929	GCGGGCGG	0.000109758	1929	CGGACATA	1.74858e-06	1929	GCGCAAAG	6.43372e-06												1929	GGGAGAAT	2.13382e-05	1929	GAAGCACA	1.89498e-05	1929	GGGAAGAC	2.51807e-06												1929
									1930	GCGGGCGT	8.13025e-06	1930	CGGACCAA	1.74858e-06	1930	GCGCAACG	2.14457e-06												1930	GGGAGACA	0.000170705	1930	GAAGCACG	1.89498e-05	1930	GGGAAGAG	0.00115076												1930
									1931	GCGGGCTA	4.06512e-06	1931	CGGACCAG	2.62287e-06	1931	GCGCACAA	8.5783e-06												1931	GGGAGACG	0.000183508	1931	GAAGCAGA	1.57915e-06	1931	GGGAAGAT	1.51084e-05												1931
									1932	GCGGGCTG	4.06512e-06	1932	CGGACCGG	8.74291e-07	1932	GCGCACAG	4.28915e-06												1932	GGGAGAGA	8.53526e-06	1932	GAAGCAGG	2.36872e-06	1932	GGGAAGCA	8.81326e-05												1932
									1933	GCGGGCTT	8.13025e-06	1933	CGGACGAA	2.62287e-06	1933	GCGCACAT	8.5783e-06												1933	GGGAGAGG	2.56058e-05	1933	GAAGCATA	3.1583e-06	1933	GGGAAGCC	2.51807e-06												1933
									1934	GCGGGGAA	0.0001748	1934	CGGACGAG	8.74291e-07	1934	GCGCGAAG	4.28915e-06												1934	GGGAGATA	8.53526e-06	1934	GAAGCATG	1.57915e-06	1934	GGGAAGCG	4.28073e-05												1934
									1935	GCGGGGAC	1.21954e-05	1935	CGGACGCG	1.74858e-06	1935	GCGCGGAG	1.07229e-05												1935	GGGAGATG	4.26763e-06	1935	GAAGCCAA	1.26332e-05	1935	GGGAAGGA	1.76265e-05												1935
									1936	GCGGGGAG	0.000536596	1936	CGGACGGG	8.74291e-07	1936	GCGCGGCG	2.14457e-06												1936	GGGAGCAA	0.000354213	1936	GAAGCCAG	1.57915e-05	1936	GGGAAGGG	0.000465844												1936
									1937	GCGGGGAT	1.62605e-05	1937	CGGACGTG	8.74291e-07	1937	GCGCGGTG	2.14457e-06												1937	GGGAGCAG	0.000192043	1937	GAAGCCTG	1.57915e-06	1937	GGGAAGTA	5.03615e-06												1937
									1938	GCGGGGCA	0.00015854	1938	CGGACTAT	8.74291e-07	1938	GCGGAAAA	0.00221963												1938	GGGAGCCA	4.26763e-06	1938	GAAGCGAG	5.52703e-06	1938	GGGAAGTG	3.02169e-05												1938
									1939	GCGGGGCG	0.000593508	1939	CGGAGAAA	1.66115e-05	1939	GCGGAAAC	2.14457e-05												1939	GGGAGCCG	4.26763e-06	1939	GAAGCGCA	7.10618e-06	1939	GGGAATAA	0.000146048												1939
									1940	GCGGGGGA	1.21954e-05	1940	CGGAGAAG	6.99433e-06	1940	GCGGAAAG	0.000465373												1940	GGGAGCGG	8.53526e-06	1940	GAAGCGCG	8.68533e-06	1940	GGGAATAC	2.51807e-06												1940
									1941	GCGGGGGC	4.06512e-06	1941	CGGAGACC	8.74291e-07	1941	GCGGAAAT	0.000100795												1941	GGGAGGAA	0.000106691	1941	GAAGCGGA	1.57915e-06	1941	GGGAATAG	4.53253e-05												1941
									1942	GCGGGGGG	0.000402447	1942	CGGAGAGA	8.74291e-07	1942	GCGGAACA	5.36144e-05												1942	GGGAGGAG	0.000145099	1942	GAAGCGGG	3.55309e-05	1942	GGGAATAT	7.55422e-06												1942
									1943	GCGGGGGT	3.65861e-05	1943	CGGAGAGG	1.74858e-06	1943	GCGGAACG	3.43132e-05												1943	GGGAGGAT	4.26763e-06	1943	GAAGCGTA	3.1583e-06	1943	GGGAATCA	2.51807e-06												1943
									1944	GCGGGGTA	4.06512e-06	1944	CGGAGATT	8.74291e-07	1944	GCGGAACT	2.14457e-06												1944	GGGAGGCA	0.00023472	1944	GAAGCGTG	3.1583e-06	1944	GGGAATCG	5.03615e-06												1944
									1945	GCGGGGTG	2.84559e-05	1945	CGGAGCAA	5.24575e-06	1945	GCGGAAGA	8.5783e-06												1945	GGGAGGCG	0.000362749	1945	GAAGGAAA	0.000840108	1945	GGGAATTA	2.51807e-06												1945
									1946	GCGGGGTT	4.06512e-06	1946	CGGAGCAC	8.74291e-07	1946	GCGGAAGG	1.5012e-05												1946	GGGAGGGA	8.53526e-06	1946	GAAGGAAC	5.52703e-06	1946	GGGAATTG	2.51807e-06												1946
									1947	GCGGGTAA	1.62605e-05	1947	CGGAGCAG	4.37145e-06	1947	GCGGAAGT	2.57349e-05												1947	GGGAGGGG	0.000563327	1947	GAAGGAAG	0.000585865	1947	GGGACAAA	0.00136228												1947
									1948	GCGGGTAG	2.03256e-05	1948	CGGAGCAT	8.74291e-07	1948	GCGGAATA	1.93012e-05												1948	GGGAGGTG	4.26763e-06	1948	GAAGGAAT	2.36872e-05	1948	GGGACAAC	1.25904e-05												1948
									1949	GCGGGTCG	8.13025e-06	1949	CGGAGGAA	6.12004e-06	1949	GCGGAATG	6.43372e-06												1949	GGGAGTAA	1.28029e-05	1949	GAAGGACA	0.000142913	1949	GGGACAAG	0.000491024												1949
									1950	GCGGTAAA	2.43907e-05	1950	CGGAGGAG	1.74858e-06	1950	GCGGAATT	1.07229e-05												1950	GGGAGTAG	3.41411e-05	1950	GAAGGACG	0.000152388	1950	GGGACAAT	2.01446e-05												1950
									1951	GCGGTAAC	4.06512e-06	1951	CGGAGGCA	8.74291e-07	1951	GCGGACAA	0.00030453												1951	GGGAGTCA	8.53526e-06	1951	GAAGGAGA	8.68533e-06	1951	GGGACACA	0.000251807												1951
									1952	GCGGTAAG	1.62605e-05	1952	CGGAGGCG	8.74291e-07	1952	GCGGACAG	0.000122241												1952	GGGAGTCG	8.53526e-06	1952	GAAGGAGG	9.4749e-05	1952	GGGACACG	4.78434e-05												1952
									1953	GCGGTACG	4.06512e-06	1953	CGGAGGCT	8.74291e-07	1953	GCGGACAT	1.07229e-05												1953	GGGATAAA	3.84087e-05	1953	GAAGGATA	1.26332e-05	1953	GGGACACT	2.51807e-06												1953
									1954	GCGGTCAA	8.13025e-06	1954	CGGAGGGG	3.49716e-06	1954	GCGGACCA	6.43372e-06												1954	GGGATAAG	5.54792e-05	1954	GAAGGATG	7.10618e-06	1954	GGGACAGG	1.00723e-05												1954
[truncated: 3,824 more rows]
[truncated: 89 more columns]
