# Supplementary material for: In-situ generation of large numbers of genetic combinations for metabolic reprogramming via CRISPR-guided base editing
Source: Nat Commun. 2021 Jan 29;12:678. doi: 10.1038/s41467-021-21003-y (PMC7846839; doi:10.1038/s41467-021-21003-y)
Supplement: Supplementary file 7 — Supplementary Data 3 [file 41467_2021_21003_MOESM7_ESM.xlsx]

## Sheet: Sheet1
Passage	0	1st	2nd	3rd	4th	5th	6th
RBSxylA: GAAAGGAA
Rating	51	63	3	1	1	1	1
Proportion	0.00265859	0.0013059	0.0383192	0.481965	0.457771	0.475175	0.555607
RBSxylB: AAAAGGAA
Rating	13	16	3	1	1	1	1
Proportion	0.0106156	0.00531147	0.0479181	0.43683	0.428475	0.40175	0.548541
RBStkt: GAAAGGAA
Rating	4	6	2	1	1	1	1
Proportion	0.0453685	0.0344221	0.0700925	0.532898	0.457367	0.594851	0.607908
