# Supplementary material for: In-situ generation of large numbers of genetic combinations for metabolic reprogramming via CRISPR-guided base editing
Source: Nat Commun. 2021 Jan 29;12:678. doi: 10.1038/s41467-021-21003-y (PMC7846839; doi:10.1038/s41467-021-21003-y)
Supplement: Supplementary file 8 — Supplementary Data 4 [file 41467_2021_21003_MOESM8_ESM.xlsx]

## Sheet: Sheet1
gRNA combination	20-nt+20-nt	20-nt+18-nt	Merged		20-nt+20-nt, GACT-containing																															20-nt+20-nt, GA-containing
dxs					No.	dxs RBS sequence	Proportion	No.	dxr RBS sequence	Proportion	No.	ispD RBS sequence	Proportion	No.	ispE RBS sequence	Proportion	No.	ispF RBS sequence	Proportion	No.	ispG RBS sequence	Proportion	No.	ispH RBS sequence	Proportion	No.	crtE RBS sequence	Proportion	No.	crtB RBS sequence	Proportion	No.	crtI RBS sequence	Proportion		No.	dxs RBS sequence	Proportion	No.	dxr RBS sequence	Proportion	No.	ispD RBS sequence	Proportion	No.	ispE RBS sequence	Proportion	No.	ispF RBS sequence
No. of GACT-containing RBSs	2417	2780	3550		1	AAAAAAAA	0.0312344	1	AAAAAAAA	0.0164093	1	AAAAAAAA	0.0551625	1	AAAAAAAA	0.076453	1	AAAAAAAA	0.116623	1	AAAAAAAA	0.0251933	1	AAAAAAAA	0.0551562	1	AAAAAAAA	0.0296436	1	AAAAAAAA	0.0383903	1	AAAAAAAA	0.0358125		1	AAAAAAAA	0.0374388	1	AAAAAAAA	0.0184175	1	AAAAAAAA	0.0578331	1	AAAAAAAA	0.0850515	1	AAAAAAAA
No. of GA-containing RBSs	225	227	237		2	AAAAAAAC	1.79261e-05	2	AAAAAAAG	0.00865263	2	AAAAAAAC	1.71953e-05	2	AAAAAAAC	1.76509e-05	2	AAAAAAAC	1.61342e-05	2	AAAAAAAG	0.0123015	2	AAAAAAAC	1.55435e-05	2	AAAAAAAC	5.65464e-05	2	AAAAAAAC	1.49398e-05	2	AAAAAAAG	0.0127391		2	AAAAAAAG	0.0164761	2	AAAAAAAG	0.00971155	2	AAAAAAAG	0.0190013	2	AAAAAAAG	0.0218942	2	AAAAAAAG
D(pꟾꟾq) for AG-containing RBSs	1.92	1.86	1.63		3	AAAAAAAG	0.0137457	3	AAAAAAAT	4.84289e-05	3	AAAAAAAG	0.0181239	3	AAAAAAAG	0.0196807	3	AAAAAAAG	0.0251424	3	AAAAAAAT	0.000134904	3	AAAAAAAG	0.0316583	3	AAAAAAAG	0.015537	3	AAAAAAAG	0.0159208	3	AAAAAAAT	4.56598e-05		3	AAAAAAGA	0.000150408	3	AAAAAAGA	0.00012683	3	AAAAAAGA	0.0001947	3	AAAAAAGA	0.000176724	3	AAAAAAGA
dxr					4	AAAAAAAT	0.00015775	4	AAAAAACA	0.000242144	4	AAAAAAAT	0.00011005	4	AAAAAAAT	0.00019769	4	AAAAAAAT	0.000155963	4	AAAAAACA	0.000362554	4	AAAAAAAT	0.000170979	4	AAAAAAAT	0.000156334	4	AAAAAAAT	9.95986e-05	4	AAAAAACA	0.000299325		4	AAAAAAGG	0.00761495	4	AAAAAAGG	0.00548087	4	AAAAAAGG	0.00940689	4	AAAAAAGG	0.00992405	4	AAAAAAGG
No. of GACT-containing RBSs	1280	1437	1873		5	AAAAAACA	0.000555709	5	AAAAAACG	0.000645718	5	AAAAAACA	0.000354223	5	AAAAAACA	0.000663673	5	AAAAAACA	0.000322683	5	AAAAAACG	0.000699814	5	AAAAAACA	0.000582882	5	AAAAAACA	0.000695188	5	AAAAAACA	0.000318716	5	AAAAAACG	0.000446451		5	AAAAAGAA	0.00153846	5	AAAAAGAA	0.000770039	5	AAAAAGAA	0.00182441	5	AAAAAGAA	0.00350699	5	AAAAAGAA
No. of GA-containing RBSs	207	200	221		6	AAAAAACG	0.00120463	6	AAAAAAGA	0.000113001	6	AAAAAACC	3.43906e-06	6	AAAAAACG	0.000928436	6	AAAAAACG	0.000322683	6	AAAAAACT	8.43149e-06	6	AAAAAACG	0.0006606	6	AAAAAACG	0.000814934	6	AAAAAACG	0.000363535	6	AAAAAAGA	7.10263e-05		6	AAAAAGAG	0.0140052	6	AAAAAGAG	0.0100377	6	AAAAAGAG	0.0139859	6	AAAAAGAG	0.0193297	6	AAAAAGAG
D(pꟾꟾq) for AG-containing RBSs	2.32	2.47	1.98		7	AAAAAAGA	0.000125483	7	AAAAAAGG	0.00488325	7	AAAAAACG	0.00036798	7	AAAAAACT	7.06035e-06	7	AAAAAAGA	0.000306549	7	AAAAAAGA	8.43149e-05	7	AAAAAAGA	0.000283669	7	AAAAAACT	3.32626e-06	7	AAAAAACT	1.49398e-05	7	AAAAAAGG	0.00786363		7	AAAAAGGA	0.000356682	7	AAAAAGGA	0.000452964	7	AAAAAGGA	0.000425455	7	AAAAAGGA	0.000345594	7	AAAAAGGA
ispD					8	AAAAAAGG	0.00635301	8	AAAAAATA	8.07148e-06	8	AAAAAACT	6.87812e-06	8	AAAAAAGA	0.000158858	8	AAAAAAGG	0.0120468	8	AAAAAAGG	0.00618028	8	AAAAAAGG	0.0302166	8	AAAAAAGA	0.000119745	8	AAAAAAGA	0.000114538	8	AAAAAAGT	3.55132e-05		8	AAAAAGGG	0.220786	8	AAAAAGGG	0.202421	8	AAAAAGGG	0.184709	8	AAAAAGGG	0.281722	8	AAAAAGGG
No. of GACT-containing RBSs	1268	1317	1847		9	AAAAAAGT	1.43409e-05	9	AAAAAATG	1.6143e-05	9	AAAAAAGA	0.000185709	9	AAAAAAGG	0.00892075	9	AAAAAAGT	1.07561e-05	9	AAAAAAGT	1.6863e-05	9	AAAAAAGT	1.16576e-05	9	AAAAAAGG	0.00790319	9	AAAAAAGC	9.95986e-06	9	AAAAAATA	1.01466e-05		9	AAAAGAAA	0.00519983	9	AAAAGAAA	0.00477424	9	AAAAGAAA	0.0125365	9	AAAAGAAA	0.00629924	9	AAAAGAAA
No. of GA-containing RBSs	220	221	238		10	AAAAAATA	5.73635e-05	10	AAAAACAA	0.000403574	10	AAAAAAGG	0.00897251	10	AAAAAAGT	7.06035e-06	10	AAAAAATA	1.61342e-05	10	AAAAAATA	8.43149e-06	10	AAAAAATA	3.88588e-05	10	AAAAAAGT	3.32626e-06	10	AAAAAAGG	0.00740516	10	AAAAAATG	2.02932e-05		10	AAAAGAAG	0.00279759	10	AAAAGAAG	0.0025819	10	AAAAGAAG	0.00555616	10	AAAAGAAG	0.00280795	10	AAAAGAAG
D(pꟾꟾq) for AG-containing RBSs	2.07	2.21	1.75		11	AAAAAATG	2.15113e-05	11	AAAAACAG	0.000750648	11	AAAAAAGT	6.87812e-06	11	AAAAAATA	0.000102375	11	AAAAAATG	1.61342e-05	11	AAAAAATG	2.52945e-05	11	AAAAAATG	3.1087e-05	11	AAAAAATA	3.65889e-05	11	AAAAAAGT	1.49398e-05	11	AAAAAATT	5.07331e-06		11	AAAAGAGA	4.29738e-05	11	AAAAGAGA	9.05928e-06	11	AAAAGAGA	5.40833e-05	11	AAAAGAGA	2.74904e-05	11	AAAAGAGA
ispE					12	AAAAAATT	1.07557e-05	12	AAAAACCA	5.65004e-05	12	AAAAAATA	1.03172e-05	12	AAAAAATG	4.58923e-05	12	AAAAACAA	0.000198988	12	AAAAACAA	0.000354123	12	AAAAACAA	0.000217609	12	AAAAAATG	4.32414e-05	12	AAAAAATA	3.98394e-05	12	AAAAACAA	0.000324692		12	AAAAGAGG	0.00111732	12	AAAAGAGG	0.000996521	12	AAAAGAGG	0.0018208	12	AAAAGAGG	0.000852204	12	AAAAGAGG
No. of GACT-containing RBSs	2051	2200	3061		13	AAAAACAA	0.000605902	13	AAAAACCG	1.6143e-05	13	AAAAAATG	6.87812e-06	13	AAAAAATT	7.06035e-06	13	AAAAACAC	1.07561e-05	13	AAAAACAG	0.000750403	13	AAAAACAG	0.000652828	13	AAAAAATT	9.97878e-06	13	AAAAAATG	3.98394e-05	13	AAAAACAG	0.000365278		13	AAAAGGAA	0.000795015	13	AAAAGGAA	0.00100558	13	AAAAGGAA	0.00234721	13	AAAAGGAA	0.00173582	13	AAAAGGAA
No. of GA-containing RBSs	219	215	237		14	AAAAACAG	0.00185714	14	AAAAACGG	0.000363217	14	AAAAACAA	0.000151319	14	AAAAACAA	0.000451863	14	AAAAACAG	0.000548561	14	AAAAACCA	3.3726e-05	14	AAAAACAT	3.49729e-05	14	AAAAACAA	0.000695188	14	AAAAAATT	4.97993e-06	14	AAAAACCA	5.07331e-06		14	AAAAGGAG	0.00551354	14	AAAAGGAG	0.0056077	14	AAAAGGAG	0.0119164	14	AAAAGGAG	0.00703362	14	AAAAGGAG
D(pꟾꟾq) for AG-containing RBSs	2.14	2.16	1.66		15	AAAAACAT	1.79261e-05	15	AAAAACTA	8.07148e-06	15	AAAAACAG	0.000412687	15	AAAAACAG	0.000868423	15	AAAAACAT	5.37805e-06	15	AAAAACGG	0.000269808	15	AAAAACCA	1.94294e-05	15	AAAAACAG	0.00107771	15	AAAAACAA	0.000313736	15	AAAAACGA	1.01466e-05		15	AAAAGGGA	0.000365277	15	AAAAGGGA	0.000199304	15	AAAAGGGA	0.000612944	15	AAAAGGGA	0.000459483	15	AAAAGGGA
ispF					16	AAAAACCA	2.86818e-05	16	AAAAAGAA	0.000686076	16	AAAAACAT	1.71953e-05	16	AAAAACAT	1.05905e-05	16	AAAAACCA	5.37805e-06	16	AAAAAGAA	0.00113825	16	AAAAACCG	7.77176e-06	16	AAAAACAT	6.65252e-06	16	AAAAACAG	0.000438234	16	AAAAACGG	0.000106539		16	AAAAGGGG	0.0340524	16	AAAAGGGG	0.0425786	16	AAAAGGGG	0.0547467	16	AAAAGGGG	0.0134271	16	AAAAGGGG
No. of GACT-containing RBSs	1201	1195	1694		17	AAAAACCG	3.58522e-06	17	AAAAAGAC	1.6143e-05	17	AAAAACCA	3.43906e-06	17	AAAAACCA	3.53018e-06	17	AAAAACCG	1.07561e-05	17	AAAAAGAC	8.43149e-06	17	AAAAACGG	0.000341957	17	AAAAACCA	1.3305e-05	17	AAAAACAT	4.97993e-05	17	AAAAAGAA	0.00123789		17	AAAGAAAA	0.000468414	17	AAAGAAAA	0.000697565	17	AAAGAAAA	0.000425455	17	AAAGAAAA	0.000518391	17	AAAGAAAA
No. of GA-containing RBSs	219	219	237		18	AAAAACGA	3.58522e-06	18	AAAAAGAG	0.0089432	18	AAAAACCG	1.03172e-05	18	AAAAACGG	0.000165918	18	AAAAACGG	8.60488e-05	18	AAAAAGAG	0.00889522	18	AAAAACGT	7.77176e-06	18	AAAAACCG	9.97878e-06	18	AAAAACGG	0.000234057	18	AAAAAGAC	5.07331e-06		18	AAAGAAAG	9.0245e-05	18	AAAGAAAG	9.96521e-05	18	AAAGAAAG	0.000115378	18	AAAGAAAG	8.63985e-05	18	AAAGAAAG
D(pꟾꟾq) for AG-containing RBSs	2.06	2.15	1.67		19	AAAAACGG	0.000638169	19	AAAAAGCA	0.000177573	19	AAAAACGA	3.43906e-06	19	AAAAAGAA	0.00315245	19	AAAAAGAA	0.00447454	19	AAAAAGCA	0.000244513	19	AAAAACTA	3.88588e-06	19	AAAAACGG	0.000538854	19	AAAAACTA	4.97993e-06	19	AAAAAGAG	0.0132312		19	AAAGAAGA	8.59476e-06	19	AAAGAAGA	9.05928e-06	19	AAAGAAGG	3.245e-05	19	AAAGAAGG	3.92721e-06	19	AAAGAAGG
ispG					20	AAAAACTA	3.58522e-06	20	AAAAAGCG	0.00117844	20	AAAAACGG	9.28547e-05	20	AAAAAGAC	2.82414e-05	20	AAAAAGAC	5.37805e-06	20	AAAAAGCG	0.00113825	20	AAAAACTG	3.88588e-06	20	AAAAACGT	3.32626e-06	20	AAAAAGAA	0.0014143	20	AAAAAGAT	1.01466e-05		20	AAAGAAGG	8.59476e-06	20	AAAGAAGG	9.05928e-06	20	AAAGAGAA	2.88444e-05	20	AAAGAGAA	7.85441e-06	20	AAAGAGAG
No. of GACT-containing RBSs	1280	1033	1666		21	AAAAACTG	7.17044e-06	21	AAAAAGGA	0.000403574	21	AAAAACTG	3.43906e-06	21	AAAAAGAG	0.0173755	21	AAAAAGAG	0.0188017	21	AAAAAGGA	0.000413143	21	AAAAAGAA	0.00282503	21	AAAAACTA	9.97878e-06	21	AAAAAGAC	9.95986e-06	21	AAAAAGCA	0.000106539		21	AAAGAGAA	4.29738e-06	21	AAAGAGAA	3.62371e-05	21	AAAGAGAG	3.96611e-05	21	AAAGAGAG	2.74904e-05	21	AAAGAGGA
No. of GA-containing RBSs	203	190	223		22	AAAAAGAA	0.00128351	22	AAAAAGGC	1.6143e-05	22	AAAAAGAA	0.00174017	22	AAAAAGAT	4.58923e-05	22	AAAAAGAT	5.37805e-06	22	AAAAAGGG	0.167981	22	AAAAAGAC	4.66306e-05	22	AAAAACTG	1.99576e-05	22	AAAAAGAG	0.0159806	22	AAAAAGCG	0.000872609		22	AAAGAGAG	3.4379e-05	22	AAAGAGAG	6.3415e-05	22	AAAGAGGG	0.000245178	22	AAAGAGGG	9.81801e-05	22	AAAGAGGG
D(pꟾꟾq) for AG-containing RBSs	2.37	2.75	1.94		23	AAAAAGAC	4.30226e-05	23	AAAAAGGG	0.180349	23	AAAAAGAC	1.37562e-05	23	AAAAAGCA	0.000377729	23	AAAAAGCA	0.000204366	23	AAAAAGGT	3.3726e-05	23	AAAAAGAG	0.0288177	23	AAAAAGAA	0.00117084	23	AAAAAGAT	1.49398e-05	23	AAAAAGGA	0.000339912		23	AAAGAGGG	0.000399656	23	AAAGAGGG	0.000443905	23	AAAGGAAA	0.000775194	23	AAAGGAAA	0.000498755	23	AAAGGAAA
ispH					24	AAAAAGAG	0.0116842	24	AAAAAGGT	5.65004e-05	24	AAAAAGAG	0.0133401	24	AAAAAGCG	0.00171214	24	AAAAAGCG	0.000672256	24	AAAAAGTA	8.43149e-06	24	AAAAAGAT	2.33153e-05	24	AAAAAGAC	1.3305e-05	24	AAAAAGCA	0.000219117	24	AAAAAGGG	0.190635		24	AAAGGAAA	0.000610228	24	AAAGGAAA	0.000969343	24	AAAGGAAG	0.000447089	24	AAAGGAAG	0.000215996	24	AAAGGAAG
No. of GACT-containing RBSs	1419	1428	1987		25	AAAAAGAT	1.43409e-05	25	AAAAAGTA	8.07148e-06	25	AAAAAGAT	1.71953e-05	25	AAAAAGGA	0.000310655	25	AAAAAGGA	0.000575451	25	AAAAAGTG	9.27464e-05	25	AAAAAGCA	0.000357501	25	AAAAAGAG	0.0128493	25	AAAAAGCG	0.000856548	25	AAAAAGGT	4.05865e-05		25	AAAGGAAG	0.00044263	25	AAAGGAAG	0.000679446	25	AAAGGAGG	0.000183883	25	AAAGGAGG	9.03257e-05	25	AAAGGAGA
No. of GA-containing RBSs	214	221	236		26	AAAAAGCA	0.000437397	26	AAAAAGTG	0.000104929	26	AAAAAGCA	0.000123806	26	AAAAAGGC	3.17716e-05	26	AAAAAGGC	1.61342e-05	26	AAAAATAA	8.43149e-06	26	AAAAAGCG	0.00121628	26	AAAAAGAT	2.99363e-05	26	AAAAAGGA	0.000493013	26	AAAAAGTG	0.000172493		26	AAAGGAGA	4.29738e-06	26	AAAGGAGA	1.81186e-05	26	AAAGGGAA	0.000187489	26	AAAGGGAA	0.000176724	26	AAAGGAGG
D(pꟾꟾq) for AG-containing RBSs	2.2	2.08	1.69		27	AAAAAGCG	0.00295781	27	AAAAATAA	1.6143e-05	27	AAAAAGCG	0.000529615	27	AAAAAGGG	0.253241	27	AAAAAGGG	0.128794	27	AAAAATAG	1.6863e-05	27	AAAAAGGA	0.000466306	27	AAAAAGCA	0.000246143	27	AAAAAGGC	4.97993e-06	27	AAAAAGTT	6.08797e-05		27	AAAGGAGG	0.000300817	27	AAAGGAGG	0.000335194	27	AAAGGGAG	0.00102398	27	AAAGGGAG	0.000687261	27	AAAGGGAA
crtE					28	AAAAAGCT	7.17044e-06	28	AAAAATAG	2.42144e-05	28	AAAAAGGA	0.000405809	28	AAAAAGGT	0.00020122	28	AAAAAGGT	0.000112939	28	AAAAATGG	7.58834e-05	28	AAAAAGGC	4.27447e-05	28	AAAAAGCG	0.00200573	28	AAAAAGGG	0.153208	28	AAAAATAA	2.53665e-05		28	AAAGGGAA	0.000210572	28	AAAGGGAA	0.000280838	28	AAAGGGGA	3.60555e-05	28	AAAGGGGA	4.71265e-05	28	AAAGGGAG
No. of GACT-containing RBSs	2191	2599	3386		29	AAAAAGGA	0.000297573	29	AAAAATGG	9.68578e-05	29	AAAAAGGC	3.43906e-06	29	AAAAAGTA	7.06035e-06	29	AAAAAGTA	2.68903e-05	29	AAAACAAA	5.90204e-05	29	AAAAAGGG	0.150986	29	AAAAAGGA	0.000372541	29	AAAAAGGT	0.000124498	29	AAAAATAG	3.04399e-05		29	AAAGGGAG	0.00144822	29	AAAGGGAG	0.0023373	29	AAAGGGGG	0.00202993	29	AAAGGGGG	0.000585154	29	AAAGGGGA
No. of GA-containing RBSs	234	222	245		30	AAAAAGGC	2.15113e-05	30	AAAACAAA	4.84289e-05	30	AAAAAGGG	0.17618	30	AAAAAGTG	0.000360078	30	AAAAAGTG	8.60488e-05	30	AAAACAAG	8.43149e-05	30	AAAAAGGT	5.82882e-05	30	AAAAAGGC	6.65252e-06	30	AAAAAGTA	9.95986e-06	30	AAAAATGG	7.10263e-05		30	AAAGGGGA	4.29738e-05	30	AAAGGGGA	0.000144949	30	AAGAAAAA	0.000374977	30	AAGAAAAA	0.00026705	30	AAAGGGGG
D(pꟾꟾq) for AG-containing RBSs	1.71	2.11	1.5		31	AAAAAGGG	0.184198	31	AAAACAAG	0.000145287	31	AAAAAGGT	3.43906e-05	31	AAAAAGTT	3.53018e-05	31	AAAAAGTT	1.07561e-05	31	AAAACAGG	1.6863e-05	31	AAAAAGTA	1.16576e-05	31	AAAAAGGG	0.17733	31	AAAAAGTG	0.000378475	31	AAAACAAA	0.000121759		31	AAAGGGGG	0.00326601	31	AAAGGGGG	0.0051185	31	AAGAAAAG	7.93222e-05	31	AAGAAAAG	5.89081e-05	31	AAGAAAAA
crtB					32	AAAAAGGT	0.000136238	32	AAAACACA	8.07148e-06	32	AAAAAGTA	6.87812e-06	32	AAAAATAA	4.94225e-05	32	AAAAATAA	4.84025e-05	32	AAAACATA	1.6863e-05	32	AAAAAGTG	0.000147663	32	AAAAAGGT	0.00013305	32	AAAAATAA	3.98394e-05	32	AAAACAAG	0.000106539		32	AAGAAAAA	0.000206274	32	AAGAAAAA	0.000154008	32	AAGAAAGA	7.21111e-06	32	AAGAAAGG	1.57088e-05	32	AAGAAAAG
No. of GACT-containing RBSs	1607	1603	2263		33	AAAAAGTA	7.17044e-06	33	AAAACACG	4.03574e-05	33	AAAAAGTG	8.59765e-05	33	AAAAATAG	6.35432e-05	33	AAAAATGG	4.84025e-05	33	AAAACCAG	2.52945e-05	33	AAAAATAA	7.77176e-06	33	AAAAAGTA	1.3305e-05	33	AAAAATAG	4.48194e-05	33	AAAACAGG	1.52199e-05		33	AAGAAAAG	6.01633e-05	33	AAGAAAAG	3.62371e-05	33	AAGAAAGG	2.52389e-05	33	AAGAAGAG	2.74904e-05	33	AAGAAAGG
No. of GA-containing RBSs	220	209	236		34	AAAAAGTG	0.000380033	34	AAAACAGG	2.42144e-05	34	AAAAAGTT	1.03172e-05	34	AAAAATCA	3.53018e-06	34	AAAACAAA	0.000441	34	AAAACGAG	9.27464e-05	34	AAAAATAC	7.77176e-06	34	AAAAAGTC	3.32626e-06	34	AAAAATGA	4.97993e-06	34	AAAACCAG	5.07331e-06		34	AAGAAAGG	1.28921e-05	34	AAGAAGAG	1.81186e-05	34	AAGAAGAG	3.245e-05	34	AAGAAGGG	0.000125671	34	AAGAAGAA
D(pꟾꟾq) for AG-containing RBSs	1.99	2.34	1.67		35	AAAAAGTT	1.07557e-05	35	AAAACCAA	8.07148e-06	35	AAAAATAA	1.71953e-05	35	AAAAATCT	3.53018e-06	35	AAAACAAG	0.000376464	35	AAAACGCG	8.43149e-06	35	AAAAATAG	8.54893e-05	35	AAAAAGTG	0.000239491	35	AAAAATGG	0.000169318	35	AAAACGAG	3.55132e-05		35	AAGAAGAA	4.29738e-06	35	AAGAAGGG	0.000326134	35	AAGAAGGG	0.000346133	35	AAGAGAAA	7.85441e-06	35	AAGAAGAG
crtI					36	AAAAATAA	6.81192e-05	36	AAAACCAG	2.42144e-05	36	AAAAATAG	3.43906e-06	36	AAAAATGG	0.000218871	36	AAAACACA	2.15122e-05	36	AAAACGGG	0.000252945	36	AAAAATGG	5.05164e-05	36	AAAAAGTT	1.66313e-05	36	AAAACAAA	0.000159358	36	AAAACGCG	5.07331e-06		36	AAGAAGAG	3.4379e-05	36	AAGAGAAA	1.81186e-05	36	AAGAGAAA	1.80278e-05	36	AAGAGAAG	1.57088e-05	36	AAGAAGGG
No. of GACT-containing RBSs	1260	1146	1667		37	AAAAATAG	4.66078e-05	37	AAAACCGG	8.07148e-06	37	AAAAATGG	4.81469e-05	37	AAAAATGT	1.05905e-05	37	AAAACACG	2.15122e-05	37	AAAACGTG	8.43149e-06	37	AAAAATTG	3.88588e-06	37	AAAAATAA	3.32626e-05	37	AAAACAAG	0.000164338	37	AAAACGGG	0.000213079		37	AAGAAGGG	0.000382467	37	AAGAGAAG	2.71779e-05	37	AAGAGAAG	7.21111e-06	37	AAGAGAGG	3.92721e-06	37	AAGAGAAA
No. of GA-containing RBSs	218	205	231		38	AAAAATAT	1.07557e-05	38	AAAACGAA	8.07148e-06	38	AAAAATGT	3.43906e-06	38	AAAAATTA	3.53018e-06	38	AAAACAGG	5.37805e-05	38	AAAAGAAA	0.00586832	38	AAAACAAA	0.000303099	38	AAAAATAG	6.31989e-05	38	AAAACACA	1.99197e-05	38	AAAAGAAA	0.00482472		38	AAGAGAAA	3.4379e-05	38	AAGAGGAG	2.71779e-05	38	AAGAGGAG	7.21111e-05	38	AAGAGGAA	1.17816e-05	38	AAGAGAAG
D(pꟾꟾq) for AG-containing RBSs	2.03	2.38	1.73		39	AAAAATCA	3.58522e-06	39	AAAACGAG	8.87863e-05	39	AAAACAAA	0.000189148	39	AAAAATTG	1.05905e-05	39	AAAACATA	1.61342e-05	39	AAAAGAAG	0.00360025	39	AAAACAAG	0.000365273	39	AAAAATAT	3.32626e-06	39	AAAACAGG	3.98394e-05	39	AAAAGAAC	5.07331e-06		39	AAGAGAAG	1.28921e-05	39	AAGAGGGG	6.3415e-05	39	AAGAGGGG	0.000165855	39	AAGAGGAG	1.17816e-05	39	AAGAGAGG
					40	AAAAATCG	3.58522e-06	40	AAAACGGG	0.000339002	40	AAAACAAG	0.000226978	40	AAAACAAA	0.000222401	40	AAAACCAA	1.07561e-05	40	AAAAGACA	4.21574e-05	40	AAAACACA	3.88588e-05	40	AAAAATCT	6.65252e-06	40	AAAACCAG	1.49398e-05	40	AAAAGAAG	0.00191771		40	AAGAGGAG	3.4379e-05	40	AAGGAAAA	0.000163067	40	AAGGAAAA	0.000317289	40	AAGAGGGG	3.92721e-05	40	AAGAGGAA
					41	AAAAATGG	0.000161335	41	AAAAGAAA	0.00425367	41	AAAACACA	3.43906e-06	41	AAAACAAG	0.000282414	41	AAAACCAG	2.15122e-05	41	AAAAGACG	4.21574e-05	41	AAAACACG	1.55435e-05	41	AAAAATGA	1.3305e-05	41	AAAACGAG	5.97592e-05	41	AAAAGACA	3.55132e-05		41	AAGAGGGG	0.000176193	41	AAGGAAAG	9.05928e-06	41	AAGGAAAG	6.85055e-05	41	AAGGAAAA	0.000377012	41	AAGAGGAG
					42	AAAAATGT	7.17044e-06	42	AAAAGAAC	1.6143e-05	42	AAAACACG	1.71953e-05	42	AAAACACA	1.05905e-05	42	AAAACCGG	5.37805e-06	42	AAAAGAGA	3.3726e-05	42	AAAACAGG	0.000112691	42	AAAAATGG	0.000116419	42	AAAACGGG	0.000174298	42	AAAAGACG	3.04399e-05		42	AAGGAAAA	0.000176193	42	AAGGAAGG	1.81186e-05	42	AAGGAAGG	2.52389e-05	42	AAGGAAAG	3.14176e-05	42	AAGAGGGG
					43	AAAAATTG	7.17044e-06	43	AAAAGAAG	0.00230037	43	AAAACAGG	2.40734e-05	43	AAAACACG	4.23621e-05	43	AAAACGAA	2.15122e-05	43	AAAAGAGG	0.000809423	43	AAAACCAG	7.77176e-06	43	AAAAATGT	6.65252e-06	43	AAAACGGT	4.97993e-06	43	AAAAGAGA	2.02932e-05		43	AAGGAAAG	5.15685e-05	43	AAGGAGAG	1.81186e-05	43	AAGGAGAA	3.60555e-06	43	AAGGAAGG	1.57088e-05	43	AAGGAAAA
					44	AAAACAAA	0.000200772	44	AAAAGAAT	1.6143e-05	44	AAAACCAG	6.87812e-06	44	AAAACAGG	5.64828e-05	44	AAAACGAC	5.37805e-06	44	AAAAGCAA	0.000134904	44	AAAACCGG	7.77176e-06	44	AAAAATTG	3.32626e-06	44	AAAACTTC	4.97993e-06	44	AAAAGAGG	0.00061387		44	AAGGAAGG	5.58659e-05	44	AAGGAGGG	3.62371e-05	44	AAGGAGAG	2.16333e-05	44	AAGGAGAG	2.74904e-05	44	AAGGAAAG
					45	AAAACAAG	0.000243795	45	AAAAGACA	2.42144e-05	45	AAAACGAA	1.37562e-05	45	AAAACATA	3.53018e-06	45	AAAACGAG	4.30244e-05	45	AAAAGCAG	0.00022765	45	AAAACGAG	8.93752e-05	45	AAAACAAA	0.000216207	45	AAAAGAAA	0.00701174	45	AAAAGATA	5.07331e-06		45	AAGGAGAG	1.28921e-05	45	AAGGGAAA	9.05928e-06	45	AAGGAGGG	3.245e-05	45	AAGGAGGG	1.9636e-05	45	AAGGAAGA
					46	AAAACAAT	7.17044e-06	46	AAAAGACG	2.42144e-05	46	AAAACGAG	2.06344e-05	46	AAAACCAG	3.17716e-05	46	AAAACGGG	9.68049e-05	46	AAAAGCCA	8.43149e-06	46	AAAACGCG	1.55435e-05	46	AAAACAAG	0.0003293	46	AAAAGAAC	1.99197e-05	46	AAAAGATT	5.07331e-06		46	AAGGAGGG	6.44607e-05	46	AAGGGAAG	4.52964e-05	46	AAGGGAAA	4.32666e-05	46	AAGGGAAA	7.85441e-05	46	AAGGAGAG
					47	AAAACACA	1.07557e-05	47	AAAAGAGA	8.07148e-06	47	AAAACGCA	3.43906e-06	47	AAAACCGG	3.53018e-06	47	AAAACGTG	5.37805e-06	47	AAAAGCGA	8.43149e-06	47	AAAACGGG	0.000167093	47	AAAACAAT	3.32626e-06	47	AAAAGAAG	0.00260948	47	AAAAGCAA	8.62463e-05		47	AAGGGAAA	5.58659e-05	47	AAGGGAGG	9.05928e-06	47	AAGGGAAG	2.16333e-05	47	AAGGGAAG	2.35632e-05	47	AAGGAGGG
					48	AAAACACG	3.94374e-05	48	AAAAGAGG	0.000887863	48	AAAACGGG	0.00011005	48	AAAACCTA	3.53018e-06	48	AAAAGAAA	0.0138323	48	AAAAGCGG	4.21574e-05	48	AAAACGTG	3.88588e-06	48	AAAACACA	2.32838e-05	48	AAAAGAAT	3.48595e-05	48	AAAAGCAG	0.000131906		48	AAGGGAAG	2.57843e-05	48	AAGGGGAG	7.24743e-05	48	AAGGGGAG	4.68722e-05	48	AAGGGAGG	3.92721e-06	48	AAGGGAAA
					49	AAAACAGG	0.000114727	49	AAAAGCAA	0.000129144	49	AAAACGTG	1.03172e-05	49	AAAACGAA	7.06035e-06	49	AAAAGAAC	5.37805e-06	49	AAAAGGAA	0.00177904	49	AAAAGAAA	0.00740649	49	AAAACACG	1.66313e-05	49	AAAAGACA	1.99197e-05	49	AAAAGCGG	5.58064e-05		49	AAGGGAGG	3.00817e-05	49	AAGGGGGG	9.05928e-05	49	AAGGGGGG	5.40833e-05	49	AAGGGGAG	4.71265e-05	49	AAGGGAAG
					50	AAAACATG	7.17044e-06	50	AAAAGCAG	0.000234073	50	AAAAGAAA	0.0119576	50	AAAACGAG	9.17846e-05	50	AAAAGAAG	0.00615787	50	AAAAGGAG	0.00750403	50	AAAAGAAG	0.00364107	50	AAAACAGG	7.6504e-05	50	AAAAGACG	2.48997e-05	50	AAAAGGAA	0.00109076		50	AAGGGGAA	1.28921e-05	50	AGAAAAAA	0.000779098	50	AGAAAAAA	0.00134487	50	AAGGGGGA	1.17816e-05	50	AAGGGGAA
					51	AAAACCAA	7.17044e-06	51	AAAAGCGG	0.000145287	51	AAAAGAAG	0.00529959	51	AAAACGCA	3.53018e-06	51	AAAAGAAT	3.76464e-05	51	AAAAGGCA	0.000219219	51	AAAAGACA	6.606e-05	51	AAAACATG	3.32626e-06	51	AAAAGAGA	3.48595e-05	51	AAAAGGAG	0.00535741		51	AAGGGGAG	6.87581e-05	51	AGAAAAAG	0.000289897	51	AGAAAAAG	0.0005192	51	AAGGGGGG	3.53448e-05	51	AAGGGGAG
					52	AAAACCAG	2.50965e-05	52	AAAAGGAA	0.000895934	52	AAAAGAAT	2.06344e-05	52	AAAACGCG	2.11811e-05	52	AAAAGACA	2.68903e-05	52	AAAAGGCG	0.000632362	52	AAAAGACG	1.55435e-05	52	AAAACCAA	6.65252e-06	52	AAAAGAGG	0.0011404	52	AAAAGGCA	7.10263e-05		52	AAGGGGGG	0.000176193	52	AGAAAAGG	9.05928e-05	52	AGAAAAGA	3.60555e-06	52	AGAAAAAA	0.000891476	52	AAGGGGGG
					53	AAAACCGG	3.58522e-06	53	AAAAGGAC	2.42144e-05	53	AAAAGACA	3.78297e-05	53	AAAACGGA	3.53018e-06	53	AAAAGACG	3.76464e-05	53	AAAAGGGA	0.000708245	53	AAAAGAGA	4.27447e-05	53	AAAACCAG	2.66101e-05	53	AAAAGATA	9.95986e-06	53	AAAAGGCG	0.000476891		53	AGAAAAAA	0.000971208	53	AGAAAGAA	2.71779e-05	53	AGAAAAGG	9.73499e-05	53	AGAAAAAG	0.000475192	53	AGAAAAAA
					54	AAAACGAA	2.15113e-05	54	AAAAGGAG	0.00499625	54	AAAAGACG	3.09516e-05	54	AAAACGGG	0.000123556	54	AAAAGAGA	8.60488e-05	54	AAAAGGGG	0.0328238	54	AAAAGAGG	0.000983128	54	AAAACCGG	9.97878e-06	54	AAAAGCAA	0.000144418	54	AAAAGGGA	0.000385572		54	AGAAAAAG	0.000296519	54	AGAAAGAG	0.00025366	54	AGAAAGAA	1.08167e-05	54	AGAAAAGG	0.000117816	54	AGAAAAAG
					55	AAAACGAG	0.000154164	55	AAAAGGAT	1.6143e-05	55	AAAAGAGA	5.15859e-05	55	AAAACGGT	3.53018e-06	55	AAAAGAGG	0.00161879	55	AAAAGGGT	8.43149e-06	55	AAAAGATG	7.77176e-06	55	AAAACGAG	0.000156334	55	AAAAGCAG	0.000169318	55	AAAAGGGC	5.07331e-06		55	AGAAAAGG	0.000210572	55	AGAAAGGG	0.000987462	55	AGAAAGAG	0.000252389	55	AGAAAGAA	3.14176e-05	55	AGAAAAGA
					56	AAAACGCA	1.07557e-05	56	AAAAGGCA	0.000113001	56	AAAAGAGG	0.00173673	56	AAAACGTG	7.06035e-06	56	AAAAGATG	1.07561e-05	56	AAAAGGTA	1.6863e-05	56	AAAAGCAA	0.000112691	56	AAAACGCG	3.32626e-05	56	AAAAGCCG	4.97993e-06	56	AAAAGGGG	0.0435341		56	AGAAAGAA	3.00817e-05	56	AGAAGAAA	0.000217423	56	AGAAAGGA	1.44222e-05	56	AGAAAGAG	0.000255268	56	AGAAAAGG
					57	AAAACGCG	2.15113e-05	57	AAAAGGCG	0.000831363	57	AAAAGATA	1.03172e-05	57	AAAAGAAA	0.0056624	57	AAAAGCAA	5.37805e-05	57	AAAAGTGG	4.21574e-05	57	AAAAGCAG	0.000202066	57	AAAACGGA	3.32626e-06	57	AAAAGCGG	0.000114538	57	AAAAGGGT	5.07331e-06		57	AGAAAGAG	0.000159003	57	AGAAGAAG	0.000154008	57	AGAAAGGG	0.000912205	57	AGAAAGGA	3.92721e-06	57	AGAAAGAA
					58	AAAACGGG	0.000512686	58	AAAAGGGA	0.000177573	58	AAAAGATG	3.43906e-06	58	AAAAGAAC	3.53018e-06	58	AAAAGCAG	0.000172098	58	AAAATAAG	8.43149e-06	58	AAAAGCGG	0.000104919	58	AAAACGGG	0.000538854	58	AAAAGGAA	0.001489	58	AAAAGTAA	1.01466e-05		58	AGAAAGGA	4.29738e-06	58	AGAAGAGG	1.81186e-05	58	AGAAGAAA	0.000241572	58	AGAAAGGG	0.000416284	58	AGAAAGAG
					59	AAAACGTA	3.58522e-06	59	AAAAGGGG	0.037936	59	AAAAGCAA	0.000151319	59	AAAAGAAG	0.00252408	59	AAAAGCCA	5.37805e-06	59	AAAATGAA	8.43149e-06	59	AAAAGGAA	0.00209837	59	AAAACGTA	1.66313e-05	59	AAAAGGAC	9.95986e-06	59	AAAAGTGG	3.04399e-05		59	AGAAAGGG	0.00070477	59	AGAAGGAA	5.43557e-05	59	AGAAGAAG	0.000176672	59	AGAAGAAA	0.000325958	59	AGAAAGGA
					60	AAAACGTG	2.50965e-05	60	AAAAGGGT	2.42144e-05	60	AAAAGCAG	0.000223539	60	AAAAGAAT	2.82414e-05	60	AAAAGCGG	0.000102183	60	AAAATGAG	1.6863e-05	60	AAAAGGAC	1.16576e-05	60	AAAACGTG	3.32626e-06	60	AAAAGGAG	0.00830154	60	AAAATAAA	5.07331e-06		60	AGAAGAAA	0.000287924	60	AGAAGGAG	0.000625091	60	AGAAGAGG	6.12944e-05	60	AGAAGAAG	0.000259196	60	AGAAAGGG
					61	AAAACTTG	3.58522e-06	61	AAAAGGTG	8.07148e-06	61	AAAAGCGG	0.000168514	61	AAAAGACA	4.58923e-05	61	AAAAGGAA	0.00393135	61	AAAATGGG	5.90204e-05	61	AAAAGGAG	0.0100644	61	AAAACTAG	6.65252e-06	61	AAAAGGAT	4.97993e-06	61	AAAATAAG	5.07331e-06		61	AGAAGAAG	0.000283627	61	AGAAGGGA	2.71779e-05	61	AGAAGGAA	3.60555e-05	61	AGAAGAGG	4.31993e-05	61	AGAAGAAA
					62	AAAAGAAA	0.00433811	62	AAAAGTAT	1.6143e-05	62	AAAAGCTG	3.43906e-06	62	AAAAGACG	4.58923e-05	62	AAAAGGAC	1.61342e-05	62	AAACAAAA	1.6863e-05	62	AAAAGGAT	7.77176e-06	62	AAAAGAAA	0.00497941	62	AAAAGGCA	6.9719e-05	62	AAAATAGG	5.07331e-06		62	AGAAGAGG	7.30554e-05	62	AGAAGGGG	0.00143137	62	AGAAGGAG	0.000400216	62	AGAAGGAA	0.000145307	62	AGAAGAAG
					63	AAAAGAAC	3.58522e-06	63	AAAAGTGG	8.07148e-06	63	AAAAGGAA	0.00223883	63	AAAAGAGA	2.47112e-05	63	AAAAGGAG	0.0159567	63	AAACAAAG	5.90204e-05	63	AAAAGGCA	0.00017875	63	AAAAGAAC	3.32626e-06	63	AAAAGGCG	0.000627471	63	AAAATGAG	5.07331e-06		63	AGAAGGAA	9.0245e-05	63	AGAGAAAA	0.000144949	63	AGAAGGGA	3.60555e-06	63	AGAAGGAG	0.00043592	63	AGAAGAGG
					64	AAAAGAAG	0.00233398	64	AAAATAAA	8.07148e-06	64	AAAAGGAC	3.43906e-06	64	AAAAGAGG	0.000766048	64	AAAAGGAT	2.68903e-05	64	AAACAGAG	5.05889e-05	64	AAAAGGCG	0.000761632	64	AAAAGAAG	0.00226518	64	AAAAGGGA	0.000667311	64	AAAATGCG	5.07331e-06		64	AGAAGGAG	0.000571551	64	AGAGAAAG	2.71779e-05	64	AGAAGGGG	0.000385794	64	AGAAGGGA	5.10537e-05	64	AGAAGGAA
					65	AAAAGAAT	4.30226e-05	65	AAAATAGG	3.22859e-05	65	AAAAGGAG	0.0113661	65	AAAAGATA	3.53018e-06	65	AAAAGGCA	0.000301171	65	AAACAGGG	0.000126472	65	AAAAGGCT	7.77176e-06	65	AAAAGAAT	1.99576e-05	65	AAAAGGGG	0.0478522	65	AAAATGGG	4.05865e-05		65	AGAAGGGA	1.28921e-05	65	AGAGAAGG	1.81186e-05	65	AGAGAAAA	0.000201911	65	AGAAGGGG	0.000298468	65	AGAAGGAG
					66	AAAAGACA	2.86818e-05	66	AAAATGCG	8.07148e-06	66	AAAAGGAT	1.71953e-05	66	AAAAGCAA	0.000105905	66	AAAAGGCG	0.000580829	66	AAACAGTG	1.6863e-05	66	AAAAGGGA	0.000555681	66	AAAAGACA	6.65252e-05	66	AAAAGGGT	5.47792e-05	66	AAACAAAA	2.53665e-05		66	AGAAGGGG	0.00107434	66	AGAGAGAG	3.62371e-05	66	AGAGAAAG	4.68722e-05	66	AGAGAAAA	0.000223851	66	AGAAGGGA
					67	AAAAGACC	3.58522e-06	67	AAAATGGG	5.65004e-05	67	AAAAGGCA	0.000134123	67	AAAAGCAC	3.53018e-06	67	AAAAGGGA	0.000822842	67	AAACGGAG	8.43149e-06	67	AAAAGGGG	0.0175914	67	AAAAGACG	7.6504e-05	67	AAAAGGTG	7.96789e-05	67	AAACAAAG	1.01466e-05		67	AGAGAAAA	0.000137516	67	AGAGAGGG	4.52964e-05	67	AGAGAAGG	7.21111e-06	67	AGAGAAAG	3.14176e-05	67	AGAAGGGG
					68	AAAAGACG	3.2267e-05	68	AAACAAAA	8.07148e-06	68	AAAAGGCG	0.000460834	68	AAAAGCAG	0.00020475	68	AAAAGGGC	2.68903e-05	68	AAACGGGG	4.21574e-05	68	AAAAGGGT	3.88588e-06	68	AAAAGAGA	4.98939e-05	68	AAAAGGTT	4.97993e-06	68	AAACAAGG	1.01466e-05		68	AGAGAAAG	2.57843e-05	68	AGAGGAAA	0.000217423	68	AGAGAGAG	1.80278e-05	68	AGAGAAGG	1.17816e-05	68	AGAGAAAA
					69	AAAAGAGA	3.58522e-05	69	AAACAAAG	3.22859e-05	69	AAAAGGGA	0.00058464	69	AAAAGCGG	0.000155328	69	AAAAGGGG	0.0218295	69	AAAGAAAA	0.000598636	69	AAAAGGTA	3.88588e-06	69	AAAAGAGG	0.000874806	69	AAAAGTAA	4.97993e-06	69	AAACAGAG	3.55132e-05		69	AGAGAAGG	2.14869e-05	69	AGAGGAAG	0.000144949	69	AGAGAGGA	3.60555e-06	69	AGAGAGAA	1.17816e-05	69	AGAGAAAG
					70	AAAAGAGG	0.000932157	70	AAACAACA	2.42144e-05	70	AAAAGGGC	0.000120367	70	AAAAGGAA	0.00156034	70	AAAAGGGT	2.15122e-05	70	AAAGAAAG	0.00016863	70	AAAAGGTG	2.33153e-05	70	AAAAGATA	3.32626e-06	70	AAAAGTAG	1.99197e-05	70	AAACAGGA	5.07331e-06		70	AGAGAGAA	1.28921e-05	70	AGAGGAGG	1.81186e-05	70	AGAGAGGG	6.12944e-05	70	AGAGAGAG	7.85441e-06	70	AGAGAAGG
					71	AAAAGAGT	7.17044e-06	71	AAACAAGG	8.07148e-06	71	AAAAGGGG	0.0522187	71	AAAAGGAG	0.00632255	71	AAAAGGTG	1.61342e-05	71	AAAGAAGG	8.43149e-06	71	AAAAGTGG	2.33153e-05	71	AAAAGCAA	0.00015966	71	AAAAGTAT	4.97993e-06	71	AAACAGGG	0.000152199		71	AGAGAGAG	2.14869e-05	71	AGAGGGAA	9.05928e-06	71	AGAGGAAA	0.000234361	71	AGAGAGGG	2.35632e-05	71	AGAGAGAA
					72	AAAAGATG	1.07557e-05	72	AAACAGAG	2.42144e-05	72	AAAAGGGT	3.43906e-06	72	AAAAGGAT	2.82414e-05	72	AAAAGTAG	5.37805e-06	72	AAAGAGAA	5.90204e-05	72	AAAAGTTG	3.88588e-06	72	AAAAGCAG	0.000296037	72	AAAAGTGG	5.97592e-05	72	AAACCGGG	5.07331e-06		72	AGAGAGGG	9.88397e-05	72	AGAGGGAG	0.00025366	72	AGAGGAAG	7.57166e-05	72	AGAGGAAA	0.000282759	72	AGAGAGAG
					73	AAAAGCAA	0.000125483	73	AAACAGCG	8.07148e-06	73	AAAAGGTG	4.81469e-05	73	AAAAGGCA	0.000183569	73	AAAAGTTG	5.37805e-06	73	AAAGAGAG	5.90204e-05	73	AAAATAAA	3.88588e-06	73	AAAAGCAT	3.32626e-06	73	AAAATAAA	1.49398e-05	73	AAACGGAG	2.53665e-05		73	AGAGGAAA	0.000348088	73	AGAGGGGA	9.05928e-06	73	AGAGGAGA	2.52389e-05	73	AGAGGAAG	0.000125671	73	AGAGAGGA
					74	AAAAGCAG	0.000458908	74	AAACAGGG	0.000258287	74	AAAAGTAA	6.87812e-06	74	AAAAGGCG	0.000903725	74	AAAATAAA	3.22683e-05	74	AAAGAGGG	0.000320397	74	AAAATAAG	1.16576e-05	74	AAAAGCGA	6.65252e-06	74	AAAATAAC	4.97993e-06	74	AAACGGGG	2.53665e-05		74	AGAGGAAG	0.000116029	74	AGAGGGGG	0.000190245	74	AGAGGAGG	1.44222e-05	74	AGAGGAGG	1.57088e-05	74	AGAGAGGG
					75	AAAAGCCA	7.17044e-06	75	AAACCGGG	8.07148e-06	75	AAAAGTAG	2.06344e-05	75	AAAAGGGA	0.000413031	75	AAAATAAG	2.15122e-05	75	AAAGCAAA	8.43149e-06	75	AAAATACG	3.88588e-06	75	AAAAGCGG	0.000256122	75	AAAATAAG	1.49398e-05	75	AAAGAAAA	0.000319618		75	AGAGGAGG	8.59476e-05	75	AGGAAAAA	0.000335194	75	AGAGGGAG	7.57166e-05	75	AGAGGGAA	2.35632e-05	75	AGAGGAAA
					76	AAAAGCGA	3.58522e-06	76	AAACGGAG	8.07148e-06	76	AAAAGTGG	2.40734e-05	76	AAAAGGGC	7.06035e-06	76	AAAATGAG	5.37805e-06	76	AAAGCAAG	1.6863e-05	76	AAAATAGG	1.94294e-05	76	AAAAGCTG	3.32626e-06	76	AAAATAGG	4.97993e-06	76	AAAGAAAG	5.58064e-05		76	AGAGGGAA	3.00817e-05	76	AGGAAAAG	0.00012683	76	AGAGGGGG	7.93222e-05	76	AGAGGGAG	9.81801e-05	76	AGAGGAAG
					77	AAAAGCGG	0.000351351	77	AAACGGGG	6.45718e-05	77	AAAANAAA	6.87812e-06	77	AAAAGGGG	0.0120697	77	AAAATGCG	5.37805e-06	77	AAAGCGGG	1.6863e-05	77	AAAATGAG	1.55435e-05	77	AAAAGGAA	0.000944658	77	AAAATGAG	1.49398e-05	77	AAAGAACA	5.07331e-06		77	AGAGGGAG	0.000223464	77	AGGAAAGG	4.52964e-05	77	AGGAAAAA	0.000591311	77	AGAGGGGG	6.28353e-05	77	AGAGGAGG
					78	AAAAGGAA	0.000663265	78	AAAGAAAA	0.000621504	78	AAAANAAG	3.43906e-06	78	AAAAGGGT	1.41207e-05	78	AAAATGGG	3.22683e-05	78	AAAGGAAA	0.000826286	78	AAAATGGG	3.49729e-05	78	AAAAGGAC	9.97878e-06	78	AAAATGGA	4.97993e-06	78	AAAGAACG	1.01466e-05		78	AGAGGGGA	4.29738e-06	78	AGGAAGAA	9.05928e-06	78	AGGAAAAG	0.0001298	78	AGGAAAAA	0.000647989	78	AGAGGGAA
					79	AAAAGGAC	1.07557e-05	79	AAAGAAAG	8.87863e-05	79	AAAANAGG	3.43906e-06	79	AAAAGGTG	4.23621e-05	79	AAACAAAA	0.000112939	79	AAAGGAAG	0.000590204	79	AAACAAAA	4.27447e-05	79	AAAAGGAG	0.0062833	79	AAAATGGG	0.000149398	79	AAAGAAGG	5.07331e-05		79	AGAGGGGG	0.000292222	79	AGGAAGAG	4.52964e-05	79	AGGAAAGA	3.60555e-06	79	AGGAAAAG	0.000117816	79	AGAGGGAG
					80	AAAAGGAG	0.00459984	80	AAAGAACG	1.6143e-05	80	AAAANGGG	2.40734e-05	80	AAAAGTAG	1.76509e-05	80	AAACAAAG	6.45366e-05	80	AAAGGACA	3.3726e-05	80	AAACAAAG	5.82882e-05	80	AAAAGGAT	1.99576e-05	80	AAAATGGT	4.97993e-06	80	AAAGACAA	1.01466e-05		80	AGGAAAAA	0.000446927	80	AGGAAGGG	5.43557e-05	80	AGGAAAGG	1.08167e-05	80	AGGAAAGG	1.17816e-05	80	AGAGGGGA
					81	AAAAGGAT	7.17044e-06	81	AAAGAAGA	8.07148e-06	81	AAAATAAA	3.43906e-06	81	AAAAGTGG	1.41207e-05	81	AAACAAAT	5.37805e-06	81	AAAGGACG	1.6863e-05	81	AAACAACA	7.77176e-06	81	AAAAGGCA	0.000242817	81	AAAATGTG	4.97993e-06	81	AAAGAGAG	3.04399e-05		81	AGGAAAAG	0.000150408	81	AGGAGAAA	5.43557e-05	81	AGGAAGAA	1.44222e-05	81	AGGAAGAA	3.92721e-06	81	AGAGGGGG
					82	AAAAGGCA	0.000211528	82	AAAGAAGG	8.07148e-06	82	AAAATAAG	3.43906e-06	82	AAAATAAA	3.17716e-05	82	AAACAACA	5.37805e-06	82	AAAGGAGG	0.000101178	82	AAACAACG	3.88588e-06	82	AAAAGGCG	0.00135379	82	AAACAAAA	4.97993e-05	82	AAAGAGCG	1.52199e-05		82	AGGAAAGG	6.44607e-05	82	AGGAGAAG	3.62371e-05	82	AGGAAGAG	3.245e-05	82	AGGAAGAG	5.49809e-05	82	AGGAAAAA
					83	AAAAGGCG	0.00158108	83	AAAGACAA	1.6143e-05	83	AAAATAGG	3.43906e-06	83	AAAATAAG	1.41207e-05	83	AAACAACG	5.37805e-06	83	AAAGGCAA	4.21574e-05	83	AAACAAGG	7.77176e-06	83	AAAAGGCT	3.32626e-06	83	AAACAAAG	4.48194e-05	83	AAAGAGGG	0.000248592		83	AGGAAGAA	4.29738e-06	83	AGGAGAGG	5.43557e-05	83	AGGAAGGG	0.000173067	83	AGGAAGGG	7.06897e-05	83	AGGAAAAG
					84	AAAAGGGA	0.000304744	84	AAAGAGAA	3.22859e-05	84	AAAATATA	1.03172e-05	84	AAAATAAT	3.53018e-06	84	AAACAAGG	1.61342e-05	84	AAAGGCAG	8.43149e-05	84	AAACACAG	3.88588e-06	84	AAAAGGGA	0.000375867	84	AAACAAAT	4.97993e-06	84	AAAGCAAA	5.07331e-06		84	AGGAAGAG	5.15685e-05	84	AGGAGGAA	3.62371e-05	84	AGGAGAAA	1.44222e-05	84	AGGAGAAA	4.31993e-05	84	AGGAAAGG
					85	AAAAGGGC	1.43409e-05	85	AAAGAGAG	5.65004e-05	85	AAAATGAG	3.43906e-06	85	AAAATACG	7.06035e-06	85	AAACAGAA	5.37805e-06	85	AAAGGCGG	1.6863e-05	85	AAACAGAA	3.88588e-06	85	AAAAGGGC	1.3305e-05	85	AAACAACA	1.49398e-05	85	AAAGCAGG	5.07331e-06		85	AGGAAGGG	0.000111732	85	AGGAGGAG	7.24743e-05	85	AGGAGAAG	1.08167e-05	85	AGGAGAAG	5.10537e-05	85	AGGAAGAA
					86	AAAAGGGG	0.0284093	86	AAAGAGGG	0.000395503	86	AAAATGGG	6.19031e-05	86	AAAATAGG	7.06035e-06	86	AAACAGAG	5.91586e-05	86	AAAGGGAA	0.000269808	86	AAACAGAG	4.27447e-05	86	AAAAGGGG	0.0353315	86	AAACAGAG	2.48997e-05	86	AAAGCGGG	5.07331e-06		86	AGGAGAAA	7.30554e-05	86	AGGAGGGG	8.15336e-05	86	AGGAGAGG	3.60555e-06	86	AGGAGAGA	3.92721e-06	86	AGGAAGAG
					87	AAAAGGGT	3.58522e-05	87	AAAGATAA	8.07148e-06	87	AAACAAAA	6.19031e-05	87	AAAATAGT	3.53018e-06	87	AAACAGCG	1.61342e-05	87	AAAGGGAG	0.00134904	87	AAACAGGG	7.38317e-05	87	AAAAGGGT	1.66313e-05	87	AAACAGGA	4.97993e-06	87	AAAGGAAA	0.000273959		87	AGGAGAAG	4.29738e-05	87	AGGGAAAA	0.000117771	87	AGGAGGAA	1.44222e-05	87	AGGAGAGG	1.9636e-05	87	AGGAAGGG
					88	AAAAGGTA	1.07557e-05	88	AAAGCAAA	4.03574e-05	88	AAACAAAG	4.12687e-05	88	AAAATCAG	3.53018e-06	88	AAACAGGA	5.37805e-06	88	AAAGGGCG	0.000126472	88	AAACGAAA	7.77176e-06	88	AAAAGGTG	2.99363e-05	88	AAACAGGG	0.000139438	88	AAAGGAAG	0.000182639		88	AGGAGAGG	1.28921e-05	88	AGGGAAAG	2.71779e-05	88	AGGAGGAG	5.40833e-05	88	AGGAGGAA	2.35632e-05	88	AGGAGAAA
					89	AAAAGGTG	3.58522e-05	89	AAAGCAGG	8.07148e-06	89	AAACAGAG	1.03172e-05	89	AAAATGAA	1.41207e-05	89	AAACAGGG	2.68903e-05	89	AAAGGGGA	3.3726e-05	89	AAACGAGG	3.88588e-06	89	AAAAGTAA	3.32626e-06	89	AAACGAAG	9.95986e-06	89	AAAGGACA	1.52199e-05		89	AGGAGGAA	3.4379e-05	89	AGGGAGGG	2.71779e-05	89	AGGAGGGA	1.44222e-05	89	AGGAGGAG	7.06897e-05	89	AGGAGAAG
					90	AAAAGTAG	3.58522e-06	90	AAAGCCAG	8.07148e-06	90	AAACAGCA	6.87812e-06	90	AAAATGAG	2.11811e-05	90	AAACAGGT	1.07561e-05	90	AAAGGGGG	0.00170316	90	AAACGGAG	3.88588e-06	90	AAAAGTAG	1.3305e-05	90	AAACGGAG	4.97993e-06	90	AAAGGACG	1.52199e-05		90	AGGAGGAG	7.30554e-05	90	AGGGGAGG	9.05928e-06	90	AGGAGGGG	2.52389e-05	90	AGGAGGGG	2.74904e-05	90	AGGAGAGA
					91	AAAAGTCG	3.58522e-06	91	AAAGGAAA	0.000863648	91	AAACAGGG	6.87812e-05	91	AAAATGGG	0.00020475	91	AAACCACA	5.37805e-06	91	AAAGGGTG	8.43149e-06	91	AAACGGGG	7.77176e-06	91	AAAAGTGC	3.32626e-06	91	AAACGGCG	4.97993e-06	91	AAAGGAGA	1.01466e-05		91	AGGAGGGG	4.29738e-05	91	AGGGGGAA	9.05928e-06	91	AGGGAAAA	0.000140617	91	AGGGAAAA	0.000235632	91	AGGAGGAA
					92	AAAAGTGG	3.94374e-05	92	AAAGGAAG	0.000605361	92	AAACGGGG	1.03172e-05	92	AAAATGTG	7.06035e-06	92	AAACGAAG	5.37805e-06	92	AAAGGTAG	8.43149e-06	92	AAAGAAAA	0.000699458	92	AAAAGTGG	1.99576e-05	92	AAACGGGA	9.95986e-06	92	AAAGGAGG	8.62463e-05		92	AGGGAAAA	0.000176193	92	AGGGGGAG	2.71779e-05	92	AGGGAAAG	1.08167e-05	92	AGGGAAAG	4.31993e-05	92	AGGAGGAG
					93	AAAAGTGT	3.58522e-06	93	AAAGGACA	1.6143e-05	93	AAAGAAAA	0.000405809	93	AAAATTGG	3.53018e-06	93	AAACGAGG	5.37805e-06	93	AAAGGTGG	8.43149e-06	93	AAAGAAAG	9.32611e-05	93	AAAATAAA	9.97878e-06	93	AAACGGGG	3.48595e-05	93	AAAGGAGT	5.07331e-06		93	AGGGAAAG	2.14869e-05	93	AGGGGGGG	0.00265437	93	AGGGAGAG	7.21111e-06	93	AGGGAGAA	7.85441e-06	93	AGGAGGGG
					94	AAAAGTTG	3.58522e-06	94	AAAGGAGA	1.6143e-05	94	AAAGAAAG	0.00011005	94	AAAATTGT	3.53018e-06	94	AAACGGGG	1.07561e-05	94	AAATAAAA	8.43149e-06	94	AAAGAAGG	2.33153e-05	94	AAAATAAG	9.97878e-06	94	AAACTAAG	4.97993e-06	94	AAAGGCAG	1.52199e-05		94	AGGGAAGG	4.29738e-06	94	GAAAAAAA	0.040033	94	AGGGGAAA	7.93222e-05	94	AGGGGAAA	5.49809e-05	94	AGGGAAAA
					95	AAAATAAA	1.79261e-05	95	AAAGGAGG	0.000298645	95	AAAGAACA	6.87812e-06	95	AAACAAAA	8.82544e-05	95	AAAGAAAA	0.000795951	95	AAATAAAG	8.43149e-06	95	AAAGAAGT	7.77176e-06	95	AAAATCAT	3.32626e-06	95	AAAGAAAA	0.000473093	95	AAAGGGAA	0.000106539		95	AGGGAGAA	4.29738e-06	95	GAAAAAAG	0.0275402	95	AGGGGAAG	1.80278e-05	95	AGGGGAAG	3.53448e-05	95	AGGGAAAG
					96	AAAATAAG	3.2267e-05	96	AAAGGCAA	6.45718e-05	96	AAAGAACG	3.43906e-06	96	AAACAAAC	3.53018e-06	96	AAAGAAAG	0.000123695	96	AAATAGGG	3.3726e-05	96	AAAGACAG	1.55435e-05	96	AAAATCGC	6.65252e-06	96	AAAGAAAC	4.97993e-06	96	AAAGGGAG	0.00078129		96	AGGGAGAG	4.29738e-06	96	GAAAAAGA	0.000163067	96	AGGGGAGG	3.60555e-06	96	AGGGGAGG	3.92721e-06	96	AGGGGAAA
					97	AAAATAGG	1.43409e-05	97	AAAGGCAG	4.03574e-05	97	AAAGAAGG	3.09516e-05	97	AAACAAAG	0.000123556	97	AAAGAACA	5.37805e-06	97	AAATAGTG	8.43149e-06	97	AAAGACGG	7.77176e-06	97	AAAATGAG	1.66313e-05	97	AAAGAAAG	4.97993e-05	97	AAAGGGCA	2.02932e-05		97	AGGGGAAA	3.4379e-05	97	GAAAAAGG	0.00548087	97	AGGGGGAA	7.21111e-06	97	AGGGGGAA	7.85441e-06	97	AGGGGAAG
					98	AAAATATA	3.58522e-06	98	AAAGGCGG	3.22859e-05	98	AAAGAGAA	2.75125e-05	98	AAACAACG	2.11811e-05	98	AAAGAACG	5.37805e-06	98	AACAAAAA	0.000143335	98	AAAGAGAA	1.55435e-05	98	AAAATGGA	3.32626e-06	98	AAAGAAGG	1.49398e-05	98	AAAGGGCG	4.05865e-05		98	AGGGGAAG	1.71895e-05	98	GAAAAGAA	0.00140419	98	AGGGGGAG	1.80278e-05	98	AGGGGGAG	4.31993e-05	98	AGGGGGAG
					99	AAAATCGG	3.58522e-06	99	AAAGGGAA	0.000250216	99	AAAGAGAG	3.78297e-05	99	AAACAAGG	1.41207e-05	99	AAAGAAGG	4.30244e-05	99	AACAAAAG	0.00022765	99	AAAGAGAG	4.66306e-05	99	AAAATGGG	8.64827e-05	99	AAAGACGG	2.48997e-05	99	AAAGGGGA	7.10263e-05		99	AGGGGAGG	1.28921e-05	99	GAAAAGAG	0.0166781	99	AGGGGGGG	0.00134487	99	AGGGGGGG	0.00154339	99	AGGGGGGA
					100	AAAATGAA	7.17044e-06	100	AAAGGGAC	1.6143e-05	100	AAAGAGCG	3.43906e-06	100	AAACAATG	3.53018e-06	100	AAAGACCA	5.37805e-06	100	AACAAACG	8.43149e-06	100	AAAGAGCA	3.88588e-06	100	AAAATTGG	3.32626e-06	100	AAAGAGAA	4.97993e-06	100	AAAGGGGG	0.00143067		100	AGGGGGAA	1.28921e-05	100	GAAAAGGA	0.000208364	100	GAAAAAAA	0.0780963	100	GAAAAAAA	0.0675047	100	AGGGGGGG
					101	AAAATGAG	1.79261e-05	101	AAAGGGAG	0.00208244	101	AAAGAGGC	3.43906e-06	101	AAACACGG	3.53018e-06	101	AAAGAGAG	2.68903e-05	101	AACAAAGA	8.43149e-06	101	AAAGAGCG	3.88588e-06	101	AAACAAAA	5.32202e-05	101	AAAGAGAG	9.95986e-06	101	AAAGGGGT	5.07331e-06		101	AGGGGGAG	1.28921e-05	101	GAAAAGGG	0.0695662	101	GAAAAAAG	0.0392464	101	GAAAAAAG	0.0352427	101	GAAAAAAA
					102	AAAATGCG	7.17044e-06	102	AAAGGGCA	7.26433e-05	102	AAAGAGGG	0.000233856	102	AAACAGAA	3.53018e-06	102	AAAGAGGA	1.07561e-05	102	AACAAAGG	7.58834e-05	102	AAAGAGGG	0.000233153	102	AAACAAAG	9.97878e-05	102	AAAGAGGG	0.000239037	102	AAAGGGTG	3.04399e-05		102	AGGGGGGA	4.29738e-06	102	GAAAGAAA	0.0154642	102	GAAAAAGA	0.000176672	102	GAAAAAGA	0.000184579	102	GAAAAAAG
					103	AAAATGGG	0.000161335	103	AAAGGGCG	0.000226001	103	AAAGCAAA	6.87812e-06	103	AAACAGAG	2.47112e-05	103	AAAGAGGG	0.00016672	103	AACAAGAG	1.6863e-05	103	AAAGCAAA	1.16576e-05	103	AAACAACA	9.97878e-06	103	AAAGCAAA	4.97993e-06	103	AAAGGTGG	5.07331e-06		103	AGGGGGGG	0.00167598	103	GAAAGAAG	0.0148844	103	GAAAAAGG	0.00885163	103	GAAAAAGG	0.00630709	103	GAAAAAGA
					104	AAAATGGT	3.58522e-06	104	AAAGGGGA	0.000129144	104	AAAGCAAG	1.03172e-05	104	AAACAGCA	7.06035e-06	104	AAAGAGTG	5.37805e-06	104	AACAAGCG	1.6863e-05	104	AAAGCAAG	1.16576e-05	104	AAACAAGG	1.99576e-05	104	AAAGCGGG	1.49398e-05	104	AAATAAAA	5.07331e-06		104	GAAAAAAA	0.0498023	104	GAAAGAGA	0.000480142	104	GAAAAGAA	0.00282675	104	GAAAAGAA	0.0036523	104	GAAAAAGG
					105	AAAATGTG	7.17044e-06	105	AAAGGGGG	0.00456039	105	AAAGCAGG	6.87812e-06	105	AAACAGCG	3.53018e-06	105	AAAGCAAA	1.61342e-05	105	AACAAGGG	5.05889e-05	105	AAAGCAGG	1.55435e-05	105	AAACACAA	3.32626e-06	105	AAAGGAAA	0.000458154	105	AAATAAAG	5.07331e-06		105	GAAAAAAG	0.0327417	105	GAAAGAGG	0.00643209	105	GAAAAGAG	0.0232414	105	GAAAAGAG	0.0236889	105	GAAAAGAA
					106	AAACAAAA	3.94374e-05	106	AAAGGGTG	8.07148e-06	106	AAAGCGCA	3.43906e-06	106	AAACAGGG	0.000180039	106	AAAGCAAG	1.07561e-05	106	AACAGGAG	2.52945e-05	106	AAAGCCAG	7.77176e-06	106	AAACACAG	6.65252e-06	106	AAAGGAAG	0.000209157	106	AAATAGGG	7.60996e-05		106	GAAAAAGA	0.000133219	106	GAAAGGAA	0.0040042	106	GAAAAGGA	0.000295655	106	GAAAAGGA	0.000306322	106	GAAAAGAG
					107	AAACAAAG	8.96305e-05	107	AAAGGTAG	2.42144e-05	107	AAAGCGGG	6.87812e-06	107	AAACAGGT	3.53018e-06	107	AAAGCCAG	5.37805e-06	107	AACAGGCG	1.6863e-05	107	AAAGGAAA	0.000555681	107	AAACAGAG	3.99151e-05	107	AAAGGACA	1.49398e-05	107	AAATGAAG	5.07331e-06		107	GAAAAAGG	0.00599914	107	GAAAGGAG	0.0382936	107	GAAAAGGG	0.0534559	107	GAAAAGGG	0.0373242	107	GAAAAGGA
					108	AAACAACG	3.58522e-06	108	AAAGGTGG	8.07148e-06	108	AAAGGAAA	0.000739398	108	AAACATGG	7.06035e-06	108	AAAGCGAA	5.37805e-06	108	AACAGGGG	4.21574e-05	108	AAAGGAAG	0.000213723	108	AAACAGCA	6.65252e-06	108	AAAGGACG	4.97993e-06	108	AAATGGAA	5.07331e-06		108	GAAAAGAA	0.00155135	108	GAAAGGGA	0.00135889	108	GAAAGAAA	0.0199856	108	GAAAGAAA	0.011868	108	GAAAAGGG
					109	AAACAAGG	1.79261e-05	109	AAAGGTTT	8.07148e-06	109	AAAGGAAG	0.000426444	109	AAACGGCG	7.06035e-06	109	AAAGCGCG	5.37805e-06	109	AACCAGCG	8.43149e-06	109	AAAGGACG	1.16576e-05	109	AAACAGCG	2.99363e-05	109	AAAGGAGG	0.000119518	109	AAATGGAG	5.07331e-06		109	GAAAAGAG	0.0172798	109	GAAAGGGG	0.0907287	109	GAAAGAAG	0.0127204	109	GAAAGAAG	0.00911897	109	GAAAGAAA
					110	AAACACAG	7.17044e-06	110	AAATAAAG	8.07148e-06	110	AAAGGACA	1.37562e-05	110	AAACGGGG	1.05905e-05	110	AAAGCGGG	1.07561e-05	110	AAGAAAAA	7.58834e-05	110	AAAGGAGG	8.93752e-05	110	AAACAGGA	3.32626e-06	110	AAAGGCAG	1.49398e-05	110	AAATGGGG	1.52199e-05		110	GAAAAGGA	0.000201977	110	GAAGAAAA	0.00811712	110	GAAAGAGA	0.000270416	110	GAAAGAGA	0.000133525	110	GAAAGAAG
					111	AAACAGAG	7.88748e-05	111	AAATAACA	8.07148e-06	111	AAAGGACG	1.71953e-05	111	AAACTAAG	3.53018e-06	111	AAAGGAAA	0.000623854	111	AAGAAAAG	8.43149e-05	111	AAAGGCAA	3.49729e-05	111	AAACAGGG	0.000156334	111	AAAGGCGG	9.95986e-06	111	AACAAAAA	8.11729e-05		111	GAAAAGGG	0.0493425	111	GAAGAAAG	0.00272684	111	GAAAGAGG	0.00484586	111	GAAAGAGG	0.00273333	111	GAAAGAGA
					112	AAACAGCA	3.58522e-06	112	AAATACTG	6.45718e-05	112	AAAGGAGG	0.000175392	112	AAACTGGG	3.53018e-06	112	AAAGGAAC	5.37805e-06	112	AAGAAAGG	5.05889e-05	112	AAAGGCAG	3.49729e-05	112	AAACAGTA	3.32626e-06	112	AAAGGGAA	0.000159358	112	AACAAAAG	0.000136979		112	GAAAGAAA	0.0113709	112	GAAGAAGA	5.43557e-05	112	GAAAGGAA	0.00593474	112	GAAAGGAA	0.00558841	112	GAAAGAGG
					113	AAACAGCG	3.58522e-06	113	AAATAGAG	8.07148e-06	113	AAAGGCAA	1.03172e-05	113	AAAGAAAA	0.000465983	113	AAAGGAAG	0.000322683	113	AAGAAGAC	1.6863e-05	113	AAAGGCGG	2.72012e-05	113	AAACATAA	6.65252e-06	113	AAAGGGAG	0.000776869	113	AACAAACA	5.07331e-06		113	GAAAGAAG	0.0113107	113	GAAGAAGG	0.00108711	113	GAAAGGAG	0.0437966	113	GAAAGGAG	0.0273765	113	GAAAGGAA
					114	AAACAGGG	0.000182846	114	AAATAGGG	7.26433e-05	114	AAAGGCAG	3.78297e-05	114	AAAGAAAG	7.76639e-05	114	AAAGGACA	2.15122e-05	114	AAGAAGAG	1.6863e-05	114	AAAGGGAA	0.000136006	114	AAACCAAG	3.32626e-06	114	AAAGGGAT	4.97993e-06	114	AACAAACG	1.01466e-05		114	GAAAGAGA	0.000287924	114	GAAGAGAA	0.000280838	114	GAAAGGGA	0.00164774	114	GAAAGGGA	0.0012842	114	GAAAGGAG
					115	AAACAGGT	3.58522e-06	115	AAATGGGG	3.22859e-05	115	AAAGGCGG	3.43906e-06	115	AAAGAAAT	3.53018e-06	115	AAAGGACG	5.37805e-06	115	AAGAAGGG	0.000311965	115	AAAGGGAG	0.000781062	115	AAACCGCG	3.32626e-06	115	AAAGGGCA	2.48997e-05	115	AACAAAGG	6.5953e-05		115	GAAAGAGG	0.00465836	115	GAAGAGAG	0.00173032	115	GAAAGGGG	0.0640166	115	GAAAGGGG	0.0214857	115	GAAAGGGA
					116	AAACATGG	3.58522e-06	116	AACAAAAA	4.84289e-05	116	AAAGGGAA	0.000178831	116	AAAGAACA	1.05905e-05	116	AAAGGAGA	5.37805e-06	116	AAGACAAA	8.43149e-06	116	AAAGGGCA	3.88588e-06	116	AAACCGGG	3.32626e-06	116	AAAGGGCG	5.97592e-05	116	AACAAGAG	5.07331e-06		116	GAAAGGAA	0.00353674	116	GAAGAGGA	4.52964e-05	116	GAAGAAAA	0.00871101	116	GAAGAAAA	0.00833353	116	GAAAGGGG
					117	AAACCAAA	7.17044e-06	117	AACAAAAG	0.000104929	117	AAAGGGAC	6.87812e-06	117	AAAGAACG	1.41207e-05	117	AAAGGAGG	0.000155963	117	AAGAGAAG	3.3726e-05	117	AAAGGGCG	8.54893e-05	117	AAACGAAA	3.32626e-06	117	AAAGGGGA	2.98796e-05	117	AACAAGGG	3.55132e-05		117	GAAAGGAG	0.0314181	117	GAAGAGGG	0.0052725	117	GAAGAAAG	0.00200829	117	GAAGAAAG	0.0023681	117	GAAGAAAA
					118	AAACGAAA	3.58522e-06	118	AACAAACG	8.07148e-06	118	AAAGGGAG	0.000976693	118	AAAGAAGG	3.53018e-06	118	AAAGGCAA	2.15122e-05	118	AAGAGACG	8.43149e-06	118	AAAGGGGA	2.72012e-05	118	AAACGAAG	3.32626e-06	118	AAAGGGGG	0.00147406	118	AACAGGAA	5.07331e-06		118	GAAAGGGA	0.00146541	118	GAAGGAAA	0.00931294	118	GAAGAAGA	2.52389e-05	118	GAAGAAGA	1.57088e-05	118	GAAGAAAG
					119	AAACGGAA	3.58522e-06	119	AACAAAGG	4.84289e-05	119	AAAGGGAT	3.43906e-06	119	AAAGACAA	1.05905e-05	119	AAAGGCAG	1.61342e-05	119	AAGAGCAA	1.6863e-05	119	AAAGGGGG	0.000582882	119	AAACGGAG	9.97878e-06	119	AAAGGTAG	4.97993e-06	119	AACAGGAG	1.52199e-05		119	GAAAGGGG	0.0658187	119	GAAGGAAG	0.0102098	119	GAAGAAGG	0.00100595	119	GAAGAAGG	0.000883621	119	GAAGAAGA
					120	AAACGGAG	3.58522e-06	120	AACAAGAG	8.07148e-06	120	AAAGGGCA	4.12687e-05	120	AAAGACGG	1.05905e-05	120	AAAGGCGG	2.15122e-05	120	AAGAGGAG	8.43149e-06	120	AAAGGGTG	3.88588e-06	120	AAACGGCG	3.32626e-06	120	AAAGTAAA	4.97993e-06	120	AACAGGGG	2.53665e-05		120	GAAGAAAA	0.0115299	120	GAAGGAGA	0.000135889	120	GAAGAGAA	0.000299261	120	GAAGAGAA	0.00036523	120	GAAGAAGG
					121	AAACGGCG	3.58522e-06	121	AACAAGCG	8.07148e-06	121	AAAGGGCG	9.97328e-05	121	AAAGAGAA	7.06035e-06	121	AAAGGGAA	0.000182854	121	AAGAGGGA	1.6863e-05	121	AAAGGTAG	3.88588e-06	121	AAACGGGG	5.98727e-05	121	AAAGTGGG	4.97993e-06	121	AACGAGGG	5.07331e-06		121	GAAGAAAG	0.00291792	121	GAAGGAGG	0.00401326	121	GAAGAGAG	0.00112854	121	GAAGAGAG	0.00144128	121	GAAGAGAA
					122	AAACGGGG	2.15113e-05	122	AACAAGGG	9.68578e-05	122	AAAGGGGA	3.43906e-05	122	AAAGAGAG	2.47112e-05	122	AAAGGGAG	0.000801329	122	AAGAGGGG	9.27464e-05	122	AAAGTGGG	3.88588e-06	122	AAAGAAAA	0.000432414	122	AAATAAAA	1.99197e-05	122	AACGGGAG	5.07331e-06		122	GAAGAAGA	4.72712e-05	122	GAAGGGAA	0.00326134	122	GAAGAGGA	4.32666e-05	122	GAAGAGGA	8.24713e-05	122	GAAGAGAG
					123	AAAGAAAA	0.000390789	123	AACACGAG	8.07148e-06	123	AAAGGGGC	6.87812e-06	123	AAAGAGCA	3.53018e-06	123	AAAGGGCA	5.37805e-05	123	AAGCAGGG	1.6863e-05	123	AAATAAAA	1.16576e-05	123	AAAGAAAG	6.65252e-05	123	AAATAAGG	4.97993e-06	123	AAGAAAAA	0.000213079		123	GAAGAAGG	0.00138805	123	GAAGGGAG	0.0227116	123	GAAGAGGG	0.00360195	123	GAAGAGGG	0.00191255	123	GAAGAGGA
					124	AAAGAAAG	7.52896e-05	124	AACACGGG	8.07148e-06	124	AAAGGGGG	0.00193619	124	AAAGAGCG	3.53018e-06	124	AAAGGGCG	5.91586e-05	124	AAGCGGGG	4.21574e-05	124	AAATAGAG	1.94294e-05	124	AAAGAACG	3.32626e-06	124	AAATACTG	9.95986e-06	124	AAGAAAAG	3.55132e-05		124	GAAGAGAA	0.000416846	124	GAAGGGGA	0.000606972	124	GAAGGAAA	0.00916531	124	GAAGGAAA	0.00746562	124	GAAGAGGG
					125	AAAGAACA	3.58522e-06	125	AACAGCAA	2.42144e-05	125	AAAGGTAG	3.43906e-06	125	AAAGAGGG	8.82544e-05	125	AAAGGGGA	4.30244e-05	125	AAGGAAAA	0.000177061	125	AAATAGGG	2.72012e-05	125	AAAGAAGG	1.66313e-05	125	AAATAGAG	4.97993e-06	125	AAGAAAGG	3.04399e-05		125	GAAGAGAG	0.00204985	125	GAAGGGGG	0.0321605	125	GAAGGAAG	0.00627006	125	GAAGGAAG	0.0072614	125	GAAGGAAA
					126	AAAGAACG	3.58522e-06	126	AACAGGAG	1.6143e-05	126	AAAGNAAA	3.43906e-06	126	AAAGAGTG	7.06035e-06	126	AAAGGGGC	5.37805e-06	126	AAGGAAAG	3.3726e-05	126	AAATGGGG	3.88588e-06	126	AAAGACAA	1.3305e-05	126	AAATAGGG	0.000164338	126	AAGAACAG	5.07331e-06		126	GAAGAGGA	0.000150408	126	GAGAAAAA	0.00159443	126	GAAGGAGA	0.000140617	126	GAAGGAGA	0.000125671	126	GAAGGAAG
					127	AAAGAAGA	7.17044e-06	127	AACAGGGG	1.6143e-05	127	AAAGTAAG	3.43906e-06	127	AAAGCAAA	1.41207e-05	127	AAAGGGGG	0.000699147	127	AAGGAACA	8.43149e-06	127	AACAAAAA	6.99458e-05	127	AAAGACAG	3.32626e-06	127	AAATGGAA	9.95986e-06	127	AAGAAGAG	7.60996e-05		127	GAAGAGGG	0.00695316	127	GAGAAAAG	0.000326134	127	GAAGGAGG	0.00205877	127	GAAGGAGG	0.00201073	127	GAAGGAGA
					128	AAAGAAGG	7.17044e-06	128	AACCAAGG	8.07148e-06	128	AAATAAAA	3.43906e-06	128	AAAGCAAG	1.41207e-05	128	AAAGTGAG	5.37805e-06	128	AAGGAAGG	8.43149e-06	128	AACAAAAG	0.000155435	128	AAAGACAT	3.32626e-06	128	AAATGGAG	4.97993e-06	128	AAGAAGCG	5.07331e-06		128	GAAGGAAA	0.00960034	128	GAGAAAGA	9.05928e-06	128	GAAGGGAA	0.0026609	128	GAAGGGAA	0.00324387	128	GAAGGAGG
					129	AAAGAATG	1.07557e-05	129	AACGAAAG	8.07148e-06	129	AAATAAGG	3.43906e-06	129	AAAGCACA	3.53018e-06	129	AAATAAAA	1.07561e-05	129	AAGGAGAG	2.52945e-05	129	AACAAACA	3.88588e-06	129	AAAGAGAA	9.97878e-06	129	AAATGGGA	4.97993e-06	129	AAGAAGGG	0.000309472		129	GAAGGAAG	0.0112591	129	GAGAAAGG	0.000108711	129	GAAGGGAG	0.0122156	129	GAAGGGAG	0.0108077	129	GAAGGGAA
					130	AAAGACAA	1.07557e-05	130	AAGAAAAA	0.000137215	130	AAATAGAA	3.43906e-06	130	AAAGCGAG	7.06035e-06	130	AAATAAAG	2.15122e-05	130	AAGGCAAG	6.74519e-05	130	AACAAAGG	5.05164e-05	130	AAAGAGAG	3.32626e-05	130	AAATGGGG	1.99197e-05	130	AAGAGAAA	2.02932e-05		130	GAAGGAGA	0.00026214	130	GAGAAGAG	0.000190245	130	GAAGGGGA	0.000374977	130	GAAGGGGA	0.000310249	130	GAAGGGAG
					131	AAAGACGG	1.43409e-05	131	AAGAAAAG	3.22859e-05	131	AAATAGAG	3.43906e-06	131	AAAGCGGG	1.05905e-05	131	AAATAGGG	2.68903e-05	131	AAGGGAAA	5.90204e-05	131	AACAAGAA	3.88588e-06	131	AAAGAGCA	3.32626e-06	131	AAATTGGG	4.97993e-06	131	AAGAGAGG	5.07331e-06		131	GAAGGAGG	0.00532445	131	GAGAAGGG	0.000851573	131	GAAGGGGG	0.0155832	131	GAAGGGGG	0.00810968	131	GAAGGGGA
					132	AAAGAGAA	3.58522e-06	132	AAGAAGAG	1.6143e-05	132	AAATAGGG	4.12687e-05	132	AAAGGAAA	0.000448332	132	AAATGGGG	1.07561e-05	132	AAGGGAAG	1.6863e-05	132	AACAAGAG	1.94294e-05	132	AAAGAGCG	6.65252e-06	132	AACAAAAA	6.9719e-05	132	AAGAGCAA	5.07331e-06		132	GAAGGGAA	0.00440481	132	GAGAGAAA	0.000217423	132	GAGAAAAA	0.00199748	132	GAGAAAAA	0.00256839	132	GAAGGGGG
					133	AAAGAGAG	2.86818e-05	133	AAGAAGGG	0.000290573	133	AAATGGAG	3.43906e-06	133	AAAGGAAG	0.00019416	133	AACAAAAA	9.68049e-05	133	AAGGGAGG	2.52945e-05	133	AACAAGGG	2.33153e-05	133	AAAGAGGG	0.000362562	133	AACAAAAG	0.000154378	133	AAGAGGAG	5.58064e-05		133	GAAGGGAG	0.0269317	133	GAGAGAAG	0.000163067	133	GAGAAAAG	0.000403822	133	GAGAAAAG	0.000565518	133	GAGAAAAA
					134	AAAGAGCG	7.17044e-06	134	AAGACGGG	2.42144e-05	134	AAATGGCG	3.43906e-06	134	AAAGGACA	1.05905e-05	134	AACAAAAG	3.22683e-05	134	AAGGGCAG	3.3726e-05	134	AACACAAG	3.88588e-06	134	AAAGAGTG	6.65252e-06	134	AACAAACA	4.97993e-06	134	AAGAGGCG	5.07331e-06		134	GAAGGGGA	0.000911044	134	GAGAGAGG	0.000199304	134	GAGAAAGA	7.21111e-06	134	GAGAAAGG	6.67625e-05	134	GAGAAAAG
					135	AAAGAGGG	0.000333425	135	AAGAGAAA	1.6143e-05	135	AAATGGGG	1.03172e-05	135	AAAGGACG	7.06035e-06	135	AACAAACA	5.37805e-06	135	AAGGGGAG	4.21574e-05	135	AACAGAAG	3.88588e-06	135	AAAGATGG	3.32626e-06	135	AACAAACG	9.95986e-06	135	AAGAGGGA	1.01466e-05		135	GAAGGGGG	0.0335367	135	GAGAGGAA	8.15336e-05	135	GAGAAAGG	9.73499e-05	135	GAGAAGAA	8.63985e-05	135	GAGAAAGG
					136	AAAGATGG	3.58522e-06	136	AAGAGAAG	2.42144e-05	136	AACAAAAA	0.000103172	136	AAAGGAGG	8.1194e-05	136	AACAAACG	1.07561e-05	136	AAGGGGCA	8.43149e-06	136	AACAGCGG	3.88588e-06	136	AAAGCAAA	1.66313e-05	136	AACAAAGG	2.48997e-05	136	AAGAGGGG	0.000157273		136	GAGAAAAA	0.00177482	136	GAGAGGAG	0.000806276	136	GAGAAGAA	7.57166e-05	136	GAGAAGAG	0.00043592	136	GAGAAGAA
					137	AAAGCAAA	3.58522e-06	137	AAGAGGAG	2.42144e-05	137	AACAAAAG	0.000113489	137	AAAGGCAG	4.58923e-05	137	AACAAAGG	4.84025e-05	137	AAGGGGGG	5.05889e-05	137	AACAGGGG	7.77176e-06	137	AAAGCAAG	6.65252e-06	137	AACAAGAG	1.99197e-05	137	AAGCAAGG	5.07331e-06		137	GAGAAAAG	0.000485604	137	GAGAGGGG	0.000779098	137	GAGAAGAG	0.000338922	137	GAGAAGGA	1.9636e-05	137	GAGAAGAG
					138	AAAGCAAG	2.50965e-05	138	AAGAGGGG	5.65004e-05	138	AACAAACA	1.71953e-05	138	AAAGGCGG	4.23621e-05	138	AACAACAA	5.37805e-06	138	AAGTAGAG	8.43149e-06	138	AACGGAAA	3.88588e-06	138	AAAGCAGT	3.32626e-06	138	AACAAGGG	0.000229077	138	AAGCAGGG	5.07331e-06		138	GAGAAAGG	9.45423e-05	138	GAGGAAAA	0.00178468	138	GAGAAGGA	3.245e-05	138	GAGAAGGG	0.000439847	138	GAGAAGGA
					139	AAAGCACA	3.58522e-06	139	AAGGAAAA	0.000145287	139	AACAAACG	1.71953e-05	139	AAAGGGAA	0.000158858	139	AACAAGAG	1.07561e-05	139	AATAAAGG	8.43149e-06	139	AACGGGGG	3.88588e-06	139	AAAGCCAG	3.32626e-06	139	AACACAGG	4.97993e-06	139	AAGGAAAA	0.000461671		139	GAGAAGAA	0.000103137	139	GAGGAAAG	0.000389549	139	GAGAAGGG	0.000962683	139	GAGAGAAA	0.000349521	139	GAGAAGGG
					140	AAAGCACG	7.17044e-06	140	AAGGAAAG	8.07148e-06	140	AACAAAGG	2.75125e-05	140	AAAGGGAG	0.000617781	140	AACAAGCG	5.37805e-06	140	AATAAGGG	1.6863e-05	140	AAGAAAAA	0.000225381	140	AAAGCGAG	6.65252e-06	140	AACAGAAG	4.97993e-06	140	AAGGAAAC	2.02932e-05		140	GAGAAGAG	0.000257843	140	GAGGAAGG	6.3415e-05	140	GAGAGAAA	0.000360555	140	GAGAGAAG	0.000314176	140	GAGAGAAA
					141	AAAGCAGG	1.43409e-05	141	AAGGAAGG	1.6143e-05	141	AACAAGGG	7.56594e-05	141	AAAGGGAT	3.53018e-06	141	AACAAGGG	4.30244e-05	141	AATAGGGG	8.43149e-06	141	AAGAAAAG	6.606e-05	141	AAAGCGGG	1.99576e-05	141	AACAGGAG	2.98796e-05	141	AAGGAAAG	5.07331e-06		141	GAGAAGGA	4.29738e-06	141	GAGGAGAA	9.05928e-06	141	GAGAGAAG	0.000338922	141	GAGAGAGG	6.28353e-05	141	GAGAGAAG
					142	AAAGCATA	3.58522e-06	142	AAGGACAA	1.6143e-05	142	AACACGAG	3.43906e-06	142	AAAGGGCA	4.94225e-05	142	AACAGAAA	5.37805e-06	142	AATATTGG	8.43149e-06	142	AAGAAAGG	4.27447e-05	142	AAAGGAAA	0.000419109	142	AACAGGGG	0.000119518	142	AAGGAAGA	5.07331e-06		142	GAGAAGGG	0.000846584	142	GAGGAGAG	0.000144949	142	GAGAGAGA	1.08167e-05	142	GAGAGGAA	0.00016887	142	GAGAGAGA
					143	AAAGCCAG	3.58522e-06	143	AAGGACAG	8.07148e-06	143	AACAGAAA	3.43906e-06	143	AAAGGGCG	7.06035e-05	143	AACAGGAG	5.37805e-06	143	ACAAAAAA	3.3726e-05	143	AAGAAGAG	6.21741e-05	143	AAAGGAAG	0.000282732	143	AACAGTGG	4.97993e-06	143	AAGGAAGG	1.01466e-05		143	GAGAGAAA	0.000330898	143	GAGGAGGA	9.05928e-06	143	GAGAGAGG	0.000108167	143	GAGAGGAG	0.000993583	143	GAGAGAGG
					144	AAAGCGAA	3.58522e-06	144	AAGGAGAG	1.6143e-05	144	AACAGAAG	3.43906e-06	144	AAAGGGGA	4.23621e-05	144	AACAGGGG	5.37805e-06	144	ACAAAAAG	9.27464e-05	144	AAGAAGGG	0.000283669	144	AAAGGACA	1.3305e-05	144	AACATGCG	4.97993e-06	144	AAGGACAA	5.07331e-06		144	GAGAGAAG	0.000434035	144	GAGGAGGG	4.52964e-05	144	GAGAGGAA	0.000118983	144	GAGAGGGA	1.17816e-05	144	GAGAGGAA
					145	AAAGCGAG	1.07557e-05	145	AAGGAGGG	3.22859e-05	145	AACAGAGG	3.43906e-06	145	AAAGGGGG	0.000525996	145	AACCAAAA	5.37805e-06	145	ACAAAAAT	8.43149e-06	145	AAGAATAA	7.77176e-06	145	AAAGGACG	6.65252e-06	145	AACCAAAA	4.97993e-06	145	AAGGACAG	5.07331e-06		145	GAGAGAGA	4.29738e-06	145	GAGGGAAA	6.3415e-05	145	GAGAGGAG	0.00103479	145	GAGAGGGG	0.000192433	145	GAGAGGAG
					146	AAAGCGCA	1.07557e-05	146	AAGGCAAA	1.6143e-05	146	AACAGCAG	6.87812e-06	146	AAAGGTAA	3.53018e-06	146	AAGAAAAA	0.000801329	146	ACAAAAGG	4.21574e-05	146	AAGACAAA	3.88588e-06	146	AAAGGAGA	6.65252e-06	146	AACGGAAG	4.97993e-06	146	AAGGAGAG	2.02932e-05		146	GAGAGAGG	6.01633e-05	146	GAGGGAAG	0.000217423	146	GAGAGGGA	1.44222e-05	146	GAGGAAAA	0.0036955	146	GAGAGGGA
					147	AAAGCGGG	1.43409e-05	147	AAGGGAAA	8.07148e-06	147	AACAGGGA	3.43906e-06	147	AAANAGAA	3.53018e-06	147	AAGAAAAG	0.000134451	147	ACAAACAG	8.43149e-06	147	AAGACCAA	3.88588e-06	147	AAAGGAGG	0.000149682	147	AACGGGAG	9.95986e-06	147	AAGGAGCG	5.07331e-06		147	GAGAGGAA	0.000133219	147	GAGGGGAG	9.96521e-05	147	GAGAGGGG	0.000439877	147	GAGGAAAG	0.000518391	147	GAGAGGGG
					148	AAAGGAAA	0.000509101	148	AAGGGAAG	4.03574e-05	148	AACAGGGG	6.87812e-06	148	AAATAAAA	3.53018e-05	148	AAGAAAGG	1.61342e-05	148	ACAAAGAG	2.52945e-05	148	AAGAGAAA	1.16576e-05	148	AAAGGCAA	2.66101e-05	148	AACGGGGG	2.98796e-05	148	AAGGAGGG	1.52199e-05		148	GAGAGGAG	0.00120327	148	GAGGGGGG	0.000579794	148	GAGGAAAA	0.00442401	148	GAGGAAGA	1.17816e-05	148	GAGGAAAA
					149	AAAGGAAG	0.000369278	149	AAGGGACG	8.07148e-06	149	AACCGGGG	3.43906e-06	149	AAATAAAG	7.06035e-06	149	AAGAAGAA	1.07561e-05	149	ACAAAGGG	0.000236082	149	AAGAGAAG	7.77176e-06	149	AAAGGCAG	3.99151e-05	149	AACTAGGG	4.97993e-06	149	AAGGCAAA	1.01466e-05		149	GAGAGGGA	3.86764e-05	149	GGAAAAAA	0.012982	149	GAGGAAAG	0.000465116	149	GAGGAAGG	3.92721e-05	149	GAGGAAAG
					150	AAAGGACA	7.17044e-06	150	AAGGGAGG	8.07148e-06	150	AACGGGGG	3.43906e-06	150	AAATAAGG	7.06035e-06	150	AAGAAGAG	2.68903e-05	150	ACAAATAA	8.43149e-06	150	AAGAGAGG	7.77176e-06	150	AAAGGCGG	3.65889e-05	150	AAGAAAAA	0.000318716	150	AAGGGAAA	3.55132e-05		150	GAGAGGGG	0.000528578	150	GGAAAAAG	0.00611502	150	GAGGAAGG	3.60555e-05	150	GAGGAGAA	9.03257e-05	150	GAGGAAGA
					151	AAAGGACG	3.58522e-06	151	AAGGGCAA	8.07148e-06	151	AAGAAAAA	0.000357662	151	AAATAGAG	1.76509e-05	151	AAGAAGGG	0.000231256	151	ACAAGAAA	3.3726e-05	151	AAGAGCAG	3.88588e-06	151	AAAGGGAA	0.000126398	151	AAGAAAAG	7.4699e-05	151	AAGGGAAG	3.04399e-05		151	GAGGAAAA	0.00285776	151	GGAAAAGA	1.81186e-05	151	GAGGAGAA	1.80278e-05	151	GAGGAGAG	0.000188506	151	GAGGAAGG
					152	AAAGGAGA	3.58522e-06	152	AAGGGCAG	8.07148e-06	152	AAGAAAAG	7.56594e-05	152	AAATAGGG	0.000314186	152	AAGAGAAA	3.22683e-05	152	ACAAGCGG	8.43149e-06	152	AAGAGGAA	1.55435e-05	152	AAAGGGAG	0.000848196	152	AAGAAAAT	4.97993e-06	152	AAGGGAGG	1.52199e-05		152	GAGGAAAG	0.000438333	152	GGAAAAGG	0.000652268	152	GAGGAGAG	0.000165855	152	GAGGAGGA	3.92721e-06	152	GAGGAGAA
					153	AAAGGAGG	0.000250965	153	AAGGGGAG	6.45718e-05	153	AAGAAACA	3.43906e-06	153	AAATAGGT	3.53018e-06	153	AAGAGAAG	2.15122e-05	153	ACAAGGAG	2.52945e-05	153	AAGAGGAG	3.49729e-05	153	AAAGGGAT	6.65252e-06	153	AAGAAACA	4.97993e-06	153	AAGGGGAA	1.01466e-05		153	GAGGAAGA	4.29738e-06	153	GGAAAGAA	0.000181186	153	GAGGAGGG	9.01388e-05	153	GAGGAGGG	1.9636e-05	153	GAGGAGAG
					154	AAAGGATG	3.58522e-06	154	AAGGGGGG	8.07148e-05	154	AAGAAACG	3.43906e-06	154	AAATAGTG	7.06035e-06	154	AAGAGAGG	5.37805e-06	154	ACAAGGCA	8.43149e-06	154	AAGAGGGA	7.77176e-06	154	AAAGGGCA	1.99576e-05	154	AAGAAGAA	4.97993e-06	154	AAGGGGAG	8.11729e-05		154	GAGGAAGG	6.87581e-05	154	GGAAAGAG	0.00275402	154	GAGGGAAA	0.000198305	154	GAGGGAAA	0.000184579	154	GAGGAGGG
					155	AAAGGCAA	4.66078e-05	155	AAGTAAAA	8.07148e-06	155	AAGAAAGA	6.87812e-06	155	AAATAGTT	3.53018e-06	155	AAGAGGAA	3.76464e-05	155	ACAAGGCG	1.6863e-05	155	AAGAGGGG	6.99458e-05	155	AAAGGGCG	0.000153008	155	AAGAAGAG	5.47792e-05	155	AAGGGGGG	8.62463e-05		155	GAGGAGAA	3.00817e-05	155	GGAAAGGA	9.05928e-06	155	GAGGGAAG	7.57166e-05	155	GAGGGAAG	9.81801e-05	155	GAGGGAAA
					156	AAAGGCAG	4.66078e-05	156	AATAAAAA	8.07148e-06	156	AAGAAAGG	2.40734e-05	156	AAATATGG	7.06035e-06	156	AAGAGGAG	4.30244e-05	156	ACAAGGGG	5.05889e-05	156	AAGCAAAA	3.88588e-06	156	AAAGGGGA	4.32414e-05	156	AAGAAGCG	4.97993e-06	156	AATAAAAG	5.07331e-06		156	GAGGAGAG	0.000287924	156	GGAAAGGG	0.00639585	156	GAGGGAGA	3.60555e-06	156	GAGGGAGG	1.17816e-05	156	GAGGGAAG
					157	AAAGGCGG	5.01931e-05	157	AATAAAAG	8.07148e-06	157	AAGAACAG	6.87812e-06	157	AAATGGGG	7.06035e-06	157	AAGAGGCG	5.37805e-06	157	ACAGGAAA	1.6863e-05	157	AAGCAGGG	3.88588e-06	157	AAAGGGGC	3.32626e-06	157	AAGAAGGG	0.000239037	157	AATAAGAT	5.07331e-06		157	GAGGAGGG	0.000146111	157	GGAAGAAA	0.00703	157	GAGGGAGG	1.44222e-05	157	GAGGGGAA	1.57088e-05	157	GAGGGAGG
					158	AAAGGGAA	0.000175676	158	AATAAAGG	8.07148e-06	158	AAGAAGAG	3.09516e-05	158	AAATTGGG	3.53018e-06	158	AAGAGGGG	1.61342e-05	158	ACAGGAGG	8.43149e-06	158	AAGGAAAA	0.000306984	158	AAAGGGGG	0.00177955	158	AAGAGAAA	3.48595e-05	158	AATAAGGG	4.05865e-05		158	GAGGGAAA	0.000201977	158	GGAAGAAG	0.00877845	158	GAGGGGAA	7.21111e-06	158	GAGGGGAG	7.06897e-05	158	GAGGGGAA
					159	AAAGGGAG	0.00120822	159	AATAAGGG	3.22859e-05	159	AAGAAGGG	0.00033015	159	AACAAAAA	9.17846e-05	159	AAGGAAAA	0.000806708	159	ACAGGGAG	4.21574e-05	159	AAGGAAAG	1.94294e-05	159	AAAGGGTA	3.32626e-06	159	AAGAGAAG	4.97993e-06	159	AATAGGGG	5.07331e-06		159	GAGGGAAG	0.000171895	159	GGAAGAGA	0.00012683	159	GAGGGGAG	9.01388e-05	159	GAGGGGGG	0.000282759	159	GAGGGGAG
					160	AAAGGGCA	3.58522e-05	160	AATAGGGG	1.6143e-05	160	AAGACGAG	3.43906e-06	160	AACAAAAG	0.000183569	160	AAGGAAAG	3.76464e-05	160	ACAGGGCG	1.6863e-05	160	AAGGAAGA	3.88588e-06	160	AAAGGTAA	3.32626e-06	160	AAGAGGAG	7.96789e-05	160	ACAAAAAA	0.000101466		160	GAGGGAGG	2.14869e-05	160	GGAAGAGG	0.00296239	160	GAGGGGGG	0.000724716	160	GGAAAAAA	0.0199973	160	GAGGGGGG
					161	AAAGGGCG	0.000143409	161	ACAAAAAA	8.87863e-05	161	AAGAGAAA	1.71953e-05	161	AACAAAAT	3.53018e-06	161	AAGGAACA	1.07561e-05	161	ACAGGGGG	1.6863e-05	161	AAGGAAGG	2.72012e-05	161	AAAGTAAA	3.32626e-06	161	AAGAGGGG	0.000124498	161	ACAAAAAG	3.55132e-05		161	GAGGGGAA	3.4379e-05	161	GGAAGGAA	0.00141325	161	GGAAAAAA	0.0163981	161	GGAAAAAG	0.00776016	161	GGAAAAAA
					162	AAAGGGGA	3.58522e-05	162	ACAAAAAG	7.26433e-05	162	AAGAGAAG	6.87812e-06	162	AACAAACA	1.41207e-05	162	AAGGAAGA	5.37805e-06	162	ACCAAAGG	5.05889e-05	162	AAGGACAA	7.77176e-06	162	AAAGTGAG	6.65252e-06	162	AAGAGGTG	4.97993e-06	162	ACAAAAGG	1.01466e-05		162	GAGGGGAG	0.000107434	162	GGAAGGAG	0.0167234	162	GGAAAAAG	0.00623039	162	GGAAAAGA	2.74904e-05	162	GGAAAAAG
					163	AAAGGGGG	0.00272477	163	ACAAAACA	2.42144e-05	163	AAGAGGAG	6.87812e-05	163	AACAAACG	7.06035e-06	163	AAGGACAG	5.37805e-06	163	ACGAAGAG	1.6863e-05	163	AAGGAGAA	3.88588e-06	163	AAATAAAA	1.66313e-05	163	AAGATAAA	4.97993e-06	163	ACAAAATA	5.07331e-06		163	GAGGGGGA	4.29738e-06	163	GGAAGGGA	0.000289897	163	GGAAAAGA	3.60555e-05	163	GGAAAAGG	0.00097002	163	GGAAAAGA
					164	AAAGGGGT	3.58522e-06	164	ACAAAACG	1.6143e-05	164	AAGAGGGG	0.000158197	164	AACAAAGA	7.06035e-06	164	AAGGAGAG	1.61342e-05	164	ACGAGGAG	2.52945e-05	164	AAGGAGAG	1.94294e-05	164	AAATAAAG	3.32626e-06	164	AAGATGGG	9.95986e-06	164	ACAAAGAA	5.07331e-06		164	GAGGGGGG	0.000309411	164	GGAAGGGG	0.00971155	164	GGAAAAGG	0.00078601	164	GGAAAGAA	0.000518391	164	GGAAAAGG
					165	AAAGGGTG	7.17044e-06	165	ACAAAAGG	2.42144e-05	165	AAGCAAAA	1.03172e-05	165	AACAAAGG	4.94225e-05	165	AAGGAGGG	5.37805e-06	165	ACGGAAAA	5.90204e-05	165	AAGGAGGG	1.94294e-05	165	AAATAGAG	3.32626e-06	165	AAGCAGAA	2.98796e-05	165	ACAAAGAG	2.02932e-05		165	GGAAAAAA	0.0174989	165	GGAGAAAA	0.00603348	165	GGAAAGAA	0.000331711	165	GGAAAGAG	0.00306322	165	GGAAAGAA
					166	AAAGGGTT	3.58522e-06	166	ACAAACAG	1.6143e-05	166	AAGCAGGG	3.43906e-06	166	AACAAAGT	3.53018e-06	166	AAGGCAAA	1.07561e-05	166	ACGGGAAA	1.6863e-05	166	AAGGCAAA	3.49729e-05	166	AAATAGCG	3.32626e-06	166	AAGCGAAA	9.95986e-06	166	ACAAAGGG	0.000147126		166	GGAAAAAG	0.00798453	166	GGAGAAAG	0.00145854	166	GGAAAGAG	0.00263566	166	GGAAAGGA	3.53448e-05	166	GGAAAGAG
					167	AAAGGTGG	3.58522e-06	167	ACAAAGGG	0.000153358	167	AAGGAAAA	0.000302637	167	AACAACGG	3.53018e-06	167	AAGGCGAG	5.37805e-06	167	ACGGGAAG	1.6863e-05	167	AAGGCAAG	7.77176e-06	167	AAATAGGG	5.32202e-05	167	AAGCGGGG	4.97993e-06	167	ACAACAAG	5.07331e-06		167	GGAAAAGA	0.000159003	167	GGAGAAGA	9.05928e-06	167	GGAAAGGA	2.88444e-05	167	GGAAAGGG	0.00302788	167	GGAAAGGA
					168	AAAGTGAA	3.58522e-06	168	ACAACAAG	8.07148e-06	168	AAGGAAAG	6.53422e-05	168	AACAAGAA	3.53018e-06	168	AAGGCTAG	5.37805e-06	168	ACGGGGAG	1.6863e-05	168	AAGGCGGG	3.88588e-06	168	AAATATAA	3.32626e-06	168	AAGCGGTG	4.97993e-06	168	ACAAGAAG	5.07331e-06		168	GGAAAAGG	0.000889557	168	GGAGAAGG	0.000244601	168	GGAAAGGG	0.00459347	168	GGAAGAAA	0.00827462	168	GGAAAGGG
					169	AAATAAAA	1.43409e-05	169	ACAACGGG	2.42144e-05	169	AAGGAAGG	2.40734e-05	169	AACAAGAG	3.53018e-05	169	AAGGGAAA	2.68903e-05	169	AGAAAAAA	0.00141649	169	AAGGGAAA	3.49729e-05	169	AAATATAG	3.32626e-06	169	AAGGAAAA	0.000298796	169	ACAAGGAG	5.07331e-06		169	GGAAAGAA	0.000305114	169	GGAGAGAA	0.000108711	169	GGAAGAAA	0.00669912	169	GGAAGAAG	0.00753238	169	GGAAGAAA
					170	AAATAAAG	1.07557e-05	170	ACAAGAAA	1.6143e-05	170	AAGGACAG	3.43906e-06	170	AACAAGGG	0.000420091	170	AAGGGAAG	5.37805e-06	170	AGAAAAAC	8.43149e-06	170	AAGGGAAG	3.88588e-06	170	AAATGGGG	1.3305e-05	170	AAGGAAAG	4.48194e-05	170	ACAAGGCG	1.52199e-05		170	GGAAAGAG	0.00333906	170	GGAGAGAG	0.000362371	170	GGAAGAAG	0.00423292	170	GGAAGAGA	5.49809e-05	170	GGAAGAAG
					171	AAATAAAT	3.58522e-06	171	ACAAGAAG	8.07148e-06	171	AAGGAGAA	3.43906e-06	171	AACAAGGT	3.53018e-06	171	AAGGGCAG	5.37805e-06	171	AGAAAAAG	0.000590204	171	AAGGGCGG	3.88588e-06	171	AACAAAAA	0.000116419	171	AAGGAACA	4.97993e-06	171	ACAAGGGG	0.000121759		171	GGAAAGGA	3.86764e-05	171	GGAGAGGG	0.000335194	171	GGAAGAGG	0.00109969	171	GGAAGAGG	0.00158659	171	GGAAGAGA
					172	AAATAACG	3.58522e-06	172	ACAAGGAG	8.07148e-06	172	AAGGAGAG	2.06344e-05	172	AACAAGTG	1.05905e-05	172	AAGGGGAA	1.07561e-05	172	AGAAAACA	2.52945e-05	172	AAGGGGAG	1.55435e-05	172	AACAAAAG	0.000176292	172	AAGGAAGG	2.48997e-05	172	ACAAGGGT	5.07331e-06		172	GGAAAGGG	0.0060593	172	GGAGGAAA	0.00423974	172	GGAAGGAA	0.00106724	172	GGAAGGAA	0.00245058	172	GGAAGAGG
					173	AAATAAGG	3.58522e-06	173	ACAAGGCA	8.07148e-06	173	AAGGAGGG	3.09516e-05	173	AACAATAA	3.53018e-06	173	AAGGGGAG	2.68903e-05	173	AGAAAACG	8.43149e-06	173	AAGGGGGG	2.72012e-05	173	AACAAAAT	3.32626e-06	173	AAGGAATA	4.97993e-06	173	ACAAGTAG	5.07331e-06		173	GGAAGAAA	0.0090202	173	GGAGGAAG	0.00428504	173	GGAAGGAG	0.00901388	173	GGAAGGAG	0.0122764	173	GGAAGGAA
					174	AAATAATA	3.58522e-06	174	ACAAGGGG	0.000177573	174	AAGGCGGG	3.43906e-06	174	AACACAGG	7.06035e-06	174	AAGGGGGC	5.37805e-06	174	AGAAAAGG	0.000320397	174	AAGTGTAA	3.88588e-06	174	AACAAACA	3.32626e-06	174	AAGGACAA	4.97993e-06	174	ACAGAAAA	5.07331e-06		174	GGAAGAAG	0.0107349	174	GGAGGAGG	0.000190245	174	GGAAGGGA	7.57166e-05	174	GGAAGGGA	0.000404502	174	GGAAGGAG
					175	AAATACAG	7.17044e-06	175	ACAGGAAA	8.07148e-06	175	AAGGGAAA	4.12687e-05	175	AACACGAG	3.53018e-06	175	AAGGGGGG	1.61342e-05	175	AGAAACAA	8.43149e-06	175	AATAAAAA	7.77176e-06	175	AACAAACG	1.66313e-05	175	AAGGACCA	4.97993e-06	175	ACAGAAGG	5.07331e-06		175	GGAAGAGA	0.000150408	175	GGAGGGAA	0.00012683	175	GGAAGGGG	0.00378583	175	GGAAGGGG	0.00421782	175	GGAAGGGA
					176	AAATAGAA	3.58522e-06	176	ACAGGGGG	1.6143e-05	176	AAGGGAAG	2.06344e-05	176	AACACGGG	3.53018e-06	176	AAGTAAAG	5.37805e-06	176	AGAAACAG	1.6863e-05	176	AATAAAAG	1.94294e-05	176	AACAAAGG	7.6504e-05	176	AAGGAGAG	4.97993e-06	176	ACAGAGGG	1.01466e-05		176	GGAAGAGG	0.00302106	176	GGAGGGAG	0.000860632	176	GGAGAAAA	0.0075356	176	GGAGAAAA	0.00773659	176	GGAAGGGG
					177	AAATAGAG	2.50965e-05	177	ACGAAAAA	2.42144e-05	177	AAGGGGAG	4.47078e-05	177	AACAGAAA	7.06035e-06	177	AATAAAAA	4.30244e-05	177	AGAAAGAA	4.21574e-05	177	AATAAGAA	3.88588e-06	177	AACAAGAG	1.3305e-05	177	AAGGAGGG	2.98796e-05	177	ACAGGAAA	1.52199e-05		177	GGAAGGAA	0.00212291	177	GGAGGGGA	1.81186e-05	177	GGAGAAAG	0.00143501	177	GGAGAAAG	0.00186542	177	GGAGAAAA
					178	AAATAGCA	3.58522e-06	178	ACGAGGGG	8.07148e-06	178	AAGGGGGG	5.15859e-05	178	AACAGAAG	3.53018e-06	178	AATAAGGG	1.61342e-05	178	AGAAAGAG	0.000489026	178	AATAAGAG	3.88588e-06	178	AACAAGCG	3.32626e-06	178	AAGGCAAG	1.49398e-05	178	ACAGGAGG	1.52199e-05		178	GGAAGGAG	0.0199441	178	GGAGGGGG	0.00577982	178	GGAGAAGA	7.21111e-06	178	GGAGAAGA	3.92721e-06	178	GGAGAAAG
					179	AAATAGCG	7.17044e-06	179	ACGGGCAA	8.07148e-06	179	AAGGGGGT	6.87812e-06	179	AACAGAGG	1.05905e-05	179	AATAGAAA	5.37805e-06	179	AGAAAGCA	1.6863e-05	179	AATAAGGG	2.33153e-05	179	AACAAGGG	0.00010644	179	AAGGCATT	1.49398e-05	179	ACAGGGGG	5.07331e-06		179	GGAAGGGA	0.00054147	179	GGGAAAAA	0.00977497	179	GGAGAAGG	0.00022715	179	GGAGAAGG	0.000247414	179	GGAGAAGA
					180	AAATAGGG	0.000283232	180	ACGGGGAA	8.07148e-06	180	AATAAAAA	1.03172e-05	180	AACAGCGG	3.53018e-06	180	AATAGGAG	2.15122e-05	180	AGAAAGCG	7.58834e-05	180	AATAGGAG	7.77176e-06	180	AACAATGG	3.32626e-06	180	AAGGCGAG	4.97993e-06	180	ACAGGTAA	5.07331e-06		180	GGAAGGGG	0.00870219	180	GGGAAAAG	0.00206552	180	GGAGAGAA	9.37444e-05	180	GGAGAGAA	7.06897e-05	180	GGAGAAGG
					181	AAATAGGT	1.43409e-05	181	AGAAAAAA	0.000694147	181	AATAAAAG	6.87812e-06	181	AACAGGAA	7.06035e-06	181	AATAGGGG	1.07561e-05	181	AGAAAGGA	8.43149e-06	181	AATAGGGG	1.55435e-05	181	AACACAAG	3.32626e-06	181	AAGGCGGG	4.97993e-06	181	ACCAAAAG	5.07331e-06		181	GGAGAAAA	0.00712935	181	GGGAAAGA	1.81186e-05	181	GGAGAGAG	0.00048675	181	GGAGAGAG	0.000377012	181	GGAGAGAA
					182	AAATAGTG	1.07557e-05	182	AGAAAAAG	0.000258287	182	AATAAGAG	3.43906e-06	182	AACAGGAG	1.76509e-05	182	ACAAAAAA	9.14269e-05	182	AGAAAGGG	0.00161041	182	ACAAAAAA	9.7147e-05	182	AACACACG	3.32626e-06	182	AAGGGAAA	3.48595e-05	182	ACGAAAAA	1.01466e-05		182	GGAGAAAG	0.00225183	182	GGGAAAGG	0.000208364	182	GGAGAGGA	2.88444e-05	182	GGAGAGGA	3.92721e-06	182	GGAGAGAG
					183	AAATATGG	7.17044e-06	183	AGAAAACG	8.07148e-06	183	AATAAGGG	1.71953e-05	183	AACAGGCG	3.53018e-06	183	ACAAAAAG	6.99147e-05	183	AGAAAGTG	2.52945e-05	183	ACAAAAAG	7.38317e-05	183	AACACAGG	3.32626e-06	183	AAGGGAAG	2.98796e-05	183	ACGAAAAG	1.01466e-05		183	GGAGAAGA	8.59476e-06	183	GGGAAGAA	2.71779e-05	183	GGAGAGGG	0.000180278	183	GGAGAGGG	7.46169e-05	183	GGAGAGGG
					184	AAATGAAA	3.58522e-06	184	AGAAAAGG	8.07148e-05	184	AATAGGAA	3.43906e-06	184	AACAGGGA	3.53018e-06	184	ACAAACAG	1.61342e-05	184	AGAACAAA	1.6863e-05	184	ACAAAACG	7.77176e-06	184	AACAGCAG	1.3305e-05	184	AAGGGCAA	4.97993e-06	184	ACGAAACA	5.07331e-06		184	GGAGAAGG	0.000348088	184	GGGAAGAG	0.000280838	184	GGAGGAAA	0.00693348	184	GGAGGAAA	0.0066409	184	GGAGGAAA
					185	AAATGGGG	4.66078e-05	185	AGAAACAA	8.07148e-06	185	AATAGGGG	2.40734e-05	185	AACAGGGG	4.58923e-05	185	ACAAAGAA	5.37805e-06	185	AGAACCAG	1.6863e-05	185	ACAAAAGG	2.33153e-05	185	AACAGGAA	3.32626e-06	185	AAGGGGAA	9.95986e-06	185	ACGGAAAA	1.52199e-05		185	GGAGAGAA	0.000154706	185	GGGAAGGG	0.000308016	185	GGAGGAAG	0.0038976	185	GGAGGAAG	0.00624818	185	GGAGGAAG
					186	AAATGGTG	3.58522e-06	186	AGAAACAG	8.07148e-06	186	AATGGGGG	3.43906e-06	186	AACCAGGG	7.06035e-06	186	ACAAAGAG	1.61342e-05	186	AGAACGGG	5.05889e-05	186	ACAAAATA	3.88588e-06	186	AACAGGAG	1.99576e-05	186	AAGGGGAG	5.97592e-05	186	ACGGAACG	5.07331e-06		186	GGAGAGAG	0.000657499	186	GGGAGAAA	0.000353312	186	GGAGGAGA	3.245e-05	186	GGAGGAGA	4.31993e-05	186	GGAGGAGA
					187	AAATTGGG	3.58522e-06	187	AGAAAGAA	2.42144e-05	187	ACAAAAAA	0.000130684	187	AACGGAAA	2.11811e-05	187	ACAAAGGG	3.22683e-05	187	AGAAGAAA	0.000548047	187	ACAAACAG	1.16576e-05	187	AACAGGCG	9.97878e-06	187	AAGGGGCG	9.95986e-06	187	ACGGGAAA	2.02932e-05		187	GGAGAGGA	8.59476e-06	187	GGGAGAAG	0.000570735	187	GGAGGAGG	0.000191094	187	GGAGGAGG	0.000235632	187	GGAGGAGG
					188	AACAAAAA	0.000161335	188	AGAAAGAG	0.000226001	188	ACAAAAAG	5.15859e-05	188	AACGGGAG	1.76509e-05	188	ACAAGAAA	5.37805e-06	188	AGAAGAAG	0.000590204	188	ACAAAGAG	3.1087e-05	188	AACAGGGG	2.32838e-05	188	AAGGGGGG	8.46588e-05	188	ACGGGAGG	5.07331e-06		188	GGAGAGGG	0.00026214	188	GGGAGAGA	9.05928e-06	188	GGAGGGAA	0.000248783	188	GGAGGGAA	0.000388793	188	GGAGGGAA
					189	AACAAAAG	0.000347766	189	AGAAAGCG	8.07148e-06	189	ACAAAAAT	3.43906e-06	189	AACGGGGG	3.53018e-06	189	ACAAGAAG	2.15122e-05	189	AGAAGACG	2.52945e-05	189	ACAAAGGA	3.88588e-06	189	AACCAAAG	3.32626e-06	189	AAGTAAAA	4.97993e-06	189	ACGGGCAA	1.01466e-05		189	GGAGGAAA	0.0062226	189	GGGAGAGG	5.43557e-05	189	GGAGGGAG	0.000667027	189	GGAGGGAG	0.000424138	189	GGAGGGAG
					190	AACAAAAT	1.07557e-05	190	AGAAAGGG	0.000879791	190	ACAAAACA	6.87812e-06	190	AACGTAAA	3.53018e-06	190	ACAAGGAG	2.15122e-05	190	AGAAGAGG	0.000118041	190	ACAAAGGG	2.33153e-05	190	AACGAGGG	3.32626e-06	190	AAGTAAAG	4.97993e-06	190	ACGGGGCG	5.07331e-06		190	GGAGGAAG	0.00680705	190	GGGAGGAA	8.15336e-05	190	GGAGGGGA	1.44222e-05	190	GGAGGGGA	1.17816e-05	190	GGAGGGGA
					191	AACAAACA	3.58522e-06	191	AGAAAGGT	8.07148e-06	191	ACAAACAA	3.43906e-06	191	AAGAAAAA	0.000240052	191	ACAAGGGG	5.37805e-06	191	AGAAGCAA	1.6863e-05	191	ACAAGAAA	1.16576e-05	191	AACGGGAG	9.97878e-06	191	AATAAAAA	1.49398e-05	191	AGAAAAAA	0.000928416		191	GGAGGAGA	3.4379e-05	191	GGGAGGAG	0.000371431	191	GGAGGGGG	0.00559582	191	GGAGGGGG	0.00299253	191	GGAGGGGG
					192	AACAAACG	2.50965e-05	192	AGAACAAG	8.07148e-06	192	ACAAACAG	3.09516e-05	192	AAGAAAAG	5.29526e-05	192	ACACAAAA	1.07561e-05	192	AGAAGCAG	2.52945e-05	192	ACAAGAAG	1.16576e-05	192	AACGGGGG	3.32626e-05	192	AATAAAAG	1.99197e-05	192	AGAAAAAG	0.000238446		192	GGAGGAGG	0.000236356	192	GGGAGGGG	0.000679446	192	GGGAAAAA	0.00879755	192	GGGAAAAA	0.0143186	192	GGGAAAAA
					193	AACAAAGG	0.000233039	193	AGAACGAG	1.6143e-05	193	ACAAAGAA	1.03172e-05	193	AAGAAAAT	3.53018e-06	193	ACACAAAG	1.07561e-05	193	AGAAGGAA	0.000219219	193	ACAAGCGG	3.88588e-06	193	AAGAAAAA	0.000242817	193	AATAAACG	4.97993e-06	193	AGAAAACA	1.01466e-05		193	GGAGGGAA	0.000296519	193	GGGGAAAA	0.00448435	193	GGGAAAAG	0.0018821	193	GGGAAAAG	0.00219138	193	GGGAAAAG
					194	AACAACGG	7.17044e-06	194	AGAACGGG	4.03574e-05	194	ACAAAGAG	3.43906e-06	194	AAGAAACA	7.06035e-06	194	ACAGAAGG	5.37805e-06	194	AGAAGGAG	0.000666088	194	ACAAGGAG	1.55435e-05	194	AAGAAAAG	5.32202e-05	194	AATAAGAG	4.97993e-06	194	AGAAAAGG	6.08797e-05		194	GGAGGGAG	0.000760636	194	GGGGAAAG	0.000860632	194	GGGAAAGA	7.21111e-06	194	GGGAAAGG	9.42529e-05	194	GGGAAAGA
					195	AACAAGAG	1.79261e-05	195	AGAAGAAA	0.000193716	195	ACAAAGGG	6.19031e-05	195	AAGAAACG	3.53018e-06	195	ACAGGAAA	1.07561e-05	195	AGAAGGCA	2.52945e-05	195	ACAAGGGG	2.33153e-05	195	AAGAAACG	6.65252e-06	195	AATAAGGG	0.000114538	195	AGAAACAA	1.01466e-05		195	GGAGGGGA	2.14869e-05	195	GGGGAAGA	9.05928e-06	195	GGGAAAGG	8.29277e-05	195	GGGAAGAA	7.06897e-05	195	GGGAAAGG
					196	AACAAGCG	1.07557e-05	196	AGAAGAAG	0.000137215	196	ACAACAAA	1.03172e-05	196	AAGAAAGG	1.41207e-05	196	ACGAAAAA	1.07561e-05	196	AGAAGGCG	8.43149e-05	196	ACACAGGG	7.77176e-06	196	AAGAAAGG	4.32414e-05	196	AATAAGGT	4.97993e-06	196	AGAAAGAA	3.04399e-05		196	GGAGGGGG	0.00363128	196	GGGGAAGG	0.000144949	196	GGGAAGAA	5.04777e-05	196	GGGAAGAG	0.000396648	196	GGGAAGAA
					197	AACAAGGG	0.000272477	197	AGAAGAGG	1.6143e-05	197	ACAAGAAA	1.03172e-05	197	AAGAACAA	1.05905e-05	197	ACGAAAGT	5.37805e-06	197	AGAAGGGG	0.000826286	197	ACAGAAAA	3.88588e-06	197	AAGAACGG	6.65252e-06	197	AATAAGTG	4.97993e-06	197	AGAAAGAG	0.000238446		197	GGGAAAAA	0.0108552	197	GGGGAGAA	7.24743e-05	197	GGGAAGAG	0.000429061	197	GGGAAGGA	7.85441e-06	197	GGGAAGAG
					198	AACACAAA	3.58522e-06	198	AGAAGCAG	8.07148e-06	198	ACAAGAGG	3.43906e-06	198	AAGAACCA	3.53018e-06	198	ACGAGGAG	5.37805e-06	198	AGACAAAA	7.58834e-05	198	ACAGCAAA	3.88588e-06	198	AAGAAGAA	3.32626e-06	198	AATACAGG	4.97993e-06	198	AGAAAGGG	0.000725483		198	GGGAAAAG	0.00322303	198	GGGGAGAG	0.000154008	198	GGGAAGGG	0.000367766	198	GGGAAGGG	0.000145307	198	GGGAAGGG
					199	AACACAAG	3.58522e-06	199	AGAAGCGG	8.07148e-06	199	ACAAGGAA	6.87812e-06	199	AAGAAGAG	2.47112e-05	199	ACGGAAAA	4.30244e-05	199	AGACAAAG	4.21574e-05	199	ACAGGGAA	3.88588e-06	199	AAGAAGAG	3.65889e-05	199	AATAGAAA	4.97993e-06	199	AGAACAAA	1.01466e-05		199	GGGAAAGA	2.57843e-05	199	GGGGAGGG	0.000135889	199	GGGAGAAA	0.00075356	199	GGGAGAAA	0.000683334	199	GGGAGAAA
					200	AACAGAAA	1.07557e-05	200	AGAAGGAA	4.84289e-05	200	ACAAGGAG	1.37562e-05	200	AAGAAGCA	3.53018e-06	200	ACGTAAAA	5.37805e-06	200	AGACAAGG	8.43149e-06	200	ACAGGGAG	3.88588e-06	200	AAGAAGCG	6.65252e-06	200	AATAGAAG	4.97993e-06	200	AGAACGGG	2.02932e-05		200	GGGAAAGG	0.000167598	200	GGGGGAAA	0.0017575	200	GGGAGAAG	0.000468722	200	GGGAGAAG	0.000663698	200	GGGAGAAG
					201	AACAGAAG	3.58522e-06	201	AGAAGGAC	1.6143e-05	201	ACAAGGGG	1.37562e-05	201	AAGAAGGG	0.000112966	201	AGAAAAAA	0.00248466	201	AGACAGAG	1.6863e-05	201	ACCAAAAA	3.88588e-06	201	AAGAAGGG	0.0003293	201	AATAGGAG	9.95986e-06	201	AGAAGAAA	0.000187712		201	GGGAAGAA	8.59476e-05	201	GGGGGAAG	0.00210175	201	GGGAGAGG	1.44222e-05	201	GGGAGAGG	3.92721e-05	201	GGGAGAGG
					202	AACAGACA	3.58522e-06	202	AGAAGGAG	0.000556932	202	ACACAAAA	1.03172e-05	202	AAGACAAA	3.53018e-06	202	AGAAAAAG	0.000747549	202	AGACAGGG	6.74519e-05	202	ACCAGGAG	3.88588e-06	202	AAGACAAA	3.32626e-06	202	AATAGGGG	9.46187e-05	202	AGAAGAAG	0.000126833		202	GGGAAGAG	0.00036098	202	GGGGGAGA	1.81186e-05	202	GGGAGGAA	3.245e-05	202	GGGAGGAA	2.74904e-05	202	GGGAGGAA
					203	AACAGAGG	3.58522e-06	203	AGAAGGCG	3.22859e-05	203	ACAGAGGG	3.43906e-06	203	AAGAGAAA	7.06035e-06	203	AGAAAACA	5.37805e-06	203	AGACCAAG	8.43149e-06	203	ACGAAAAA	3.88588e-06	203	AAGACAAG	6.65252e-06	203	AATATGGG	4.97993e-06	203	AGAAGAGG	3.04399e-05		203	GGGAAGGA	8.59476e-06	203	GGGGGAGG	0.000498261	203	GGGAGGAG	0.000255994	203	GGGAGGAG	0.00029454	203	GGGAGGAG
					204	AACAGCAG	3.58522e-06	204	AGAAGGGA	2.42144e-05	204	ACAGGAAA	1.03172e-05	204	AAGAGAAG	1.41207e-05	204	AGAAAACG	1.07561e-05	204	AGACGAAA	8.43149e-06	204	ACGGAAAA	1.16576e-05	204	AAGACGAA	6.65252e-06	204	AATGGAAG	4.97993e-06	204	AGAAGCAG	5.07331e-06		204	GGGAAGGG	0.000300817	204	GGGGGGAA	0.000298956	204	GGGAGGGG	0.000569677	204	GGGAGGGA	7.85441e-06	204	GGGAGGGG
					205	AACAGCGG	3.58522e-06	205	AGAAGGGG	0.00127529	205	ACCAGGGG	3.43906e-06	205	AAGAGAGG	3.53018e-06	205	AGAAAAGA	5.37805e-06	205	AGACGAAG	8.43149e-06	205	ACGGAGAA	3.88588e-06	205	AAGACGGG	1.3305e-05	205	ACAAAAAA	6.9719e-05	205	AGAAGGAA	2.53665e-05		205	GGGAGAAA	0.000554362	205	GGGGGGAG	0.00457494	205	GGGGAAAA	0.00874346	205	GGGAGGGG	0.000455556	205	GGGGAAAA
					206	AACAGGAG	1.07557e-05	206	AGAAGTGG	8.07148e-06	206	ACGAAAAA	3.43906e-06	206	AAGAGCAG	3.53018e-06	206	AGAAAAGG	0.000161342	206	AGACGGAA	8.43149e-06	206	ACGGGAAG	3.88588e-06	206	AAGAGAAA	3.65889e-05	206	ACAAAAAG	0.000119518	206	AGAAGGAG	0.000273959		206	GGGAGAAG	0.000889557	206	GGGGGGGA	0.000208364	206	GGGGAAAG	0.00127637	206	GGGGAAAA	0.0111572	206	GGGGAAAG
					207	AACAGGCG	3.58522e-06	207	AGACAAAA	8.07148e-05	207	ACGAAGAG	6.87812e-06	207	AAGAGGAA	1.05905e-05	207	AGAAACAG	5.37805e-06	207	AGACGGAG	5.90204e-05	207	AGAAAAAA	0.00133286	207	AAGAGAAG	9.97878e-06	207	ACAAAAAT	1.49398e-05	207	AGAAGGCA	2.53665e-05		207	GGGAGAGG	5.15685e-05	207	GGGGGGGG	0.0990542	207	GGGGAAGA	2.16333e-05	207	GGGGAAAG	0.00230527	207	GGGGAAGA
					208	AACAGGGG	7.17044e-05	208	AGACAAAG	3.22859e-05	208	ACGGAAAA	1.37562e-05	208	AAGAGGAG	1.05905e-05	208	AGAAAGAA	4.30244e-05	208	AGACGGGG	0.000101178	208	AGAAAAAG	0.000353615	208	AAGAGAGG	6.65252e-06	208	ACAAAAGG	1.99197e-05	208	AGAAGGCG	1.52199e-05		208	GGGAGGAA	0.000128921				208	GGGGAAGG	6.48999e-05	208	GGGGAAGG	0.000129598	208	GGGGAAGG
					209	AACCAAAA	2.15113e-05	209	AGACAAGG	8.07148e-06	209	ACGGAAAT	6.87812e-06	209	AAGAGGAT	7.06035e-06	209	AGAAAGAC	5.37805e-06	209	AGAGAAAA	0.000269808	209	AGAAAACA	3.88588e-06	209	AAGAGGAA	2.66101e-05	209	ACAAACAA	4.97993e-06	209	AGAAGGGA	2.53665e-05		209	GGGAGGAG	0.000519983				209	GGGGAGAA	5.40833e-05	209	GGGGAGAA	0.000145307	209	GGGGAGAA
					210	AACGGGAA	7.17044e-06	210	AGACAGGG	2.42144e-05	210	ACGGGGGG	1.03172e-05	210	AAGAGGCG	3.53018e-06	210	AGAAAGAG	0.000322683	210	AGAGAAAG	8.43149e-06	210	AGAAAAGA	3.88588e-06	210	AAGAGGAG	6.65252e-05	210	ACAAACAG	2.98796e-05	210	AGAAGGGG	0.000700117		210	GGGAGGGG	0.000528578				210	GGGGAGAG	0.000432666	210	GGGGAGAG	0.000380939	210	GGGGAGAG
					211	AACGGGCA	3.58522e-06	211	AGACGAAA	1.6143e-05	211	ACTAGGGG	3.43906e-06	211	AAGAGGGG	3.53018e-05	211	AGAAAGCA	5.37805e-06	211	AGAGAGGG	6.74519e-05	211	AGAAAAGG	9.32611e-05	211	AAGAGGCA	6.65252e-06	211	ACAAAGAG	3.98394e-05	211	AGAAGTAA	5.07331e-06		211	GGGGAAAA	0.00700473				211	GGGGAGGA	1.08167e-05	211	GGGGAGGG	7.06897e-05	211	GGGGAGGG
					212	AACGGGGG	1.79261e-05	212	AGACGAAG	8.07148e-06	212	AGAAAAAA	0.00128277	212	AAGCAAAA	3.53018e-06	212	AGAAAGCG	2.15122e-05	212	AGAGCAAA	8.43149e-06	212	AGAAAATA	1.16576e-05	212	AAGAGGCG	1.99576e-05	212	ACAAAGGG	0.000189237	212	AGACAAAG	5.07331e-06		212	GGGGAAAG	0.00209282				212	GGGGAGGG	0.000447089	212	GGGGGAAA	0.00564732	212	GGGGGAAA
					213	AACTAGTG	3.58522e-06	213	AGACGAGA	8.07148e-06	213	AGAAAAAG	0.000495225	213	AAGCAGAG	1.05905e-05	213	AGAAAGGA	2.68903e-05	213	AGAGCAAG	8.43149e-06	213	AGAAACAA	7.77176e-06	213	AAGAGGGG	0.00015966	213	ACAAAGGT	1.49398e-05	213	AGACCAAA	5.07331e-06		213	GGGGAAGA	2.14869e-05				213	GGGGGAAA	0.00557779	213	GGGGGAAG	0.00434349	213	GGGGGAAG
					214	AAGAAAAA	0.000172091	214	AGACGAGG	3.22859e-05	214	AGAAAACA	1.03172e-05	214	AAGCAGGG	3.53018e-06	214	AGAAAGGG	0.000510915	214	AGAGCGGG	5.05889e-05	214	AGAAAGAA	1.94294e-05	214	AAGCAAAA	6.65252e-06	214	ACAAAGTG	4.97993e-06	214	AGACGGAG	1.52199e-05		214	GGGGAAGG	0.00034379				214	GGGGGAAG	0.00245178	214	GGGGGAGA	7.85441e-06	214	GGGGGAGA
					215	AAGAAAAG	5.01931e-05	215	AGACGGAG	1.6143e-05	215	AGAAAAGA	3.43906e-06	215	AAGCGGCG	3.53018e-06	215	AGAACAAA	1.61342e-05	215	AGAGGAAA	0.00033726	215	AGAAAGAG	0.000279783	215	AAGCAAAG	9.97878e-06	215	ACAAATGG	4.97993e-06	215	AGACGGGG	3.04399e-05		215	GGGGAGAA	6.44607e-05				215	GGGGGAGA	1.44222e-05	215	GGGGGAGG	0.00131954	215	GGGGGAGG
					216	AAGAAAAT	3.58522e-06	216	AGACGGGG	0.000242144	216	AGAAAAGG	9.28547e-05	216	AAGCGGGG	3.53018e-06	216	AGAACAAG	5.37805e-06	216	AGAGGAAG	0.000185493	216	AGAAAGCA	7.77176e-06	216	AAGCAGGG	3.32626e-06	216	ACAAGACA	4.97993e-06	216	AGAGAAAA	0.000218152		216	GGGGAGAG	0.000378169				216	GGGGGAGG	0.000566072	216	GGGGGGAA	0.000530173	216	GGGGGGAA
					217	AAGAAAGG	1.07557e-05	217	AGAGAAAA	0.000129144	217	AGAAAATA	3.43906e-06	217	AAGGAAAA	0.000338897	217	AGAACGGG	1.61342e-05	217	AGAGGACA	1.6863e-05	217	AGAAAGCG	2.33153e-05	217	AAGCGGAG	9.97878e-06	217	ACAAGAGG	4.97993e-06	217	AGAGAAAG	2.53665e-05		217	GGGGAGGG	0.000154706				217	GGGGGGAA	0.000468722	217	GGGGGGAG	0.00448094	217	GGGGGGAG
					218	AAGAAAGT	3.58522e-06	218	AGAGAAAG	2.42144e-05	218	AGAAAGAA	1.03172e-05	218	AAGGAAAG	2.82414e-05	218	AGAAGAAA	0.000381842	218	AGAGGACG	8.43149e-06	218	AGAAAGGG	0.000882095	218	AAGGAAAA	0.000309342	218	ACAAGGAG	5.47792e-05	218	AGAGAAGG	2.02932e-05		218	GGGGGAAA	0.0031156				218	GGGGGGAG	0.00560303	218	GGGGGGGA	5.89081e-05	218	GGGGGGGA
					219	AAGAAATA	3.58522e-06	219	AGAGAAGG	1.6143e-05	219	AGAAAGAG	0.000240734	219	AAGGAACG	3.53018e-06	219	AGAAGAAC	5.37805e-06	219	AGAGGAGG	3.3726e-05	219	AGAAAGTG	3.88588e-06	219	AAGGAAAG	4.98939e-05	219	ACAAGGAT	4.97993e-06	219	AGAGAGCA	1.52199e-05		219	GGGGGAAG	0.00303825				219	GGGGGGGA	0.000126194	219	GGGGGGGG	0.0637346	219	GGGGGGGG
					220	AAGAACAA	1.79261e-05	220	AGAGAGAG	3.22859e-05	220	AGAAAGCA	6.87812e-06	220	AAGGAAGG	1.41207e-05	220	AGAAGAAG	0.00024739	220	AGAGGCAG	3.3726e-05	220	AGAACAAA	6.99458e-05	220	AAGGAACA	9.97878e-06	220	ACAAGGCG	4.97993e-06	220	AGAGAGGG	1.01466e-05		220	GGGGGAGA	1.28921e-05				220	GGGGGGGG	0.0461511
					221	AAGAAGAA	3.58522e-06	221	AGAGAGGG	4.03574e-05	221	AGAAAGCG	1.03172e-05	221	AAGGACAA	3.53018e-06	221	AGAAGAGG	6.99147e-05	221	AGAGGGAA	3.3726e-05	221	AGAACAAG	6.99458e-05	221	AAGGAACG	6.65252e-06	221	ACAAGGGA	1.49398e-05	221	AGAGCAAA	5.07331e-06		221	GGGGGAGG	0.000352385
					222	AAGAAGAG	2.86818e-05	222	AGAGCAAG	1.6143e-05	222	AGAAAGGA	1.37562e-05	222	AAGGAGAG	2.47112e-05	222	AGAAGCAA	5.37805e-06	222	AGAGGGAG	0.000109609	222	AGAACGAA	3.88588e-06	222	AAGGAAGG	1.3305e-05	222	ACAAGGGG	0.000114538	222	AGAGCGAG	5.07331e-06		222	GGGGGGAA	0.000253545
					223	AAGAAGCG	1.07557e-05	223	AGAGCGGG	4.03574e-05	223	AGAAAGGG	0.000870083	223	AAGGAGCA	3.53018e-06	223	AGAAGCAG	5.37805e-06	223	AGAGGGCG	4.21574e-05	223	AGAACGAG	1.94294e-05	223	AAGGACAA	1.99576e-05	223	ACACGGGG	4.97993e-06	223	AGAGGAAA	0.000116686		223	GGGGGGAG	0.00401375
					224	AAGAAGGG	0.000319084	224	AGAGGAAA	0.000193716	224	AGAAATAG	3.43906e-06	224	AAGGAGGG	1.76509e-05	224	AGAAGGAA	0.000102183	224	AGAGGGGC	1.6863e-05	224	AGAACGGG	6.99458e-05	224	AAGGACGG	6.65252e-06	224	ACAGAAAG	4.97993e-06	224	AGAGGAAG	8.62463e-05		224	GGGGGGGA	5.15685e-05
					225	AAGAATGG	7.17044e-06	225	AGAGGAAG	0.000129144	225	AGAACAAA	1.37562e-05	225	AAGGCAAA	3.53018e-06	225	AGAAGGAG	0.000580829	225	AGAGGGGG	5.05889e-05	225	AGAAGAAA	0.000275897	225	AAGGACTA	3.32626e-06	225	ACAGGAAA	4.97993e-06	225	AGAGGACA	1.01466e-05		225	GGGGGGGG	0.0599141
					226	AAGAGAAA	2.86818e-05	226	AGAGGACG	8.07148e-06	226	AGAACAAG	3.43906e-06	226	AAGGCAAG	7.06035e-06	226	AGAAGGCA	5.37805e-06	226	AGATAGGG	8.43149e-06	226	AGAAGAAG	0.000120462	226	AAGGAGAG	1.99576e-05	226	ACAGGAAG	4.97993e-06	226	AGAGGACG	1.01466e-05
					227	AAGAGAAG	1.07557e-05	227	AGAGGAGG	1.6143e-05	227	AGAACGGG	1.03172e-05	227	AAGGCGAG	3.53018e-06	227	AGAAGGCG	5.91586e-05	227	AGCAAAAA	0.000430006	227	AGAAGAAT	3.88588e-06	227	AAGGAGGA	3.32626e-06	227	ACAGGGAG	9.95986e-06	227	AGAGGAGG	2.53665e-05
					228	AAGAGGAG	2.86818e-05	228	AGAGGCAA	8.07148e-06	228	AGAAGAAA	0.000230417	228	AAGGCGGG	1.76509e-05	228	AGAAGGGA	2.68903e-05	228	AGCAAAAG	6.74519e-05	228	AGAAGACG	3.88588e-06	228	AAGGAGGG	7.31777e-05	228	ACAGGGGG	9.95986e-06	228	AGAGGCAA	5.07331e-06
					229	AAGAGGCG	7.17044e-06	229	AGAGGCAG	8.07148e-06	229	AGAAGAAG	0.000168514	229	AAGGGAAA	7.06035e-05	229	AGAAGGGG	0.000258146	229	AGCAAAGG	2.52945e-05	229	AGAAGAGA	1.16576e-05	229	AAGGAGTG	3.32626e-06	229	ACATGGGG	4.97993e-06	229	AGAGGCAG	1.52199e-05
					230	AAGAGGGG	0.000146994	230	AGAGGCGG	1.6143e-05	230	AGAAGACG	1.37562e-05	230	AAGGGAAG	2.11811e-05	230	AGAATAAA	1.07561e-05	230	AGCAAGAA	1.6863e-05	230	AGAAGAGG	8.54893e-05	230	AAGGCAAG	3.32626e-06	230	ACCAGGGG	4.97993e-06	230	AGAGGGAA	2.02932e-05
					231	AAGCAAAA	1.07557e-05	231	AGAGGGAA	8.07148e-06	231	AGAAGAGG	5.8464e-05	231	AAGGGACA	7.06035e-06	231	AGAATGAA	5.37805e-06	231	AGCAAGAG	3.3726e-05	231	AGAAGCAG	1.55435e-05	231	AAGGCGGG	1.66313e-05	231	ACCTAGGG	4.97993e-06	231	AGAGGGAG	0.000258739
					232	AAGCAAAG	3.58522e-06	232	AGAGGGAG	0.000226001	232	AGAAGCAA	3.43906e-06	232	AAGGGAGG	3.53018e-06	232	AGACAAAA	5.37805e-06	232	AGCAAGCG	8.43149e-06	232	AGAAGCGG	1.94294e-05	232	AAGGGAAA	2.32838e-05	232	ACGAAAAA	4.97993e-06	232	AGAGGGCA	1.52199e-05
					233	AAGCAGGG	1.07557e-05	233	AGAGGGCG	4.84289e-05	233	AGAAGCAG	1.37562e-05	233	AAGGGCAA	1.05905e-05	233	AGACAAAG	5.37805e-06	233	AGCAAGGG	9.27464e-05	233	AGAAGGAA	7.38317e-05	233	AAGGGAAG	3.32626e-05	233	ACGAAAAG	4.97993e-06	233	AGAGGGCG	2.53665e-05
					234	AAGCGGGG	7.17044e-06	234	AGAGGGGA	8.07148e-06	234	AGAAGCGG	6.87812e-06	234	AAGGGCAG	7.06035e-06	234	AGACAGCA	5.37805e-06	234	AGCAAGTG	8.43149e-06	234	AGAAGGAG	0.000854893	234	AAGGGACG	3.32626e-06	234	ACGGAAAA	9.95986e-06	234	AGAGGGGA	1.01466e-05
					235	AAGGAAAA	0.000146994	235	AGAGGGGG	0.000169501	235	AGAAGGAA	3.43906e-05	235	AAGGGGAG	4.23621e-05	235	AGACGGAG	5.37805e-06	235	AGCACAAA	8.43149e-06	235	AGAAGGCA	3.88588e-06	235	AAGGGAGG	6.65252e-06	235	ACGGAAAG	9.95986e-06	235	AGAGGGGG	8.62463e-05
					236	AAGGAAAG	4.30226e-05	236	AGATGGAG	1.6143e-05	236	AGAAGGAG	0.000381736	236	AAGGGGCG	3.53018e-06	236	AGACGGGA	5.37805e-06	236	AGCACGGG	8.43149e-06	236	AGAAGGCG	2.72012e-05	236	AAGGGCAA	1.99576e-05	236	ACGGAAGG	4.97993e-06	236	AGCAAAAA	0.000268885
					237	AAGGAAGG	4.66078e-05	237	AGCAAAAA	0.000266359	237	AGAAGGCA	3.43906e-06	237	AAGGGGGA	1.05905e-05	237	AGACGGGG	5.37805e-06	237	AGCAGAAA	8.43149e-05	237	AGAAGGGA	3.88588e-06	237	AAGGGCAG	3.32626e-06	237	ACGGGAAA	1.49398e-05	237	AGCAAAAG	3.04399e-05
					238	AAGGACAG	3.58522e-06	238	AGCAAAAG	0.000113001	238	AGAAGGCG	5.5025e-05	238	AAGGGGGG	3.17716e-05	238	AGAGAAAA	0.000683012	238	AGCAGAAG	4.21574e-05	238	AGAAGGGG	0.000349729	238	AAGGGCGG	6.65252e-06	238	ACGGGAAG	9.95986e-06	238	AGCAAACA	1.01466e-05
					239	AAGGAGAG	1.07557e-05	239	AGCAAAAT	8.07148e-06	239	AGAAGGGA	3.43906e-06	239	AAGGTAAA	3.53018e-06	239	AGAGAAAG	0.000129073	239	AGCAGAGA	8.43149e-06	239	AGACAAAA	3.49729e-05	239	AAGGGGAA	9.97878e-06	239	ACGGGAAT	4.97993e-06	239	AGCAAAGG	5.07331e-06
					240	AAGGAGGG	5.37783e-05	240	AGCAAAGG	0.000104929	240	AGAAGGGG	0.00036798	240	AATAAAAA	3.53018e-05	240	AGAGAACA	5.37805e-06	240	AGCAGAGG	8.43149e-06	240	AGACAAAG	6.21741e-05	240	AAGGGGAG	6.31989e-05	240	ACGGGCAG	1.49398e-05	240	AGCAAGAG	3.04399e-05
					241	AAGGCAAA	1.79261e-05	241	AGCAAGAA	2.42144e-05	241	AGAAGTAG	3.43906e-06	241	AATAAAAG	2.11811e-05	241	AGAGAAGG	8.06708e-05	241	AGCAGGAA	5.90204e-05	241	AGACGAAG	7.77176e-06	241	AAGGGGCG	1.99576e-05	241	ACGGGGAG	9.95986e-06	241	AGCAAGGG	2.53665e-05
					242	AAGGCAAG	7.17044e-06	242	AGCAAGAG	8.07148e-06	242	AGAATGGG	3.43906e-06	242	AATAAAAT	3.53018e-06	242	AGAGACAA	2.68903e-05	242	AGCAGGAG	0.000185493	242	AGACGAGG	7.77176e-06	242	AAGGGGGA	3.32626e-06	242	ACGGGGGG	9.95986e-06	242	AGCACGGG	5.07331e-06
					243	AAGGCGAG	3.58522e-06	243	AGCAAGCG	2.42144e-05	243	AGACAAAA	1.71953e-05	243	AATAAAGG	1.05905e-05	243	AGAGACAG	5.37805e-06	243	AGCAGGCG	8.43149e-06	243	AGACGGAA	3.88588e-06	243	AAGGGGGG	4.65676e-05	243	AGAAAAAA	0.000866508	243	AGCAGAAA	5.07331e-06
					244	AAGGCGGG	3.58522e-06	244	AGCAAGGG	9.68578e-05	244	AGACAGAG	6.87812e-06	244	AATAAGAG	2.11811e-05	244	AGAGAGAA	1.61342e-05	244	AGCAGGGG	0.000118041	244	AGACGGAG	7.77176e-06	244	AAGTAAAG	3.32626e-06	244	AGAAAAAG	0.000428274	244	AGCAGGAG	3.55132e-05
					245	AAGGCGTG	3.58522e-06	245	AGCAGAAA	4.03574e-05	245	AGACGAAG	6.87812e-06	245	AATAAGGG	0.00019769	245	AGAGAGAG	5.37805e-05	245	AGCAGGTG	8.43149e-06	245	AGACGGGG	1.94294e-05	245	AATAAAAA	9.97878e-06	245	AGAAAAAT	9.95986e-06	245	AGCAGGGG	6.5953e-05
					246	AAGGGAAA	4.66078e-05	246	AGCAGAAG	7.26433e-05	246	AGACGAGG	3.43906e-06	246	AATAAGGT	7.06035e-06	246	AGAGAGGA	5.37805e-06	246	AGCATAAA	8.43149e-06	246	AGAGAAAA	0.000326414	246	AATAAAAG	9.97878e-06	246	AGAAAACA	9.95986e-06	246	AGCCAAAA	5.07331e-06
					247	AAGGGAAG	2.15113e-05	247	AGCAGAGG	8.07148e-06	247	AGACGGAA	1.71953e-05	247	AATAAGTG	7.06035e-06	247	AGAGAGGG	7.52927e-05	247	AGCCAAAG	8.43149e-06	247	AGAGAAAG	1.94294e-05	247	AATAAAGG	6.65252e-06	247	AGAAAACG	3.48595e-05	247	AGCGAAAA	4.56598e-05
					248	AAGGGACG	7.17044e-06	248	AGCAGGAA	4.84289e-05	248	AGACGGAG	1.03172e-05	248	AATAATAA	3.53018e-06	248	AGAGCAAA	3.22683e-05	248	AGCCAGGG	8.43149e-06	248	AGAGAAAT	3.88588e-06	248	AATAACAG	3.32626e-06	248	AGAAAAGG	4.97993e-05	248	AGCGAGGG	1.01466e-05
					249	AAGGGAGG	2.50965e-05	249	AGCAGGAG	6.45718e-05	249	AGACGGGA	3.43906e-06	249	AATAATGG	7.06035e-06	249	AGAGCAAG	1.61342e-05	249	AGCGAAAA	1.6863e-05	249	AGAGAAGG	3.88588e-06	249	AATAAGAG	1.3305e-05	249	AGAAAATA	4.97993e-06	249	AGCGGAAA	3.04399e-05
					250	AAGGGCAG	3.58522e-06	250	AGCAGGCG	1.6143e-05	250	AGACGGGG	3.43906e-05	250	AATAATGT	3.53018e-06	250	AGAGCGAG	1.61342e-05	250	AGCGACAA	1.6863e-05	250	AGAGAGAG	7.77176e-06	250	AATAAGGG	3.99151e-05	250	AGAAACAA	4.97993e-06	250	AGCGGAAG	2.02932e-05
					251	AAGGGCGG	3.58522e-06	251	AGCAGGGA	8.07148e-06	251	AGAGAAAA	0.000192587	251	AATACGAG	3.53018e-06	251	AGAGCGGG	4.30244e-05	251	AGCGAGAG	8.43149e-06	251	AGAGAGGG	3.88588e-05	251	AATAGAAG	3.32626e-06	251	AGAAACAG	4.97993e-06	251	AGCGGAGG	5.07331e-06
					252	AAGGGGAA	1.07557e-05	252	AGCAGGGG	0.000129144	252	AGAGAAAG	4.47078e-05	252	AATAGAAA	1.05905e-05	252	AGAGGAAA	0.00063461	252	AGCGAGCG	8.43149e-06	252	AGAGCAAA	1.16576e-05	252	AATAGGAG	3.32626e-06	252	AGAAAGAA	9.95986e-06	252	AGCGGCAG	5.07331e-06
					253	AAGGGGAG	5.73635e-05	253	AGCCAAAA	8.07148e-06	253	AGAGAACG	3.43906e-06	253	AATAGGAA	3.53018e-06	253	AGAGGAAG	0.000360329	253	AGCGAGGG	8.43149e-06	253	AGAGCAAG	2.72012e-05	253	AATAGGGG	6.65252e-06	253	AGAAAGAG	0.000214137	253	AGCGGGAA	1.52199e-05
					254	AAGGGGCG	1.79261e-05	254	AGCGAAAA	6.45718e-05	254	AGAGAAGG	6.87812e-06	254	AATAGGAG	7.06035e-06	254	AGAGGAAT	5.37805e-06	254	AGCGCGGG	1.6863e-05	254	AGAGCGAG	7.77176e-06	254	AATGGGGG	6.65252e-06	254	AGAAAGCG	4.97993e-06	254	AGCGGGAG	0.000116686
					255	AAGGGGGG	0.000146994	255	AGCGAAAG	8.07148e-06	255	AGAGAGAG	1.71953e-05	255	AATAGGGA	3.53018e-06	255	AGAGGACA	1.61342e-05	255	AGCGGAAA	0.000109609	255	AGAGCGGG	1.55435e-05	255	ACAAAAAA	9.31353e-05	255	AGAAAGGG	0.00074699	255	AGCGGGCG	5.07331e-06
					256	AAGGTAAA	3.58522e-06	256	AGCGACAA	8.07148e-06	256	AGAGAGGA	3.43906e-06	256	AATAGGGG	3.17716e-05	256	AGAGGACG	3.22683e-05	256	AGCGGAAG	5.90204e-05	256	AGAGGAAA	0.000272012	256	ACAAAAAG	0.000123072	256	AGAAAGTG	4.97993e-06	256	AGCGGGGG	2.02932e-05
					257	AAGGTGCA	3.58522e-06	257	AGCGAGAA	3.22859e-05	257	AGAGAGGG	5.8464e-05	257	AATAGTAG	3.53018e-06	257	AGAGGAGG	8.60488e-05	257	AGCGGAGG	8.43149e-06	257	AGAGGAAG	0.000139892	257	ACAAAAAT	2.99363e-05	257	AGAAATAG	9.95986e-06	257	AGGAAAAA	0.000517478
					258	AATAAAAA	3.94374e-05	258	AGCGAGGG	4.03574e-05	258	AGAGCAAA	3.43906e-06	258	AATATGGG	1.05905e-05	258	AGAGGCAA	5.37805e-06	258	AGCGGCGG	8.43149e-06	258	AGAGGACG	2.33153e-05	258	ACAAAACA	1.3305e-05	258	AGAACAAA	4.97993e-06	258	AGGAAAAG	6.08797e-05
					259	AATAAAAG	2.15113e-05	259	AGCGCAAA	8.07148e-06	259	AGAGCGAA	3.43906e-06	259	AATCAGGG	3.53018e-06	259	AGAGGCAG	2.15122e-05	259	AGCGGGAA	8.43149e-06	259	AGAGGAGG	1.16576e-05	259	ACAAAACG	6.65252e-06	259	AGAACGGG	1.49398e-05	259	AGGAAACA	5.07331e-06
					260	AATAAAGG	1.43409e-05	260	AGCGGAAA	8.87863e-05	260	AGAGCGGG	2.06344e-05	260	AATCGGGG	3.53018e-06	260	AGAGGCGG	5.37805e-06	260	AGCGGGAG	9.27464e-05	260	AGAGGCAG	3.88588e-06	260	ACAAAAGG	2.99363e-05	260	AGAAGAAA	0.000278876	260	AGGAAAGG	5.07331e-06
					261	AATAAATA	3.58522e-06	261	AGCGGAAG	0.000129144	261	AGAGGAAA	0.000223539	261	AATGGAAG	3.53018e-06	261	AGAGGCTA	5.37805e-06	261	AGCGGGGG	0.000109609	261	AGAGGCGA	3.88588e-06	261	ACAAACAA	3.32626e-06	261	AGAAGAAG	0.000149398	261	AGGAACAA	5.07331e-06
					262	AATAACTG	3.58522e-06	262	AGCGGACA	8.07148e-06	262	AGAGGAAG	7.22203e-05	262	AATGGGGG	3.53018e-06	262	AGAGGGAA	0.000161342	262	AGCTGAAG	8.43149e-06	262	AGAGGCGG	3.88588e-06	262	ACAAACAG	2.32838e-05	262	AGAAGACA	1.99197e-05	262	AGGAACAG	1.01466e-05
					263	AATAAGAG	1.07557e-05	263	AGCGGAGG	8.07148e-06	263	AGAGGAGA	2.40734e-05	263	AATTAAAA	3.53018e-06	263	AGAGGGAG	0.000435622	263	AGCTGGAG	8.43149e-06	263	AGAGGGAA	3.88588e-06	263	ACAAACAT	9.97878e-06	263	AGAAGACG	4.97993e-06	263	AGGAAGAG	8.62463e-05
					264	AATAAGCG	3.58522e-06	264	AGCGGCGG	8.07148e-06	264	AGAGGAGG	1.37562e-05	264	AATTAGAG	3.53018e-06	264	AGAGGGCA	3.22683e-05	264	AGGAAAAA	0.000413143	264	AGAGGGAG	6.21741e-05	264	ACAAACCA	3.32626e-06	264	AGAAGAGG	4.48194e-05	264	AGGAAGGG	9.63929e-05
					265	AATAAGGG	0.000204357	265	AGCGGGAA	0.000104929	265	AGAGGCAG	1.37562e-05	265	AATTAGGG	1.05905e-05	265	AGAGGGCG	9.68049e-05	265	AGGAAAAG	6.74519e-05	265	AGAGGGCA	1.55435e-05	265	ACAAACGG	9.97878e-06	265	AGAAGCAG	9.95986e-06	265	AGGACAAA	2.53665e-05
					266	AATAAGTG	1.07557e-05	266	AGCGGGAG	0.000104929	266	AGAGGCGG	3.43906e-06	266	AATTATGT	3.53018e-06	266	AGAGGGGA	1.07561e-05	266	AGGAAACG	5.90204e-05	266	AGAGGGCG	7.77176e-06	266	ACAAAGAG	4.98939e-05	266	AGAAGCGG	4.97993e-06	266	AGGACAAG	5.07331e-06
					267	AATAATAG	3.58522e-06	267	AGCGGGCA	4.03574e-05	267	AGAGGGAG	7.22203e-05	267	ACAAAAAA	0.00020122	267	AGAGGGGG	0.000279659	267	AGGAAAGA	8.43149e-06	267	AGAGGGGA	3.88588e-06	267	ACAAAGCG	3.32626e-06	267	AGAAGGAA	7.4699e-05	267	AGGACGGG	1.52199e-05
					268	AATAATGG	3.58522e-06	268	AGCGGGCG	1.6143e-05	268	AGAGGGCG	2.06344e-05	268	ACAAAAAG	0.000187099	268	AGAGGTAG	5.37805e-06	268	AGGAAAGG	8.43149e-05	268	AGAGGGGG	6.99458e-05	268	ACAAAGGG	0.000262774	268	AGAAGGAC	4.97993e-06	268	AGGAGAAA	0.000147126
					269	AATAGAAA	1.07557e-05	269	AGCGGGGA	8.07148e-06	269	AGAGGGGG	7.56594e-05	269	ACAAAAAT	3.53018e-06	269	AGATGGCG	5.37805e-06	269	AGGAAATA	8.43149e-06	269	AGAGTGAG	3.88588e-06	269	ACAAAGGT	9.97878e-06	269	AGAAGGAG	0.000468114	269	AGGAGAAG	7.60996e-05
					270	AATAGAAG	3.58522e-06	270	AGCGGGGG	0.000209859	270	AGAGTAAA	3.43906e-06	270	ACAAAACA	3.53018e-06	270	AGCAAAAA	0.000403354	270	AGGAAGAA	2.52945e-05	270	AGCAAAAA	0.000446876	270	ACAACAAA	3.32626e-06	270	AGAAGGGA	9.95986e-06	270	AGGAGACG	1.01466e-05
					271	AATAGGAG	1.07557e-05	271	AGCTAAAA	8.07148e-06	271	AGCAAAAA	0.000240734	271	ACAAAACG	1.05905e-05	271	AGCAAAAG	2.15122e-05	271	AGGAAGAG	8.43149e-05	271	AGCAAAAG	3.1087e-05	271	ACAACAAG	6.65252e-06	271	AGAAGGGG	0.000667311	271	AGGAGAGG	1.52199e-05
					272	AATAGGGG	6.09487e-05	272	AGCTGAAG	8.07148e-06	272	AGCAAAAG	2.75125e-05	272	ACAAAAGG	2.82414e-05	272	AGCAAACA	5.37805e-06	272	AGGAAGGG	0.000278239	272	AGCAAGGG	7.77176e-06	272	ACAACCAG	3.32626e-06	272	AGAATGAG	4.97993e-06	272	AGGAGCAG	5.07331e-06
					273	AATATAAA	3.58522e-06	273	AGGAAAAA	0.000298645	273	AGCAAAGG	2.06344e-05	273	ACAAAAGT	3.53018e-06	273	AGCAGAAG	5.37805e-06	273	AGGACAAA	1.6863e-05	273	AGCACAAA	1.16576e-05	273	ACAACTAG	3.32626e-06	273	AGACAAAA	1.49398e-05	273	AGGAGGAA	2.02932e-05
					274	AATATGGG	1.43409e-05	274	AGGAAAAG	0.000113001	274	AGCAAGAG	6.87812e-06	274	ACAAACAA	7.06035e-06	274	AGCAGGAG	1.07561e-05	274	AGGACACG	8.43149e-06	274	AGCAGAAA	3.88588e-06	274	ACAAGAAA	1.66313e-05	274	AGACAAAG	9.95986e-06	274	AGGAGGAG	7.10263e-05
					275	AATGGGGG	3.58522e-06	275	AGGAAAAT	8.07148e-06	275	AGCAAGGG	1.03172e-05	275	ACAAACAG	2.82414e-05	275	AGCCAAAA	1.07561e-05	275	AGGACGAG	8.43149e-06	275	AGCAGAGG	1.55435e-05	275	ACAAGAAG	6.65252e-06	275	AGACAGCG	9.95986e-06	275	AGGAGGCG	1.01466e-05
					276	AATTAAAG	3.58522e-06	276	AGGAAAGG	4.03574e-05	276	AGCAAGTG	3.43906e-06	276	ACAAACGG	1.05905e-05	276	AGCGAAAA	1.61342e-05	276	AGGACGGG	5.90204e-05	276	AGCAGGAA	1.55435e-05	276	ACAAGAGG	9.97878e-06	276	AGACGAAG	1.49398e-05	276	AGGAGGGG	1.52199e-05
					277	AATTAGGG	7.17044e-06	277	AGGAAGAA	8.07148e-06	277	AGCACAAA	6.87812e-06	277	ACAAAGAA	3.53018e-06	277	AGCGAGGG	2.68903e-05	277	AGGAGAAA	7.58834e-05	277	AGCAGGAG	2.72012e-05	277	ACAAGCAG	3.32626e-06	277	AGACGAGG	4.97993e-06	277	AGGCAAAA	3.04399e-05
					278	ACAAAAAA	7.88748e-05	278	AGGAAGAG	4.03574e-05	278	AGCAGAAA	3.09516e-05	278	ACAAAGAG	3.88319e-05	278	AGCGCAAA	5.37805e-06	278	AGGAGAAG	8.43149e-05	278	AGCAGGCA	3.88588e-06	278	ACAAGCGG	6.65252e-06	278	AGACGGAG	1.99197e-05	278	AGGCAAAG	1.01466e-05
					279	ACAAAAAG	0.000136238	279	AGGAAGGG	4.84289e-05	279	AGCAGGAA	6.87812e-06	279	ACAAAGGG	0.00039891	279	AGCGGAAA	2.68903e-05	279	AGGAGACG	2.52945e-05	279	AGCAGGGG	1.16576e-05	279	ACAAGGAG	4.32414e-05	279	AGACGGGG	0.000149398	279	AGGCAGGG	2.02932e-05
					280	ACAAAAAT	7.17044e-06	280	AGGACAAA	8.07148e-06	280	AGCAGGAG	1.03172e-05	280	ACAAATAG	3.53018e-06	280	AGCGGAAG	1.07561e-05	280	AGGAGAGG	1.6863e-05	280	AGCCAAAA	1.16576e-05	280	ACAAGGCG	9.97878e-06	280	AGACGGTG	4.97993e-06	280	AGGCCAGG	5.07331e-06
					281	ACAAAACA	3.58522e-06	281	AGGACGAA	8.07148e-06	281	AGCAGGGG	1.71953e-05	281	ACAACAAA	4.58923e-05	281	AGCGGGAA	5.37805e-06	281	AGGAGCAG	6.74519e-05	281	AGCCAGGG	3.88588e-06	281	ACAAGGGG	0.00010644	281	AGAGAAAA	0.000164338	281	AGGCGAAG	1.52199e-05
					282	ACAAAACG	1.07557e-05	282	AGGACGGG	0.000145287	282	AGCGAAAA	2.06344e-05	282	ACAACAAG	1.41207e-05	282	AGCGGGAG	5.37805e-06	282	AGGAGCGG	3.3726e-05	282	AGCCGACA	3.88588e-06	282	ACACAAAA	6.65252e-06	282	AGAGAAAG	1.99197e-05	282	AGGCGAGG	5.07331e-06
					283	ACAAAAGG	3.94374e-05	283	AGGAGAAA	4.84289e-05	283	AGCGAAGG	3.43906e-05	283	ACAACGGG	7.06035e-06	283	AGCGGGGG	5.37805e-06	283	AGGAGGAG	0.000143335	283	AGCGAAAA	3.1087e-05	283	ACACAACG	6.65252e-06	283	AGAGAAGG	1.49398e-05	283	AGGCGGAA	2.02932e-05
					284	ACAAACAG	2.50965e-05	284	AGGAGAAG	3.22859e-05	284	AGCGAGGG	6.87812e-06	284	ACAAGAAA	4.94225e-05	284	AGCTCCTA	5.37805e-06	284	AGGAGGCA	2.52945e-05	284	AGCGAAAG	7.77176e-06	284	ACACAAGG	3.32626e-06	284	AGAGAGAA	4.97993e-06	284	AGGCGGAG	1.01466e-05
					285	ACAAACGG	3.58522e-06	285	AGGAGAGG	4.84289e-05	285	AGCGGAAA	4.47078e-05	285	ACAAGAAG	1.41207e-05	285	AGGAAAAA	0.000935781	285	AGGAGGCG	1.6863e-05	285	AGCGAAGG	7.77176e-06	285	ACACGAAG	6.65252e-06	285	AGAGAGAG	1.99197e-05	285	AGGCGGGG	1.52199e-05
					286	ACAAAGAG	1.79261e-05	286	AGGAGGAA	3.22859e-05	286	AGCGGAAG	3.09516e-05	286	ACAAGGAA	2.47112e-05	286	AGGAAAAG	0.000123695	286	AGGAGGGA	2.52945e-05	286	AGCGAGAA	3.88588e-06	286	ACACGGAG	3.32626e-06	286	AGAGAGGG	2.48997e-05	286	AGGGAAAA	0.000476891
					287	ACAAAGCG	1.79261e-05	287	AGGAGGAG	6.45718e-05	287	AGCGGGAG	6.87812e-06	287	ACAAGGAG	3.53018e-05	287	AGGAAAGG	3.76464e-05	287	AGGAGGGG	2.52945e-05	287	AGCGGAAA	1.55435e-05	287	ACAGAAAA	6.65252e-06	287	AGAGCGAG	4.97993e-06	287	AGGGAAAG	3.55132e-05
					288	ACAAAGGG	0.000290403	288	AGGAGGGG	7.26433e-05	288	AGCGGGGG	3.78297e-05	288	ACAAGGCG	3.53018e-06	288	AGGAAATG	5.37805e-06	288	AGGCAAAA	0.000134904	288	AGCGGAAG	3.88588e-06	288	ACAGAAAT	6.65252e-06	288	AGAGGAAA	0.000234057	288	AGGGAACA	5.07331e-06
					289	ACAAAGGT	2.86818e-05	289	AGGATGAG	1.6143e-05	289	AGGAAAAA	0.000564006	289	ACAAGGGG	4.23621e-05	289	AGGAAGAA	5.37805e-06	289	AGGCAAAG	6.74519e-05	289	AGCGGAAT	7.77176e-06	289	ACAGACGG	3.32626e-06	289	AGAGGAAG	0.000189237	289	AGGGACAA	5.07331e-06
					290	ACAAAGTG	3.58522e-06	290	AGGCAAAA	0.000177573	290	AGGAAAAG	0.000123806	290	ACAAGGGT	3.53018e-06	290	AGGAAGAG	6.45366e-05	290	AGGCACAA	2.52945e-05	290	AGCGGAGG	2.72012e-05	290	ACAGAGGG	6.65252e-06	290	AGAGGAAT	4.97993e-06	290	AGGGAGAG	2.02932e-05
					291	ACAAATGG	3.58522e-06	291	AGGCAAAG	8.07148e-06	291	AGGAAAGA	3.43906e-06	291	ACAAGGTG	3.53018e-06	291	AGGAAGGG	3.76464e-05	291	AGGCAGAA	3.3726e-05	291	AGCGGGAG	3.49729e-05	291	ACAGGAAA	1.3305e-05	291	AGAGGACA	4.97993e-06	291	AGGGAGGG	5.07331e-06
					292	ACAACAAA	7.17044e-06	292	AGGCAGAG	8.07148e-06	292	AGGAAAGG	1.03172e-05	292	ACACAAAA	7.06035e-06	292	AGGACAAA	3.76464e-05	292	AGGCAGAG	2.52945e-05	292	AGCGGGCA	1.16576e-05	292	ACAGGAAG	6.65252e-06	292	AGAGGAGA	1.49398e-05	292	AGGGCAAA	3.55132e-05
					293	ACAACCAG	3.58522e-06	293	AGGCAGGG	2.42144e-05	293	AGGAAGAA	1.37562e-05	293	ACACAAAG	7.06035e-06	293	AGGACAAG	2.68903e-05	293	AGGCAGCG	8.43149e-06	293	AGCGGGGA	3.88588e-06	293	ACAGGACG	6.65252e-06	293	AGAGGAGG	1.49398e-05	293	AGGGCAAG	5.07331e-06
					294	ACAAGAAA	2.50965e-05	294	AGGCATAG	2.42144e-05	294	AGGAAGAG	3.09516e-05	294	ACAGAAAA	7.06035e-06	294	AGGACACA	1.07561e-05	294	AGGCAGGG	6.74519e-05	294	AGCGGGGG	2.33153e-05	294	ACAGGAGG	3.32626e-06	294	AGAGGCAA	2.48997e-05	294	AGGGCGAG	1.52199e-05
					295	ACAAGAAG	7.17044e-06	295	AGGCCAAG	1.6143e-05	295	AGGAAGGG	0.000165075	295	ACAGGAAA	3.53018e-06	295	AGGACGAG	1.61342e-05	295	AGGCCGAC	2.52945e-05	295	AGCTAAGG	3.88588e-06	295	ACAGGGAA	3.32626e-06	295	AGAGGCAG	1.99197e-05	295	AGGGCGGA	5.07331e-06
					296	ACAAGAGG	1.07557e-05	296	AGGCCGAG	8.07148e-06	296	AGGACAAA	2.06344e-05	296	ACAGGAGG	3.53018e-06	296	AGGACGGG	1.61342e-05	296	AGGCCGGG	8.43149e-06	296	AGGAAAAA	0.000454648	296	ACAGGGAG	1.3305e-05	296	AGAGGGAA	6.9719e-05	296	AGGGGAAA	0.000142053
					297	ACAAGCAG	3.58522e-06	297	AGGCCGGG	8.07148e-06	297	AGGACAAG	1.37562e-05	297	ACAGGGAA	3.53018e-06	297	AGGAGAAA	7.52927e-05	297	AGGCGAAA	4.21574e-05	297	AGGAAAAG	0.000128234	297	ACAGGGGG	3.32626e-06	297	AGAGGGAG	0.000179278	297	AGGGGAAG	8.11729e-05
					298	ACAAGGAG	5.73635e-05	298	AGGCGAAA	6.45718e-05	298	AGGACAGG	1.71953e-05	298	ACAGGGAG	3.53018e-05	298	AGGAGAAG	6.45366e-05	298	AGGCGAAG	2.52945e-05	298	AGGAAAAT	3.88588e-06	298	ACAGGGGT	3.32626e-06	298	AGAGGGAT	9.95986e-06	298	AGGGGACG	1.01466e-05
					299	ACAAGGCG	7.17044e-06	299	AGGCGAAG	6.45718e-05	299	AGGACGAG	3.43906e-06	299	ACAGGGGG	7.06035e-06	299	AGGAGACG	5.37805e-06	299	AGGCGAGG	1.6863e-05	299	AGGAAACA	7.77176e-06	299	ACATAGGG	3.32626e-06	299	AGAGGGCA	4.97993e-06	299	AGGGGCAA	3.04399e-05
					300	ACAAGGGG	0.000132653	300	AGGCGAGG	8.07148e-06	300	AGGACGGG	4.12687e-05	300	ACATAAAA	3.53018e-06	300	AGGAGAGA	5.37805e-06	300	AGGCGCAA	1.6863e-05	300	AGGAAAGG	3.88588e-06	300	ACCAAAAG	6.65252e-06	300	AGAGGGCG	1.99197e-05	300	AGGGGCAG	1.01466e-05
					301	ACACACAG	7.17044e-06	301	AGGCGCAG	8.07148e-06	301	AGGAGAAA	1.37562e-05	301	ACATAGGG	7.06035e-06	301	AGGAGCAA	5.37805e-06	301	AGGCGCGA	8.43149e-06	301	AGGAACAG	3.88588e-06	301	ACCAAACA	3.32626e-06	301	AGAGGGGC	9.95986e-06	301	AGGGGCGG	1.01466e-05
					302	ACACAGCG	3.58522e-06	302	AGGCGGAA	4.84289e-05	302	AGGAGAAG	1.03172e-05	302	ACCAAAAG	3.53018e-06	302	AGGAGCAG	1.07561e-05	302	AGGCGGAA	0.000118041	302	AGGAAGAG	4.66306e-05	302	ACCAGCAG	3.32626e-06	302	AGAGGGGG	0.000109558	302	AGGGGGAA	5.07331e-05
					303	ACACAGGG	7.17044e-06	303	AGGCGGAG	0.000113001	303	AGGAGAGG	3.43906e-06	303	ACCAAGGG	3.53018e-06	303	AGGAGGAA	1.07561e-05	303	AGGCGGAG	4.21574e-05	303	AGGAAGGG	4.27447e-05	303	ACGAAAAA	9.97878e-06	303	AGCAAAAA	0.000567712	303	AGGGGGAG	3.55132e-05
					304	ACACGGGG	7.17044e-06	304	AGGCGGCG	2.42144e-05	304	AGGAGGAA	1.37562e-05	304	ACCAGGAA	3.53018e-06	304	AGGAGGAC	5.37805e-06	304	AGGCGGCG	1.6863e-05	304	AGGACAAA	7.77176e-06	304	ACGAAAAG	6.65252e-06	304	AGCAAAAG	1.49398e-05	304	AGGGGGCA	5.07331e-06
					305	ACAGGAAA	3.58522e-06	305	AGGCGGGA	8.07148e-06	305	AGGAGGAG	5.15859e-05	305	ACCAGGGG	3.53018e-06	305	AGGAGGAG	3.76464e-05	305	AGGCGGGC	8.43149e-06	305	AGGACAAG	2.33153e-05	305	ACGAAGAG	6.65252e-06	305	AGCAAAGG	2.48997e-05	305	AGGGGGGG	0.00196337
					306	ACAGGAGG	3.58522e-06	306	AGGCGGGG	3.22859e-05	306	AGGAGGCG	3.43906e-06	306	ACGAAAAA	2.11811e-05	306	AGGAGGCA	1.07561e-05	306	AGGCGGGG	3.3726e-05	306	AGGACAGG	7.77176e-06	306	ACGAGGAG	3.32626e-06	306	AGCAAGAG	1.49398e-05	306	AGGGGTAG	5.07331e-06
					307	ACAGGGAG	4.30226e-05	307	AGGGAAAA	0.000104929	307	AGGAGGGA	1.37562e-05	307	ACGAAAAG	3.53018e-06	307	AGGAGGCG	5.37805e-06	307	AGGGAAAA	0.000236082	307	AGGACGAG	7.77176e-06	307	ACGAGGCA	3.32626e-06	307	AGCAAGGG	1.99197e-05	307	AGGTAGGG	5.07331e-06
					308	ACAGGGGG	4.66078e-05	308	AGGGAAAG	2.42144e-05	308	AGGAGGGG	2.40734e-05	308	ACGAAAAT	3.53018e-06	308	AGGAGGGG	1.07561e-05	308	AGGGAAAG	1.6863e-05	308	AGGACGGG	0.000120462	308	ACGCGGGG	3.32626e-06	308	AGCAGAAA	9.95986e-06	308	AGTAAAAA	5.07331e-06
					309	ACATAGCG	3.58522e-06	309	AGGGAGGG	2.42144e-05	309	AGGAGGTG	3.43906e-06	309	ACGAACAA	3.53018e-06	309	AGGCAAAA	5.37805e-05	309	AGGGACAG	1.6863e-05	309	AGGAGAAA	2.72012e-05	309	ACGGAAAA	6.65252e-06	309	AGCAGAAC	4.97993e-06	309	AGTAGGAG	5.07331e-06
					310	ACATAGGG	3.58522e-06	310	AGGGCAAA	3.22859e-05	310	AGGCAAAA	5.8464e-05	310	ACGAGAAA	3.53018e-06	310	AGGCAAAG	3.76464e-05	310	AGGGCAAG	8.43149e-06	310	AGGAGAAG	5.82882e-05	310	ACGGAAAG	6.65252e-06	310	AGCAGAAG	1.49398e-05	310	AGTGAAAA	5.07331e-06
					311	ACCAAAAG	1.43409e-05	311	AGGGCGGG	4.03574e-05	311	AGGCAAAG	1.37562e-05	311	ACGAGGAG	1.41207e-05	311	AGGCAGAG	2.15122e-05	311	AGGGCAGG	8.43149e-06	311	AGGAGGAA	2.72012e-05	311	ACGGAGAG	3.32626e-06	311	AGCAGAGG	9.95986e-06	311	AGTGGAAA	1.01466e-05
					312	ACCAAGGT	7.17044e-06	312	AGGGGAGG	8.07148e-06	312	AGGCAGAA	3.43906e-06	312	ACGGAAAA	1.76509e-05	312	AGGCAGGG	5.37805e-06	312	AGGGCGGG	8.43149e-06	312	AGGAGGAG	3.88588e-05	312	ACGGGAAG	3.32626e-06	312	AGCAGGAG	1.99197e-05	312	ATAAAAAA	1.01466e-05
					313	ACCAGGAG	3.58522e-06	313	AGGGGCAG	8.07148e-06	313	AGGCAGAG	2.06344e-05	313	ACGGCAAA	3.53018e-06	313	AGGCGAAA	1.61342e-05	313	AGGGGAAA	2.52945e-05	313	AGGAGGCA	3.88588e-06	313	ACGGGGAA	3.32626e-06	313	AGCAGGGA	9.95986e-06	313	ATAAAAAG	5.07331e-06
					314	ACGAAAAA	3.58522e-06	314	AGGGGGAA	8.07148e-06	314	AGGCAGCA	3.43906e-06	314	ACGGGCAG	3.53018e-06	314	AGGCGAAG	5.37805e-06	314	AGGGGGAG	2.52945e-05	314	AGGAGGCG	1.16576e-05	314	ACGGGGAG	6.65252e-06	314	AGCAGGGG	2.98796e-05	314	ATAAAGAG	5.07331e-06
					315	ACGAAAAG	3.58522e-06	315	AGGGGGAG	2.42144e-05	315	AGGCAGGG	6.87812e-06	315	AGAAAAAA	0.00080135	315	AGGCGGAA	1.07561e-05	315	AGGGGGGG	0.00286671	315	AGGAGGGG	1.55435e-05	315	ACGGGGCG	3.32626e-06	315	AGCGAAAA	6.9719e-05	315	ATAAAGGG	2.02932e-05
					316	ACGCGCAG	3.58522e-06	316	AGGGGGCG	8.07148e-06	316	AGGCGAAA	6.87812e-06	316	AGAAAAAG	0.000427151	316	AGGCGGAG	5.37805e-06	316	AGGGGGTG	8.43149e-06	316	AGGCAAAA	0.000104919	316	ACGGGGGG	6.65252e-06	316	AGCGAGGG	2.98796e-05	316	ATAAGAGG	5.07331e-06
					317	ACGGAAAA	2.86818e-05	317	AGGGGGGC	8.07148e-06	317	AGGCGAAG	1.37562e-05	317	AGAAAAAT	1.05905e-05	317	AGGCGGGG	5.37805e-06	317	AGGTAGGG	8.43149e-06	317	AGGCAAAG	7.77176e-06	317	ACTAGGAG	3.32626e-06	317	AGCGGAAA	6.47391e-05	317	ATAAGGCG	5.07331e-06
					318	ACGGAAAT	7.17044e-06	318	AGGGGGGG	0.00236494	318	AGGCGAGG	3.43906e-06	318	AGAAAACA	6.35432e-05	318	AGGGAAAA	0.000349573	318	AGGTGAAA	8.43149e-06	318	AGGCACAG	7.77176e-06	318	ACTGAACA	3.32626e-06	318	AGCGGAAG	2.48997e-05	318	ATAAGGGG	1.01466e-05
					319	ACGGGAAG	3.58522e-06	319	AGTAAAAA	8.07148e-06	319	AGGCGGAG	1.71953e-05	319	AGAAAACG	1.76509e-05	319	AGGGAAAG	1.07561e-05	319	AGGTGGGG	8.43149e-06	319	AGGCAGAG	3.88588e-05	319	AGAAAAAA	0.000848196	319	AGCGGACG	1.99197e-05	319	ATCTGGGG	5.07331e-06
					320	ACGGGAGG	3.58522e-06	320	AGTAAGGG	5.65004e-05	320	AGGCGGCA	3.43906e-06	320	AGAAAAGG	0.000105905	320	AGGGCAAA	6.99147e-05	320	AGTAAAAA	1.6863e-05	320	AGGCAGGG	1.16576e-05	320	AGAAAAAG	0.000322647	320	AGCGGAGG	1.99197e-05	320	ATGGGGGG	5.07331e-06
					321	ACGGGAGT	1.07557e-05	321	AGTGGAAA	8.07148e-06	321	AGGCGGGG	1.71953e-05	321	AGAAAAGT	3.53018e-06	321	AGGGCAAG	5.37805e-06	321	AGTAAAGG	8.43149e-06	321	AGGCGAAA	1.94294e-05	321	AGAAAAAT	1.66313e-05	321	AGCGGCAG	1.49398e-05	321	CAAAAAAA	7.10263e-05
					322	ACGGGCAG	7.17044e-06	322	AGTGGACG	1.6143e-05	322	AGGGAAAA	0.000134123	322	AGAAACAG	7.06035e-06	322	AGGGCACG	5.37805e-06	322	AGTAAGAG	8.43149e-06	322	AGGCGAAG	3.88588e-06	322	AGAAAACA	2.32838e-05	322	AGCGGGAA	7.96789e-05	322	CAAAAAAG	5.58064e-05
					323	ACGGGGAG	2.50965e-05	323	AGTGGGGG	8.07148e-06	323	AGGGAAAG	1.03172e-05	323	AGAAACCG	3.53018e-06	323	AGGGGAAA	5.37805e-05	323	AGTAAGGG	2.52945e-05	323	AGGCGACG	3.1087e-05	323	AGAAAACG	9.97878e-06	323	AGCGGGAG	0.000144418	323	CAAAAAGG	1.52199e-05
					324	ACGGGGGG	1.43409e-05	324	AGTTTTAG	1.6143e-05	324	AGGGAGAG	6.87812e-06	324	AGAAAGAA	2.82414e-05	324	AGGGGAAG	5.37805e-06	324	AGTAGGAG	2.52945e-05	324	AGGCGCAA	3.88588e-06	324	AGAAAAGA	3.32626e-06	324	AGCGGGCA	4.97993e-06	324	CAAAACAG	5.07331e-06
					325	ACGGGTGG	3.58522e-06	325	ATAAAAAA	8.07148e-06	325	AGGGCAAA	2.06344e-05	325	AGAAAGAG	0.000229461	325	AGGGGCAG	5.37805e-06	325	AGTAGGGG	8.43149e-06	325	AGGCGCGG	3.88588e-06	325	AGAAAAGG	0.000116419	325	AGCGGGCG	4.97993e-06	325	CAAAAGAG	5.07331e-05
					326	ACTAAACG	3.58522e-06	326	ATAAAGGG	1.6143e-05	326	AGGGCAAG	3.43906e-06	326	AGAAAGCA	3.53018e-06	326	AGGGGGAG	1.61342e-05	326	AGTGAAAA	8.43149e-06	326	AGGCGGAA	7.77176e-06	326	AGAAACAA	1.66313e-05	326	AGCGGGGG	0.000114538	326	CAAAAGGG	0.000142053
					327	AGAAAAAA	0.000810259	327	ATAAGGAG	8.07148e-06	327	AGGGCGGG	1.71953e-05	327	AGAAAGCG	2.11811e-05	327	AGGGGGCG	1.07561e-05	327	AGTTTTAG	8.43149e-06	327	AGGCGGAG	3.1087e-05	327	AGAAAGAA	9.97878e-06	327	AGCGGTGG	4.97993e-06	327	CAAAAGGT	5.07331e-06
					328	AGAAAAAC	3.2267e-05	328	ATAGAACA	8.07148e-06	328	AGGGGAAA	7.56594e-05	328	AGAAAGGA	3.53018e-06	328	AGGGGGGA	1.07561e-05	328	ATAAAAAG	8.43149e-06	328	AGGCGGCG	3.88588e-06	328	AGAAAGAG	0.000189597	328	AGCGTAAG	4.97993e-06	328	CAAACAAA	5.07331e-06
					329	AGAAAAAG	0.00024738	329	ATCTAGGG	8.07148e-06	329	AGGGGAAG	1.71953e-05	329	AGAAAGGG	0.000374199	329	AGGGGGGG	0.000769061	329	ATAAAAGG	8.43149e-06	329	AGGCGGCT	3.88588e-06	329	AGAAAGCG	1.66313e-05	329	AGGAAAAA	0.00072209	329	CAAACAAG	5.07331e-06
					330	AGAAAACA	4.30226e-05	330	CAAAAAAA	8.07148e-06	330	AGGGGAGG	3.43906e-06	330	AGAAATAG	7.06035e-06	330	AGTAAAAA	2.15122e-05	330	ATAAAGAG	8.43149e-06	330	AGGGAAAA	6.606e-05	330	AGAAAGGA	9.97878e-06	330	AGGAAAAG	0.000134458	330	CAAAGAAA	1.01466e-05
					331	AGAAAACG	3.58522e-06	331	CAAAAAAG	1.6143e-05	331	AGGGGCAG	3.43906e-06	331	AGAACAAA	2.11811e-05	331	AGTAGAAG	5.37805e-06	331	ATAAAGGG	2.52945e-05	331	AGGGAAAG	1.55435e-05	331	AGAAAGGC	3.32626e-06	331	AGGAAAAT	9.95986e-06	331	CAAAGAAG	5.07331e-06
					332	AGAAAAGG	0.000175676	332	CAAAAAGG	8.07148e-06	332	AGGGGGAA	6.87812e-06	332	AGAACAAG	1.05905e-05	332	AGTGAGGG	5.37805e-06	332	ATAACGGG	8.43149e-06	332	AGGGACAG	3.88588e-06	332	AGAAAGGG	0.000821586	332	AGGAAAGG	9.95986e-06	332	CAAAGAAT	1.01466e-05
					333	AGAAAATA	3.58522e-06	333	CAAAAGAG	8.07148e-06	333	AGGGGGAG	1.71953e-05	333	AGAACGCA	3.53018e-06	333	AGTGGAAG	5.37805e-06	333	ATAAGGAA	8.43149e-06	333	AGGGACAT	3.88588e-06	333	AGAAAGTG	6.65252e-06	333	AGGAACAA	1.49398e-05	333	CAAAGCAG	5.07331e-06
					334	AGAAACAG	2.15113e-05	334	CAAAAGGG	0.000298645	334	AGGGGGCA	6.87812e-06	334	AGAACGGG	2.47112e-05	334	AGTGGGGG	5.37805e-06	334	ATCTGGAG	8.43149e-06	334	AGGGCAAA	9.7147e-05	334	AGAAATAA	3.32626e-06	334	AGGAACGG	4.97993e-06	334	CAAAGGAA	1.01466e-05
					335	AGAAACGG	3.58522e-06	335	CAAACAAG	8.07148e-06	335	AGGGGGGG	0.00128277	335	AGAAGAAA	0.000293005	335	ATAAAAAA	3.22683e-05	335	CAAAAAAA	7.58834e-05	335	AGGGCCAA	7.77176e-06	335	AGAAATAG	3.32626e-06	335	AGGAAGAG	4.48194e-05	335	CAAAGGAG	2.02932e-05
					336	AGAAAGAA	2.50965e-05	336	CAAAGAAA	8.07148e-06	336	AGGGGGTG	3.43906e-06	336	AGAAGAAG	0.000232992	336	ATAAAGCG	5.37805e-06	336	CAAAAAAG	4.21574e-05	336	AGGGCGGG	1.94294e-05	336	AGAACAAA	1.99576e-05	336	AGGAAGGA	9.95986e-06	336	CAAAGGGG	8.11729e-05
					337	AGAAAGAG	0.000132653	337	CAAAGCAG	8.07148e-06	337	AGGTCAAA	3.43906e-06	337	AGAAGACA	7.06035e-06	337	ATAAGAAG	1.07561e-05	337	CAAAAAAT	1.6863e-05	337	AGGGGAAA	2.33153e-05	337	AGAACAAG	9.97878e-06	337	AGGAAGGG	5.97592e-05	337	CAACAAAG	1.01466e-05
					338	AGAAAGCA	3.58522e-06	338	CAAAGGAG	8.07148e-06	338	AGGTGCGG	1.03172e-05	338	AGAAGACG	7.06035e-06	338	ATAAGGGG	5.37805e-06	338	CAAAAAGG	1.6863e-05	338	AGGGGAAG	3.88588e-06	338	AGAACAGG	6.65252e-06	338	AGGACAAA	1.99197e-05	338	CAAGGAAA	4.56598e-05
					339	AGAAAGCG	1.79261e-05	339	CAAAGGGG	2.42144e-05	339	AGTAGGAG	1.03172e-05	339	AGAAGAGG	3.88319e-05	339	ATAGAAAA	5.37805e-06	339	CAAAAGAA	8.43149e-06	339	AGGGGACA	3.88588e-06	339	AGAACGAA	3.32626e-06	339	AGGACAAG	1.49398e-05	339	CAAGGGAG	2.02932e-05
					340	AGAAAGGA	3.58522e-06	340	CAAGGAAG	3.22859e-05	340	ATAAAAAA	3.43906e-06	340	AGAAGCAA	3.53018e-06	340	ATCTGAGG	5.37805e-06	340	CAAAAGAG	2.52945e-05	340	AGGGGACG	3.88588e-06	340	AGAACGAG	3.32626e-05	340	AGGACGGG	0.000129478	340	CAGAAGAA	5.07331e-06
					341	AGAAAGGG	0.000587976	341	CAAGGGAG	8.07148e-06	341	ATAAAAAG	3.43906e-06	341	AGAAGCAG	3.53018e-05	341	ATGAAAAA	5.37805e-06	341	CAAAAGGG	0.000118041	341	AGGGGCAA	3.88588e-06	341	AGAACGGG	0.00015966	341	AGGAGAAA	8.96388e-05	341	CAGAAGGG	5.07331e-06
					342	AGAAAGGT	3.58522e-06	342	CAAGGGCA	8.07148e-06	342	ATAAAGGG	3.43906e-06	342	AGAAGCGG	1.05905e-05	342	CAAAAAAA	7.52927e-05	342	CAAAAGGT	8.43149e-06	342	AGGGGGAG	2.33153e-05	342	AGAAGAAA	0.000286058	342	AGGAGAAG	5.97592e-05	342	CAGAGGGG	5.07331e-06
					343	AGAAAGTG	1.79261e-05	343	CACAAGGG	8.07148e-06	343	ATCTGGGG	3.43906e-06	343	AGAAGGAA	0.000130617	343	CAAAACAA	5.37805e-06	343	CAAACGGG	8.43149e-06	343	AGGGGGGG	0.000652828	343	AGAAGAAG	0.000116419	343	AGGAGAGA	4.97993e-06	343	CAGGAAAA	1.01466e-05
					344	AGAAATAG	3.58522e-06	344	CAGAAACG	1.6143e-05	344	CAAAAAAA	6.87812e-05	344	AGAAGGAG	0.00039185	344	CAAAAGAG	3.76464e-05	344	CAAAGAAG	2.52945e-05	344	AGGTGGGG	3.88588e-06	344	AGAAGACA	6.65252e-06	344	AGGAGAGG	4.97993e-06	344	CAGGGAAA	2.02932e-05
					345	AGAAATCG	3.58522e-06	345	CAGCAAAG	8.07148e-06	345	CAAAAAAG	2.40734e-05	345	AGAAGGCA	3.53018e-06	345	CAAAAGGG	4.30244e-05	345	CAAAGAGG	8.43149e-06	345	AGTAAAAA	1.55435e-05	345	AGAAGACG	9.97878e-06	345	AGGAGCAG	2.48997e-05	345	CAGGGAAG	5.07331e-06
					346	AGAAATGG	7.17044e-06	346	CAGGAGGG	8.07148e-06	346	CAAAAAGG	1.37562e-05	346	AGAAGGCG	3.88319e-05	346	CAAAAGGT	5.37805e-06	346	CAAAGCAG	8.43149e-06	346	AGTAAGAA	3.88588e-06	346	AGAAGAGG	7.31777e-05	346	AGGAGGAA	3.98394e-05	346	CAGGGAGG	5.07331e-06
					347	AGAACAAA	1.79261e-05	347	CAGGGGGG	3.22859e-05	347	CAAAACAG	3.43906e-06	347	AGAAGGGA	4.58923e-05	347	CAAAGAAA	1.61342e-05	347	CAAAGGAA	8.43149e-06	347	AGTAAGAG	7.77176e-06	347	AGAAGCAA	3.32626e-06	347	AGGAGGAG	0.000149398	347	CAGGGGAG	5.07331e-06
					348	AGAACAAG	3.58522e-06	348	CCGATCTG	2.42144e-05	348	CAAAAGAG	3.43906e-05	348	AGAAGGGG	0.000268293	348	CAAAGAAG	1.07561e-05	348	CAAAGGAG	5.90204e-05	348	AGTCGGGG	3.88588e-06	348	AGAAGCAG	3.32626e-05	348	AGGAGGCA	4.97993e-06	348	CCGATCTG	3.04399e-05
					349	AGAACACG	3.58522e-06	349	CGAAAAAA	1.6143e-05	349	CAAAAGGG	0.000137562	349	AGAATGAG	3.53018e-06	349	CAAAGGAA	2.68903e-05	349	CAAAGGCG	2.52945e-05	349	ATAAAAAA	3.88588e-06	349	AGAAGCGG	6.65252e-06	349	AGGAGGCG	1.99197e-05	349	CGAAAAAA	1.01466e-05
					350	AGAACAGG	2.86818e-05	350	CGAAAAAG	2.42144e-05	350	CAAAGAAA	1.37562e-05	350	AGAATGGG	3.53018e-06	350	CAAAGGAG	5.37805e-05	350	CAAAGGGG	0.000143335	350	ATAAAAAG	2.33153e-05	350	AGAAGGAA	7.31777e-05	350	AGGAGGGA	1.99197e-05	350	CGAAAGAG	1.01466e-05
					351	AGAACCGG	3.58522e-06	351	CGAAAGGG	8.07148e-06	351	CAAAGAAG	1.71953e-05	351	AGACAAAA	7.06035e-05	351	CAACAAAA	5.37805e-06	351	CAAGAAAG	8.43149e-06	351	ATAAAGAG	7.77176e-06	351	AGAAGGAG	0.000602053	351	AGGAGGGG	5.47792e-05	351	CGAAAGGG	3.55132e-05
					352	AGAACGGG	0.000132653	352	CGAAGAAA	8.07148e-06	352	CAAAGAGG	3.43906e-06	352	AGACAAAG	2.82414e-05	352	CAAGAAAA	2.15122e-05	352	CAAGGAAA	3.3726e-05	352	ATAAAGGG	1.55435e-05	352	AGAAGGCA	6.65252e-06	352	AGGATAAA	1.49398e-05	352	CGAAGAAG	3.04399e-05
					353	AGAAGAAA	0.00024021	353	CGAAGAAG	8.07148e-06	353	CAAAGGAA	5.15859e-05	353	AGACAACG	3.53018e-06	353	CAAGACAT	1.07561e-05	353	CAAGGAAG	2.52945e-05	353	ATAACAAG	3.88588e-06	353	AGAAGGCG	8.9809e-05	353	AGGATGAG	9.95986e-06	353	CGAAGGAA	5.07331e-06
					354	AGAAGAAG	0.000236624	354	CGAAGAGG	8.07148e-06	354	CAAAGGAG	5.5025e-05	354	AGACAATG	7.06035e-06	354	CAAGAGAA	5.37805e-06	354	CAAGGGAG	0.000101178	354	ATAAGGGG	3.88588e-06	354	AGAAGGGA	1.66313e-05	354	AGGCAAAA	0.000104579	354	CGAAGGAG	2.53665e-05
					355	AGAAGAGG	6.09487e-05	355	CGAAGGAG	1.6143e-05	355	CAAAGGCA	3.43906e-06	355	AGACACAA	3.53018e-06	355	CAAGGAAA	1.61342e-05	355	CACAAGGG	8.43149e-06	355	ATCTAGGG	3.88588e-06	355	AGAAGGGG	0.000984573	355	AGGCAAGG	4.97993e-06	355	CGAAGGCG	1.01466e-05
					356	AGAAGAGT	3.58522e-06	356	CGAAGGCA	8.07148e-06	356	CAAAGGCG	6.87812e-06	356	AGACACAG	3.53018e-06	356	CAAGGAAG	5.37805e-06	356	CAGGGGGG	8.43149e-06	356	ATCTGAAG	3.88588e-06	356	AGAAGGGT	3.32626e-06	356	AGGCACAA	1.99197e-05	356	CGAAGGGA	5.07331e-06
					357	AGAAGCAG	3.58522e-05	357	CGAAGGGG	3.22859e-05	357	CAAAGGGG	4.47078e-05	357	AGACAGCG	3.53018e-06	357	CAAGGAGA	5.37805e-06	357	CCAAAAAG	8.43149e-06	357	ATGAAAAA	3.88588e-06	357	AGAAGGTG	6.65252e-06	357	AGGCAGAG	1.49398e-05	357	CGAAGGGG	5.07331e-06
					358	AGAAGCGG	2.15113e-05	358	CGAGAAAA	8.07148e-06	358	CAACAAAG	6.87812e-06	358	AGACAGGG	7.06035e-06	358	CAAGGGAA	5.37805e-06	358	CCAGGAAA	8.43149e-06	358	ATTAAGTG	3.88588e-06	358	AGAAGTAA	3.32626e-06	358	AGGCAGGG	2.98796e-05	358	CGAGAAAA	1.01466e-05
					359	AGAAGGAA	7.52896e-05	359	CGAGAGAG	8.07148e-06	359	CAAGAAAA	3.43906e-06	359	AGACGAAA	7.06035e-06	359	CAAGGGGG	5.37805e-06	359	CCGATCTA	8.43149e-06	359	CAAAAAAA	6.99458e-05	359	AGACAAAA	7.31777e-05	359	AGGCGAAA	3.48595e-05	359	CGAGGAAA	3.04399e-05
					360	AGAAGGAG	0.000476834	360	CGAGAGGG	1.6143e-05	360	CAAGAGAG	3.43906e-06	360	AGACGAAG	3.53018e-05	360	CAATAAAA	5.37805e-06	360	CCGATCTG	8.43149e-06	360	CAAAAAAG	1.94294e-05	360	AGACAAAG	4.98939e-05	360	AGGCGAAG	3.48595e-05	360	CGAGGAAG	5.07331e-06
					361	AGAAGGCA	1.79261e-05	361	CGAGGAAA	2.42144e-05	361	CAAGGAAA	1.03172e-05	361	AGACGAGG	2.47112e-05	361	CAGAAAAA	1.07561e-05	361	CGAAAAAA	7.58834e-05	361	CAAAAAGG	7.77176e-06	361	AGACAAGG	3.32626e-06	361	AGGCGAGG	4.97993e-06	361	CGAGGACG	5.07331e-06
					362	AGAAGGCG	0.000111142	362	CGAGGAAG	3.22859e-05	362	CAAGGAAG	6.87812e-06	362	AGACGGAA	1.41207e-05	362	CAGAAAAG	5.37805e-06	362	CGAAAAAG	1.6863e-05	362	CAAAAGAA	1.55435e-05	362	AGACAGAA	6.65252e-06	362	AGGCGGAA	3.98394e-05	362	CGAGGAGG	5.07331e-06
					363	AGAAGGGA	1.07557e-05	363	CGAGGGAG	8.07148e-06	363	CAAGGGAG	6.87812e-06	363	AGACGGAG	6.35432e-05	363	CAGAAGGG	1.07561e-05	363	CGAAAAGG	1.6863e-05	363	CAAAAGAG	4.66306e-05	363	AGACAGGG	3.65889e-05	363	AGGCGGAG	0.000109558	363	CGAGGCGG	5.07331e-06
					364	AGAAGGGG	0.000896305	364	CGAGGGGG	2.42144e-05	364	CAGGAAAA	2.40734e-05	364	AGACGGGG	6.35432e-05	364	CAGAAGTG	2.15122e-05	364	CGAAAGAG	1.6863e-05	364	CAAAAGCG	3.88588e-06	364	AGACGAAA	1.3305e-05	364	AGGCGGCA	4.97993e-06	364	CGAGGGAG	2.53665e-05
					365	AGAAGTAA	3.58522e-06	365	CGATCTAG	8.07148e-06	365	CAGGAGAG	3.43906e-06	365	AGACGGGT	3.53018e-06	365	CAGGAAAA	3.22683e-05	365	CGAAAGGA	1.6863e-05	365	CAAAAGGG	0.000101033	365	AGACGAAG	3.65889e-05	365	AGGCGGCT	4.97993e-06	365	CGGAAAAA	9.63929e-05
					366	AGAAGTAG	3.58522e-06	366	CGATCTGG	8.07148e-06	366	CAGGGAAA	1.03172e-05	366	AGACGTAG	7.06035e-06	366	CAGGGAAA	1.07561e-05	366	CGAAAGGG	9.27464e-05	366	CAAAAGGT	1.16576e-05	366	AGACGAGG	9.97878e-06	366	AGGCGGGG	2.98796e-05	366	CGGAAAAG	2.02932e-05
					367	AGAAGTGG	3.58522e-06	367	CGCAGAAA	8.07148e-06	367	CAGGGGAG	3.43906e-06	367	AGAGAAAA	0.00020122	367	CCAGAAAA	5.37805e-06	367	CGAAGAAA	2.52945e-05	367	CAAACAAA	7.77176e-06	367	AGACGCAG	9.97878e-06	367	AGGGAAAA	0.000413334	367	CGGAAAAT	5.07331e-06
					368	AGAATGAG	7.17044e-06	368	CGCGGGAG	8.07148e-06	368	CCAAGCAG	1.03172e-05	368	AGAGAAAG	2.82414e-05	368	CCGATCTG	5.37805e-06	368	CGAAGAAG	5.90204e-05	368	CAAAGAAA	2.33153e-05	368	AGACGCGG	6.65252e-06	368	AGGGAAAG	4.97993e-05	368	CGGAAACA	5.07331e-06
					369	AGACAAAA	0.000103971	369	CGGAAAAA	0.000129144	369	CCGATCTA	6.87812e-06	369	AGAGAAAT	1.05905e-05	369	CGAAAAAA	8.60488e-05	369	CGAAGAGG	8.43149e-06	369	CAAAGAAG	4.27447e-05	369	AGACGGAA	1.3305e-05	369	AGGGAGAG	1.99197e-05	369	CGGAAAGG	1.01466e-05
					370	AGACAAAG	5.01931e-05	370	CGGAAAAG	5.65004e-05	370	CCGATCTG	2.06344e-05	370	AGAGAACA	1.05905e-05	370	CGAAAAAG	1.61342e-05	370	CGAAGCAA	8.43149e-06	370	CAAAGACA	3.88588e-06	370	AGACGGAG	7.98302e-05	370	AGGGATAG	4.97993e-06	370	CGGAAGAA	5.07331e-06
					371	AGACAAGG	3.58522e-06	371	CGGAAGGG	2.42144e-05	371	CGAAAAAA	4.47078e-05	371	AGAGAAGG	1.05905e-05	371	CGAAAAAT	5.37805e-06	371	CGAAGCAG	8.43149e-06	371	CAAAGGAA	2.72012e-05	371	AGACGGCG	2.66101e-05	371	AGGGCAAA	6.47391e-05	371	CGGACAAA	5.07331e-06
					372	AGACAGAG	3.58522e-06	372	CGGAGAAA	1.6143e-05	372	CGAAAAGG	3.43906e-06	372	AGAGACAG	3.53018e-06	372	CGAAAAGG	1.61342e-05	372	CGAAGGAG	0.000101178	372	CAAAGGAG	6.99458e-05	372	AGACGGGA	3.32626e-06	372	AGGGCAAG	9.95986e-06	372	CGGACAAG	1.52199e-05
					373	AGACAGGG	5.01931e-05	373	CGGAGAAG	8.07148e-06	373	CGAAAGAG	6.87812e-06	373	AGAGAGAA	1.05905e-05	373	CGAAAGAG	1.07561e-05	373	CGAAGGGG	0.000109609	373	CAAAGGGG	1.16576e-05	373	AGACGGGG	0.000259448	373	AGGGCGAA	9.95986e-06	373	CGGAGAAA	5.07331e-06
					374	AGACCGGG	3.58522e-06	374	CGGAGGAG	1.6143e-05	374	CGAAGAAA	1.03172e-05	374	AGAGAGAG	7.06035e-06	374	CGAAAGGG	5.37805e-06	374	CGAGAAAA	5.90204e-05	374	CAACAAAA	1.16576e-05	374	AGAGAAAA	0.000186271	374	AGGGCGCG	4.97993e-06	374	CGGAGAAG	5.07331e-06
					375	AGACGAAA	2.86818e-05	375	CGGAGGGA	8.07148e-06	375	CGAAGAAG	1.37562e-05	375	AGAGAGGG	2.11811e-05	375	CGAACAAA	1.07561e-05	375	CGAGAACG	4.21574e-05	375	CAAGAAAA	1.55435e-05	375	AGAGAAAC	9.97878e-06	375	AGGGCGGG	1.99197e-05	375	CGGAGGAG	2.02932e-05
					376	AGACGAAG	4.66078e-05	376	CGGAGTGG	1.6143e-05	376	CGAAGCAA	3.43906e-06	376	AGAGCAAA	2.11811e-05	376	CGAACAAG	5.37805e-06	376	CGAGCGAG	8.43149e-06	376	CAAGAGGG	3.88588e-06	376	AGAGAAAG	4.32414e-05	376	AGGGCTAA	4.97993e-06	376	CGGCAAAA	5.07331e-06
					377	AGACGAGG	1.79261e-05	377	CGGCAAAG	8.07148e-06	377	CGAAGGAA	3.43906e-06	377	AGAGCAAG	3.53018e-06	377	CGAAGAAA	5.37805e-05	377	CGAGCGGG	8.43149e-06	377	CAAGCGGG	1.16576e-05	377	AGAGAAAT	3.32626e-06	377	AGGGGAAA	0.000174298	377	CGGCGGAG	5.07331e-06
					378	AGACGCAA	3.58522e-06	378	CGGCAGGG	8.07148e-06	378	CGAAGGAG	6.87812e-06	378	AGAGCACA	3.53018e-06	378	CGAAGAAG	1.07561e-05	378	CGAGGAAA	7.58834e-05	378	CAAGGAAA	1.16576e-05	378	AGAGAAGA	3.32626e-06	378	AGGGGAAG	5.97592e-05	378	CGGGAAAA	0.000258739
					379	AGACGCGG	1.07557e-05	379	CGGCGAAG	8.07148e-06	379	CGAAGGGA	3.43906e-06	379	AGAGCAGG	1.05905e-05	379	CGAAGAGG	3.22683e-05	379	CGAGGAAG	2.52945e-05	379	CAAGGAAG	3.88588e-06	379	AGAGAAGG	1.3305e-05	379	AGGGGACG	9.95986e-06	379	CGGGAAAG	1.52199e-05
					380	AGACGGAG	0.000139824	380	CGGGAAAA	6.45718e-05	380	CGAAGGGG	4.81469e-05	380	AGAGCGAG	3.53018e-06	380	CGAAGGAA	5.37805e-06	380	CGAGGACA	8.43149e-06	380	CAAGGACA	3.88588e-06	380	AGAGACAA	3.32626e-06	380	AGGGGAGG	4.97993e-06	380	CGGGAACG	5.07331e-06
					381	AGACGGCG	1.43409e-05	381	CGGGCAAG	8.07148e-06	381	CGACAAAA	6.87812e-06	381	AGAGCGGG	2.47112e-05	381	CGAAGGAG	1.61342e-05	381	CGAGGACG	8.43149e-06	381	CAAGGCAG	3.88588e-06	381	AGAGAGAA	3.32626e-06	381	AGGGGCAG	2.98796e-05	381	CGGGACAG	5.07331e-06
					382	AGACGGGA	7.17044e-06	382	CGGGGAAG	8.07148e-06	382	CGAGAAAA	1.37562e-05	382	AGAGGAAA	0.000254173	382	CGAAGGCG	2.68903e-05	382	CGAGGGAG	1.6863e-05	382	CAAGGGAA	7.77176e-06	382	AGAGAGAG	2.32838e-05	382	AGGGGGAA	1.49398e-05	382	CGGGAGAA	5.07331e-06
					383	AGACGGGG	0.000408715	383	CGGGGGAG	1.6143e-05	383	CGAGAAAG	1.37562e-05	383	AGAGGAAG	0.000112966	383	CGAGAAAA	6.45366e-05	383	CGAGGGGG	5.90204e-05	383	CAGAAAAA	7.77176e-06	383	AGAGAGGA	6.65252e-06	383	AGGGGGAG	2.98796e-05	383	CGGGAGAG	1.01466e-05
					384	AGAGAAAA	0.000114727	384	CTAAAAAA	8.07148e-06	384	CGAGGAAA	5.8464e-05	384	AGAGGACA	7.06035e-06	384	CGAGCAAA	1.07561e-05	384	CGCAAGTG	1.6863e-05	384	CAGGAAAA	2.33153e-05	384	AGAGAGGG	5.32202e-05	384	AGGGGGCG	1.49398e-05	384	CGGGCAAA	5.07331e-06
					385	AGAGAAAG	2.15113e-05	385	CTAAGGGG	8.07148e-06	385	CGAGGAAG	3.43906e-06	385	AGAGGACG	3.53018e-06	385	CGAGGAAA	6.45366e-05	385	CGCGGAAG	8.43149e-06	385	CAGGAAAG	7.77176e-06	385	AGAGAGTA	1.3305e-05	385	AGGGGGGA	9.95986e-06	385	CGGGCAAG	5.07331e-06
					386	AGAGAACA	3.58522e-06	386	CTAGCAGG	8.07148e-06	386	CGAGGGGG	6.87812e-06	386	AGAGGAGG	1.41207e-05	386	CGAGGAAG	1.07561e-05	386	CGGAAAAA	0.000109609	386	CAGGCAAA	3.88588e-06	386	AGAGCAAA	3.32626e-06	386	AGGGGGGG	0.00164836	386	CGGGGAAA	6.08797e-05
					387	AGAGAAGG	1.79261e-05	387	CTAGCGAG	1.6143e-05	387	CGATCTGG	3.43906e-06	387	AGAGGCAA	3.53018e-06	387	CGATCTAA	5.37805e-06	387	CGGAAAAG	8.43149e-06	387	CAGGGAAA	7.77176e-06	387	AGAGCAAG	9.97878e-06	387	AGGGGGTG	9.95986e-06	387	CGGGGAAG	3.04399e-05
					388	AGAGAGAA	1.07557e-05	388	CTGGTTAG	8.07148e-06	388	CGGAAAAA	0.000134123	388	AGAGGCAG	3.17716e-05	388	CGATGGGG	5.37805e-06	388	CGGAAACA	2.52945e-05	388	CCAGGAAA	1.55435e-05	388	AGAGCAGG	9.97878e-06	388	AGTAAAAG	4.97993e-06	388	CGGGGAGG	5.07331e-06
					389	AGAGAGAG	1.79261e-05	389	GAAAAAAA	0.0356679	389	CGGAAAAG	1.37562e-05	389	AGAGGCGG	3.53018e-06	389	CGGAAAAA	0.000242012	389	CGGAAGCG	8.43149e-06	389	CGAAAAAA	3.1087e-05	389	AGAGCGAA	3.32626e-06	389	AGTCGAGG	4.97993e-06	389	CGGGGGAG	5.07331e-06
					390	AGAGAGCG	3.58522e-06	390	GAAAAAAC	4.84289e-05	390	CGGAAACA	3.43906e-06	390	AGAGGGAA	2.11811e-05	390	CGGAAAAG	4.30244e-05	390	CGGAAGGG	3.3726e-05	390	CGAAAAAG	3.88588e-05	390	AGAGCGGG	0.00010644	390	AGTGGAAA	9.95986e-06	390	CGGGGGCG	5.07331e-06
					391	AGAGAGGG	8.246e-05	391	GAAAAAAG	0.0245373	391	CGGAAGGG	3.43906e-06	391	AGAGGGAG	8.82544e-05	391	CGGAAAAT	1.61342e-05	391	CGGACGAG	8.43149e-06	391	CGAAAACA	7.77176e-06	391	AGAGGAAA	0.000136377	391	AGTGGAGG	4.97993e-06	391	CTAAAGGG	5.07331e-06
					392	AGAGCAAA	1.43409e-05	392	GAAAAAAT	9.68578e-05	392	CGGACAAA	3.43906e-06	392	AGAGGGCA	7.06035e-06	392	CGGAAAGG	5.37805e-06	392	CGGAGAAA	8.43149e-06	392	CGAAAATA	3.88588e-06	392	AGAGGAAG	0.000209554	392	AGTTTTAG	2.48997e-05	392	GAAAAAAA	0.0437979
					393	AGAGCAAG	3.58522e-06	393	GAAAAACA	0.000508503	393	CGGAGAAA	6.87812e-06	393	AGAGGGCG	4.23621e-05	393	CGGAACAA	1.61342e-05	393	CGGAGGAG	7.58834e-05	393	CGAAAATG	3.88588e-06	393	AGAGGACA	6.65252e-06	393	ATAAAAAA	1.49398e-05	393	GAAAAAAC	3.04399e-05
					394	AGAGCAGG	3.58522e-06	394	GAAAAACG	0.000573075	394	CGGAGAAG	3.43906e-06	394	AGAGGGGG	5.64828e-05	394	CGGAACAG	5.37805e-06	394	CGGAGGGG	8.43149e-06	394	CGAAACAG	3.88588e-06	394	AGAGGACG	6.65252e-06	394	ATAAAAAG	4.97993e-06	394	GAAAAAAG	0.0198113
					395	AGAGCGAG	1.07557e-05	395	GAAAAAGA	0.000145287	395	CGGAGGCG	3.43906e-06	395	AGAGGGTG	1.05905e-05	395	CGGAAGGG	5.37805e-06	395	CGGCAGGG	8.43149e-06	395	CGAAAGAG	3.1087e-05	395	AGAGGAGA	6.65252e-06	395	ATAAAACA	4.97993e-06	395	GAAAAAAT	2.02932e-05
					396	AGAGCGGG	7.88748e-05	396	GAAAAAGG	0.00488325	396	CGGCAAAA	1.71953e-05	396	AGATAAAA	3.53018e-06	396	CGGAGAAA	1.61342e-05	396	CGGGAAAA	0.000118041	396	CGAAAGGG	3.1087e-05	396	AGAGGAGG	5.65464e-05	396	ATAAAGAG	9.95986e-06	396	GAAAAACA	0.000329765
					397	AGAGGAAA	0.000290403	397	GAAAAATA	4.84289e-05	397	CGGGAAAA	0.000141002	397	AGATGGGG	3.53018e-06	397	CGGAGAAG	5.37805e-06	397	CGGGAAAG	5.05889e-05	397	CGAACAAG	3.88588e-06	397	AGAGGCAG	3.32626e-05	397	ATAAAGGG	0.000119518	397	GAAAAACG	0.000466744
					398	AGAGGAAG	9.68009e-05	398	GAAAAATG	3.22859e-05	398	CGGGAAAG	6.87812e-06	398	AGCAAAAA	0.00061072	398	CGGCAAAA	1.07561e-05	398	CGGGACAG	2.52945e-05	398	CGAAGAAA	5.44023e-05	398	AGAGGCGG	6.65252e-06	398	ATAAAGGT	4.97993e-06	398	GAAAAAGA	0.000116686
					399	AGAGGACA	3.58522e-06	399	GAAAACAA	0.000363217	399	CGGGAAAT	6.87812e-06	399	AGCAAAAG	6.0013e-05	399	CGGCAAAG	5.37805e-06	399	CGGGAGAG	8.43149e-06	399	CGAAGAAG	1.55435e-05	399	AGAGGCTG	6.65252e-06	399	ATAAGAAG	4.97993e-06	399	GAAAAAGG	0.00418041
					400	AGAGGACG	1.43409e-05	400	GAAAACAG	0.00153358	400	CGGGAACA	3.43906e-06	400	AGCAAAAT	3.53018e-06	400	CGGGAAAA	0.000338817	400	CGGGCAAG	1.6863e-05	400	CGAAGAGG	1.16576e-05	400	AGAGGGAA	2.66101e-05	400	ATAAGATG	4.97993e-06	400	GAAAAAGT	5.07331e-06
					401	AGAGGAGG	7.17044e-05	401	GAAAACCA	8.07148e-06	401	CGGGAGAG	6.87812e-06	401	AGCAAAGG	1.76509e-05	401	CGGGAAAG	3.76464e-05	401	CGGGGAAG	1.6863e-05	401	CGAAGCAG	3.88588e-06	401	AGAGGGAG	0.000202902	401	ATAAGGAG	9.95986e-06	401	GAAAAATA	1.01466e-05
					402	AGAGGCAA	7.17044e-06	402	GAAAACGG	0.000298645	402	CGGGCAAA	1.37562e-05	402	AGCAAATG	3.53018e-06	402	CGGGAAAT	1.07561e-05	402	CGGGGCGG	8.43149e-06	402	CGAAGGAA	3.88588e-06	402	AGAGGGCA	3.32626e-06	402	ATAAGGGG	3.98394e-05	402	GAAAAATG	1.52199e-05
					403	AGAGGCAG	7.88748e-05	403	GAAAACTG	1.6143e-05	403	CGGGCAAG	3.43906e-06	403	AGCAACAA	3.53018e-06	403	CGGGAAGA	5.37805e-06	403	CGGGGGCG	8.43149e-06	403	CGAAGGAG	5.05164e-05	403	AGAGGGCG	3.99151e-05	403	ATAATGAG	4.97993e-06	403	GAAAACAA	0.000365278
					404	AGAGGCGG	1.79261e-05	404	GAAAAGAA	0.00125108	404	CGGGCGAG	6.87812e-06	404	AGCAAGAG	3.53018e-05	404	CGGGCAAA	1.61342e-05	404	CGGGGGGG	1.6863e-05	404	CGAAGGCG	1.16576e-05	404	AGAGGGGA	9.97878e-06	404	ATAATGGG	4.97993e-06	404	GAAAACAG	0.000740703
					405	AGAGGGAA	2.50965e-05	405	GAAAAGAC	8.07148e-06	405	CGGGGAAA	2.06344e-05	405	AGCAAGCG	7.06035e-06	405	CGGGCAAG	1.07561e-05	405	CGTAGGAG	8.43149e-06	405	CGAAGGGG	5.82882e-05	405	AGAGGGGG	0.000156334	405	ATAGGAAA	4.97993e-06	405	GAAAACGA	5.07331e-06
					406	AGAGGGAG	0.000186431	406	GAAAAGAG	0.0148596	406	CGGGGCAA	1.71953e-05	406	AGCAAGGG	6.35432e-05	406	CGGGCACA	5.37805e-06	406	CTAAAAAA	2.52945e-05	406	CGACAAAA	3.88588e-06	406	AGAGTGGG	9.97878e-06	406	ATAGGAAG	4.97993e-06	406	GAAAACGG	0.000228299
					407	AGAGGGCA	3.58522e-06	407	GAAAAGAT	8.07148e-06	407	CTAAAAAA	2.75125e-05	407	AGCACAAA	1.41207e-05	407	CGGGCCAG	5.37805e-06	407	CTACAGGA	8.43149e-06	407	CGACGGAG	1.16576e-05	407	AGATAGGG	3.32626e-06	407	ATATGGGG	4.97993e-06	407	GAAAAGAA	0.00176551
					408	AGAGGGCG	0.000118312	408	GAAAAGCA	0.000104929	408	CTAGGGGG	3.43906e-06	408	AGCACGGG	7.06035e-06	408	CGGGGAAA	1.07561e-05	408	GAAAAAAA	0.0455891	408	CGAGAAAA	0.000112691	408	AGATGAAG	6.65252e-06	408	ATGAAGAG	4.97993e-06	408	GAAAAGAC	1.01466e-05
					409	AGAGGGGA	3.58522e-06	409	GAAAAGCG	0.0015578	409	CTGGAAAA	3.43906e-06	409	AGCAGAAA	2.11811e-05	409	CTAAAAAA	3.22683e-05	409	GAAAAAAC	4.21574e-05	409	CGAGAAAG	3.88588e-06	409	AGATGCGG	3.32626e-06	409	ATGAGAAG	4.97993e-06	409	GAAAAGAG	0.0166151
					410	AGAGGGGC	3.58522e-06	410	GAAAAGGA	0.000185644	410	GAAAAAAA	0.0744901	410	AGCAGAAG	3.53018e-06	410	CTAAAAAG	5.37805e-06	410	GAAAAAAG	0.0310785	410	CGAGAGCG	3.88588e-06	410	AGATGGGG	9.97878e-06	410	CAAAAAAA	8.96388e-05	410	GAAAAGAT	1.01466e-05
					411	AGAGGGGG	0.000243795	411	GAAAAGGC	8.07148e-06	411	GAAAAAAC	3.09516e-05	411	AGCAGAGG	3.53018e-06	411	CTAAGGGG	5.37805e-06	411	GAAAAAAT	4.21574e-05	411	CGAGAGGG	7.77176e-06	411	AGCAAAAA	0.000725125	411	CAAAAAAG	3.98394e-05	411	GAAAAGCA	8.11729e-05
					412	AGAGGTTG	3.58522e-06	412	GAAAAGGG	0.0619809	412	GAAAAAAG	0.0374342	412	AGCAGGAA	3.17716e-05	412	CTACAAAA	5.37805e-06	412	GAAAAACA	0.000531184	412	CGAGCAAA	1.16576e-05	412	AGCAAAAG	7.6504e-05	412	CAAAAACG	2.48997e-05	412	GAAAAGCG	0.000776216
					413	AGAGTGAG	3.58522e-06	413	GAAAAGGT	3.22859e-05	413	GAAAAAAT	7.56594e-05	413	AGCAGGAG	9.88449e-05	413	GAAAAAAA	0.096138	413	GAAAAACG	0.000615499	413	CGAGGAAA	8.93752e-05	413	AGCAAAAT	3.32626e-06	413	CAAAAAGG	1.99197e-05	413	GAAAAGGA	0.000253665
					414	AGCAAAAA	0.000512686	414	GAAAAGTG	9.68578e-05	414	GAAAAACA	0.000419566	414	AGCAGGGG	4.23621e-05	414	GAAAAAAC	1.07561e-05	414	GAAAAAGA	0.000219219	414	CGAGGAAG	6.21741e-05	414	AGCAAACG	3.32626e-06	414	CAAAACAA	4.97993e-06	414	GAAAAGGC	1.01466e-05
					415	AGCAAAAG	0.000146994	415	GAAAATGG	1.6143e-05	415	GAAAAACG	0.000457395	415	AGCCAAAA	1.41207e-05	415	GAAAAAAG	0.0462405	415	GAAAAAGG	0.00553949	415	CGAGGCAG	3.88588e-06	415	AGCAAAGG	1.99576e-05	415	CAAAACAG	4.97993e-06	415	GAAAAGGG	0.0597331
					416	AGCAAAGG	6.09487e-05	416	GAAACAAA	8.07148e-05	416	GAAAAAGA	0.000168514	416	AGCCAGAG	7.06035e-06	416	GAAAAAAT	0.000172098	416	GAAAAAGT	8.43149e-06	416	CGAGGGGG	7.77176e-06	416	AGCAACAG	3.32626e-06	416	CAAAAGAG	3.48595e-05	416	GAAAAGGT	1.01466e-05
					417	AGCAAATA	1.07557e-05	417	GAAACAAG	8.87863e-05	417	GAAAAAGG	0.0084429	417	AGCCGGAA	3.53018e-06	417	GAAAAACA	0.000478646	417	GAAAAATA	5.90204e-05	417	CGGAAAAA	0.000147663	417	AGCAACGG	3.32626e-06	417	CAAAAGCG	4.97993e-06	417	GAAAAGTA	5.07331e-06
					418	AGCAAGAG	3.2267e-05	418	GAAACACA	8.07148e-06	418	GAAAAAGT	3.43906e-06	418	AGCCGGAG	3.53018e-06	418	GAAAAACG	0.000532427	418	GAAAAATG	8.43149e-06	418	CGGAAAAG	6.21741e-05	418	AGCAAGAA	6.65252e-06	418	CAAAAGGG	0.000258956	418	GAAAAGTG	7.10263e-05
					419	AGCAAGCG	3.58522e-06	419	GAAACACG	8.07148e-06	419	GAAAAATA	3.43906e-05	419	AGCCGGCG	3.53018e-06	419	GAAAAAGA	0.000570073	419	GAAAACAA	0.000303534	419	CGGAAAGG	7.77176e-06	419	AGCAAGAG	3.32626e-05	419	CAAAAGGT	9.95986e-06	419	GAAAATAA	2.53665e-05
					420	AGCAAGGG	0.000143409	420	GAAACAGG	4.03574e-05	420	GAAAAATG	5.5025e-05	420	AGCGAAAA	8.82544e-05	420	GAAAAAGG	0.011423	420	GAAAACAG	0.00119727	420	CGGAAATA	3.88588e-06	420	AGCAAGCA	3.32626e-06	420	CAAAAGTG	4.97993e-06	420	GAAAATAG	4.05865e-05
					421	AGCAATAA	3.58522e-06	421	GAAACCAA	3.22859e-05	421	GAAAACAA	0.000251051	421	AGCGAAAG	7.06035e-06	421	GAAAAATA	8.60488e-05	421	GAAAACAT	2.52945e-05	421	CGGAACGG	7.77176e-06	421	AGCAAGCG	3.32626e-06	421	CAAACAAG	4.97993e-06	421	GAAAATGG	2.02932e-05
					422	AGCACAAG	3.58522e-06	422	GAAACCAG	2.42144e-05	422	GAAAACAG	0.000625909	422	AGCGAAGG	1.05905e-05	422	GAAAAATG	2.15122e-05	422	GAAAACGG	0.000236082	422	CGGAGAAA	7.38317e-05	422	AGCAAGGG	9.97878e-05	422	CAAACGGG	4.97993e-06	422	GAAACAAA	5.07331e-05
					423	AGCACGGG	1.07557e-05	423	GAAACGAA	3.22859e-05	423	GAAAACGG	0.000116928	423	AGCGAGAA	3.53018e-06	423	GAAAAATT	1.07561e-05	423	GAAAACGT	8.43149e-06	423	CGGAGAAG	7.77176e-06	423	AGCACAAG	3.32626e-06	423	CAAAGAAA	3.48595e-05	423	GAAACAAG	5.07331e-05
					424	AGCAGAAA	4.66078e-05	424	GAAACGAG	5.65004e-05	424	GAAAAGAA	0.00269622	424	AGCGAGAG	7.06035e-06	424	GAAAACAA	0.00019361	424	GAAAACTG	8.43149e-06	424	CGGAGGAG	1.55435e-05	424	AGCACGAG	9.97878e-06	424	CAAAGCGG	4.97993e-06	424	GAAACACG	2.53665e-05
					425	AGCAGAAG	3.94374e-05	425	GAAACGCG	8.07148e-06	425	GAAAAGAC	3.43906e-06	425	AGCGAGGG	2.82414e-05	425	GAAAACAG	0.000860488	425	GAAAAGAA	0.00278239	425	CGGCAGGG	3.88588e-06	425	AGCACGGG	1.3305e-05	425	CAAAGGAA	9.95986e-06	425	GAAACGAA	5.07331e-06
					426	AGCAGACA	3.58522e-06	426	GAAACGGG	0.000330931	426	GAAAAGAG	0.0221682	426	AGCGCGGG	3.53018e-06	426	GAAAACAT	5.37805e-06	426	GAAAAGAC	8.43149e-06	426	CGGGAAAA	0.000112691	426	AGCAGAAA	3.65889e-05	426	CAAAGGAG	5.47792e-05	426	GAAACGAG	7.10263e-05
					427	AGCAGAGG	2.86818e-05	427	GAAACGTG	3.22859e-05	427	GAAAAGCA	0.000154758	427	AGCGGAAA	0.000155328	427	GAAAACGG	0.000139829	427	GAAAAGAG	0.0173942	427	CGGGAAAG	7.77176e-06	427	AGCAGAAG	6.65252e-06	427	CAAAGGGG	2.98796e-05	427	GAAACGCA	5.07331e-06
					428	AGCAGCAA	3.58522e-06	428	GAAACTGG	8.07148e-06	428	GAAAAGCG	0.000608714	428	AGCGGAAG	3.88319e-05	428	GAAAAGAA	0.00533503	428	GAAAAGAT	1.6863e-05	428	CGGGAAGA	3.88588e-06	428	AGCAGAGG	3.32626e-06	428	CAAATAGG	4.97993e-06	428	GAAACGGG	0.000172493
					429	AGCAGCAG	3.58522e-06	429	GAAAGAAA	0.013778	429	GAAAAGGA	0.000282003	429	AGCGGACG	1.76509e-05	429	GAAAAGAC	2.68903e-05	429	GAAAAGCA	0.000202356	429	CGGGACAA	1.55435e-05	429	AGCAGCAG	3.32626e-06	429	CAAATGGG	4.97993e-06	429	GAAACGTA	5.07331e-06
					430	AGCAGGAA	2.50965e-05	430	GAAAGAAG	0.0132614	430	GAAAAGGC	6.87812e-06	430	AGCGGAGG	3.53018e-06	430	GAAAAGAG	0.0316229	430	GAAAAGCG	0.00138276	430	CGGGAGCA	7.77176e-06	430	AGCAGCGG	3.32626e-06	430	CAAGAGAA	4.97993e-06	430	GAAAGAAA	0.00956319
					431	AGCAGGAG	0.000175676	431	GAAAGAAT	2.42144e-05	431	GAAAAGGG	0.0509875	431	AGCGGCAA	7.06035e-06	431	GAAAAGAT	3.22683e-05	431	GAAAAGGA	0.000278239	431	CGGGCAAA	1.94294e-05	431	AGCAGGAA	2.66101e-05	431	CAAGCGAA	4.97993e-06	431	GAAAGAAG	0.00707727
					432	AGCAGGAT	1.07557e-05	432	GAAAGACA	9.68578e-05	432	GAAAAGGT	3.43906e-06	432	AGCGGCAG	3.53018e-06	432	GAAAAGCA	0.000188232	432	GAAAAGGG	0.050024	432	CGGGCAAG	2.33153e-05	432	AGCAGGAG	0.000179618	432	CAAGCGGG	4.97993e-06	432	GAAAGAAT	3.04399e-05
					433	AGCAGGCG	3.58522e-06	433	GAAAGACG	0.00021793	433	GAAAAGTA	1.03172e-05	433	AGCGGGAA	4.23621e-05	433	GAAAAGCC	5.37805e-06	433	GAAAAGGT	8.43149e-06	433	CGGGCCAG	3.88588e-06	433	AGCAGGCA	3.32626e-06	433	CAAGGAAG	1.49398e-05	433	GAAAGACA	7.10263e-05
					434	AGCAGGGA	1.07557e-05	434	GAAAGAGA	0.000427788	434	GAAAAGTG	5.8464e-05	434	AGCGGGAG	8.47242e-05	434	GAAAAGCG	0.00090889	434	GAAAAGTA	8.43149e-06	434	CGGGGAAA	1.94294e-05	434	AGCAGGCG	6.65252e-06	434	CAAGGGAG	3.48595e-05	434	GAAAGACG	0.000187712
					435	AGCAGGGG	0.000218698	435	GAAAGAGG	0.00573075	435	GAAAATAA	4.12687e-05	435	AGCGGGCA	7.06035e-06	435	GAAAAGGA	0.000424866	435	GAAAAGTG	0.000193924	435	CGGGGGCG	7.77176e-06	435	AGCAGGGC	3.32626e-06	435	CAAGGGGG	5.97592e-05	435	GAAAGAGA	0.000202932
					436	AGCCAAAA	1.43409e-05	436	GAAAGCAA	0.00043586	436	GAAAATAG	2.75125e-05	436	AGCGGGCG	3.17716e-05	436	GAAAAGGG	0.0262987	436	GAAAATAA	1.6863e-05	436	CTAAAAAA	1.16576e-05	436	AGCAGGGG	0.000226186	436	CAATGAAA	4.97993e-06	436	GAAAGAGC	5.07331e-06
					437	AGCCAAAG	1.07557e-05	437	GAAAGCAG	0.00159815	437	GAAAATGG	1.37562e-05	437	AGCGGGGG	5.29526e-05	437	GAAAAGTA	3.22683e-05	437	GAAAATAG	8.43149e-05	437	CTAGAAAA	7.77176e-06	437	AGCAGGGT	6.65252e-06	437	CACAACCA	4.97993e-06	437	GAAAGAGG	0.00278017
					438	AGCCAGAG	3.58522e-06	438	GAAAGCCA	8.07148e-06	438	GAAAATTT	3.43906e-06	438	AGGAAAAA	0.000582479	438	GAAAAGTG	5.91586e-05	438	GAAAATGG	2.52945e-05	438	CTAGGCAG	3.88588e-06	438	AGCCAAAA	1.66313e-05	438	CAGAAAAG	4.97993e-06	438	GAAAGATG	2.02932e-05
					439	AGCCAGCA	7.17044e-06	439	GAAAGCCG	3.22859e-05	439	GAAACAAA	0.000168514	439	AGGAAAAG	0.000105905	439	GAAAATAA	5.37805e-06	439	GAAACAAA	0.000109609	439	CTATTATG	3.88588e-06	439	AGCCAAAG	3.32626e-06	439	CAGAAGGG	9.95986e-06	439	GAAAGCAA	0.000197859
					440	AGCCAGGG	3.58522e-06	440	GAAAGCGG	0.00071029	440	GAAACAAC	1.37562e-05	440	AGGAAACA	7.06035e-06	440	GAAAATAG	4.84025e-05	440	GAAACAAG	9.27464e-05	440	GAAAAAAA	0.0660677	440	AGCCAAGG	3.32626e-06	440	CAGGAAAA	9.95986e-06	440	GAAAGCAG	0.000624017
					441	AGCCGAAG	3.58522e-06	441	GAAAGGAA	0.00356759	441	GAAACAAG	0.000151319	441	AGGAAACG	7.06035e-06	441	GAAAATCG	5.37805e-06	441	GAAACAGG	2.52945e-05	441	GAAAAAAC	6.606e-05	441	AGCCAGGG	3.32626e-06	441	CAGGAAGG	4.97993e-06	441	GAAAGCGA	1.01466e-05
					442	AGCCGGAG	3.58522e-06	442	GAAAGGAC	1.6143e-05	442	GAAACACA	6.87812e-06	442	AGGAAAGG	1.05905e-05	442	GAAAATGG	1.07561e-05	442	GAAACAGT	8.43149e-06	442	GAAAAAAG	0.0448158	442	AGCCGGAG	3.32626e-06	442	CAGGGGGG	4.97993e-06	442	GAAAGCGG	0.000471818
					443	AGCCGGGG	1.43409e-05	443	GAAAGGAG	0.0341182	443	GAAACACG	3.43906e-06	443	AGGAAGAA	3.53018e-06	443	GAAACAAA	0.000182854	443	GAAACCAG	4.21574e-05	443	GAAAAAAT	0.00013212	443	AGCCGGGG	3.32626e-06	443	CATAGGGG	4.97993e-06	443	GAAAGGAA	0.00309979
					444	AGCGAAAA	0.000121897	444	GAAAGGAT	2.42144e-05	444	GAAACAGG	3.43906e-06	444	AGGAAGAG	4.94225e-05	444	GAAACAAG	0.000236634	444	GAAACGAA	8.43149e-06	444	GAAAAACA	0.000703344	444	AGCGAAAA	8.64827e-05	444	CCAAACAG	1.49398e-05	444	GAAAGGAC	2.02932e-05
					445	AGCGAAAG	3.58522e-06	445	GAAAGGCA	0.000314788	445	GAAACCAT	3.43906e-06	445	AGGAAGCG	3.53018e-06	445	GAAACACA	1.07561e-05	445	GAAACGAG	0.000160198	445	GAAAAACG	0.000699458	445	AGCGAAAG	9.97878e-06	445	CCGATCTG	4.97993e-06	445	GAAAGGAG	0.0237279
					446	AGCGAAGG	2.15113e-05	446	GAAAGGCG	0.0037371	446	GAAACGAG	4.81469e-05	446	AGGAAGGG	6.35432e-05	446	GAAACACG	5.37805e-06	446	GAAACGGG	0.00033726	446	GAAAAACT	1.16576e-05	446	AGCGAAGG	1.66313e-05	446	CCGGAAAA	4.97993e-06	446	GAAAGGCA	0.000223226
					447	AGCGACAA	2.86818e-05	447	GAAAGGGA	0.00121072	447	GAAACGGG	0.000141002	447	AGGACAAA	1.41207e-05	447	GAAACAGG	2.15122e-05	447	GAAAGAAA	0.0179001	447	GAAAAAGA	0.000213723	447	AGCGAAGT	3.32626e-06	447	CGAAAAAA	3.48595e-05	447	GAAAGGCG	0.00190756
					448	AGCGACAG	3.58522e-06	448	GAAAGGGC	8.07148e-06	448	GAAAGAAA	0.0190627	448	AGGACAAG	4.58923e-05	448	GAAACCAA	1.07561e-05	448	GAAAGAAG	0.0149828	448	GAAAAAGG	0.0156873	448	AGCGACAA	9.97878e-06	448	CGAAAAAG	3.98394e-05	448	GAAAGGCT	5.07331e-06
					449	AGCGAGAG	2.86818e-05	449	GAAAGGGG	0.0808359	449	GAAAGAAC	3.43906e-05	449	AGGACACG	3.53018e-06	449	GAAACCAG	2.68903e-05	449	GAAAGAAT	5.05889e-05	449	GAAAAAGT	7.77176e-06	449	AGCGACAG	3.32626e-06	449	CGAAAGAA	9.95986e-06	449	GAAAGGGA	0.000984222
					450	AGCGAGGA	3.58522e-06	450	GAAAGGGT	8.07148e-06	450	GAAAGAAG	0.012133	450	AGGACAGG	1.05905e-05	450	GAAACGAA	5.37805e-06	450	GAAAGACA	0.000126472	450	GAAAAATA	6.99458e-05	450	AGCGACGG	3.32626e-06	450	CGAAAGGG	4.97993e-06	450	GAAAGGGC	2.02932e-05
					451	AGCGAGGG	0.000107557	451	GAAAGGTG	5.65004e-05	451	GAAAGAAT	8.59765e-05	451	AGGACCGG	1.05905e-05	451	GAAACGAG	0.000112939	451	GAAAGACG	0.000438437	451	GAAAAATG	6.21741e-05	451	AGCGAGAA	3.32626e-06	451	CGAAGAAA	1.99197e-05	451	GAAAGGGG	0.0474811
					452	AGCGATAA	7.17044e-06	452	GAAAGTAA	8.07148e-06	452	GAAAGACA	0.000230417	452	AGGACGAG	3.53018e-06	452	GAAACGCG	1.07561e-05	452	GAAAGAGA	0.000252945	452	GAAAACAA	0.000392474	452	AGCGAGAG	9.97878e-06	452	CGAAGAAG	9.95986e-06	452	GAAAGGGT	1.01466e-05
					453	AGCGCGGG	3.58522e-05	453	GAAAGTAG	4.03574e-05	453	GAAAGACG	0.000337028	453	AGGACGGG	0.000141207	453	GAAACGGG	4.30244e-05	453	GAAAGAGG	0.00501674	453	GAAAACAG	0.00122017	453	AGCGAGGG	7.98302e-05	453	CGAAGGAG	1.99197e-05	453	GAAAGGTA	5.07331e-06
					454	AGCGGAAA	0.000211528	454	GAAAGTGG	2.42144e-05	454	GAAAGAGA	0.00025793	454	AGGAGAAA	3.88319e-05	454	GAAACGGT	5.37805e-06	454	GAAAGCAA	0.00039628	454	GAAAACAT	1.55435e-05	454	AGCGAGGT	3.32626e-06	454	CGAAGGCG	1.49398e-05	454	GAAAGGTG	3.04399e-05
					455	AGCGGAAG	0.00015775	455	GAAATAAA	8.07148e-06	455	GAAAGAGG	0.0046221	455	AGGAGAAG	4.58923e-05	455	GAAACGTG	1.07561e-05	455	GAAAGCAG	0.00123943	455	GAAAACCA	1.55435e-05	455	AGCGCAGG	9.97878e-06	455	CGAAGGGG	4.97993e-05	455	GAAAGTAA	1.52199e-05
					456	AGCGGACA	1.43409e-05	456	GAAATCAG	8.07148e-06	456	GAAAGCAA	0.000240734	456	AGGAGAGA	3.53018e-06	456	GAAAGAAA	0.0206194	456	GAAAGCAT	2.52945e-05	456	GAAAACCG	3.88588e-06	456	AGCGCGAG	3.32626e-06	456	CGAATGGG	4.97993e-06	456	GAAAGTAG	2.53665e-05
					457	AGCGGAGA	3.58522e-06	457	GAAATGAA	8.07148e-06	457	GAAAGCAG	0.000911351	457	AGGAGAGG	1.76509e-05	457	GAAAGAAG	0.0123534	457	GAAAGCGG	0.000489026	457	GAAAACGG	0.000306984	457	AGCGCGGG	9.97878e-06	457	CGACAAAA	1.49398e-05	457	GAAAGTGG	1.52199e-05
					458	AGCGGAGG	6.09487e-05	458	GAAATGAG	8.07148e-06	458	GAAAGCAT	3.43906e-06	458	AGGAGCAA	3.53018e-06	458	GAAAGAAT	6.99147e-05	458	GAAAGCGT	8.43149e-06	458	GAAAACGT	7.77176e-06	458	AGCGCGGT	3.32626e-06	458	CGAGAAAA	9.95986e-06	458	GAAATAAA	1.01466e-05
					459	AGCGGAGT	3.58522e-06	459	GAAATGGG	8.07148e-05	459	GAAAGCGG	0.000457395	459	AGGAGCAG	1.05905e-05	459	GAAAGACA	0.000150585	459	GAAAGGAA	0.00600322	459	GAAAACTA	7.77176e-06	459	AGCGGAAA	9.97878e-05	459	CGAGCAAA	9.95986e-06	459	GAAATAAG	5.07331e-06
					460	AGCGGCAA	1.79261e-05	460	GAACAAAA	4.84289e-05	460	GAAAGCTG	3.43906e-06	460	AGGAGCGG	1.05905e-05	460	GAAAGACG	0.000209744	460	GAAAGGAC	4.21574e-05	460	GAAAAGAA	0.0036877	460	AGCGGAAG	7.98302e-05	460	CGAGCACG	9.95986e-06	460	GAAATAGG	1.01466e-05
					461	AGCGGCAG	2.15113e-05	461	GAACAAAG	2.42144e-05	461	GAAAGGAA	0.0056607	461	AGGAGGAA	2.11811e-05	461	GAAAGAGA	0.00176938	461	GAAAGGAG	0.0361711	461	GAAAAGAC	2.33153e-05	461	AGCGGACA	9.97878e-06	461	CGAGCGAG	4.97993e-06	461	GAAATCAA	5.07331e-06
					462	AGCGGCGG	1.07557e-05	462	GAACAACG	8.07148e-06	462	GAAAGGAC	3.43906e-06	462	AGGAGGAG	6.35432e-05	462	GAAAGAGC	2.15122e-05	462	GAAAGGAT	3.3726e-05	462	GAAAAGAG	0.0302166	462	AGCGGACG	6.65252e-06	462	CGAGGAAA	4.97993e-05	462	GAAATGAA	5.07331e-06
					463	AGCGGGAA	5.01931e-05	463	GAACAAGG	1.6143e-05	463	GAAAGGAG	0.0417743	463	AGGAGGCA	7.06035e-06	463	GAAAGAGG	0.00475957	463	GAAAGGCA	0.000480595	463	GAAAAGAT	5.44023e-05	463	AGCGGAGG	1.3305e-05	463	CGAGGAAG	2.48997e-05	463	GAAATGAG	1.52199e-05
					464	AGCGGGAG	0.000261721	464	GAACAGAG	4.03574e-05	464	GAAAGGAT	1.37562e-05	464	AGGAGGCG	1.41207e-05	464	GAAAGATA	2.15122e-05	464	GAAAGGCG	0.00367613	464	GAAAAGCA	0.000260354	464	AGCGGCAA	9.97878e-06	464	CGAGGGAG	9.95986e-06	464	GAAATGGG	1.52199e-05
					465	AGCGGGCA	3.58522e-06	465	GAACAGGG	0.000145287	465	GAAAGGCA	0.000340467	465	AGGAGGGG	2.47112e-05	465	GAAAGATG	5.37805e-06	465	GAAAGGGA	0.00164414	465	GAAAAGCG	0.00153104	465	AGCGGCAG	1.3305e-05	465	CGAGGGCG	4.97993e-06	465	GAACAAAA	3.04399e-05
					466	AGCGGGCG	5.01931e-05	466	GAACAGTT	8.07148e-06	466	GAAAGGCG	0.00149599	466	AGGAGTAG	3.53018e-06	466	GAAAGCAA	0.000225878	466	GAAAGGGC	4.21574e-05	466	GAAAAGCT	3.88588e-06	466	AGCGGGAA	3.99151e-05	466	CGCAAAAA	4.97993e-06	466	GAACAAAG	2.53665e-05
					467	AGCGGGGA	2.15113e-05	467	GAACGAAA	3.22859e-05	467	GAAAGGGA	0.00157165	467	AGGATAAG	3.53018e-06	467	GAAAGCAG	0.000795951	467	GAAAGGGG	0.0563814	467	GAAAAGGA	0.000384702	467	AGCGGGAC	3.32626e-06	467	CGGAAAAA	0.000154378	467	GAACAGAG	1.01466e-05
					468	AGCGGGGG	0.000258136	468	GAACGAAG	4.84289e-05	468	GAAAGGGC	2.75125e-05	468	AGGCAAAA	0.00019416	468	GAAAGCCA	5.37805e-06	468	GAAAGGGT	1.6863e-05	468	GAAAAGGC	1.55435e-05	468	AGCGGGAG	0.000166313	468	CGGAAAAG	2.48997e-05	468	GAACAGGG	4.05865e-05
					469	AGCGGGTG	3.58522e-06	469	GAACGACA	8.07148e-06	469	GAAAGGGG	0.0610605	469	AGGCAAAC	3.53018e-06	469	GAAAGCGA	1.61342e-05	469	GAAAGGTA	8.43149e-06	469	GAAAAGGG	0.0305547	469	AGCGGGCG	2.32838e-05	469	CGGAAGAG	9.95986e-06	469	GAACCGGG	5.07331e-06
					470	AGCTAAAA	3.58522e-06	470	GAACGAGG	8.07148e-06	470	GAAAGGGT	6.87812e-06	470	AGGCAAAG	3.53018e-05	470	GAAAGCGG	0.000441	470	GAAAGGTG	0.000101178	470	GAAAAGTA	1.55435e-05	470	AGCGGGGA	3.32626e-06	470	CGGAAGCA	4.97993e-06	470	GAACGAAG	1.52199e-05
					471	AGCTGAAA	3.58522e-06	471	GAACGCGG	8.07148e-06	471	GAAAGGTA	1.03172e-05	471	AGGCACAA	3.53018e-06	471	GAAAGGAA	0.00827682	471	GAAAGTAA	3.3726e-05	471	GAAAAGTG	6.99458e-05	471	AGCGGGGG	0.000289385	471	CGGAAGGA	4.97993e-06	471	GAACGAGG	5.07331e-06
					472	AGCTGGAG	3.58522e-06	472	GAACGGAG	0.000104929	472	GAAAGGTG	6.53422e-05	472	AGGCACAG	3.53018e-06	472	GAAAGGAC	0.000123695	472	GAAAGTAG	5.05889e-05	472	GAAAATAA	2.33153e-05	472	AGCGGGGT	6.65252e-06	472	CGGAAGGG	9.95986e-06	472	GAACGGAG	3.04399e-05
					473	AGGAAAAA	0.000372863	473	GAACGGCG	4.03574e-05	473	GAAAGTAA	6.87812e-06	473	AGGCAGAA	1.41207e-05	473	GAAAGGAG	0.0448798	473	GAAAGTGG	5.90204e-05	473	GAAAATAG	8.93752e-05	473	AGCTAGGG	3.32626e-06	473	CGGACAAG	4.97993e-06	473	GAACGGCG	1.52199e-05
					474	AGGAAAAG	0.000125483	474	GAACGGGG	0.000201787	474	GAAAGTAG	1.71953e-05	474	AGGCAGAG	2.82414e-05	474	GAAAGGAT	4.30244e-05	474	GAAATAAG	5.05889e-05	474	GAAAATCA	3.88588e-06	474	AGGAAAAA	0.00043574	474	CGGAGAAA	9.95986e-06	474	GAACGGGG	0.000157273
					475	AGGAAACA	1.07557e-05	475	GAACTGAG	8.07148e-06	475	GAAAGTCG	3.43906e-06	475	AGGCAGCG	3.53018e-06	475	GAAAGGCA	0.00063461	475	GAAATAGG	8.43149e-06	475	GAAAATCG	3.88588e-06	475	AGGAAAAG	0.000129724	475	CGGAGAAG	1.49398e-05	475	GAAGAAAA	0.00792451
					476	AGGAAAGG	5.37783e-05	476	GAAGAAAA	0.00723205	476	GAAAGTGG	2.06344e-05	476	AGGCAGGA	3.53018e-06	476	GAAAGGCG	0.00203828	476	GAAATGGG	1.6863e-05	476	GAAAATGG	7.77176e-06	476	AGGAAAAT	3.32626e-06	476	CGGAGAGG	4.97993e-06	476	GAAGAAAC	5.07331e-06
					477	AGGAAATA	3.58522e-06	477	GAAGAAAC	8.07148e-06	477	GAAAGTGT	3.43906e-06	477	AGGCAGGG	4.23621e-05	477	GAAAGGCT	1.07561e-05	477	GAACAAAA	7.58834e-05	477	GAAACAAA	0.00017875	477	AGGAAAGA	9.97878e-06	477	CGGAGGAG	4.97993e-06	477	GAAGAAAG	0.00145604
					478	AGGAACAG	7.17044e-06	478	GAAGAAAG	0.00242952	478	GAAAGTTC	3.43906e-06	478	AGGCCAAA	3.53018e-06	478	GAAAGGGA	0.00196299	478	GAACAAAG	4.21574e-05	478	GAAACAAG	0.000252582	478	AGGAAAGG	1.3305e-05	478	CGGGAAAA	0.000293816	478	GAAGAACA	4.56598e-05
					479	AGGAACGG	1.07557e-05	479	GAAGAACA	8.07148e-05	479	GAAANAAA	3.43906e-06	479	AGGCGAAA	4.94225e-05	479	GAAAGGGC	1.07561e-05	479	GAACAAGG	1.6863e-05	479	GAAACACA	1.94294e-05	479	AGGAAATG	3.32626e-06	479	CGGGAAAG	2.98796e-05	479	GAAGAACG	3.55132e-05
					480	AGGAAGAA	3.58522e-06	480	GAAGAACG	7.26433e-05	480	GAAANAAG	6.87812e-06	480	AGGCGAAG	4.58923e-05	480	GAAAGGGG	0.0320048	480	GAACACAG	1.6863e-05	480	GAAACACG	1.94294e-05	480	AGGAACAA	9.97878e-06	480	CGGGAAAT	4.97993e-06	480	GAAGAAGA	5.07331e-06
					481	AGGAAGAG	4.30226e-05	481	GAAGAAGA	4.84289e-05	481	GAAANGGG	6.87812e-06	481	AGGCGACA	3.53018e-06	481	GAAAGGTA	5.37805e-06	481	GAACAGAA	8.43149e-06	481	GAAACAGG	4.27447e-05	481	AGGAAGAA	9.97878e-06	481	CGGGAACA	4.97993e-06	481	GAAGAAGG	0.00062909
					482	AGGAAGAT	7.17044e-06	482	GAAGAAGG	0.000968578	482	GAAATAAA	2.40734e-05	482	AGGCGAGG	1.05905e-05	482	GAAAGGTG	3.76464e-05	482	GAACAGAG	1.6863e-05	482	GAAACCAG	2.33153e-05	482	AGGAAGAG	0.00010644	482	CGGGACAA	1.49398e-05	482	GAAGACAA	7.60996e-05
					483	AGGAAGCA	3.58522e-06	483	GAAGAATG	8.07148e-06	483	GAAATAAG	6.87812e-06	483	AGGCGCAG	3.53018e-06	483	GAAAGTAG	2.68903e-05	483	GAACAGGG	0.000109609	483	GAAACGAA	1.16576e-05	483	AGGAAGCA	3.32626e-06	483	CGGGAGAG	4.97993e-06	483	GAAGACAG	2.53665e-05
					484	AGGAAGCG	3.58522e-06	484	GAAGACAA	5.65004e-05	484	GAAATACA	3.43906e-06	484	AGGCGGAA	9.17846e-05	484	GAAAGTCA	5.37805e-06	484	GAACGAAA	8.43149e-06	484	GAAACGAG	0.000182636	484	AGGAAGCT	3.32626e-06	484	CGGGCAAA	2.48997e-05	484	GAAGACGG	2.53665e-05
					485	AGGAAGGG	9.32157e-05	485	GAAGACAG	7.26433e-05	485	GAAATAGG	1.03172e-05	485	AGGCGGAG	9.53148e-05	485	GAAAGTGG	2.15122e-05	485	GAACGAAG	5.05889e-05	485	GAAACGGG	0.000268126	485	AGGAAGGG	0.000109767	485	CGGGCAAG	2.48997e-05	485	GAAGAGAA	0.000213079
					486	AGGAAGTG	3.58522e-06	486	GAAGACCA	8.07148e-06	486	GAAATATA	6.87812e-06	486	AGGCGGAT	3.53018e-06	486	GAAATAAA	1.07561e-05	486	GAACGAGG	2.52945e-05	486	GAAACGTG	3.88588e-06	486	AGGAATAG	3.32626e-06	486	CGGGCACG	4.97993e-06	486	GAAGAGAG	0.000887829
					487	AGGACAAA	5.01931e-05	487	GAAGACGG	4.84289e-05	487	GAAATCGG	3.43906e-06	487	AGGCGGCA	1.76509e-05	487	GAAATAAG	2.15122e-05	487	GAACGGAA	8.43149e-06	487	GAAAGAAA	0.0178362	487	AGGACAAA	3.65889e-05	487	CGGGGAAA	9.46187e-05	487	GAAGAGCA	3.55132e-05
					488	AGGACAAG	1.07557e-05	488	GAAGAGAA	0.000250216	488	GAAATGAA	1.03172e-05	488	AGGCGGCG	2.47112e-05	488	GAAATAGG	1.07561e-05	488	GAACGGAG	0.000126472	488	GAAAGAAC	1.94294e-05	488	AGGACAAT	3.32626e-06	488	CGGGGAAG	3.48595e-05	488	GAAGAGCG	1.52199e-05
					489	AGGACACA	3.58522e-06	489	GAAGAGAG	0.00154165	489	GAAATGAG	2.40734e-05	489	AGGCGGGG	5.29526e-05	489	GAAATGAA	5.37805e-06	489	GAACGGGA	8.43149e-06	489	GAAAGAAG	0.0117781	489	AGGACAGG	3.32626e-06	489	CGGGGGGG	4.97993e-06	489	GAAGAGGA	8.11729e-05
					490	AGGACAGG	7.17044e-06	490	GAAGAGCA	4.84289e-05	490	GAAATGGG	1.71953e-05	490	AGGCGGGT	7.06035e-06	490	GAAATGAG	1.61342e-05	490	GAACGGGG	0.000185493	490	GAAAGAAT	9.32611e-05	490	AGGACGAG	9.97878e-06	490	CTAAAAAA	5.47792e-05	490	GAAGAGGG	0.00258231
					491	AGGACGAG	7.17044e-06	491	GAAGAGCG	4.03574e-05	491	GAACAAAA	2.06344e-05	491	AGGGAAAA	0.000211811	491	GAACAAAA	6.99147e-05	491	GAAGAAAA	0.00880248	491	GAAAGACA	0.000112691	491	AGGACGCG	3.32626e-06	491	CTAAAAAG	1.99197e-05	491	GAAGATAG	5.07331e-06
					492	AGGACGGA	3.58522e-06	492	GAAGAGGA	4.03574e-05	492	GAACAAAG	3.78297e-05	492	AGGGAAAG	3.88319e-05	492	GAACAAAG	7.52927e-05	492	GAAGAAAC	1.6863e-05	492	GAAAGACG	0.000240925	492	AGGACGGA	3.32626e-06	492	CTAAAGAG	9.95986e-06	492	GAAGCAAA	9.13196e-05
					493	AGGACGGG	0.000319084	493	GAAGAGGG	0.0046976	493	GAACAACA	3.43906e-06	493	AGGGAATA	3.53018e-06	493	GAACAAGG	1.61342e-05	493	GAAGAAAG	0.00295945	493	GAAAGAGA	0.000353615	493	AGGACGGG	0.000319321	493	CTAAGGAG	4.97993e-06	493	GAAGCAAG	5.07331e-05
					494	AGGAGAAA	6.09487e-05	494	GAAGAGTA	8.07148e-06	494	GAACAACG	3.43906e-06	494	AGGGACAA	1.05905e-05	494	GAACACAG	1.61342e-05	494	GAAGAACA	0.000101178	494	GAAAGAGG	0.00373433	494	AGGACTAG	3.32626e-06	494	CTAGAGAA	4.97993e-06	494	GAAGCACA	4.05865e-05
					495	AGGAGAAG	3.58522e-05	495	GAAGAGTG	8.07148e-06	495	GAACAAGG	1.03172e-05	495	AGGGACAG	3.53018e-06	495	GAACAGAG	4.84025e-05	495	GAAGAACG	5.05889e-05	495	GAAAGAGT	3.88588e-06	495	AGGAGAAA	4.98939e-05	495	CTAGCAAG	4.97993e-06	495	GAAGCACG	1.01466e-05
					496	AGGAGAGG	1.07557e-05	496	GAAGATGG	8.07148e-06	496	GAACACAG	3.43906e-06	496	AGGGAGAA	7.06035e-06	496	GAACAGCG	5.37805e-06	496	GAAGAAGA	1.6863e-05	496	GAAAGATA	7.77176e-06	496	AGGAGAAG	7.6504e-05	496	CTCCTGAG	4.97993e-06	496	GAAGCAGG	1.01466e-05
					497	AGGAGCAA	1.07557e-05	497	GAAGCAAA	7.26433e-05	497	GAACAGAG	2.40734e-05	497	AGGGAGCG	3.53018e-06	497	GAACAGGG	3.76464e-05	497	GAAGAAGG	0.00151767	497	GAAAGATG	7.77176e-06	497	AGGAGACA	6.65252e-06	497	CTGAAAAA	4.97993e-06	497	GAAGCGAA	5.07331e-06
					498	AGGAGCAG	1.43409e-05	498	GAAGCAAG	0.000193716	498	GAACAGGG	6.87812e-05	498	AGGGCAAA	8.82544e-05	498	GAACCGGG	5.37805e-06	498	GAAGAATG	1.6863e-05	498	GAAAGCAA	0.000365273	498	AGGAGAGG	2.66101e-05	498	CTGGAAAA	4.97993e-06	498	GAAGCGAG	2.53665e-05
					499	AGGAGCGG	1.43409e-05	499	GAAGCAGG	0.000104929	499	GAACAGGT	6.87812e-06	499	AGGGCAAG	2.11811e-05	499	GAACGAAA	5.37805e-06	499	GAAGACAA	0.000151767	499	GAAAGCAG	0.00135229	499	AGGAGCAG	3.32626e-06	499	GAAAAAAA	0.0511787	499	GAAGCGGG	0.000243519
					500	AGGAGGAA	2.86818e-05	500	GAAGCCAG	2.42144e-05	500	GAACGAAG	1.37562e-05	500	AGGGCACA	3.53018e-06	500	GAACGAAG	5.37805e-06	500	GAAGACAG	1.6863e-05	500	GAAAGCAT	3.88588e-06	500	AGGAGCGG	1.66313e-05	500	GAAAAAAC	1.49398e-05	500	GAAGCGTG	2.02932e-05
					501	AGGAGGAG	6.09487e-05	501	GAAGCCGG	8.07148e-06	501	GAACGAGG	6.87812e-06	501	AGGGCGAA	1.05905e-05	501	GAACGGAA	2.15122e-05	501	GAAGACGG	3.3726e-05	501	GAAAGCCA	1.55435e-05	501	AGGAGGAA	1.66313e-05	501	GAAAAAAG	0.0233758	501	GAAGGAAA	0.00674243
					502	AGGAGGCA	7.17044e-06	502	GAAGCGAG	9.68578e-05	502	GAACGGAA	3.43906e-06	502	AGGGCGAG	1.41207e-05	502	GAACGGAG	4.84025e-05	502	GAAGACTA	8.43149e-06	502	GAAAGCCG	7.77176e-06	502	AGGAGGAG	0.000169639	502	GAAAAAAT	7.4699e-05	502	GAAGGAAC	1.01466e-05
					503	AGGAGGCG	4.66078e-05	503	GAAGCGCA	8.07148e-06	503	GAACGGAG	1.71953e-05	503	AGGGCGCA	3.53018e-06	503	GAACGGCA	1.07561e-05	503	GAAGAGAA	0.0004553	503	GAAAGCGA	1.16576e-05	503	AGGAGGCG	2.99363e-05	503	GAAAAACA	0.000443214	503	GAAGGAAG	0.00626046
					504	AGGAGGGG	3.58522e-05	504	GAAGCGCG	2.42144e-05	504	GAACGGCG	1.03172e-05	504	AGGGCGGG	1.76509e-05	504	GAACGGCG	1.07561e-05	504	GAAGAGAG	0.00180434	504	GAAAGCGG	0.000625627	504	AGGAGGGG	5.32202e-05	504	GAAAAACG	0.000363535	504	GAAGGACA	0.000182639
					505	AGGCAAAA	0.000233039	505	GAAGCGGG	0.000629576	505	GAACGGGG	5.15859e-05	505	AGGGCGTA	3.53018e-06	505	GAACGGGG	2.15122e-05	505	GAAGAGCA	4.21574e-05	505	GAAAGCGT	3.88588e-06	505	AGGCAAAA	0.000219533	505	GAAAAAGA	0.000129478	505	GAAGGACG	0.000208006
					506	AGGCAAAG	7.52896e-05	506	GAAGCGTG	8.07148e-06	506	GAAGAAAA	0.00830877	506	AGGGGAAA	4.94225e-05	506	GAAGAAAA	0.011025	506	GAAGAGCG	9.27464e-05	506	GAAAGGAA	0.00673034	506	AGGCAAAG	5.32202e-05	506	GAAAAAGC	9.95986e-06	506	GAAGGAGA	8.62463e-05
					507	AGGCAAGG	2.15113e-05	507	GAAGGAAA	0.00829748	507	GAAGAAAC	2.75125e-05	507	AGGGGAAG	3.17716e-05	507	GAAGAAAC	5.37805e-06	507	GAAGAGGA	9.27464e-05	507	GAAAGGAC	6.99458e-05	507	AGGCAAAT	6.65252e-06	507	GAAAAAGG	0.00493511	507	GAAGGAGC	5.07331e-06
					508	AGGCACAA	3.58522e-06	508	GAAGGAAC	4.03574e-05	508	GAAGAAAG	0.00191556	508	AGGGGACG	3.53018e-06	508	GAAGAAAG	0.00237172	508	GAAGAGGG	0.00478065	508	GAAAGGAG	0.0392513	508	AGGCAACA	6.65252e-06	508	GAAAAAGT	4.97993e-06	508	GAAGGAGG	0.00198366
					509	AGGCAGAA	1.79261e-05	509	GAAGGAAG	0.00909656	509	GAAGAAAT	3.43906e-06	509	AGGGGAGG	3.53018e-06	509	GAAGAAAT	4.30244e-05	509	GAAGAGTG	2.52945e-05	509	GAAAGGAT	4.66306e-05	509	AGGCAAGG	6.65252e-06	509	GAAAAATA	4.48194e-05	509	GAAGGATA	5.07331e-06
					510	AGGCAGAG	6.09487e-05	510	GAAGGAAT	2.42144e-05	510	GAAGAACA	1.71953e-05	510	AGGGGCAA	7.06035e-06	510	GAAGAACA	6.99147e-05	510	GAAGCAAA	0.000126472	510	GAAAGGCA	0.000769404	510	AGGCAGAA	3.32626e-06	510	GAAAAATG	3.98394e-05	510	GAAGGATG	5.07331e-06
					511	AGGCAGGA	7.17044e-06	511	GAAGGACA	0.000339002	511	GAAGAACG	1.71953e-05	511	AGGGGCAG	1.41207e-05	511	GAAGAACG	6.99147e-05	511	GAAGCAAG	0.000269808	511	GAAAGGCG	0.00305819	511	AGGCAGAG	3.99151e-05	511	GAAAACAA	0.000234057	511	GAAGGCAA	0.000167419
					512	AGGCAGGG	0.000154164	512	GAAGGACG	0.000484289	512	GAAGAAGA	2.40734e-05	512	AGGGGGAA	7.06035e-06	512	GAAGAAGA	2.68903e-05	512	GAAGCACA	2.52945e-05	512	GAAAGGGA	0.00141057	512	AGGCAGCA	3.32626e-06	512	GAAAACAC	9.95986e-06	512	GAAGGCAG	0.000527624
					513	AGGCAGGT	3.58522e-06	513	GAAGGAGA	0.000121072	513	GAAGAAGG	0.000959498	513	AGGGGGAG	3.88319e-05	513	GAAGAAGC	5.37805e-06	513	GAAGCACG	8.43149e-06	513	GAAAGGGC	4.66306e-05	513	AGGCAGCG	1.66313e-05	513	GAAAACAG	0.000592612	513	GAAGGCAT	1.01466e-05
					514	AGGCCAAA	7.17044e-06	514	GAAGGAGG	0.00357567	514	GAAGACAA	4.47078e-05	514	AGGGGGCA	1.05905e-05	514	GAAGAAGG	0.000978805	514	GAAGCAGG	0.000278239	514	GAAAGGGG	0.0277607	514	AGGCAGGA	6.65252e-06	514	GAAAACCA	1.49398e-05	514	GAAGGCGA	1.52199e-05
					515	AGGCCAGG	1.07557e-05	515	GAAGGATG	1.6143e-05	515	GAAGACAG	3.43906e-05	515	AGGGGGGG	0.00138736	515	GAAGAAGT	5.37805e-06	515	GAAGCATA	8.43149e-06	515	GAAAGGGT	7.77176e-06	515	AGGCAGGG	0.000126398	515	GAAAACGG	0.000189237	515	GAAGGCGG	0.000334838
					516	AGGCCGAG	3.58522e-06	516	GAAGGCAA	0.000460074	516	GAAGACGG	2.40734e-05	516	AGGGGTAG	3.53018e-06	516	GAAGAATA	2.68903e-05	516	GAAGCCAG	4.21574e-05	516	GAAAGGTA	2.33153e-05	516	AGGCCAAT	3.32626e-06	516	GAAAACTG	4.97993e-06	516	GAAGGGAA	0.00297803
					517	AGGCCGGG	2.15113e-05	517	GAAGGCAG	0.00154972	517	GAAGACTA	3.43906e-06	517	AGTAAAAA	1.05905e-05	517	GAAGAATG	1.61342e-05	517	GAAGCCGG	8.43149e-06	517	GAAAGGTG	2.33153e-05	517	AGGCCACA	3.32626e-06	517	GAAAAGAA	0.00188241	517	GAAGGGAC	2.02932e-05
					518	AGGCGAAA	7.17044e-05	518	GAAGGCGA	5.65004e-05	518	GAAGAGAA	0.000285442	518	AGTAAAAG	3.53018e-06	518	GAAGACAA	4.30244e-05	518	GAAGCGAA	2.52945e-05	518	GAAAGTAA	1.94294e-05	518	AGGCCGAG	6.65252e-06	518	GAAAAGAC	1.99197e-05	518	GAAGGGAG	0.0156917
					519	AGGCGAAG	3.2267e-05	519	GAAGGCGG	0.000839434	519	GAAGAGAC	1.03172e-05	519	AGTAGCAG	3.53018e-06	519	GAAGACAG	5.91586e-05	519	GAAGCGAG	5.05889e-05	519	GAAAGTAG	3.49729e-05	519	AGGCCGGG	4.32414e-05	519	GAAAAGAG	0.0212394	519	GAAGGGAT	1.01466e-05
					520	AGGCGACG	1.43409e-05	520	GAAGGCTA	8.07148e-06	520	GAAGAGAG	0.00107643	520	AGTAGGAG	1.05905e-05	520	GAAGACCA	1.07561e-05	520	GAAGCGCG	8.43149e-06	520	GAAAGTGG	1.16576e-05	520	AGGCGAAA	6.31989e-05	520	GAAAAGAT	9.95986e-06	520	GAAGGGCA	0.00061387
					521	AGGCGAGG	1.79261e-05	521	GAAGGGAA	0.00290573	521	GAAGAGCA	3.43906e-06	521	AGTAGGCG	3.53018e-06	521	GAAGACGG	1.61342e-05	521	GAAGCGGA	8.43149e-06	521	GAAATAAA	2.33153e-05	521	AGGCGAAG	9.97878e-05	521	GAAAAGCA	5.97592e-05	521	GAAGGGCG	0.00152707
					522	AGGCGCAG	8.60453e-05	522	GAAGGGAC	4.03574e-05	522	GAAGAGCG	3.78297e-05	522	AGTCGGGA	3.53018e-06	522	GAAGAGAA	0.000317305	522	GAAGCGGG	0.00062393	522	GAAATAAG	1.16576e-05	522	AGGCGACA	6.65252e-06	522	GAAAAGCG	0.00073703	522	GAAGGGGA	0.000608797
					523	AGGCGCGG	1.43409e-05	523	GAAGGGAG	0.0202352	523	GAAGAGGA	4.12687e-05	523	AGTGGAAA	1.05905e-05	523	GAAGAGAG	0.00117241	523	GAAGGAAA	0.0104719	523	GAAATACA	3.88588e-06	523	AGGCGACG	9.97878e-06	523	GAAAAGGA	0.000438234	523	GAAGGGGC	4.05865e-05
					524	AGGCGGAA	9.32157e-05	524	GAAGGGAT	2.42144e-05	524	GAAGAGGG	0.00343562	524	ATAAAAAA	3.88319e-05	524	GAAGAGCA	3.76464e-05	524	GAAGGAAG	0.00996602	524	GAAATAGG	3.88588e-06	524	AGGCGAGG	2.66101e-05	524	GAAAAGGC	9.95986e-06	524	GAAGGGGG	0.0190351
					525	AGGCGGAC	3.58522e-06	525	GAAGGGCA	0.000548861	525	GAAGAGTA	1.03172e-05	525	ATAAAAAG	3.17716e-05	525	GAAGAGCG	5.37805e-05	525	GAAGGAAT	5.90204e-05	525	GAAATGAG	1.94294e-05	525	AGGCGCAG	6.65252e-06	525	GAAAAGGG	0.0508401	525	GAAGGGTA	1.01466e-05
					526	AGGCGGAG	0.000236624	526	GAAGGGCG	0.00264745	526	GAAGAGTG	3.43906e-06	526	ATAAAATA	7.06035e-06	526	GAAGAGGA	5.37805e-05	526	GAAGGACA	0.000430006	526	GAAATGCG	3.88588e-06	526	AGGCGCGG	3.32626e-06	526	GAAAAGGT	3.48595e-05	526	GAAGGGTG	3.04399e-05
					527	AGGCGGCA	3.58522e-06	527	GAAGGGGA	0.000540789	527	GAAGATAG	3.43906e-06	527	ATAAAGAG	3.53018e-06	527	GAAGAGGG	0.00120468	527	GAAGGACG	0.00056491	527	GAAATGGG	3.88588e-06	527	AGGCGGAA	3.99151e-05	527	GAAAAGTG	0.000174298	527	GAAGGTAG	1.01466e-05
					528	AGGCGGCG	7.17044e-05	528	GAAGGGGC	3.22859e-05	528	GAAGCAAA	6.19031e-05	528	ATAAAGGG	0.000123556	528	GAAGAGTA	1.07561e-05	528	GAAGGAGA	0.000151767	528	GAACAAAA	4.27447e-05	528	AGGCGGAG	0.000136377	528	GAAAATAA	4.48194e-05	528	GAAGGTGG	1.52199e-05
					529	AGGCGGGA	1.43409e-05	529	GAAGGGGG	0.0286538	529	GAAGCAAG	0.000103172	529	ATAAAGGT	3.53018e-06	529	GAAGAGTG	1.07561e-05	529	GAAGGAGG	0.00248729	529	GAACAAAG	0.000104919	529	AGGCGGCA	1.99576e-05	529	GAAAATAG	6.47391e-05	529	GAAGTAGG	1.01466e-05
					530	AGGCGGGC	3.58522e-06	530	GAAGGGGT	8.07148e-06	530	GAAGCACA	1.03172e-05	530	ATAAAGTG	7.06035e-06	530	GAAGCAAA	9.14269e-05	530	GAAGGAGT	1.6863e-05	530	GAACAACG	3.88588e-06	530	AGGCGGCG	4.65676e-05	530	GAAAATGG	4.48194e-05	530	GAAGTCAA	5.07331e-06
					531	AGGCGGGG	0.000143409	531	GAAGGGTA	2.42144e-05	531	GAAGCACG	3.43906e-06	531	ATAAATAA	7.06035e-06	531	GAAGCAAG	0.00016672	531	GAAGGATA	8.43149e-06	531	GAACAAGG	3.88588e-06	531	AGGCGGCT	3.32626e-06	531	GAAACAAA	0.000139438	531	GAAGTGAG	5.07331e-06
					532	AGGCGGTA	3.58522e-06	532	GAAGGGTG	6.45718e-05	532	GAAGCAGG	9.28547e-05	532	ATAAATGG	7.06035e-06	532	GAAGCACA	1.61342e-05	532	GAAGGCAA	0.000328828	532	GAACACAA	3.88588e-06	532	AGGCGGGA	6.65252e-06	532	GAAACAAG	0.000104579	532	GAAGTGGG	5.07331e-06
					533	AGGCGTCG	3.58522e-06	533	GAAGGTAA	8.07148e-06	533	GAAGCCAG	1.03172e-05	533	ATAAGAAG	3.53018e-06	533	GAAGCACC	2.15122e-05	533	GAAGGCAG	0.00109609	533	GAACACAG	3.88588e-06	533	AGGCGGGC	3.32626e-06	533	GAAACACA	1.49398e-05	533	GAATAAAA	5.07331e-06
					534	AGGGAAAA	0.000146994	534	GAAGGTGG	1.6143e-05	534	GAAGCCTA	6.87812e-06	534	ATAAGATG	3.53018e-06	534	GAAGCACG	1.07561e-05	534	GAAGGCAT	1.6863e-05	534	GAACAGAG	3.88588e-05	534	AGGCGGGG	7.98302e-05	534	GAAACACG	4.97993e-06	534	GAATAAAG	5.07331e-06
					535	AGGGAAAG	1.79261e-05	535	GAAGTAAA	2.42144e-05	535	GAAGCGAG	5.8464e-05	535	ATAAGGAG	1.05905e-05	535	GAAGCAGG	3.22683e-05	535	GAAGGCCA	8.43149e-06	535	GAACAGCG	3.88588e-06	535	AGGCGGTG	3.32626e-06	535	GAAACAGG	5.97592e-05	535	GAATAGAG	5.07331e-06
					536	AGGGAACG	3.58522e-06	536	GAAGTATG	8.07148e-06	536	GAAGCGCA	3.43906e-06	536	ATAAGGGA	3.53018e-06	536	GAAGCCAG	2.68903e-05	536	GAAGGCGG	0.000767266	536	GAACAGGG	5.82882e-05	536	AGGCTAAG	3.32626e-06	536	GAAACATG	4.97993e-06	536	GAATAGGG	1.01466e-05
					537	AGGGAAGG	3.58522e-06	537	GAAGTCGG	8.07148e-06	537	GAAGCGGG	0.000395492	537	ATAAGGGG	7.06035e-06	537	GAAGCGAA	5.37805e-06	537	GAAGGCTA	3.3726e-05	537	GAACCAAA	3.88588e-06	537	AGGCTGAG	3.32626e-06	537	GAAACCAA	4.97993e-06	537	GAATAGTG	5.07331e-06
					538	AGGGACAG	1.07557e-05	538	GAAGTGAA	8.07148e-06	538	GAAGGAAA	0.00874209	538	ATAATAAA	3.53018e-06	538	GAAGCGAG	6.99147e-05	538	GAAGGGAA	0.00430006	538	GAACCATA	3.88588e-06	538	AGGGAAAA	0.000126398	538	GAAACGAA	3.48595e-05	538	GAATGAAG	5.07331e-06
					539	AGGGAGAA	3.58522e-06	539	GAAGTGAG	1.6143e-05	539	GAAGGAAC	3.43906e-06	539	ATAATGGG	3.53018e-06	539	GAAGCGCA	1.07561e-05	539	GAAGGGAC	5.05889e-05	539	GAACGAAG	1.16576e-05	539	AGGGAAAG	2.32838e-05	539	GAAACGAG	0.000114538	539	GAATGAGG	5.07331e-06
					540	AGGGAGAG	3.58522e-06	540	GAAGTGGG	8.07148e-06	540	GAAGGAAG	0.00598053	540	ATAATTAG	3.53018e-06	540	GAAGCGGG	0.000290415	540	GAAGGGAG	0.0159945	540	GAACGGAA	7.77176e-06	540	AGGGAAAT	3.32626e-06	540	GAAACGCA	4.97993e-06	540	GAATGCGG	1.01466e-05
					541	AGGGCAAA	5.37783e-05	541	GAATAAAA	8.07148e-06	541	GAAGGAAT	1.71953e-05	541	ATACAGGG	3.53018e-06	541	GAAGCGTG	1.07561e-05	541	GAAGGGAT	4.21574e-05	541	GAACGGAG	4.66306e-05	541	AGGGAACA	3.32626e-06	541	GAAACGCG	9.95986e-06	541	GAATGGCG	1.01466e-05
					542	AGGGCAAG	2.15113e-05	542	GAATAAAG	1.6143e-05	542	GAAGGACA	0.000319833	542	ATATAAAG	3.53018e-06	542	GAAGGAAA	0.0085027	542	GAAGGGCA	0.000716677	542	GAACGGAT	3.88588e-06	542	AGGGAAGG	9.97878e-06	542	GAAACGGG	0.000129478	542	GAATGGGG	5.07331e-05
					543	AGGGCACA	1.43409e-05	543	GAATAACA	8.07148e-06	543	GAAGGACG	0.000319833	543	ATCAAGGG	3.53018e-06	543	GAAGGAAG	0.0057814	543	GAAGGGCG	0.00202356	543	GAACGGCA	3.88588e-06	543	AGGGAGAG	6.65252e-06	543	GAAACGTG	4.97993e-06	543	GAATTGTG	5.07331e-06
					544	AGGGCAGG	1.43409e-05	544	GAATAGGG	4.84289e-05	544	GAAGGACT	6.87812e-06	544	ATCTGAAG	3.53018e-06	544	GAAGGAAT	1.61342e-05	544	GAAGGGGA	0.000370986	544	GAACGGCG	1.55435e-05	544	AGGGCAAA	8.64827e-05	544	GAAAGAAA	0.0132964	544	GACAAAAA	0.000223226
					545	AGGGCCAG	7.17044e-06	545	GAATGAAG	8.07148e-06	545	GAAGGAGA	0.000134123	545	ATGAAAAA	1.76509e-05	545	GAAGGACA	0.000258146	545	GAAGGGGG	0.017411	545	GAACGGGG	7.77176e-06	545	AGGGCAAG	9.97878e-06	545	GAAAGAAC	9.95986e-06	545	GACAAAAG	0.000126833
					546	AGGGCCGG	3.58522e-06	546	GAATGGAG	8.07148e-06	546	GAAGGAGG	0.0019637	546	CAAAAAAA	0.000151798	546	GAAGGACG	0.000290415	546	GAAGGGTG	6.74519e-05	546	GAACTGGG	3.1087e-05	546	AGGGCAGG	1.99576e-05	546	GAAAGAAG	0.00795793	546	GACAAACA	5.07331e-06
					547	AGGGCGAA	1.07557e-05	547	GAATGGGA	8.07148e-06	547	GAAGGATG	1.03172e-05	547	CAAAAAAG	5.29526e-05	547	GAAGGAGA	0.000102183	547	GAAGGTAG	1.6863e-05	547	GAAGAAAA	0.00838573	547	AGGGCCAG	3.32626e-06	547	GAAAGAAT	8.46588e-05	547	GACAAAGG	6.08797e-05
					548	AGGGCGAG	9.68009e-05	548	GAATGGGG	5.65004e-05	548	GAAGGCAA	0.000171953	548	CAAAAAGG	1.41207e-05	548	GAAGGAGG	0.00118855	548	GAAGGTGG	2.52945e-05	548	GAAGAAAC	7.77176e-06	548	AGGGCCGG	3.32626e-06	548	GAAAGACA	7.96789e-05	548	GACAACAA	1.01466e-05
					549	AGGGCGCG	7.17044e-06	549	GACAAAAA	0.000306716	549	GAAGGCAG	0.000612153	549	CAAAACAA	7.06035e-06	549	GAAGGATA	1.61342e-05	549	GAAGTAAA	2.52945e-05	549	GAAGAAAG	0.00254525	549	AGGGCGAA	6.65252e-06	549	GAAAGACG	0.000199197	549	GACAAGAG	3.55132e-05
					550	AGGGCGGG	0.000179261	550	GACAAAAG	0.00027443	550	GAAGGCCA	6.87812e-06	550	CAAAAGAA	1.41207e-05	550	GAAGGATG	5.37805e-06	550	GAAGTAGG	4.21574e-05	550	GAAGAAAT	2.33153e-05	550	AGGGCGCA	3.32626e-06	550	GAAAGAGA	0.000328675	550	GACAAGGG	0.000116686
					551	AGGGCTAG	3.58522e-06	551	GACAAAAT	8.07148e-06	551	GAAGGCCG	3.43906e-06	551	CAAAAGAG	3.88319e-05	551	GAAGGCAA	0.000139829	551	GAAGTCTG	8.43149e-06	551	GAAGAACA	7.38317e-05	551	AGGGCGCG	1.66313e-05	551	GAAAGAGG	0.00326683	551	GACACGAG	5.07331e-06
					552	AGGGGAAA	2.86818e-05	552	GACAAACA	1.6143e-05	552	GAAGGCGA	1.03172e-05	552	CAAAAGCG	1.05905e-05	552	GAAGGCAG	0.000457134	552	GAAGTGAG	2.52945e-05	552	GAAGAACG	7.77176e-05	552	AGGGCGGG	0.000116419	552	GAAAGATA	4.97993e-06	552	GACACGGG	1.52199e-05
					553	AGGGGAAG	1.43409e-05	553	GACAAACG	2.42144e-05	553	GAAGGCGG	0.000484908	553	CAAAAGGA	1.76509e-05	553	GAAGGCCA	5.37805e-06	553	GAAGTGGG	3.3726e-05	553	GAAGAAGA	3.88588e-05	553	AGGGGAAA	6.31989e-05	553	GAAAGATG	1.99197e-05	553	GACAGAAA	3.04399e-05
					554	AGGGGACA	3.58522e-06	554	GACAAAGG	0.000145287	554	GAAGGCTA	3.43906e-06	554	CAAAAGGG	0.000285944	554	GAAGGCGG	0.000242012	554	GAATAAAA	2.52945e-05	554	GAAGAAGC	7.77176e-06	554	AGGGGAAG	3.99151e-05	554	GAAAGCAA	0.000159358	554	GACAGAAG	1.01466e-05
					555	AGGGGACG	3.58522e-06	555	GACAAGAG	9.68578e-05	555	GAAGGGAA	0.00253803	555	CAAAAGGT	1.05905e-05	555	GAAGGGAA	0.00233407	555	GAATAAAG	3.3726e-05	555	GAAGAAGG	0.000917068	555	AGGGGACA	3.32626e-06	555	GAAAGCAG	0.00075197	555	GACAGCGG	5.07331e-06
					556	AGGGGAGG	1.07557e-05	556	GACAAGCG	8.07148e-06	556	GAAGGGAC	1.37562e-05	556	CAAAAGTG	3.53018e-06	556	GAAGGGAC	1.61342e-05	556	GAATAGAA	8.43149e-06	556	GAAGAAGT	3.88588e-06	556	AGGGGACG	9.97878e-06	556	GAAAGCAT	4.97993e-06	556	GACAGGAA	1.01466e-05
					557	AGGGGCAA	7.17044e-06	557	GACAAGGG	0.000403574	557	GAAGGGAG	0.0116515	557	CAAAATGG	3.53018e-06	557	GAAGGGAG	0.00680861	557	GAATAGGG	2.52945e-05	557	GAAGAATA	1.94294e-05	557	AGGGGAGG	3.32626e-06	557	GAAAGCGA	9.95986e-06	557	GACAGGAG	9.63929e-05
					558	AGGGGCAG	3.58522e-06	558	GACACACG	8.07148e-06	558	GAAGGGAT	3.43906e-06	558	CAAACACA	3.53018e-06	558	GAAGGGAT	4.30244e-05	558	GAATGCAA	8.43149e-06	558	GAAGACAA	3.88588e-05	558	AGGGGCAA	3.32626e-06	558	GAAAGCGG	0.000493013	558	GACAGGGG	0.000197859
					559	AGGGGCGG	2.15113e-05	559	GACACGGG	8.07148e-06	559	GAAGGGCA	0.000282003	559	CAAACGGG	3.53018e-06	559	GAAGGGCA	0.000403354	559	GAATGGAG	2.52945e-05	559	GAAGACAG	4.27447e-05	559	AGGGGCAG	9.97878e-06	559	GAAAGGAA	0.00422298	559	GACGAAAA	9.13196e-05
					560	AGGGGGAA	1.07557e-05	560	GACAGAAA	0.000145287	560	GAAGGGCG	0.0010386	560	CAAAGAAA	4.94225e-05	560	GAAGGGCG	0.000822842	560	GAATGGGG	2.52945e-05	560	GAAGACCA	3.49729e-05	560	AGGGGGAA	9.97878e-06	560	GAAAGGAC	9.95986e-06	560	GACGAAAG	1.52199e-05
					561	AGGGGGAG	1.07557e-05	561	GACAGAAG	4.84289e-05	561	GAAGGGCT	3.43906e-06	561	CAAAGCAA	3.53018e-06	561	GAAGGGGA	0.000301171	561	GACAAAAA	0.000581773	561	GAAGACGG	1.94294e-05	561	AGGGGGAG	1.66313e-05	561	GAAAGGAG	0.0317471	561	GACGAGAA	1.52199e-05
					562	AGGGGGCA	1.79261e-05	562	GACAGAGA	8.07148e-06	562	GAAGGGGA	0.000357662	562	CAAAGCGG	7.06035e-06	562	GAAGGGGC	2.15122e-05	562	GACAAAAG	0.00056491	562	GAAGAGAA	0.000446876	562	AGGGGGCA	9.97878e-06	562	GAAAGGAT	4.97993e-05	562	GACGAGAG	1.01466e-05
					563	AGGGGGCG	1.79261e-05	563	GACAGAGG	3.22859e-05	563	GAAGGGGC	6.87812e-06	563	CAAAGGAA	4.58923e-05	563	GAAGGGGG	0.00549637	563	GACAAACA	2.52945e-05	563	GAAGAGAG	0.00160487	563	AGGGGGCG	1.3305e-05	563	GAAAGGCA	0.000199197	563	GACGAGGG	3.55132e-05
					564	AGGGGGGA	3.58522e-06	564	GACAGCAG	2.42144e-05	564	GAAGGGGG	0.0148636	564	CAAAGGAG	5.64828e-05	564	GAAGGGGT	5.37805e-06	564	GACAAACG	1.6863e-05	564	GAAGAGCA	2.33153e-05	564	AGGGGGGG	0.000745082	564	GAAAGGCG	0.00160852	564	GACGCAAA	1.52199e-05
					565	AGGGGGGG	0.00139824	565	GACAGGAA	1.6143e-05	565	GAAGGGTA	2.06344e-05	565	CAAAGGCA	3.53018e-06	565	GAAGGGTA	5.37805e-06	565	GACAAAGG	0.000151767	565	GAAGAGCG	5.82882e-05	565	AGGGGGTG	3.32626e-06	565	GAAAGGCT	9.95986e-06	565	GACGCAAG	1.52199e-05
					566	AGGGGGTA	3.58522e-06	566	GACAGGAG	0.00043586	566	GAAGGGTG	1.71953e-05	566	CAAAGGCG	3.53018e-06	566	GAAGGGTG	2.15122e-05	566	GACAACGG	3.3726e-05	566	GAAGAGGA	8.16035e-05	566	AGGTAGGG	3.32626e-06	566	GAAAGGGA	0.00135454	566	GACGCGGG	5.07331e-06
					567	AGGGGGTG	3.58522e-06	567	GACAGGCG	4.03574e-05	567	GAAGGTAA	1.71953e-05	567	CAAAGGGG	3.88319e-05	567	GAAGGTAA	5.37805e-06	567	GACAAGAA	2.52945e-05	567	GAAGAGGC	3.88588e-06	567	AGTAAAAA	2.99363e-05	567	GAAAGGGC	1.49398e-05	567	GACGGAAA	5.07331e-05
					568	AGGTAAAA	7.17044e-06	568	GACAGGCT	8.07148e-06	568	GAAGGTAG	3.43906e-06	568	CAACAAAG	3.53018e-06	568	GAAGGTGG	5.37805e-06	568	GACAAGAG	9.27464e-05	568	GAAGAGGG	0.00243645	568	AGTAAGAG	3.32626e-06	568	GAAAGGGG	0.050123	568	GACGGAAG	8.62463e-05
					569	AGGTAGAG	7.17044e-06	569	GACAGGGA	1.6143e-05	569	GAAGGTGG	6.87812e-06	569	CAACAGCG	3.53018e-06	569	GAAGTAAA	2.68903e-05	569	GACAAGCG	8.43149e-06	569	GAAGAGGT	3.88588e-06	569	AGTAAGGG	1.3305e-05	569	GAAAGGGT	4.97993e-05	569	GACGGACG	1.52199e-05
					570	AGGTCGGG	3.58522e-06	570	GACAGGGG	0.00149322	570	GAAGNAGA	3.43906e-06	570	CAACAGGG	7.06035e-06	570	GAAGTAAG	1.07561e-05	570	GACAAGGA	8.43149e-06	570	GAAGAGTG	1.16576e-05	570	AGTAGAAG	3.32626e-06	570	GAAAGGTA	9.95986e-06	570	GACGGAGG	2.02932e-05
					571	AGGTGAGG	3.58522e-06	571	GACCGGAG	8.07148e-06	571	GAAGNGGG	3.43906e-06	571	CAAGAAAA	2.47112e-05	571	GAAGTACG	5.37805e-06	571	GACAAGGG	0.000430006	571	GAAGATAA	3.88588e-06	571	AGTAGCAG	9.97878e-06	571	GAAAGGTG	0.000154378	571	GACGGCAA	5.07331e-06
					572	AGGTGGAA	3.58522e-06	572	GACGAAAA	7.26433e-05	572	GAAGTAAA	1.03172e-05	572	CAAGAGAA	3.53018e-06	572	GAAGTAGG	5.37805e-06	572	GACAATGG	1.6863e-05	572	GAAGCAAA	0.000225381	572	AGTAGGAG	3.32626e-06	572	GAAAGTAA	1.49398e-05	572	GACGGCAG	5.07331e-06
					573	AGGTGGAG	3.58522e-06	573	GACGAAAG	1.6143e-05	573	GAAGTATA	3.43906e-06	573	CAAGGAAA	1.05905e-05	573	GAAGTGAA	5.37805e-06	573	GACACAAG	8.43149e-06	573	GAAGCAAG	0.000357501	573	AGTAGGCG	3.32626e-06	573	GAAAGTAG	4.48194e-05	573	GACGGCGG	1.52199e-05
					574	AGTAAAAA	3.2267e-05	574	GACGAAGG	3.22859e-05	574	GAAGTGCG	3.43906e-06	574	CAAGGGAG	3.53018e-06	574	GAAGTGGG	5.37805e-06	574	GACACGAG	1.6863e-05	574	GAAGCACA	3.88588e-05	574	AGTAGGGG	3.32626e-06	574	GAAAGTGA	4.97993e-06	574	GACGGGAA	3.04399e-05
					575	AGTAAACG	3.58522e-06	575	GACGAGAA	1.6143e-05	575	GAAGTGGA	3.43906e-06	575	CAATTGTG	3.53018e-06	575	GAATAAAG	1.07561e-05	575	GACACGGG	1.6863e-05	575	GAAGCACG	2.33153e-05	575	AGTATAAA	3.32626e-06	575	GAAAGTGG	7.4699e-05	575	GACGGGAG	0.000136979
					576	AGTAAAGG	3.58522e-06	576	GACGAGGG	0.000113001	576	GAAGTGGG	1.03172e-05	576	CACAAGGG	7.06035e-06	576	GAATAGAA	5.37805e-06	576	GACAGAAA	0.000134904	576	GAAGCAGA	7.77176e-06	576	AGTCAGGG	3.32626e-06	576	GAAATAAA	4.48194e-05	576	GACGGGCA	1.01466e-05
					577	AGTAAGAG	1.79261e-05	577	GACGCAAA	8.07148e-06	577	GAATAAAA	6.87812e-06	577	CACAATGG	3.53018e-06	577	GAATAGAG	1.07561e-05	577	GACAGAAG	0.000202356	577	GAAGCAGG	0.000128234	577	AGTGAGAA	3.32626e-06	577	GAAATAAG	1.99197e-05	577	GACGGGCG	3.55132e-05
					578	AGTAGAGG	7.17044e-06	578	GACGCAGG	8.87863e-05	578	GAATAAAG	1.03172e-05	578	CACGGAAG	3.53018e-06	578	GAATGAAA	5.37805e-06	578	GACAGACG	8.43149e-06	578	GAAGCATA	3.88588e-06	578	AGTGGAAA	3.32626e-06	578	GAAATAGG	1.99197e-05	578	GACGGGGA	1.52199e-05
					579	AGTAGGCT	3.58522e-06	579	GACGCCGG	1.6143e-05	579	GAATAACG	3.43906e-06	579	CAGAAAAA	7.06035e-06	579	GAATGAAG	2.68903e-05	579	GACAGAGG	6.74519e-05	579	GAAGCATG	2.33153e-05	579	AGTGGGGG	3.32626e-06	579	GAAATCAA	4.97993e-06	579	GACGGGGG	0.000476891
					580	AGTCAGGG	3.58522e-06	580	GACGCGGG	8.07148e-06	580	GAATAGAG	1.71953e-05	580	CAGAAACA	3.53018e-06	580	GAATGAAT	5.37805e-06	580	GACAGCAA	2.52945e-05	580	GAAGCCAG	4.27447e-05	580	ATAAAAAA	9.97878e-06	580	GAAATGAA	4.97993e-06	580	GAGAAAAA	0.0021866
					581	AGTGAGCA	3.58522e-06	581	GACGGAAA	7.26433e-05	581	GAATAGGG	6.87812e-06	581	CAGACAAA	3.53018e-06	581	GAATGAGG	5.37805e-06	581	GACAGCAG	8.43149e-06	581	GAAGCGAA	1.55435e-05	581	ATAAAAAG	1.3305e-05	581	GAAATGAG	6.9719e-05	581	GAGAAAAG	0.000578357
					582	AGTGGAAG	3.58522e-06	582	GACGGAAG	0.000193716	582	GAATGAAG	3.43906e-06	582	CAGGAAAA	1.05905e-05	582	GAATGGAG	1.07561e-05	582	GACAGCGG	8.43149e-06	582	GAAGCGAC	3.88588e-06	582	ATAAACAG	3.32626e-06	582	GAAATGGG	8.46588e-05	582	GAGAAACA	1.52199e-05
					583	AGTGGGAG	3.58522e-06	583	GACGGACA	2.42144e-05	583	GAATGAAT	3.43906e-06	583	CAGGAAAG	7.06035e-06	583	GAATGGCG	5.37805e-06	583	GACAGGAA	6.74519e-05	583	GAAGCGAG	7.38317e-05	583	ATAAAGAG	1.3305e-05	583	GAAATGTG	1.49398e-05	583	GAGAAACG	1.01466e-05
					584	AGTTGGAG	3.58522e-06	584	GACGGACG	8.07148e-06	584	GAATGAGA	6.87812e-06	584	CAGGAGAA	7.06035e-06	584	GACAAAAA	0.00019361	584	GACAGGAG	0.000472163	584	GAAGCGCA	1.55435e-05	584	ATAAAGGG	4.98939e-05	584	GAACAAAA	9.95986e-05	584	GAGAAAGG	3.55132e-05
					585	ATAAAAAA	2.15113e-05	585	GACGGAGA	8.07148e-06	585	GAATGGAA	3.43906e-06	585	CAGGCAAG	7.06035e-06	585	GACAAAAG	0.000112939	585	GACAGGCA	1.6863e-05	585	GAAGCGGG	0.000571224	585	ATAACAAA	3.32626e-06	585	GAACAAAC	4.97993e-06	585	GAGAACAA	5.07331e-06
					586	ATAAAAAG	1.79261e-05	586	GACGGAGG	0.000121072	586	GAATGGAG	3.09516e-05	586	CAGGGAAA	7.06035e-06	586	GACAAACA	1.07561e-05	586	GACAGGCG	2.52945e-05	586	GAAGCGTA	7.77176e-06	586	ATAAGAAA	3.32626e-06	586	GAACAAAG	5.47792e-05	586	GAGAACAG	2.02932e-05
					587	ATAAAAGG	7.17044e-06	587	GACGGCAA	2.42144e-05	587	GAATGGGA	3.43906e-06	587	CAGGGAAG	3.53018e-06	587	GACAAACG	1.61342e-05	587	GACAGGGA	3.3726e-05	587	GAAGCTCG	7.77176e-06	587	ATAAGGAG	9.97878e-06	587	GAACAAGG	4.97993e-06	587	GAGAAGAA	4.05865e-05
					588	ATAAAATA	3.58522e-06	588	GACGGCAG	2.42144e-05	588	GAATGGGG	1.71953e-05	588	CCAAAGGG	3.53018e-06	588	GACAAAGA	5.37805e-06	588	GACAGGGG	0.000986484	588	GAAGGAAA	0.00999448	588	ATAAGGGG	9.97878e-06	588	GAACACAA	4.97993e-06	588	GAGAAGAG	0.000390645
					589	ATAAACGG	3.58522e-06	589	GACGGCGG	1.6143e-05	589	GACAAAAA	0.00025793	589	CCAAGCAG	3.53018e-06	589	GACAAAGG	1.61342e-05	589	GACCAAAA	1.6863e-05	589	GAAGGAAC	1.16576e-05	589	ATAATAAA	9.97878e-06	589	GAACAGAA	4.97993e-06	589	GAGAAGCG	1.01466e-05
					590	ATAAAGAG	1.07557e-05	590	GACGGGAA	4.84289e-05	590	GACAAAAG	0.000137562	590	CCAAGGCG	3.53018e-06	590	GACAAGAG	2.68903e-05	590	GACCAGGG	8.43149e-06	590	GAAGGAAG	0.00775233	590	ATAATGGG	3.32626e-06	590	GAACAGAG	3.48595e-05	590	GAGAAGGA	1.52199e-05
					591	ATAAAGCG	3.58522e-06	591	GACGGGAG	0.000460074	591	GACAAAGG	2.75125e-05	591	CCAGGAAA	3.53018e-06	591	GACAAGCG	5.37805e-06	591	GACCGAAG	8.43149e-06	591	GAAGGAAT	6.99458e-05	591	ATACAGGG	3.32626e-06	591	GAACAGGG	0.000119518	591	GAGAAGGG	0.000892902
					592	ATAAAGGG	0.000168505	592	GACGGGCA	3.22859e-05	592	GACAACAG	6.87812e-06	592	CCAGGAAG	3.53018e-06	592	GACAAGGG	2.15122e-05	592	GACCGGGG	2.52945e-05	592	GAAGGACA	0.000314756	592	ATAGAAAA	3.32626e-06	592	GAACGAAA	2.48997e-05	592	GAGAAGTG	5.07331e-06
					593	ATAAAGGT	3.58522e-06	593	GACGGGCG	6.45718e-05	593	GACAAGAA	2.06344e-05	593	CCCAAGGG	3.53018e-06	593	GACAGAAA	5.37805e-06	593	GACGAAAA	0.000134904	593	GAAGGACG	0.000326414	593	ATAGGCAA	3.32626e-06	593	GAACGAAG	2.98796e-05	593	GAGACGAG	5.07331e-06
					594	ATAAATAG	3.58522e-06	594	GACGGGGA	4.03574e-05	594	GACAAGAG	1.71953e-05	594	CCGATCTG	1.41207e-05	594	GACAGAAG	2.15122e-05	594	GACGAAAG	6.74519e-05	594	GAAGGAGA	3.88588e-05	594	ATCAAAAA	3.32626e-06	594	GAACGAGG	9.95986e-06	594	GAGACGGG	5.07331e-06
					595	ATAACAAA	3.58522e-06	595	GACGGGGG	0.00113808	595	GACAAGCA	2.06344e-05	595	CCGGGCAG	7.06035e-06	595	GACAGAGG	5.37805e-06	595	GACGAAGG	8.43149e-06	595	GAAGGAGG	0.0015699	595	ATTCAGGG	3.32626e-06	595	GAACGCAG	4.97993e-06	595	GAGAGAAA	0.000410938
					596	ATAACGGG	3.58522e-06	596	GACTAAGG	1.6143e-05	596	GACAAGCG	3.43906e-06	596	CGAAAAAA	7.06035e-05	596	GACAGCAG	5.37805e-06	596	GACGACAA	1.6863e-05	596	GAAGGATA	1.55435e-05	596	CAAAAAAA	6.65252e-05	596	GAACGGAA	4.97993e-06	596	GAGAGAAG	0.000273959
					597	ATAAGAAA	7.17044e-06	597	GACTGGAG	8.07148e-06	597	GACAAGGG	6.53422e-05	597	CGAAAAAG	4.94225e-05	597	GACAGGAA	5.37805e-06	597	GACGAGAG	8.43149e-06	597	GAAGGCAA	0.000369159	597	CAAAAAAG	6.98514e-05	597	GAACGGAG	9.46187e-05	597	GAGAGACA	5.07331e-06
					598	ATAAGAAG	3.58522e-06	598	GAGAAAAA	0.00142058	598	GACACAAG	3.43906e-06	598	CGAAAACA	1.05905e-05	598	GACAGGAG	8.60488e-05	598	GACGAGGG	9.27464e-05	598	GAAGGCAG	0.00106085	598	CAAAAACG	6.65252e-06	598	GAACGGCG	4.97993e-06	598	GAGAGACG	5.07331e-06
					599	ATAAGAGG	3.58522e-06	599	GAGAAAAC	1.6143e-05	599	GACACAGG	6.87812e-06	599	CGAAAAGG	1.05905e-05	599	GACAGGGA	5.37805e-06	599	GACGAGGT	8.43149e-06	599	GAAGGCAT	7.77176e-06	599	CAAAAAGG	2.32838e-05	599	GAACGGGG	0.000119518	599	GAGAGAGG	4.56598e-05
					600	ATAAGGAG	1.07557e-05	600	GAGAAAAG	0.000290573	600	GACAGAAA	4.12687e-05	600	CGAAACAA	3.53018e-06	600	GACAGGGG	3.22683e-05	600	GACGCGAG	8.43149e-06	600	GAAGGCCA	3.88588e-06	600	CAAAACGG	3.32626e-06	600	GAAGAAAA	0.00876468	600	GAGAGCAA	1.01466e-05
					601	ATAAGGGG	3.58522e-05	601	GAGAAAAT	8.07148e-06	601	GACAGAAG	2.40734e-05	601	CGAAAGAA	3.53018e-06	601	GACGAAAA	5.37805e-05	601	GACGGAAA	9.27464e-05	601	GAAGGCGA	1.16576e-05	601	CAAAAGAG	6.31989e-05	601	GAAGAAAG	0.00157366	601	GAGAGCAG	3.04399e-05
					602	ATAAGTAG	3.58522e-06	602	GAGAAACA	8.07148e-06	602	GACAGAGG	6.87812e-06	602	CGAAAGAG	3.53018e-06	602	GACGAAAT	1.61342e-05	602	GACGGAAG	0.000345691	602	GAAGGCGG	0.000648942	602	CAAAAGCG	6.65252e-06	602	GAAGAAAT	2.98796e-05	602	GAGAGCGG	1.01466e-05
					603	ATACTGGG	3.58522e-06	603	GAGAAACG	1.6143e-05	603	GACAGCAA	3.43906e-06	603	CGAAAGGG	6.35432e-05	603	GACGACAA	1.61342e-05	603	GACGGACG	2.52945e-05	603	GAAGGCTA	3.1087e-05	603	CAAAAGGG	0.000372541	603	GAAGAACA	2.48997e-05	603	GAGAGGAA	0.000126833
					604	ATAGAGGG	3.58522e-06	604	GAGAAAGA	8.07148e-06	604	GACAGCGG	3.43906e-06	604	CGAACAAA	3.53018e-06	604	GACGAGAG	1.07561e-05	604	GACGGAGG	0.000118041	604	GAAGGCTG	3.88588e-06	604	CAAAAGGT	1.3305e-05	604	GAAGAACG	2.48997e-05	604	GAGAGGAG	0.000963929
					605	ATAGGAAA	3.58522e-06	605	GAGAAAGG	9.68578e-05	605	GACAGGAA	3.43906e-06	605	CGAAGAAA	8.1194e-05	605	GACGCGGG	5.37805e-06	605	GACGGATG	1.6863e-05	605	GAAGGGAA	0.00283669	605	CAAAATAG	3.32626e-06	605	GAAGAAGA	1.49398e-05	605	GAGAGGCA	5.07331e-06
					606	ATAGGGAG	7.17044e-06	606	GAGAACAA	1.6143e-05	606	GACAGGAG	0.000237295	606	CGAAGAAG	5.29526e-05	606	GACGGAAA	8.60488e-05	606	GACGGCAG	1.6863e-05	606	GAAGGGAC	6.99458e-05	606	CAAACAAA	3.32626e-06	606	GAAGAAGG	0.000682251	606	GAGAGGCG	6.08797e-05
					607	ATAGGGGG	3.58522e-06	607	GAGAACAG	4.03574e-05	607	GACAGGCA	6.87812e-06	607	CGAAGACG	3.53018e-06	607	GACGGAAG	4.84025e-05	607	GACGGGAA	0.000143335	607	GAAGGGAG	0.0100644	607	CAAACAAG	6.65252e-06	607	GAAGAATA	1.49398e-05	607	GAGAGGGA	2.53665e-05
					608	ATAGGGGT	3.58522e-06	608	GAGAACGG	8.07148e-06	608	GACAGGCG	1.03172e-05	608	CGAAGAGG	7.06035e-06	608	GACGGAAT	5.37805e-06	608	GACGGGAG	0.0004553	608	GAAGGGAT	1.16576e-05	608	CAAACAGG	6.65252e-06	608	GAAGACAA	6.47391e-05	608	GAGAGGGG	0.000436305
					609	ATATAGAG	3.58522e-06	609	GAGAACTA	8.07148e-06	609	GACAGGGA	3.43906e-06	609	CGAAGAGT	3.53018e-06	609	GACGGAGA	5.37805e-06	609	GACGGGCA	8.43149e-06	609	GAAGGGCA	0.000520708	609	CAAACGCG	3.32626e-06	609	GAAGACAG	3.48595e-05	609	GAGAGTAG	5.07331e-06
					610	ATATAGGG	3.58522e-06	610	GAGAAGAG	0.000169501	610	GACAGGGG	0.000165075	610	CGAAGCAA	7.06035e-06	610	GACGGAGG	1.61342e-05	610	GACGGGCG	7.58834e-05	610	GAAGGGCG	0.00204397	610	CAAAGAAA	1.66313e-05	610	GAAGACAT	4.97993e-06	610	GAGATGAG	5.07331e-06
					611	ATATATGG	3.58522e-06	611	GAGAAGCG	2.42144e-05	611	GACCAAAG	3.43906e-06	611	CGAAGCAG	7.06035e-06	611	GACGGCAA	5.37805e-06	611	GACGGGCT	8.43149e-06	611	GAAGGGCT	3.88588e-06	611	CAAAGAAG	1.66313e-05	611	GAAGACGG	2.48997e-05	611	GAGATGGG	1.01466e-05
					612	ATCAAAAA	3.58522e-06	612	GAGAAGGG	0.000758719	612	GACGAAAA	4.12687e-05	612	CGAAGCGG	3.53018e-06	612	GACGGCAG	2.15122e-05	612	GACGGGGA	8.43149e-06	612	GAAGGGGA	0.000240925	612	CAAAGAGT	3.32626e-06	612	GAAGAGAA	0.000398394	612	GAGCAAAA	4.56598e-05
					613	ATCAGGGG	3.58522e-06	613	GAGACAAA	8.07148e-06	613	GACGAAAG	6.87812e-06	613	CGAAGGAA	2.47112e-05	613	GACGGCGG	1.61342e-05	613	GACGGGGC	1.6863e-05	613	GAAGGGGC	1.94294e-05	613	CAAAGCAA	3.32626e-06	613	GAAGAGAG	0.0011902	613	GAGCAAAG	1.52199e-05
					614	ATGCAGGG	3.58522e-06	614	GAGACAAG	4.03574e-05	614	GACGAAGT	3.43906e-06	614	CGAAGGAC	3.53018e-06	614	GACGGGAA	5.37805e-06	614	GACGGGGG	0.000834718	614	GAAGGGGG	0.00820309	614	CAAAGCAG	3.32626e-06	614	GAAGAGCA	1.49398e-05	614	GAGCAGAG	1.01466e-05
					615	ATTAAGGG	3.58522e-06	615	GAGACGAG	8.07148e-06	615	GACGAGAG	3.43906e-05	615	CGAAGGAG	6.70733e-05	615	GACGGGAG	4.84025e-05	615	GACGGTAA	3.3726e-05	615	GAAGGGGT	3.88588e-06	615	CAAAGGAA	6.65252e-06	615	GAAGAGCG	5.97592e-05	615	GAGCAGGG	6.08797e-05
					616	ATTAGAAG	3.58522e-06	616	GAGACGGG	2.42144e-05	616	GACGGAAA	5.5025e-05	616	CGAAGGCG	1.41207e-05	616	GACGGGGG	2.15122e-05	616	GACTGGAG	8.43149e-06	616	GAAGGGTA	1.55435e-05	616	CAAAGGAG	5.32202e-05	616	GAAGAGGA	1.99197e-05	616	GAGCGGAA	5.07331e-06
					617	ATTAGGGG	3.58522e-06	617	GAGAGAAA	0.000193716	617	GACGGAAG	4.47078e-05	617	CGAAGGGA	3.53018e-06	617	GACTTTAT	5.37805e-06	617	GAGAAAAA	0.000986484	617	GAAGGGTG	3.1087e-05	617	CAAAGGCG	3.32626e-06	617	GAAGAGGG	0.00263438	617	GAGCGGAG	2.02932e-05
					618	CAAAAAAA	3.58522e-05	618	GAGAGAAG	0.000145287	618	GACGGACG	6.87812e-06	618	CGAAGGGG	4.94225e-05	618	GAGAAAAA	0.00369472	618	GAGAAAAG	0.000480595	618	GAAGGTAA	1.55435e-05	618	CAAAGGGA	3.32626e-06	618	GAAGAGGT	4.97993e-06	618	GAGCGGCG	5.07331e-06
					619	CAAAAAAG	4.30226e-05	619	GAGAGACG	1.6143e-05	619	GACGGAGG	1.37562e-05	619	CGAGAAAA	5.29526e-05	619	GAGAAAAG	0.000747549	619	GAGAAACA	0.000109609	619	GAAGGTAG	3.88588e-06	619	CAAAGGGG	0.000116419	619	GAAGAGTG	9.95986e-06	619	GAGCGGGG	5.58064e-05
					620	CAAAAAAT	1.07557e-05	620	GAGAGAGG	0.000177573	620	GACGGCAG	3.43906e-06	620	CGAGAAAG	7.06035e-06	620	GAGAAAAT	1.07561e-05	620	GAGAAACG	2.52945e-05	620	GAAGTAAA	7.77176e-06	620	CAAAGGGT	3.32626e-06	620	GAAGATAA	4.97993e-06	620	GAGGAAAA	0.00452032
					621	CAAAAAGA	2.15113e-05	621	GAGAGCAA	8.07148e-06	621	GACGGCGG	6.87812e-06	621	CGAGAAGA	3.53018e-06	621	GAGAAACA	5.37805e-06	621	GAGAAAGG	4.21574e-05	621	GAAGTAAG	3.88588e-06	621	CAACGGGG	3.32626e-06	621	GAAGCAAA	0.000144418	621	GAGGAAAG	0.000497184
					622	CAAAAAGG	7.17044e-06	622	GAGAGCAG	0.000104929	622	GACGGGAA	1.03172e-05	622	CGAGAAGG	3.53018e-06	622	GAGAAACG	1.07561e-05	622	GAGAACAA	4.21574e-05	622	GAAGTGAG	7.77176e-06	622	CAAGAAAA	9.97878e-06	622	GAAGCAAG	0.000119518	622	GAGGAACA	5.07331e-05
					623	CAAAACAG	3.58522e-06	623	GAGAGCGG	8.07148e-06	623	GACGGGAG	6.53422e-05	623	CGAGAGAG	7.06035e-06	623	GAGAAAGG	3.76464e-05	623	GAGAACAG	8.43149e-06	623	GAAGTGCA	3.88588e-06	623	CAAGAAAT	3.32626e-06	623	GAAGCACA	9.95986e-06	623	GAGGAACG	2.02932e-05
					624	CAAAAGAA	3.58522e-06	624	GAGAGGAA	7.26433e-05	624	GACGGGCA	3.43906e-06	624	CGAGCAAG	1.05905e-05	624	GAGAAATA	1.07561e-05	624	GAGAAGAA	5.05889e-05	624	GAAGTGGG	7.77176e-06	624	CAAGACGA	3.32626e-06	624	GAAGCAGG	5.97592e-05	624	GAGGAAGA	2.02932e-05
					625	CAAAAGAG	5.73635e-05	625	GAGAGGAG	0.000718362	625	GACGGGCG	2.40734e-05	625	CGAGCGGG	7.06035e-06	625	GAGAAATG	5.37805e-06	625	GAGAAGAG	0.000244513	625	GAATAAAA	2.33153e-05	625	CAAGAGGG	3.32626e-06	625	GAAGCCAG	4.97993e-06	625	GAGGAAGG	6.5953e-05
					626	CAAAAGCG	2.50965e-05	626	GAGAGGAT	1.6143e-05	626	GACGGGGG	0.000154758	626	CGAGGAAA	0.000112966	626	GAGAACAA	3.76464e-05	626	GAGAAGCA	1.6863e-05	626	GAATAAAG	3.88588e-06	626	CAAGCAAA	3.32626e-06	626	GAAGCGAA	1.99197e-05	626	GAGGAATA	1.01466e-05
					627	CAAAAGGG	0.000297573	627	GAGAGGCG	4.84289e-05	627	GACTGGAG	3.43906e-06	627	CGAGGAAG	4.23621e-05	627	GAGAACAG	5.37805e-06	627	GAGAAGCG	2.52945e-05	627	GAATAGAG	2.33153e-05	627	CAAGGAAA	1.3305e-05	627	GAAGCGAG	6.47391e-05	627	GAGGACAA	7.60996e-05
					628	CAAAAGTG	3.58522e-06	628	GAGAGGGG	0.000694147	628	GAGAAAAA	0.00190524	628	CGAGGCGG	3.53018e-06	628	GAGAAGAA	6.45366e-05	628	GAGAAGGA	8.43149e-06	628	GAATAGGG	1.55435e-05	628	CAAGGAAG	3.32626e-06	628	GAAGCGGG	0.000408354	628	GAGGACAG	4.05865e-05
					629	CAAAATCG	3.58522e-06	629	GAGAGTAG	8.07148e-06	629	GAGAAAAG	0.000385175	629	CGAGGGAA	3.53018e-06	629	GAGAAGAG	0.000575451	629	GAGAAGGG	0.000657656	629	GAATGAAA	7.77176e-06	629	CAAGGCAG	3.32626e-06	629	GAAGCGTG	4.97993e-06	629	GAGGACGG	1.01466e-05
					630	CAAACAAA	1.43409e-05	630	GAGATGGG	8.07148e-06	630	GAGAAACA	1.03172e-05	630	CGAGGGAG	3.53018e-06	630	GAGAAGCA	5.37805e-06	630	GAGAATAG	1.6863e-05	630	GAATGAAG	7.77176e-06	630	CAAGGGAG	9.97878e-06	630	GAAGGAAA	0.00924275	630	GAGGAGAA	4.56598e-05
					631	CAAACGCG	3.58522e-06	631	GAGCAAAA	8.07148e-06	631	GAGAAACG	2.75125e-05	631	CGAGGGGG	3.53018e-06	631	GAGAAGCG	5.37805e-06	631	GAGACAAA	1.6863e-05	631	GAATGCAG	3.88588e-06	631	CAAGGGGG	9.97878e-06	631	GAAGGAAG	0.00708146	631	GAGGAGAG	0.000309472
					632	CAAAGAAA	1.07557e-05	632	GAGCAAAG	8.07148e-06	632	GAGAAAGA	6.87812e-06	632	CGATCTAA	7.06035e-06	632	GAGAAGGA	5.37805e-06	632	GAGACAAG	3.3726e-05	632	GAATGGAA	3.88588e-06	632	CAGAAGGG	9.97878e-06	632	GAAGGAAT	1.49398e-05	632	GAGGAGCG	5.07331e-06
					633	CAAAGAAG	7.17044e-06	633	GAGCAGAA	8.07148e-06	633	GAGAAAGG	9.28547e-05	633	CGATCTAG	7.06035e-06	633	GAGAAGGG	0.000430244	633	GAGACAGG	8.43149e-06	633	GAATGGAG	7.77176e-06	633	CAGACCAG	3.32626e-06	633	GAAGGACA	0.000189237	633	GAGGAGGA	1.01466e-05
					634	CAAAGAGG	7.17044e-06	634	GAGCAGAG	4.03574e-05	634	GAGAACAA	3.43906e-06	634	CGCAAAGG	7.06035e-06	634	GAGAATAG	5.37805e-06	634	GAGACCAA	8.43149e-06	634	GAATGGGG	7.77176e-06	634	CAGAGAAA	6.65252e-06	634	GAAGGACG	0.000288836	634	GAGGAGGG	8.62463e-05
					635	CAAAGCAG	1.79261e-05	635	GAGCAGGG	0.000169501	635	GAGAACAG	1.03172e-05	635	CGCAACAG	3.53018e-06	635	GAGACAAA	4.30244e-05	635	GAGACGGG	3.3726e-05	635	GACAAAAA	0.000139892	635	CAGAGAGA	3.32626e-06	635	GAAGGAGA	0.000164338	635	GAGGAGTG	5.07331e-06
					636	CAAAGGAG	3.58522e-05	636	GAGCAGGT	8.07148e-06	636	GAGAACAT	3.43906e-06	636	CGCAGGGG	3.53018e-06	636	GAGACAAG	2.15122e-05	636	GAGAGAAA	0.000303534	636	GACAAAAG	0.000116576	636	CAGAGAGG	3.32626e-06	636	GAAGGAGG	0.00257462	636	GAGGATAA	1.52199e-05
					637	CAAAGGCG	3.94374e-05	637	GAGCGAAA	2.42144e-05	637	GAGAAGAA	7.22203e-05	637	CGCGAAAA	7.06035e-06	637	GAGACCAG	2.68903e-05	637	GAGAGAAG	0.000286671	637	GACAAAAT	1.94294e-05	637	CAGAGGAA	3.32626e-06	637	GAAGGAGT	9.95986e-06	637	GAGGATCG	5.07331e-06
					638	CAAAGGGG	4.30226e-05	638	GAGCGAAG	8.07148e-06	638	GAGAAGAG	0.000323272	638	CGGAAAAA	0.000448332	638	GAGACGAG	1.07561e-05	638	GAGAGAGG	5.90204e-05	638	GACAAAGG	1.55435e-05	638	CAGGAAAA	9.97878e-06	638	GAAGGATA	9.95986e-06	638	GAGGCAAA	9.63929e-05
					639	CAAATGGG	3.58522e-06	639	GAGCGAGG	8.07148e-06	639	GAGAAGCA	3.43906e-06	639	CGGAAAAC	3.53018e-06	639	GAGACGGG	3.22683e-05	639	GAGAGCAA	6.74519e-05	639	GACAACAG	1.55435e-05	639	CAGGAAAG	9.97878e-06	639	GAAGGCAA	0.000353575	639	GAGGCAAG	6.5953e-05
					640	CAACAAAG	3.58522e-06	640	GAGCGCAG	8.07148e-06	640	GAGAAGCG	3.09516e-05	640	CGGAAAAG	5.64828e-05	640	GAGAGAAA	0.000441	640	GAGAGCAG	3.3726e-05	640	GACAAGAG	6.99458e-05	640	CAGGCGGG	3.32626e-06	640	GAAGGCAG	0.000756949	640	GAGGCCAA	1.01466e-05
					641	CAACACAA	7.17044e-06	641	GAGCGGAA	8.07148e-06	641	GAGAAGGA	3.09516e-05	641	CGGAAACA	1.05905e-05	641	GAGAGAAG	0.000236634	641	GAGAGGAA	8.43149e-05	641	GACAAGCG	1.94294e-05	641	CAGGGAAA	3.32626e-06	641	GAAGGCCG	1.49398e-05	641	GAGGCGAG	1.01466e-05
					642	CAAGAAAA	3.58522e-06	642	GAGCGGAG	8.87863e-05	642	GAGAAGGG	0.000918229	642	CGGAAACG	1.05905e-05	642	GAGAGAGA	5.37805e-06	642	GAGAGGAG	0.000649225	642	GACAAGGA	3.88588e-06	642	CAGGGAGG	6.65252e-06	642	GAAGGCGG	0.000493013	642	GAGGCGGG	2.53665e-05
					643	CAAGGAAA	7.17044e-06	643	GAGCGGGG	0.000121072	643	GAGACAAC	6.87812e-06	643	CGGAAAGG	1.05905e-05	643	GAGAGAGG	5.37805e-05	643	GAGAGGCG	5.05889e-05	643	GACAAGGG	3.49729e-05	643	CAGGGCAG	6.65252e-06	643	GAAGGCTA	2.98796e-05	643	GAGGCGTG	5.07331e-06
					644	CAAGGAAG	1.79261e-05	644	GAGGAAAA	0.00159008	644	GAGACGGG	3.43906e-06	644	CGGAAATA	7.06035e-06	644	GAGAGCAA	5.37805e-06	644	GAGAGGGG	0.000421574	644	GACACACG	3.88588e-06	644	CAGGGGAG	3.32626e-06	644	GAAGGGAA	0.00357559	644	GAGGGAAA	0.000497184
					645	CAAGGACA	7.17044e-06	645	GAGGAAAG	0.000347074	645	GAGAGAAA	0.000343906	645	CGGAACAG	3.53018e-06	645	GAGAGCAG	2.15122e-05	645	GAGAGGTA	8.43149e-06	645	GACACGGG	3.88588e-06	645	CAGGGGGG	3.32626e-06	645	GAAGGGAC	3.48595e-05	645	GAGGGAAC	5.07331e-06
					646	CAAGGAGG	3.58522e-06	646	GAGGAACA	1.6143e-05	646	GAGAGAAG	0.000323272	646	CGGAAGAA	1.05905e-05	646	GAGAGGAA	0.000112939	646	GAGCAAAA	3.3726e-05	646	GACAGAAA	3.1087e-05	646	CAGTATAA	3.32626e-06	646	GAAGGGAG	0.0177435	646	GAGGGAAG	0.000339912
					647	CAAGGCAG	7.17044e-06	647	GAGGAACG	1.6143e-05	647	GAGAGACA	1.37562e-05	647	CGGAAGAG	1.41207e-05	647	GAGAGGAG	0.00060772	647	GAGCAAAG	8.43149e-06	647	GACAGAAG	2.33153e-05	647	CAGTGTAA	6.65252e-06	647	GAAGGGAT	2.98796e-05	647	GAGGGAAT	5.07331e-06
					648	CAAGGCGG	3.58522e-06	648	GAGGAAGG	5.65004e-05	648	GAGAGACG	3.43906e-06	648	CGGAAGGG	7.06035e-06	648	GAGAGGCG	8.06708e-05	648	GAGCAGAG	8.43149e-06	648	GACAGAGG	7.77176e-06	648	CCAAAAAG	6.65252e-06	648	GAAGGGCA	0.000871488	648	GAGGGACA	1.01466e-05
					649	CAAGGGCG	3.58522e-06	649	GAGGACAA	8.07148e-05	649	GAGAGAGA	1.03172e-05	649	CGGACAAA	2.47112e-05	649	GAGAGGGA	1.07561e-05	649	GAGCAGGG	0.00016863	649	GACAGCAA	2.72012e-05	649	CCAAACAG	3.32626e-06	649	GAAGGGCG	0.00187743	649	GAGGGACG	2.53665e-05
					650	CAAGGGGG	2.15113e-05	650	GAGGACAG	4.84289e-05	650	GAGAGAGG	0.000103172	650	CGGACAAG	7.06035e-06	650	GAGAGGGG	0.000139829	650	GAGCGAAG	1.6863e-05	650	GACAGGAA	2.72012e-05	650	CCAAAGGG	9.97878e-06	650	GAAGGGCT	1.99197e-05	650	GAGGGAGG	2.02932e-05
					651	CAATAGGG	7.17044e-06	651	GAGGACGG	8.07148e-06	651	GAGAGCAG	6.87812e-06	651	CGGACGAG	7.06035e-06	651	GAGAGGTA	5.37805e-06	651	GAGCGGAG	7.58834e-05	651	GACAGGAG	0.000163207	651	CCAAGAAG	3.32626e-06	651	GAAGGGGA	0.000901367	651	GAGGGATG	5.07331e-06
					652	CACAAGGG	3.58522e-06	652	GAGGAGAA	8.07148e-06	652	GAGAGCGG	1.03172e-05	652	CGGAGAAA	1.05905e-05	652	GAGATGAG	5.37805e-06	652	GAGCGGCG	1.6863e-05	652	GACAGGCA	3.88588e-06	652	CCAAGGAG	6.65252e-06	652	GAAGGGGC	1.99197e-05	652	GAGGGCAA	2.53665e-05
					653	CAGAAAAG	7.17044e-06	653	GAGGAGAG	0.000129144	653	GAGAGGAA	0.000113489	653	CGGAGAAG	7.06035e-06	653	GAGCAAAA	5.37805e-05	653	GAGCGGGG	9.27464e-05	653	GACAGGCG	1.16576e-05	653	CCAATAAT	3.32626e-06	653	GAAGGGGG	0.0197006	653	GAGGGCAG	5.07331e-05
					654	CAGAAGGG	3.58522e-06	654	GAGGAGCG	2.42144e-05	654	GAGAGGAG	0.000987011	654	CGGAGCAG	3.53018e-06	654	GAGCAAAG	4.30244e-05	654	GAGGAAAA	0.00173689	654	GACAGGGA	7.77176e-06	654	CCAGGAAA	3.32626e-06	654	GAAGGGGT	9.95986e-06	654	GAGGGCGG	2.02932e-05
					655	CAGAGCAA	3.58522e-06	655	GAGGAGGA	8.07148e-06	655	GAGAGGCA	6.87812e-06	655	CGGAGGAA	7.06035e-06	655	GAGCAACA	5.37805e-06	655	GAGGAAAG	0.000463732	655	GACAGGGG	8.93752e-05	655	CCGAGGAG	3.32626e-06	655	GAAGGGTA	4.97993e-06	655	GAGGGGAA	8.62463e-05
					656	CAGAGGAG	7.17044e-06	656	GAGGAGGG	4.03574e-05	656	GAGAGGCG	7.56594e-05	656	CGGAGGAG	7.06035e-06	656	GAGCACAG	5.37805e-06	656	GAGGAAAT	8.43149e-06	656	GACAGGGT	1.94294e-05	656	CCGCAGGG	6.65252e-06	656	GAAGGGTG	9.95986e-05	656	GAGGGGAG	0.000299325
					657	CAGGAGAG	7.17044e-06	657	GAGGCAAA	4.84289e-05	657	GAGAGGGA	1.37562e-05	657	CGGAGGCG	3.53018e-06	657	GAGCAGGG	1.07561e-05	657	GAGGAACA	5.90204e-05	657	GACAGGTG	3.88588e-06	657	CCTGAAAG	3.32626e-06	657	GAAGGTAA	4.48194e-05	657	GAGGGGCA	1.52199e-05
					658	CAGGAGGG	3.58522e-06	658	GAGGCAAG	0.000137215	658	GAGAGGGG	0.000419566	658	CGGAGTAA	3.53018e-06	658	GAGCGAAA	2.15122e-05	658	GAGGAACG	2.52945e-05	658	GACGAAAA	5.82882e-05	658	CGAAAAAA	7.31777e-05	658	GAAGGTAG	3.98394e-05	658	GAGGGGCG	8.62463e-05
					659	CAGGAGTG	1.07557e-05	659	GAGGCAGG	4.03574e-05	659	GAGCAAAA	2.40734e-05	659	CGGCAAAA	1.05905e-05	659	GAGCGAAG	1.07561e-05	659	GAGGAAGA	8.43149e-06	659	GACGAAAG	3.88588e-06	659	CGAAAAAG	2.32838e-05	659	GAAGGTCG	4.97993e-06	659	GAGGGGGG	0.000431231
					660	CAGGGAAA	3.58522e-06	660	GAGGCGAG	4.03574e-05	660	GAGCAAAG	1.37562e-05	660	CGGCAAAG	3.17716e-05	660	GAGCGGAG	3.76464e-05	660	GAGGAAGG	5.05889e-05	660	GACGACAG	3.88588e-06	660	CGAAAAAT	6.65252e-06	660	GAAGGTGA	4.97993e-06	660	GAGGGTGG	5.07331e-06
					661	CAGGGAAG	7.17044e-06	661	GAGGCGGG	3.22859e-05	661	GAGCAGAA	1.03172e-05	661	CGGCAGGG	3.53018e-06	661	GAGCGGGA	5.37805e-06	661	GAGGACAA	5.90204e-05	661	GACGAGAA	1.55435e-05	661	CGAAAACA	1.66313e-05	661	GAAGGTGG	3.98394e-05	661	GAGTAAAA	5.07331e-06
					662	CAGGGCAG	7.17044e-06	662	GAGGGAAA	5.65004e-05	662	GAGCAGAG	2.40734e-05	662	CGGCGAAG	7.06035e-06	662	GAGCGGGG	5.37805e-06	662	GAGGACAG	2.52945e-05	662	GACGAGAG	4.27447e-05	662	CGAAAATA	3.32626e-06	662	GAAGGTTG	4.97993e-06	662	GATAAAAA	5.07331e-06
					663	CAGGGCGT	3.58522e-06	663	GAGGGAAG	0.000193716	663	GAGCAGCG	3.43906e-06	663	CGGCGGAG	7.06035e-06	663	GAGGAAAA	0.00706676	663	GAGGACGG	5.90204e-05	663	GACGCGGG	1.16576e-05	663	CGAAAATT	3.32626e-06	663	GAAGTAAA	1.49398e-05	663	GATAAGAG	5.07331e-06
					664	CAGGGGGG	7.17044e-06	664	GAGGGCAA	2.42144e-05	664	GAGCAGGG	3.78297e-05	664	CGGGAAAA	0.00039538	664	GAGGAAAG	0.000618476	664	GAGGAGAA	2.52945e-05	664	GACGGAAA	0.000143778	664	CGAAAGCA	3.32626e-06	664	GAAGTAAG	1.99197e-05	664	GATAAGGG	2.53665e-05
					665	CATAAGGG	3.58522e-06	665	GAGGGCAG	0.000104929	665	GAGCGGAG	2.06344e-05	665	CGGGAAAG	4.58923e-05	665	GAGGAAAT	5.37805e-06	665	GAGGAGAG	0.000126472	665	GACGGAAG	3.88588e-05	665	CGAAAGCG	3.32626e-06	665	GAAGTACG	4.97993e-06	665	GATAAGTG	5.07331e-06
					666	CCAAAAAG	3.58522e-06	666	GAGGGCCG	8.07148e-06	666	GAGCGGCG	1.03172e-05	666	CGGGAAGA	3.53018e-06	666	GAGGAACA	2.15122e-05	666	GAGGAGCG	8.43149e-06	666	GACGGAGG	3.1087e-05	666	CGAAAGGG	8.64827e-05	666	GAAGTAGG	9.95986e-06	666	GATAGAAG	5.07331e-06
					667	CCAAAGGG	7.17044e-06	667	GAGGGCGG	1.6143e-05	667	GAGCGGGG	3.43906e-06	667	CGGGAATG	3.53018e-06	667	GAGGAACG	4.30244e-05	667	GAGGAGGA	8.43149e-06	667	GACGGCAA	7.77176e-06	667	CGAAAGGT	3.32626e-06	667	GAAGTCAG	9.95986e-06	667	GATAGGAA	5.07331e-06
					668	CCGAGGAG	3.58522e-06	668	GAGGGGAG	8.87863e-05	668	GAGGAAAA	0.00421973	668	CGGGACAA	1.05905e-05	668	GAGGAAGA	3.76464e-05	668	GAGGAGGG	1.6863e-05	668	GACGGCAG	2.72012e-05	668	CGAACAAA	3.32626e-06	668	GAAGTGAA	9.95986e-06	668	GATAGGAG	1.52199e-05
					669	CGAAAAAA	0.000100386	669	GAGGGGCA	2.42144e-05	669	GAGGAAAG	0.000443639	669	CGGGACAG	1.05905e-05	669	GAGGAAGG	7.52927e-05	669	GAGGATAA	8.43149e-06	669	GACGGCGG	1.94294e-05	669	CGAACGGG	6.65252e-06	669	GAAGTGAG	5.97592e-05	669	GATAGGGG	4.05865e-05
					670	CGAAAAAG	7.17044e-06	670	GAGGGGCG	0.000121072	670	GAGGAAAT	3.43906e-06	670	CGGGAGAA	1.76509e-05	670	GAGGACAA	3.76464e-05	670	GAGGCAAA	4.21574e-05	670	GACGGGAA	2.72012e-05	670	CGAAGAAA	3.99151e-05	670	GAAGTGCG	4.97993e-06	670	GATCTGGG	5.07331e-06
					671	CGAAACAA	3.58522e-06	671	GAGGGGGG	0.000516575	671	GAGGAACA	6.87812e-06	671	CGGGAGGG	1.76509e-05	671	GAGGACAG	3.76464e-05	671	GAGGCAAG	5.90204e-05	671	GACGGGAG	0.000124348	671	CGAAGAAG	1.66313e-05	671	GAAGTGGA	4.97993e-06	671	GATGGGCG	5.07331e-06
					672	CGAAACAG	3.58522e-06	672	GAGGTAAG	8.07148e-06	672	GAGGAACG	1.37562e-05	672	CGGGAGTG	3.53018e-06	672	GAGGACCA	5.37805e-06	672	GAGGCACA	8.43149e-06	672	GACGGGCG	1.94294e-05	672	CGAAGAGG	3.32626e-06	672	GAAGTGGG	9.95986e-06	672	GATGGGGG	1.01466e-05
					673	CGAAACCG	3.58522e-06	673	GAGTGGAG	8.07148e-06	673	GAGGAAGG	3.43906e-05	673	CGGGCAAA	3.53018e-05	673	GAGGACGG	1.07561e-05	673	GAGGCAGG	1.6863e-05	673	GACGGGGA	1.94294e-05	673	CGAAGCAG	3.32626e-06	673	GAATAAAA	3.98394e-05	673	GCAAAAAA	0.000497184
					674	CGAAAGGG	2.50965e-05	674	GATAAAAA	2.42144e-05	674	GAGGAATA	3.43906e-06	674	CGGGCAAG	3.88319e-05	674	GAGGAGAA	6.45366e-05	674	GAGGCGAA	8.43149e-06	674	GACGGGGG	7.77176e-05	674	CGAAGGAA	6.65252e-06	674	GAATAAAG	1.99197e-05	674	GCAAAAAG	0.000162346
					675	CGAAGAAA	5.01931e-05	675	GATAAGGG	2.42144e-05	675	GAGGACAA	1.37562e-05	675	CGGGCACG	3.53018e-06	675	GAGGAGAG	8.06708e-05	675	GAGGCGAG	7.58834e-05	675	GAGAAAAA	0.00211003	675	CGAAGGAG	4.98939e-05	675	GAATAAGG	4.97993e-06	675	GCAAAAAT	5.07331e-06
					676	CGAAGAAG	1.43409e-05	676	GATAGAAA	1.6143e-05	676	GAGGACAG	3.78297e-05	676	CGGGCCAA	3.53018e-06	676	GAGGAGCG	5.37805e-06	676	GAGGCGGG	4.21574e-05	676	GAGAAAAG	0.000431333	676	CGAAGGCA	3.32626e-06	676	GAATAAGT	4.97993e-06	676	GCAAAACA	1.52199e-05
					677	CGAAGCAG	3.58522e-06	677	GATAGAAG	8.07148e-06	677	GAGGAGAA	1.71953e-05	677	CGGGCGAG	7.06035e-06	677	GAGGAGGG	5.37805e-05	677	GAGGGAAA	8.43149e-05	677	GAGAAAAT	3.88588e-06	677	CGAAGGCG	1.99576e-05	677	GAATAGAG	4.48194e-05	677	GCAAAACG	2.53665e-05
					678	CGAAGGAG	2.15113e-05	678	GATAGGAA	8.07148e-06	678	GAGGAGAC	6.87812e-06	678	CGGGGAAA	4.23621e-05	678	GAGGCAAA	8.06708e-05	678	GAGGGAAG	2.52945e-05	678	GAGAAACA	1.55435e-05	678	CGAAGGGG	5.98727e-05	678	GAATAGCG	4.97993e-06	678	GCAAAAGA	5.07331e-06
					679	CGAAGGCA	3.58522e-06	679	GATAGGAG	2.42144e-05	679	GAGGAGAG	0.000158197	679	CGGGGAAG	1.05905e-05	679	GAGGCAAG	7.52927e-05	679	GAGGGAGG	2.52945e-05	679	GAGAAACG	7.77176e-06	679	CGACAAAG	9.97878e-06	679	GAATAGGG	6.47391e-05	679	GCAAAAGG	6.5953e-05
					680	CGAAGGCG	2.50965e-05	680	GATAGGGG	4.84289e-05	680	GAGGAGCA	6.87812e-06	680	CGGGGAAT	3.53018e-06	680	GAGGCACG	1.07561e-05	680	GAGGGCAA	1.6863e-05	680	GAGAAAGG	5.44023e-05	680	CGACAGGA	3.32626e-06	680	GAATAGGT	4.97993e-06	680	GCAAACAA	5.07331e-06
					681	CGAAGGGG	9.68009e-05	681	GATCTGGG	8.07148e-06	681	GAGGAGCG	1.37562e-05	681	CGGGGACG	3.53018e-06	681	GAGGCCAG	5.37805e-06	681	GAGGGCAG	3.3726e-05	681	GAGAACAA	1.55435e-05	681	CGAGAAAA	2.32838e-05	681	GAATCGAA	4.97993e-06	681	GCAAACAG	1.52199e-05
					682	CGACAAAG	7.17044e-06	682	GATGAGCA	3.22859e-05	682	GAGGAGGG	8.59765e-05	682	CGGGGCAG	1.05905e-05	682	GAGGCGAA	5.37805e-06	682	GAGGGCGG	1.6863e-05	682	GAGAACAG	0.000116576	682	CGAGAAAG	1.3305e-05	682	GAATCGGG	4.97993e-06	682	GCAAAGAA	1.52199e-05
					683	CGACGGGG	2.15113e-05	683	GATGGAAG	8.07148e-06	683	GAGGATAA	6.87812e-06	683	CGGGGGAA	7.06035e-06	683	GAGGCGCA	5.37805e-06	683	GAGGGGAG	8.43149e-05	683	GAGAACCG	2.33153e-05	683	CGAGAAGG	3.32626e-06	683	GAATGAAA	9.95986e-06	683	GCAAAGAG	0.000101466
					684	CGAGAAAA	3.58522e-06	684	GATGGGGG	5.65004e-05	684	GAGGCAAA	6.53422e-05	684	CGGGGGAG	3.53018e-06	684	GAGGCGGG	1.07561e-05	684	GAGGGGGG	0.000573341	684	GAGAAGAA	7.77176e-05	684	CGAGAGCG	3.32626e-06	684	GAATGAAG	1.49398e-05	684	GCAAAGCG	5.07331e-06
					685	CGAGAGTG	7.17044e-06	685	GCAAAAAA	0.000726433	685	GAGGCAAG	0.000113489	685	CGGGGGCG	3.53018e-06	685	GAGGGAAA	0.00016672	685	GAGTAAAA	8.43149e-06	685	GAGAAGAG	0.000186522	685	CGAGCAAA	9.97878e-06	685	GAATGAAT	9.95986e-06	685	GCAAAGGG	0.000289179
					686	CGAGCAAA	7.17044e-06	686	GCAAAAAG	0.00081522	686	GAGGCACA	6.87812e-06	686	CGGGGGGG	1.05905e-05	686	GAGGGAAG	2.15122e-05	686	GAGTGAAA	8.43149e-06	686	GAGAAGCA	3.88588e-06	686	CGAGCAAG	3.32626e-06	686	GAATGAGG	4.97993e-06	686	GCAAAGGT	5.07331e-06
					687	CGAGCAAG	7.17044e-06	687	GCAAAAAT	4.03574e-05	687	GAGGCAGG	6.87812e-06	687	CGTAGGAG	3.53018e-06	687	GAGGGACG	5.37805e-06	687	GAGTGAAG	8.43149e-06	687	GAGAAGCG	3.88588e-06	687	CGAGGAAA	3.99151e-05	687	GAATGGAA	4.97993e-06	687	GCAACAAA	5.07331e-06
					688	CGAGCAGG	3.58522e-06	688	GCAAAACA	4.03574e-05	688	GAGGCCAG	1.03172e-05	688	CGTGAAAA	3.53018e-06	688	GAGGGAGG	5.37805e-06	688	GAGTGGAG	8.43149e-06	688	GAGAAGGG	0.000408017	688	CGAGGAAG	1.99576e-05	688	GAATGGAG	5.47792e-05	688	GCAACGGG	5.07331e-06
					689	CGAGCGGG	3.58522e-06	689	GCAAAACG	4.03574e-05	689	GAGGCGAG	3.78297e-05	689	CTAAAAAA	2.82414e-05	689	GAGGGCAA	5.37805e-06	689	GATAAAAA	8.43149e-06	689	GAGAAGTA	3.88588e-06	689	CGAGGACG	6.65252e-06	689	GAATGGGG	3.48595e-05	689	GCAAGAAA	0.000253665
					690	CGAGGAAA	8.60453e-05	690	GCAAAAGG	0.000185644	690	GAGGCGCG	6.87812e-06	690	CTAAAAAC	3.53018e-06	690	GAGGGCAG	5.37805e-06	690	GATAAAAG	8.43149e-06	690	GAGACAAA	1.16576e-05	690	CGAGGAGA	3.32626e-06	690	GAATGGTG	4.97993e-06	690	GCAAGAAG	0.000142053
					691	CGAGGAAG	2.50965e-05	691	GCAAACAA	4.84289e-05	691	GAGGCGGG	2.06344e-05	691	CTAAAGGG	3.53018e-06	691	GAGGGGAA	1.07561e-05	691	GATAAAGG	2.52945e-05	691	GAGACAAG	3.88588e-05	691	CGAGGGAG	1.66313e-05	691	GAATGTGT	4.97993e-06	691	GCAAGACG	1.52199e-05
					692	CGAGGACG	7.17044e-06	692	GCAAACAG	4.84289e-05	692	GAGGGAAA	0.000189148	692	CTACAGGG	7.06035e-06	692	GAGGGGAG	4.84025e-05	692	GATAAGAG	8.43149e-06	692	GAGACGGG	1.94294e-05	692	CGAGGGCG	9.97878e-06	692	GAATTGAG	4.97993e-06	692	GCAAGAGG	4.56598e-05
					693	CGAGGAGA	1.43409e-05	693	GCAAACGG	4.84289e-05	693	GAGGGAAG	7.22203e-05	693	CTACGAAA	3.53018e-06	693	GAGGGGCA	1.07561e-05	693	GATAAGGG	8.43149e-06	693	GAGAGAAA	0.000225381	693	CGAGGGGG	1.66313e-05	693	GAATTGGG	9.95986e-06	693	GCAAGCAA	1.01466e-05
					694	CGAGGAGG	3.58522e-06	694	GCAAAGAG	0.000129144	694	GAGGGACG	3.43906e-06	694	CTAGAAAA	3.53018e-06	694	GAGGGGCG	1.07561e-05	694	GATAGGAA	8.43149e-06	694	GAGAGAAG	0.000174865	694	CGCAAAAA	6.65252e-06	694	GACAAAAA	0.000239037	694	GCAAGCGG	3.04399e-05
					695	CGAGGATA	3.58522e-06	695	GCAAAGCG	2.42144e-05	695	GAGGGAGA	3.43906e-06	695	CTAGAAGG	7.06035e-06	695	GAGGGGGG	0.000279659	695	GATAGGAG	8.43149e-06	695	GAGAGAAT	3.88588e-06	695	CGCAAAGG	3.32626e-06	695	GACAAAAG	0.000159358	695	GCAAGGAA	7.10263e-05
					696	CGAGGCAA	1.07557e-05	696	GCAAAGGG	0.000887863	696	GAGGGAGG	1.37562e-05	696	CTAGAATT	3.53018e-06	696	GAGGTAAA	5.37805e-06	696	GATAGGGG	2.52945e-05	696	GAGAGACA	7.77176e-06	696	CGCAACAG	3.32626e-06	696	GACAAAAT	9.95986e-06	696	GCAAGGAG	0.000466744
					697	CGAGGCAG	7.17044e-06	697	GCAAAGGT	6.45718e-05	697	GAGGGCAG	4.81469e-05	697	CTAGGAAA	1.05905e-05	697	GAGTAAAA	1.07561e-05	697	GATCTAAG	8.43149e-06	697	GAGAGAGG	1.94294e-05	697	CGCAAGAG	3.32626e-06	697	GACAAAGG	4.48194e-05	697	GCAAGGCA	1.01466e-05
					698	CGAGGCGG	3.58522e-06	698	GCAAAGTG	8.07148e-06	698	GAGGGCGG	3.43906e-06	698	CTGAAAAG	3.53018e-06	698	GAGTAGGG	2.68903e-05	698	GATGGAAA	1.6863e-05	698	GAGAGCAA	2.72012e-05	698	CGCGGACA	9.97878e-06	698	GACAACAA	4.97993e-06	698	GCAAGGCG	6.08797e-05
					699	CGAGGGAA	1.43409e-05	699	GCAACAAG	8.07148e-06	699	GAGGGGAA	6.87812e-06	699	CTGGAAAA	3.53018e-06	699	GAGTGAAG	5.37805e-06	699	GATGGAAG	8.43149e-06	699	GAGAGCAG	1.16576e-05	699	CGGAAAAA	0.000166313	699	GACAAGAA	4.97993e-06	699	GCAAGGGA	2.02932e-05
					700	CGAGGGAG	5.01931e-05	700	GCAACAGG	8.07148e-06	700	GAGGGGAG	8.59765e-05	700	GAAAAAAA	0.0606802	700	GAGTGGAG	2.15122e-05	700	GCAAAAAA	0.00102021	700	GAGAGCGA	3.88588e-06	700	CGGAAAAG	6.98514e-05	700	GACAAGAG	9.95986e-05	700	GCAAGGGG	0.000634164
					701	CGAGGGCG	2.15113e-05	701	GCAACGGG	7.26433e-05	701	GAGGGGCA	1.03172e-05	701	GAAAAAAC	2.82414e-05	701	GATAAAAA	1.07561e-05	701	GCAAAAAC	8.43149e-06	701	GAGAGCGG	3.88588e-06	701	CGGAAAAT	3.32626e-06	701	GACAAGGG	0.000204177	701	GCAAGGGT	5.07331e-06
					702	CGAGGGGG	2.15113e-05	702	GCAAGAAA	0.000581147	702	GAGGGGCG	1.71953e-05	702	GAAAAAAG	0.0316798	702	GATAAGAA	1.07561e-05	702	GCAAAAAG	0.000767266	702	GAGAGGAA	8.93752e-05	702	CGGAAACA	6.65252e-06	702	GACAAGTA	4.97993e-06	702	GCACGGGG	1.01466e-05
					703	CGCAGCAA	3.58522e-06	703	GCAAGAAG	0.000395503	703	GAGGGGGG	0.000691251	703	GAAAAAAT	0.000158858	703	GATAAGAG	1.07561e-05	703	GCAAAAAT	3.3726e-05	703	GAGAGGAG	0.000602311	703	CGGAAACG	3.32626e-06	703	GACACGGG	9.95986e-06	703	GCAGAAAA	0.000380498
					704	CGCAGGAG	1.79261e-05	704	GCAAGACA	8.07148e-06	704	GAGTAAAA	3.43906e-06	704	GAAAAACA	0.000730746	704	GATAAGGG	5.37805e-06	704	GCAAAACA	1.6863e-05	704	GAGAGGAT	3.88588e-06	704	CGGAAAGG	3.32626e-06	704	GACAGAAA	3.98394e-05	704	GCAGAAAG	3.04399e-05
					705	CGCGGAAA	3.58522e-06	705	GCAAGACG	8.07148e-06	705	GAGTAGGG	3.43906e-06	705	GAAAAACG	0.000896665	705	GATAGAAA	1.61342e-05	705	GCAAAACG	5.05889e-05	705	GAGAGGCA	7.77176e-06	705	CGGAAATA	3.32626e-06	705	GACAGAAG	2.98796e-05	705	GCAGAAGG	5.58064e-05
					706	CGGAAAAA	0.000118312	706	GCAAGAGA	2.42144e-05	706	GATAAAAA	2.06344e-05	706	GAAAAAGA	0.000165918	706	GATAGAAG	1.07561e-05	706	GCAAAAGA	1.6863e-05	706	GAGAGGCG	5.44023e-05	706	CGGAAGAG	2.66101e-05	706	GACAGCAG	9.95986e-06	706	GCAGACAA	2.02932e-05
					707	CGGAAAAG	4.30226e-05	707	GCAAGAGG	0.00027443	707	GATAAAAG	3.43906e-06	707	GAAAAAGG	0.00566946	707	GATAGGAG	1.61342e-05	707	GCAAAAGG	0.000193924	707	GAGAGGGA	3.88588e-06	707	CGGAAGGG	2.66101e-05	707	GACAGGAA	2.48997e-05	707	GCAGAGAG	3.04399e-05
					708	CGGAAAGG	2.15113e-05	708	GCAAGCAA	8.07148e-06	708	GATAAAGG	3.43906e-06	708	GAAAAAGT	1.41207e-05	708	GATAGGGG	1.61342e-05	708	GCAAAATA	8.43149e-06	708	GAGAGGGG	0.000143778	708	CGGAATAA	3.32626e-06	708	GACAGGAG	0.000159358	708	GCAGAGGG	5.58064e-05
					709	CGGAACAG	1.43409e-05	709	GCAAGCAG	7.26433e-05	709	GATAAGGG	6.87812e-06	709	GAAAAATA	7.76639e-05	709	GATCAGGG	5.37805e-06	709	GCAAACAA	9.27464e-05	709	GAGAGGTG	3.88588e-06	709	CGGAGAAA	1.3305e-05	709	GACAGGCG	4.97993e-06	709	GCAGCAAG	5.07331e-06
					710	CGGAAGAG	1.43409e-05	710	GCAAGCGG	1.6143e-05	710	GATAGAAA	3.43906e-06	710	GAAAAATG	3.88319e-05	710	GATCTGAA	5.37805e-06	710	GCAAACAG	0.000151767	710	GAGCAAAA	3.49729e-05	710	CGGAGAAG	6.65252e-06	710	GACAGGGG	0.000209157	710	GCAGCAGG	5.07331e-06
					711	CGGAAGGG	2.15113e-05	711	GCAAGGAA	0.000137215	711	GATAGAAG	1.03172e-05	711	GAAAACAA	0.000536587	711	GATCTGAG	5.37805e-06	711	GCAAAGAA	4.21574e-05	711	GAGCAAAG	2.72012e-05	711	CGGAGCAG	3.32626e-06	711	GACCACAA	4.97993e-06	711	GCAGCATG	5.07331e-06
					712	CGGACAAA	3.58522e-06	712	GCAAGGAG	0.000879791	712	GATAGAGG	3.43906e-06	712	GAAAACAC	3.53018e-06	712	GATGGGAA	5.37805e-06	712	GCAAAGAG	0.000354123	712	GAGCAACG	7.77176e-06	712	CGGAGGAA	3.32626e-06	712	GACGAAAA	9.46187e-05	712	GCAGCGAG	5.07331e-06
					713	CGGACAAG	3.58522e-06	713	GCAAGGCA	3.22859e-05	713	GATAGGAG	3.43906e-06	713	GAAAACAG	0.00170154	713	GATGGGCG	5.37805e-06	713	GCAAAGCA	8.43149e-06	713	GAGCAAGG	3.88588e-06	713	CGGAGGAG	1.99576e-05	713	GACGAAAG	9.95986e-06	713	GCAGCGGG	2.02932e-05
					714	CGGACACA	3.58522e-06	714	GCAAGGCG	0.000113001	714	GATAGGGG	2.06344e-05	714	GAAAACAT	7.06035e-06	714	GCAAAAAA	0.000338817	714	GCAAAGCG	3.3726e-05	714	GAGCACAG	3.88588e-06	714	CGGAGGAT	3.32626e-06	714	GACGAAGG	4.97993e-06	714	GCAGGAAA	0.000410938
					715	CGGACGGG	3.58522e-06	715	GCAAGGGA	4.03574e-05	715	GATGGAAA	3.43906e-06	715	GAAAACCA	7.06035e-06	715	GCAAAAAC	5.37805e-06	715	GCAAAGGG	0.00137433	715	GAGCAGAA	3.88588e-06	715	CGGAGGCG	3.32626e-06	715	GACGAGAA	4.97993e-06	715	GCAGGAAG	0.000334838
					716	CGGAGAAA	6.09487e-05	716	GCAAGGGG	0.0028008	716	GATGGAAG	6.87812e-06	716	GAAAACCG	2.82414e-05	716	GCAAAAAG	0.000263524	716	GCAAAGGT	2.52945e-05	716	GAGCAGAG	2.72012e-05	716	CGGAGGGG	6.65252e-06	716	GACGAGGG	2.48997e-05	716	GCAGGAAT	5.07331e-06
					717	CGGAGAAG	7.17044e-06	717	GCAAGGGT	4.84289e-05	717	GATGGGAG	3.43906e-06	717	GAAAACGG	0.000215341	717	GCAAAAAT	3.76464e-05	717	GCAAAGTG	1.6863e-05	717	GAGCAGGA	3.88588e-06	717	CGGGAAAA	0.00013305	717	GACGCAAG	9.95986e-06	717	GCAGGACA	2.02932e-05
					718	CGGAGAGG	3.58522e-06	718	GCACAAAG	1.6143e-05	718	GATGGGGG	1.71953e-05	718	GAAAACTG	7.06035e-06	718	GCAAAACA	5.37805e-06	718	GCAACAAA	8.43149e-06	718	GAGCAGGG	2.72012e-05	718	CGGGAAAG	3.65889e-05	718	GACGGAAA	6.47391e-05	718	GCAGGACG	1.01466e-05
					719	CGGAGGAG	3.58522e-05	719	GCACACAG	1.6143e-05	719	GCAAAAAA	0.000285442	719	GAAAAGAA	0.00328306	719	GCAAAACG	2.15122e-05	719	GCAACAAG	1.6863e-05	719	GAGCGAAA	7.77176e-06	719	CGGGAAAT	3.32626e-06	719	GACGGAAG	4.48194e-05	719	GCAGGAGA	1.52199e-05
					720	CGGAGGCG	3.58522e-06	720	GCACAGGG	1.6143e-05	720	GCAAAAAG	0.000171953	720	GAAAAGAC	3.17716e-05	720	GCAAAAGA	1.07561e-05	720	GCAACAGG	8.43149e-06	720	GAGCGAAG	3.88588e-06	720	CGGGAACA	3.32626e-06	720	GACGGACG	4.97993e-06	720	GCAGGAGG	0.000147126
					721	CGGAGGGG	1.07557e-05	721	GCACGAAG	4.03574e-05	721	GCAAAAAT	1.03172e-05	721	GAAAAGAG	0.021294	721	GCAAAAGG	2.15122e-05	721	GCAACGAG	8.43149e-06	721	GAGCGAGG	3.88588e-06	721	CGGGAACG	3.32626e-06	721	GACGGAGG	9.95986e-06	721	GCAGGCAA	3.04399e-05
					722	CGGAGTAA	3.58522e-06	722	GCACGGCG	1.6143e-05	722	GCAAAACA	1.03172e-05	722	GAAAAGAT	2.11811e-05	722	GCAAACAA	5.37805e-06	722	GCAACGGG	1.6863e-05	722	GAGCGGAA	7.77176e-06	722	CGGGACAA	3.32626e-06	722	GACGGCAA	1.49398e-05	722	GCAGGCAG	7.10263e-05
					723	CGGCAAAG	1.43409e-05	723	GCACGGGG	8.07148e-06	723	GCAAAACG	3.43906e-06	723	GAAAAGCA	0.000229461	723	GCAAACAG	1.61342e-05	723	GCAAGAAA	0.000978053	723	GAGCGGAG	3.1087e-05	723	CGGGACAG	3.32626e-06	723	GACGGCAG	1.49398e-05	723	GCAGGCGG	5.58064e-05
					724	CGGCAGGG	7.17044e-06	724	GCAGAAAA	0.00049236	724	GCAAAAGG	3.78297e-05	724	GAAAAGCC	3.53018e-06	724	GCAAACTG	1.07561e-05	724	GCAAGAAG	0.000834718	724	GAGCGGCA	7.77176e-06	724	CGGGAGAG	3.32626e-06	724	GACGGGAA	2.48997e-05	724	GCAGGGAA	0.000131906
					725	CGGCGAAG	7.17044e-06	725	GCAGAAAG	8.87863e-05	725	GCAAACAA	1.71953e-05	725	GAAAAGCG	0.0015674	725	GCAAAGAG	0.000123695	725	GCAAGACG	4.21574e-05	725	GAGCGGCG	7.77176e-06	725	CGGGCAAA	1.66313e-05	725	GACGGGAG	0.000174298	725	GCAGGGAG	0.00078129
					726	CGGCGGAA	7.17044e-06	726	GCAGAAAT	8.07148e-06	726	GCAAACAG	3.43906e-05	726	GAAAAGGA	0.000275354	726	GCAAAGCG	5.37805e-06	726	GCAAGAGA	8.43149e-06	726	GAGGAAAA	0.00229267	726	CGGGCAAG	2.66101e-05	726	GACGGGCA	1.99197e-05	726	GCAGGGCA	3.04399e-05
					727	CGGGAAAA	0.000129068	727	GCAGAACG	8.07148e-06	727	GCAAACGG	1.03172e-05	727	GAAAAGGC	7.06035e-06	727	GCAAAGGG	0.000134451	727	GCAAGAGG	0.000202356	727	GAGGAAAG	0.000295327	727	CGGGGAAA	2.66101e-05	727	GACGGGCG	4.97993e-06	727	GCAGGGCG	0.000111613
					728	CGGGAAAG	1.07557e-05	728	GCAGAAGG	9.68578e-05	728	GCAAAGAA	2.06344e-05	728	GAAAAGGG	0.0335508	728	GCAAAGGT	5.37805e-06	728	GCAAGCAA	3.3726e-05	728	GAGGAACA	3.88588e-06	728	CGGGGAAG	1.3305e-05	728	GACGGGGA	4.48194e-05	728	GCAGGGGA	2.02932e-05
					729	CGGGAAGG	7.17044e-06	729	GCAGAAGT	8.07148e-06	729	GCAAAGAG	8.59765e-05	729	GAAAAGGT	3.53018e-05	729	GCAAAGTG	5.37805e-06	729	GCAAGCAG	0.000109609	729	GAGGAACG	4.27447e-05	729	CGGGGCAA	3.32626e-06	729	GACGGGGG	0.000328675	729	GCAGGGGG	0.00072041
					730	CGGGAAGT	7.17044e-06	730	GCAGACGG	8.07148e-06	730	GCAAAGCG	2.75125e-05	730	GAAAAGTA	2.11811e-05	730	GCAAATAG	5.37805e-06	730	GCAAGCGG	3.3726e-05	730	GAGGAAGA	7.77176e-06	730	CGGGGCAG	3.32626e-06	730	GACGGGGT	4.97993e-06	730	GCAGGGGT	1.52199e-05
					731	CGGGAATA	3.58522e-06	731	GCAGACGT	8.07148e-06	731	GCAAAGGA	3.43906e-06	731	GAAAAGTG	0.000120026	731	GCAACAAG	1.07561e-05	731	GCAAGGAA	0.000413143	731	GAGGAAGG	4.27447e-05	731	CGGGGGAG	3.32626e-06	731	GACGGGTG	4.97993e-06	731	GCATAAAA	1.52199e-05
					732	CGGGACAA	6.81192e-05	732	GCAGAGAA	8.07148e-06	732	GCAAAGGC	5.15859e-05	732	GAAAATAA	2.82414e-05	732	GCAACAGG	1.07561e-05	732	GCAAGGAG	0.0018212	732	GAGGACAA	4.27447e-05	732	CGGGGGCG	6.65252e-06	732	GACGTGGG	4.97993e-06	732	GCCAAAAA	2.02932e-05
					733	CGGGACAG	3.58522e-06	733	GCAGAGAG	8.07148e-05	733	GCAAAGGG	0.000161636	733	GAAAATAG	0.000134147	733	GCAACGAG	5.37805e-06	733	GCAAGGAT	1.6863e-05	733	GAGGACAG	3.88588e-06	733	CGGGGGGG	6.65252e-06	733	GAGAAAAA	0.00223101	733	GCCAAAGG	5.07331e-06
					734	CGGGACCA	3.58522e-06	734	GCAGAGGG	0.000282502	734	GCAAAGGT	3.09516e-05	734	GAAAATAT	3.53018e-06	734	GCAAGAAA	0.000354951	734	GCAAGGCA	4.21574e-05	734	GAGGAGAA	6.606e-05	734	CGGTAGGG	3.32626e-06	734	GAGAAAAC	4.97993e-06	734	GCCAAGCG	5.07331e-06
					735	CGGGAGAA	3.58522e-06	735	GCAGAGTG	1.6143e-05	735	GCAAAGTG	3.43906e-06	735	GAAAATCA	3.53018e-06	735	GCAAGAAG	0.000112939	735	GCAAGGCG	0.000354123	735	GAGGAGAG	0.000101033	735	CGTAGAAG	3.32626e-06	735	GAGAAAAG	0.000522893	735	GCCAAGGG	5.07331e-06
					736	CGGGAGAG	1.43409e-05	736	GCAGCAAA	8.07148e-06	736	GCAACAAG	6.87812e-06	736	GAAAATGG	3.17716e-05	736	GCAAGAGG	1.61342e-05	736	GCAAGGGA	2.52945e-05	736	GAGGAGCA	3.88588e-06	736	CTAAAAAA	5.32202e-05	736	GAGAAAAT	4.97993e-06	736	GCCAGAAG	5.07331e-06
					737	CGGGCAAA	1.07557e-05	737	GCAGCAAG	2.42144e-05	737	GCAAGAAA	0.000189148	737	GAAAATTA	7.06035e-06	737	GCAAGCAG	3.76464e-05	737	GCAAGGGC	8.43149e-06	737	GAGGAGCG	1.16576e-05	737	CTAAAAAG	3.32626e-06	737	GAGAAACA	2.98796e-05	737	GCCAGGAA	5.07331e-06
					738	CGGGCAAG	1.43409e-05	738	GCAGCAGG	2.42144e-05	738	GCAAGAAG	0.000151319	738	GAAACAAA	0.000169448	738	GCAAGCTG	2.68903e-05	738	GCAAGGGG	0.00234395	738	GAGGAGGG	5.05164e-05	738	CTAAACAA	3.32626e-06	738	GAGAAAGA	4.97993e-06	738	GCGAAAAA	0.000253665
					739	CGGGCCAA	3.58522e-06	739	GCAGCATG	1.6143e-05	739	GCAAGACG	3.43906e-06	739	GAAACAAG	0.000187099	739	GCAAGGAA	9.14269e-05	739	GCAAGGGT	8.43149e-06	739	GAGGCAAA	0.000108805	739	CTACAAAA	3.32626e-06	739	GAGAAAGG	8.46588e-05	739	GCGAAAAG	6.08797e-05
					740	CGGGCGAG	3.58522e-06	740	GCAGCCAG	8.07148e-06	740	GCAAGAGA	6.87812e-06	740	GAAACACA	2.82414e-05	740	GCAAGGAG	0.000596964	740	GCACAAAA	2.52945e-05	740	GAGGCAAG	0.000136006	740	CTACGAGG	3.32626e-06	740	GAGAAATA	9.95986e-06	740	GCGAAAGG	5.07331e-06
					741	CGGGGAAG	7.17044e-06	741	GCAGCGGA	8.07148e-06	741	GCAAGAGG	6.87812e-06	741	GAAACACG	2.47112e-05	741	GCAAGGCA	3.76464e-05	741	GCACAGGG	4.21574e-05	741	GAGGCAGG	3.88588e-06	741	CTACGGAG	1.99576e-05	741	GAGAACAA	1.99197e-05	741	GCGAACAA	5.07331e-06
					742	CGGGGACA	7.17044e-06	742	GCAGCGGG	7.26433e-05	742	GCAAGCAG	6.87812e-06	742	GAAACAGG	2.82414e-05	742	GCAAGGCG	2.68903e-05	742	GCACGAAA	8.43149e-06	742	GAGGCCAG	1.55435e-05	742	CTACGGGG	6.65252e-06	742	GAGAACAG	2.48997e-05	742	GCGAAGAG	1.01466e-05
					743	CGGGGAGA	1.79261e-05	743	GCAGGAAA	0.00108158	743	GCAAGCGG	3.43906e-06	743	GAAACAGT	3.53018e-06	743	GCAAGGGA	1.07561e-05	743	GCACGGAG	8.43149e-06	743	GAGGCGAA	7.77176e-06	743	CTACTGGG	6.65252e-06	743	GAGAAGAA	4.48194e-05	743	GCGAAGCG	5.07331e-06
					744	CGGGGCAG	1.43409e-05	744	GCAGGAAC	2.42144e-05	744	GCAAGGAA	7.56594e-05	744	GAAACCAG	2.82414e-05	744	GCAAGGGG	9.68049e-05	744	GCACGGGG	8.43149e-06	744	GAGGCGAG	2.72012e-05	744	CTAGAGGG	3.32626e-06	744	GAGAAGAG	0.000443214	744	GCGAAGGG	1.01466e-05
					745	CGGGGGCA	7.17044e-06	745	GCAGGAAG	0.00154972	745	GCAAGGAG	0.000447078	745	GAAACGAA	1.05905e-05	745	GCAATAAG	5.37805e-06	745	GCAGAAAA	0.000809423	745	GAGGCGCA	3.88588e-06	745	CTAGGAGG	3.32626e-06	745	GAGAAGCG	4.97993e-06	745	GCGAATAG	5.07331e-06
					746	CGGGGGCG	1.07557e-05	746	GCAGGACA	4.03574e-05	746	GCAAGGCA	3.43906e-06	746	GAAACGAG	0.000141207	746	GCACAAAA	1.61342e-05	746	GCAGAAAG	0.000185493	746	GAGGGAAA	0.000108805	746	CTAGGGGG	6.65252e-06	746	GAGAAGGA	1.49398e-05	746	GCGACAAA	5.07331e-06
					747	CGGGGGGG	1.07557e-05	747	GCAGGACG	8.07148e-05	747	GCAAGGCG	5.8464e-05	747	GAAACGCG	3.17716e-05	747	GCACAACG	1.61342e-05	747	GCAGAACG	8.43149e-06	747	GAGGGAAG	4.27447e-05	747	CTATAAAA	3.32626e-06	747	GAGAAGGG	0.00073703	747	GCGACGAG	5.07331e-06
					748	CTAAAAAA	7.17044e-06	748	GCAGGAGA	8.07148e-06	748	GCAAGGGG	0.000223539	748	GAAACGGG	0.00019769	748	GCACAGAA	5.37805e-06	748	GCAGAAGG	6.74519e-05	748	GAGGGACG	3.88588e-06	748	CTGGGAAA	3.32626e-06	748	GAGAAGTG	4.97993e-06	748	GCGAGAAA	3.55132e-05
					749	CTAAGGGG	3.58522e-06	749	GCAGGAGG	0.000540789	749	GCACAGGG	3.43906e-06	749	GAAACGTG	3.53018e-06	749	GCAGAAAA	0.000489403	749	GCAGACAA	8.43149e-05	749	GAGGGAGG	7.77176e-06	749	GAAAAAAA	0.0413421	749	GAGACAAA	1.49398e-05	749	GCGAGAAG	7.60996e-05
					750	CTAATAAT	3.58522e-06	750	GCAGGAGT	4.03574e-05	750	GCAGAAAA	0.000268247	750	GAAACTGT	3.53018e-06	750	GCAGAAAG	0.000102183	750	GCAGAGAA	4.21574e-05	750	GAGGGCAG	2.33153e-05	750	GAAAAAAC	0.000103114	750	GAGACAAG	1.49398e-05	750	GCGAGCAA	5.07331e-06
					751	CTAGGGGG	3.58522e-06	751	GCAGGATG	8.07148e-06	751	GCAGAAAG	5.15859e-05	751	GAAAGAAA	0.0106682	751	GCAGAAAT	5.37805e-06	751	GCAGAGAG	0.000126472	751	GAGGGCGG	7.77176e-06	751	GAAAAAAG	0.0231973	751	GAGACGAG	9.95986e-06	751	GCGAGCAG	5.07331e-06
					752	CTATGCGG	7.17044e-06	752	GCAGGCAA	5.65004e-05	752	GCAGAAGG	2.75125e-05	752	GAAAGAAC	1.41207e-05	752	GCAGAACG	1.07561e-05	752	GCAGAGCA	1.6863e-05	752	GAGGGGAA	1.16576e-05	752	GAAAAAAT	0.000143029	752	GAGACGGG	4.97993e-05	752	GCGAGGAG	0.000131906
					753	CTGAAAAA	3.58522e-06	753	GCAGGCAG	0.000177573	753	GCAGAAGT	6.87812e-06	753	GAAAGAAG	0.00819707	753	GCAGAAGG	2.68903e-05	753	GCAGAGGG	0.000320397	753	GAGGGGAG	5.05164e-05	753	GAAAAACA	0.000661926	753	GAGAGAAA	0.000204177	753	GCGAGGGG	4.05865e-05
					754	CTGAAAAG	3.58522e-06	754	GCAGGCGG	0.000145287	754	GCAGAATA	3.43906e-06	754	GAAAGAAT	4.23621e-05	754	GCAGAAGT	1.07561e-05	754	GCAGAGTG	8.43149e-06	754	GAGGGGCA	7.77176e-06	754	GAAAAACG	0.000851522	754	GAGAGAAG	0.000263936	754	GCGAGGTA	5.07331e-06
					755	CTTTTGGG	3.58522e-06	755	GCAGGGAA	0.000234073	755	GCAGACAA	3.43906e-06	755	GAAAGACA	0.000127086	755	GCAGAATA	5.37805e-06	755	GCAGCAAA	1.6863e-05	755	GAGGGGCG	3.88588e-06	755	GAAAAACT	3.32626e-06	755	GAGAGACA	4.97993e-06	755	GCGCAGGG	1.01466e-05
					756	GAAAAAAA	0.0415491	756	GCAGGGAG	0.0017838	756	GCAGAGAA	1.71953e-05	756	GAAAGACG	0.000172979	756	GCAGAGAA	5.37805e-06	756	GCAGCAAG	3.3726e-05	756	GAGGGGGG	0.000279783	756	GAAAAAGA	0.000172965	756	GAGAGAGG	3.48595e-05	756	GCGGAAAA	0.00154229
					757	GAAAAAAC	5.73635e-05	757	GCAGGGAT	1.6143e-05	757	GCAGAGAG	1.03172e-05	757	GAAAGAGA	0.000120026	757	GCAGAGGG	1.07561e-05	757	GCAGCAGG	5.05889e-05	757	GAGTAAAA	7.77176e-06	757	GAAAAAGC	6.65252e-06	757	GAGAGCAA	1.99197e-05	757	GCGGAAAG	0.000202932
					758	GAAAAAAG	0.0273158	758	GCAGGGCA	2.42144e-05	758	GCAGAGCA	6.87812e-06	758	GAAAGAGG	0.002457	758	GCAGCAAA	1.07561e-05	758	GCAGCAGT	2.52945e-05	758	GAGTAAAG	3.88588e-06	758	GAAAAAGG	0.00526547	758	GAGAGCAG	1.49398e-05	758	GCGGAAAT	1.52199e-05
					759	GAAAAAAT	8.60453e-05	759	GCAGGGCG	0.000314788	759	GCAGAGGA	6.87812e-06	759	GAAAGATA	7.06035e-06	759	GCAGCAAG	4.84025e-05	759	GCAGCATG	2.52945e-05	759	GAGTACAG	5.44023e-05	759	GAAAAAGT	3.32626e-06	759	GAGAGCGG	1.99197e-05	759	GCGGAACA	5.07331e-06
					760	GAAAAACA	0.000630999	760	GCAGGGGA	2.42144e-05	760	GCAGAGGG	5.15859e-05	760	GAAAGATG	3.53018e-06	760	GCAGCAGG	1.07561e-05	760	GCAGCCAA	8.43149e-06	760	GATAAAAA	1.94294e-05	760	GAAAAATA	5.32202e-05	760	GAGAGGAA	0.000124498	760	GCGGAAGA	5.07331e-06
					761	GAAAAACG	0.000950083	761	GCAGGGGG	0.00259902	761	GCAGCAAA	1.03172e-05	761	GAAAGCAA	0.000172979	761	GCAGCGAA	5.37805e-06	761	GCAGCGGG	0.000109609	761	GATAAAAG	3.88588e-06	761	GAAAAATG	7.6504e-05	761	GAGAGGAG	0.00137446	761	GCGGAAGG	2.02932e-05
					762	GAAAAACT	3.58522e-06	762	GCAGGGGT	0.000113001	762	GCAGCAAG	1.71953e-05	762	GAAAGCAC	3.53018e-06	762	GCAGCGGG	5.37805e-06	762	GCAGGAAA	0.00182963	762	GATAAGAG	7.77176e-06	762	GAAAACAA	0.000615358	762	GAGAGGCA	4.97993e-06	762	GCGGAAGT	5.07331e-06
					763	GAAAAAGA	0.000111142	763	GCAGGGTG	4.03574e-05	763	GCAGGAAA	0.000567445	763	GAAAGCAG	0.000949617	763	GCAGGAAA	0.000650744	763	GCAGGAAG	0.00139963	763	GATAAGCG	3.88588e-06	763	GAAAACAG	0.00168974	763	GAGAGGCG	4.48194e-05	763	GCGGACAA	4.56598e-05
					764	GAAAAAGC	3.58522e-06	764	GCATGGAG	8.07148e-06	764	GCAGGAAG	0.000306076	764	GAAAGCAT	1.05905e-05	764	GCAGGAAG	0.000333439	764	GCAGGAAT	3.3726e-05	764	GATAAGGG	3.88588e-06	764	GAAAACAT	9.97878e-06	764	GAGAGGGA	7.96789e-05	764	GCGGACAG	1.01466e-05
					765	GAAAAAGG	0.00500497	765	GCATGGGG	1.6143e-05	765	GCAGGAAT	1.03172e-05	765	GAAAGCCG	3.53018e-06	765	GCAGGAAT	1.07561e-05	765	GCAGGACA	5.90204e-05	765	GATAGAAG	3.88588e-06	765	GAAAACCA	3.32626e-06	765	GAGAGGGG	0.000493013	765	GCGGAGAA	5.07331e-06
					766	GAAAAAGT	7.17044e-06	766	GCCAAGAG	8.07148e-06	766	GCAGGACA	3.43906e-06	766	GAAAGCGG	0.00039891	766	GCAGGACA	1.61342e-05	766	GCAGGACG	0.000101178	766	GATAGGAG	1.16576e-05	766	GAAAACCG	1.66313e-05	766	GAGAGGTA	4.97993e-06	766	GCGGAGAG	3.04399e-05
					767	GAAAAATA	0.000132653	767	GCCAGCGG	1.6143e-05	767	GCAGGACG	6.87812e-06	767	GAAAGCGT	3.53018e-06	767	GCAGGACG	5.37805e-06	767	GCAGGAGA	5.05889e-05	767	GATAGGGG	7.77176e-06	767	GAAAACGG	0.000502265	767	GAGAGTGG	4.97993e-06	767	GCGGAGCG	5.07331e-06
					768	GAAAAATG	2.86818e-05	768	GCCAGGAG	4.03574e-05	768	GCAGGAGG	4.81469e-05	768	GAAAGCTA	3.53018e-06	768	GCAGGAGA	5.37805e-06	768	GCAGGAGG	0.000303534	768	GATCTAAA	3.88588e-06	768	GAAAACTA	1.66313e-05	768	GAGATAAA	1.99197e-05	768	GCGGAGGG	1.52199e-05
					769	GAAAACAA	0.000756481	769	GCCAGGGG	1.6143e-05	769	GCAGGAGT	3.43906e-06	769	GAAAGCTG	3.53018e-06	769	GCAGGAGG	9.68049e-05	769	GCAGGAGT	4.21574e-05	769	GATCTGGG	3.88588e-06	769	GAAAACTG	1.99576e-05	769	GAGCAAAA	6.47391e-05	769	GCGGCAAA	1.52199e-05
					770	GAAAACAG	0.00254909	770	GCCGGGGG	8.07148e-06	770	GCAGGCAA	1.03172e-05	770	GAAAGGAA	0.00502344	770	GCAGGCAA	4.30244e-05	770	GCAGGCAA	0.000101178	770	GATGGAAA	3.88588e-06	770	GAAAAGAA	0.00156002	770	GAGCAAAG	1.49398e-05	770	GCGGCAAG	1.52199e-05
					771	GAAAACAT	3.58522e-06	771	GCGAAAAA	0.000282502	771	GCAGGCAG	5.8464e-05	771	GAAAGGAC	3.88319e-05	771	GCAGGCAG	5.37805e-05	771	GCAGGCAG	0.000143335	771	GATGGGAG	3.88588e-06	771	GAAAAGAC	1.3305e-05	771	GAGCAGAG	2.98796e-05	771	GCGGCACG	1.01466e-05
					772	GAAAACCA	1.07557e-05	772	GCGAAAAG	9.68578e-05	772	GCAGGCGG	1.71953e-05	772	GAAAGGAG	0.0246089	772	GCAGGCGG	5.37805e-06	772	GCAGGCGG	0.000118041	772	GATGGGGG	3.88588e-06	772	GAAAAGAG	0.0170304	772	GAGCAGGG	9.95986e-05	772	GCGGCAGG	1.01466e-05
					773	GAAAACCG	2.15113e-05	773	GCGAAACA	8.07148e-06	773	GCAGGGAA	3.09516e-05	773	GAAAGGAT	7.06035e-05	773	GCAGGGAA	3.76464e-05	773	GCAGGGAA	0.000404712	773	GCAAAAAA	0.000415789	773	GAAAAGAT	1.3305e-05	773	GAGCATAG	1.49398e-05	773	GCGGCCAG	5.07331e-06
					774	GAAAACGA	3.58522e-06	774	GCGAACAA	8.07148e-06	774	GCAGGGAG	0.000333589	774	GAAAGGCA	0.00061072	774	GCAGGGAG	0.000209744	774	GCAGGGAC	1.6863e-05	774	GCAAAAAG	0.00039636	774	GAAAAGCA	0.000153008	774	GAGCGAAA	4.97993e-06	774	GCGGCGAA	5.07331e-06
					775	GAAAACGG	0.000484005	775	GCGAAGAA	2.42144e-05	775	GCAGGGCA	1.37562e-05	775	GAAAGGCG	0.00287709	775	GCAGGGCA	5.37805e-06	775	GCAGGGAG	0.00189709	775	GCAAAAAT	9.32611e-05	775	GAAAAGCG	0.001723	775	GAGCGAAG	4.97993e-06	775	GCGGCGAG	5.07331e-06
					776	GAAAACTA	1.43409e-05	776	GCGAAGAG	3.22859e-05	776	GCAGGGCG	6.87812e-05	776	GAAAGGGA	0.00115437	776	GCAGGGCG	5.91586e-05	776	GCAGGGAT	8.43149e-06	776	GCAAAACA	1.94294e-05	776	GAAAAGGA	0.000239491	776	GAGCGAGG	9.95986e-06	776	GCGGCGCG	5.07331e-06
					777	GAAAACTG	5.37783e-05	777	GCGAAGGG	2.42144e-05	777	GCAGGGGA	3.78297e-05	777	GAAAGGGC	1.05905e-05	777	GCAGGGGA	5.37805e-06	777	GCAGGGCA	0.000118041	777	GCAAAACG	3.88588e-06	777	GAAAAGGC	3.32626e-05	777	GAGCGCGG	4.97993e-06	777	GCGGGAAA	0.000456598
					778	GAAAAGAA	0.00129426	778	GCGACAAA	8.07148e-06	778	GCAGGGGG	0.000429883	778	GAAAGGGG	0.0193136	778	GCAGGGGG	9.68049e-05	778	GCAGGGCG	0.00033726	778	GCAAAAGG	8.16035e-05	778	GAAAAGGG	0.054411	778	GAGCGGAA	4.97993e-06	778	GCGGGAAG	0.000279032
					779	GAAAAGAC	1.07557e-05	779	GCGAGAAA	4.84289e-05	779	GCAGGGGT	3.43906e-06	779	GAAAGGGT	2.11811e-05	779	GCAGGGGT	5.37805e-06	779	GCAGGGGA	3.3726e-05	779	GCAAAAGT	1.94294e-05	779	GAAAAGGT	1.99576e-05	779	GAGCGGAG	2.98796e-05	779	GCGGGAAT	5.07331e-06
					780	GAAAAGAG	0.0144162	780	GCGAGAAG	4.03574e-05	780	GCAGGGTA	3.43906e-06	780	GAAAGGTA	3.53018e-06	780	GCAGGGTG	1.07561e-05	780	GCAGGGGC	8.43149e-06	780	GCAAACAG	1.55435e-05	780	GAAAAGTA	1.3305e-05	780	GAGCGGGG	7.4699e-05	780	GCGGGACA	1.01466e-05
					781	GAAAAGAT	1.43409e-05	781	GCGAGCAA	8.07148e-06	781	GCAGTATA	1.71953e-05	781	GAAAGGTG	7.06035e-05	781	GCAGTAAG	5.37805e-06	781	GCAGGGGG	0.00199826	781	GCAAAGAA	6.21741e-05	781	GAAAAGTG	0.000123072	781	GAGGAAAA	0.00366523	781	GCGGGACG	1.52199e-05
					782	GAAAAGCA	0.000265306	782	GCGAGCAG	1.6143e-05	782	GCAGTGAG	6.87812e-06	782	GAAAGTAG	5.64828e-05	782	GCATGAAG	5.37805e-06	782	GCAGGGGT	1.6863e-05	782	GCAAAGAG	0.000279783	782	GAAAATAA	4.32414e-05	782	GAGGAAAG	0.000493013	782	GCGGGCAA	2.02932e-05
					783	GAAAAGCG	0.0024989	783	GCGAGGAA	8.07148e-06	783	GCCAGGGG	6.87812e-06	783	GAAAGTAT	3.53018e-06	783	GCCAAAAA	5.37805e-06	783	GCAGGTAG	1.6863e-05	783	GCAAAGCG	3.49729e-05	783	GAAAATAG	8.9809e-05	783	GAGGAAAT	1.49398e-05	783	GCGGGCAG	8.11729e-05
					784	GAAAAGGA	0.000168505	784	GCGAGGAG	0.000145287	784	GCCGGGAG	3.43906e-06	784	GAAAGTCG	3.53018e-06	784	GCCAGGAG	5.37805e-06	784	GCAGTGGG	8.43149e-06	784	GCAAAGGA	3.88588e-06	784	GAAAATCG	9.97878e-06	784	GAGGAACA	4.97993e-06	784	GCGGGCTG	5.07331e-06
					785	GAAAAGGG	0.0411655	785	GCGAGGCG	1.6143e-05	785	GCGAAAAA	0.000106611	785	GAAAGTGA	3.53018e-06	785	GCGAAAAA	0.000403354	785	GCATACAG	8.43149e-06	785	GCAAAGGG	0.000221495	785	GAAAATGG	2.32838e-05	785	GAGGAACG	4.97993e-06	785	GCGGGGAA	5.07331e-05
					786	GAAAAGGT	1.79261e-05	786	GCGAGGGA	8.07148e-06	786	GCGAAAAG	3.43906e-05	786	GAAAGTGG	3.88319e-05	786	GCGAAAAG	5.91586e-05	786	GCATAGGG	8.43149e-06	786	GCAAAGGT	1.94294e-05	786	GAAACAAA	0.000242817	786	GAGGAAGG	9.46187e-05	786	GCGGGGAG	3.04399e-05
					787	GAAAAGTA	2.50965e-05	787	GCGAGGGG	6.45718e-05	787	GCGAAACA	3.43906e-06	787	GAAAGTGT	3.53018e-06	787	GCGAAAAT	5.37805e-06	787	GCATGGAG	2.52945e-05	787	GCAACAAA	1.55435e-05	787	GAAACAAG	0.000169639	787	GAGGACAA	3.98394e-05	787	GCGGGGCA	5.07331e-06
					788	GAAAAGTG	0.000143409	788	GCGCAAAA	8.07148e-06	788	GCGAAACG	3.43906e-06	788	GAAAGTTA	3.53018e-06	788	GCGAAAGG	5.37805e-06	788	GCCAAAAA	8.43149e-06	788	GCAACAAG	2.72012e-05	788	GAAACACA	9.97878e-06	788	GAGGACAG	9.95986e-06	788	GCGGGGCG	1.52199e-05
					789	GAAAATAA	5.73635e-05	789	GCGCAGGG	1.6143e-05	789	GCGAAAGG	6.87812e-06	789	GAAATAAA	3.53018e-05	789	GCGAACAG	5.37805e-06	789	GCCAAAAG	8.43149e-06	789	GCAACGAG	7.77176e-06	789	GAAACACG	1.3305e-05	789	GAGGACGG	4.97993e-06	789	GCGGGGGG	2.02932e-05
					790	GAAAATAG	0.000125483	790	GCGCGAAG	8.07148e-06	790	GCGAACAG	1.37562e-05	790	GAAATAAG	3.88319e-05	790	GCGAAGAG	1.61342e-05	790	GCCAAACG	1.6863e-05	790	GCAAGAAA	0.000536251	790	GAAACAGG	2.32838e-05	790	GAGGAGAA	9.46187e-05	790	GCGGGTAA	5.07331e-06
					791	GAAAATAT	7.17044e-06	791	GCGGAAAA	0.000968578	791	GCGAAGAG	1.03172e-05	791	GAAATAAT	3.53018e-06	791	GCGAAGGG	5.37805e-06	791	GCCAAGGG	3.3726e-05	791	GCAAGAAG	0.000303099	791	GAAACATG	6.65252e-06	791	GAGGAGAC	4.97993e-06	791	GCGTAAAA	5.07331e-06
					792	GAAAATGG	5.73635e-05	792	GCGGAAAG	0.000113001	792	GCGAAGCG	1.03172e-05	792	GAAATAGG	7.06035e-06	792	GCGACAAA	5.37805e-06	792	GCCAGAAA	2.52945e-05	792	GCAAGACA	1.16576e-05	792	GAAACCAA	1.99576e-05	792	GAGGAGAG	0.000219117	792	GGAAAAAA	0.0173761
					793	GAAAATTA	3.58522e-06	793	GCGGAAAT	3.22859e-05	793	GCGAAGGG	3.43906e-06	793	GAAATCAG	3.53018e-06	793	GCGACAAG	1.07561e-05	793	GCCAGGAA	8.43149e-06	793	GCAAGACG	1.16576e-05	793	GAAACCAG	2.32838e-05	793	GAGGAGCA	9.95986e-06	793	GGAAAAAC	3.04399e-05
					794	GAAACAAA	0.000100386	794	GCGGAAGG	2.42144e-05	794	GCGACAAG	3.43906e-06	794	GAAATGAA	2.11811e-05	794	GCGAGAAA	3.76464e-05	794	GCCAGGAG	3.3726e-05	794	GCAAGAGA	3.88588e-06	794	GAAACCGG	6.65252e-06	794	GAGGAGCG	9.95986e-06	794	GGAAAAAG	0.0058546
					795	GAAACAAG	0.000136238	795	GCGGAAGT	1.6143e-05	795	GCGACGCG	6.87812e-06	795	GAAATGAG	3.88319e-05	795	GCGAGAAG	1.61342e-05	795	GCCAGGGG	5.05889e-05	795	GCAAGAGG	8.93752e-05	795	GAAACGAA	1.99576e-05	795	GAGGAGGG	7.96789e-05	795	GGAAAAAT	1.01466e-05
					796	GAAACACA	7.17044e-06	796	GCGGACAA	6.45718e-05	796	GCGAGAAA	3.09516e-05	796	GAAATGCG	3.53018e-06	796	GCGAGCAA	1.07561e-05	796	GCCGAGGG	8.43149e-06	796	GCAAGATA	3.88588e-06	796	GAAACGAG	0.000153008	796	GAGGCAAA	3.48595e-05	796	GGAAAACA	0.000405865
					797	GAAACACG	3.58522e-05	797	GCGGACAG	3.22859e-05	797	GCGAGAAG	1.71953e-05	797	GAAATGGA	3.53018e-06	797	GCGAGCAG	1.61342e-05	797	GCCGGAAA	8.43149e-06	797	GCAAGCAG	4.66306e-05	797	GAAACGCG	1.66313e-05	797	GAGGCAAG	3.98394e-05	797	GGAAAACC	5.07331e-06
					798	GAAACAGA	3.58522e-06	798	GCGGACGT	8.07148e-06	798	GCGAGCAA	3.43906e-06	798	GAAATGGG	6.70733e-05	798	GCGAGGAA	1.07561e-05	798	GCGAAAAA	0.000269808	798	GCAAGCGG	1.55435e-05	798	GAAACGGA	6.65252e-06	798	GAGGCAGG	4.97993e-06	798	GGAAAACG	0.000126833
					799	GAAACAGG	3.2267e-05	799	GCGGAGAG	1.6143e-05	799	GCGAGGAA	3.43906e-06	799	GAAATGTG	3.53018e-06	799	GCGCGAAT	5.37805e-06	799	GCGAAAAG	8.43149e-05	799	GCAAGGAA	0.000213723	799	GAAACGGG	0.000439066	799	GAGGCGAG	9.95986e-06	799	GGAAAAGA	2.02932e-05
					800	GAAACCAG	2.50965e-05	800	GCGGAGGG	4.03574e-05	800	GCGAGGAG	6.53422e-05	800	GAAATTTG	3.53018e-06	800	GCGGAAAA	0.00180702	800	GCGAAACA	2.52945e-05	800	GCAAGGAC	1.16576e-05	800	GAAAGAAA	0.00956632	800	GAGGCGCA	4.97993e-06	800	GGAAAAGG	0.000497184
					801	GAAACCGG	7.17044e-06	801	GCGGAGGT	8.07148e-06	801	GCGAGGCA	6.87812e-06	801	GAACAAAA	7.06035e-05	801	GCGGAAAG	0.000204366	801	GCGAAGAG	8.43149e-06	801	GCAAGGAG	0.00107639	801	GAAAGAAC	9.97878e-06	801	GAGGCGGG	9.95986e-06	801	GGAAAATA	2.02932e-05
					802	GAAACGAG	9.32157e-05	802	GCGGCAAA	2.42144e-05	802	GCGAGGCG	3.43906e-06	802	GAACAAAG	5.29526e-05	802	GCGGAAAT	8.06708e-05	802	GCGAAGCG	8.43149e-06	802	GCAAGGAT	3.88588e-06	802	GAAAGAAG	0.00864162	802	GAGGGAAA	0.000343615	802	GGAAACAA	7.60996e-05
					803	GAAACGCA	3.58522e-06	803	GCGGCAAG	8.07148e-06	803	GCGAGGGG	3.43906e-06	803	GAACAAGG	3.53018e-06	803	GCGGAACA	1.07561e-05	803	GCGAAGGG	1.6863e-05	803	GCAAGGCA	5.05164e-05	803	GAAAGAAT	4.32414e-05	803	GAGGGAAG	0.000343615	803	GGAAACAG	8.11729e-05
					804	GAAACGCG	3.58522e-06	804	GCGGCACA	3.22859e-05	804	GCGCAAAG	3.43906e-06	804	GAACAATA	3.53018e-06	804	GCGGAACG	1.07561e-05	804	GCGAAGGT	8.43149e-06	804	GCAAGGCG	0.000151549	804	GAAAGACA	0.000126398	804	GAGGGAAT	4.97993e-06	804	GGAAACCA	1.01466e-05
					805	GAAACGGG	0.000222284	805	GCGGCACG	8.07148e-06	805	GCGCGAAA	3.43906e-06	805	GAACACAA	3.53018e-06	805	GCGGAAGT	1.07561e-05	805	GCGAAGTG	1.6863e-05	805	GCAAGGGA	3.88588e-06	805	GAAAGACG	0.000282732	805	GAGGGACG	3.48595e-05	805	GGAAACGG	1.01466e-05
					806	GAAACGTA	7.17044e-06	806	GCGGCAGG	2.42144e-05	806	GCGGAAAA	0.000935425	806	GAACACAG	1.05905e-05	806	GCGGACAA	4.84025e-05	806	GCGACGAG	8.43149e-06	806	GCAAGGGG	0.000272012	806	GAAAGAGA	0.000172965	806	GAGGGAGG	9.95986e-06	806	GGAAAGAA	0.000233372
					807	GAAACGTG	1.07557e-05	807	GCGGCCAA	4.84289e-05	807	GCGGAAAG	4.81469e-05	807	GAACAGAA	3.53018e-06	807	GCGGAGAA	5.37805e-06	807	GCGACGGG	1.6863e-05	807	GCAAGGGT	3.88588e-06	807	GAAAGAGC	6.65252e-06	807	GAGGGCAA	1.49398e-05	807	GGAAAGAG	0.00277003
					808	GAAACTAG	3.58522e-06	808	GCGGCCAG	8.07148e-06	808	GCGGAAAT	1.71953e-05	808	GAACAGAG	7.76639e-05	808	GCGGAGAG	3.22683e-05	808	GCGAGAAA	5.05889e-05	808	GCAAGTAG	7.77176e-06	808	GAAAGAGG	0.00408797	808	GAGGGCAG	7.4699e-05	808	GGAAAGAT	1.52199e-05
					809	GAAAGAAA	0.00948649	809	GCGGCGGG	4.03574e-05	809	GCGGAACA	3.43906e-06	809	GAACAGCG	7.06035e-06	809	GCGGCAAA	6.99147e-05	809	GCGAGAAG	2.52945e-05	809	GCACAAAA	7.77176e-06	809	GAAAGAGT	9.97878e-06	809	GAGGGGAA	4.97993e-05	809	GGAAAGCA	2.02932e-05
					810	GAAAGAAC	1.43409e-05	810	GCGGGAAA	8.87863e-05	810	GCGGAAGG	2.40734e-05	810	GAACAGGG	0.000137677	810	GCGGCAAC	5.37805e-06	810	GCGAGAGG	1.6863e-05	810	GCACAAAG	7.77176e-06	810	GAAAGATA	3.32626e-06	810	GAGGGGAG	0.000263936	810	GGAAAGCG	0.000131906
					811	GAAAGAAG	0.0094363	811	GCGGGAAG	6.45718e-05	811	GCGGACAA	3.43906e-06	811	GAACATAA	3.53018e-06	811	GCGGCAAG	2.68903e-05	811	GCGAGCAG	3.3726e-05	811	GCACAAGG	3.88588e-06	811	GAAAGATG	3.32626e-06	811	GAGGGGCA	4.97993e-06	811	GGAAAGGA	8.11729e-05
					812	GAAAGAAT	3.58522e-05	812	GCGGGACA	8.07148e-06	812	GCGGACCG	3.43906e-06	812	GAACATGG	3.53018e-06	812	GCGGCCAG	1.61342e-05	812	GCGAGCGG	8.43149e-06	812	GCACAGAG	3.88588e-06	812	GAAAGCAA	0.000465676	812	GAGGGGCG	6.47391e-05	812	GGAAAGGG	0.00485516
					813	GAAAGACA	0.000125483	813	GCGGGACG	1.6143e-05	813	GCGGAGAG	3.09516e-05	813	GAACCAAA	3.53018e-06	813	GCGGCGAA	5.37805e-06	813	GCGAGGAG	0.000151767	813	GCACAGGG	7.77176e-06	813	GAAAGCAG	0.00124069	813	GAGGGGGG	0.000348595	813	GGAAAGTG	2.02932e-05
					814	GAAAGACG	0.000319084	814	GCGGGCAA	2.42144e-05	814	GCGGAGCA	6.87812e-06	814	GAACCGGG	3.53018e-06	814	GCGGCGAG	2.15122e-05	814	GCGAGGCG	8.43149e-06	814	GCACGAGG	3.88588e-06	814	GAAAGCCA	3.32626e-06	814	GAGGTAAA	9.95986e-06	814	GGAAATAA	5.07331e-06
					815	GAAAGAGA	0.00024021	815	GCGGGCAG	0.000129144	815	GCGGAGCG	1.03172e-05	815	GAACGAAA	1.05905e-05	815	GCGGCGCG	5.37805e-06	815	GCGAGGGG	8.43149e-05	815	GCACGCAA	3.88588e-06	815	GAAAGCCG	1.3305e-05	815	GAGGTGAG	4.97993e-06	815	GGAAATAG	5.07331e-06
					816	GAAAGAGG	0.00388638	816	GCGGGCGG	8.07148e-06	816	GCGGAGGG	3.43906e-06	816	GAACGAAG	1.76509e-05	816	GCGGGAAA	0.000365707	816	GCGAGGTA	8.43149e-06	816	GCACGCAG	1.55435e-05	816	GAAAGCGA	1.66313e-05	816	GAGTAAAA	4.97993e-06	816	GGAAATGG	5.07331e-06
					817	GAAAGAGT	3.58522e-06	817	GCGGGGAA	2.42144e-05	817	GCGGCAAA	1.03172e-05	817	GAACGAGG	3.53018e-06	817	GCGGGAAG	6.45366e-05	817	GCGCAAAA	1.6863e-05	817	GCACGGAG	1.94294e-05	817	GAAAGCGG	0.0010644	817	GAGTGGAG	4.97993e-06	817	GGAACAAA	6.5953e-05
					818	GAAAGATA	1.43409e-05	818	GCGGGGAG	5.65004e-05	818	GCGGCAAG	3.09516e-05	818	GAACGATG	3.53018e-06	818	GCGGGAAT	5.37805e-06	818	GCGCAGGG	3.3726e-05	818	GCAGAAAA	0.00103364	818	GAAAGCTG	6.65252e-06	818	GATAAAAA	2.98796e-05	818	GGAACAAG	7.10263e-05
					819	GAAAGATG	2.15113e-05	819	GCGGGGAT	8.07148e-06	819	GCGGCGGG	3.43906e-06	819	GAACGCGG	7.06035e-06	819	GCGGGCAA	1.07561e-05	819	GCGGAAAA	0.000716677	819	GCAGAAAG	0.000217609	819	GAAAGGAA	0.00299031	819	GATAAAAG	4.97993e-06	819	GGAACACA	1.01466e-05
					820	GAAAGCAA	0.000319084	820	GCGGGGCG	8.07148e-06	820	GCGGGAAA	0.000244173	820	GAACGGAA	7.06035e-06	820	GCGGGGAG	1.07561e-05	820	GCGGAAAG	9.27464e-05	820	GCAGAAAT	1.94294e-05	820	GAAAGGAC	4.98939e-05	820	GATAAGAG	1.49398e-05	820	GGAACACG	5.07331e-06
					821	GAAAGCAG	0.00144126	821	GCGGGGGG	7.26433e-05	821	GCGGGAAG	7.56594e-05	821	GAACGGAG	7.06035e-05	821	GCGGGGAT	5.37805e-06	821	GCGGAAAT	1.6863e-05	821	GCAGAACA	3.88588e-06	821	GAAAGGAG	0.0290582	821	GATAAGGG	4.48194e-05	821	GGAACCAG	2.53665e-05
					822	GAAAGCAT	3.58522e-06	822	GCGGGGTG	2.42144e-05	822	GCGGGAAT	1.37562e-05	822	GAACGGCG	1.76509e-05	822	GCGGGGCG	1.07561e-05	822	GCGGAAGG	8.43149e-06	822	GCAGAAGA	3.88588e-06	822	GAAAGGAT	1.99576e-05	822	GATAGAGA	4.97993e-06	822	GGAACGAG	3.55132e-05
					823	GAAAGCCG	3.58522e-06	823	GCGGTGAG	8.07148e-06	823	GCGGGACA	2.06344e-05	823	GAACGGGG	3.53018e-05	823	GCGGTAAA	1.07561e-05	823	GCGGAAGT	8.43149e-06	823	GCAGAAGG	4.66306e-05	823	GAAAGGCA	0.000482308	823	GATAGAGG	4.97993e-06	823	GGAACGGG	8.11729e-05
					824	GAAAGCGA	3.58522e-06	824	GCGTGCAG	8.07148e-06	824	GCGGGACG	6.87812e-06	824	GAACTGAG	7.06035e-06	824	GCGTAAAA	5.37805e-06	824	GCGGACAA	5.05889e-05	824	GCAGAAGT	1.16576e-05	824	GAAAGGCG	0.0039649	824	GATAGCAG	4.97993e-06	824	GGAAGAAA	0.00649891
					825	GAAAGCGG	0.000860453	825	GCGTGGAG	8.07148e-06	825	GCGGGCAA	3.43906e-06	825	GAAGAAAA	0.00749103	825	GGAAAAAA	0.0219048	825	GCGGAGAG	2.52945e-05	825	GCAGACAA	3.88588e-06	825	GAAAGGCT	3.32626e-06	825	GATAGGAA	1.49398e-05	825	GGAAGAAC	1.01466e-05
					826	GAAAGGAA	0.00295064	826	GCTAAAAG	1.6143e-05	826	GCGGGCAG	1.71953e-05	826	GAAGAAAC	7.06035e-06	826	GGAAAAAC	5.37805e-06	826	GCGGAGCG	8.43149e-06	826	GCAGACAG	2.72012e-05	826	GAAAGGGA	0.00101451	826	GATAGGAG	5.47792e-05	826	GGAAGAAG	0.00602709
					827	GAAAGGAC	1.43409e-05	827	GCTAGAAA	8.07148e-06	827	GCGGGCGG	6.87812e-06	827	GAAGAAAG	0.0021287	827	GGAAAAAG	0.00790036	827	GCGGAGGG	6.74519e-05	827	GCAGACCA	7.77176e-06	827	GAAAGGGC	4.32414e-05	827	GATAGGGG	8.46588e-05	827	GGAAGAAT	5.07331e-06
					828	GAAAGGAG	0.0262115	828	GGAAAAAA	0.0115664	828	GCGGGGAA	1.03172e-05	828	GAAGAAAT	3.53018e-05	828	GGAAAAAT	4.30244e-05	828	GCGGATTT	8.43149e-06	828	GCAGACTA	3.88588e-06	828	GAAAGGGG	0.054075	828	GATAGGTG	4.97993e-06	828	GGAAGACA	0.000116686
					829	GAAAGGAT	3.94374e-05	829	GGAAAAAC	8.07148e-06	829	GCGGGGAG	3.43906e-06	829	GAAGAACA	0.000127086	829	GGAAAACA	0.000311927	829	GCGGCAAG	5.05889e-05	829	GCAGAGAA	1.55435e-05	829	GAAAGGGT	6.65252e-06	829	GATAGTGT	4.97993e-06	829	GGAAGACG	0.000182639
					830	GAAAGGCA	0.000587976	830	GGAAAAAG	0.00544825	830	GCGGGGGG	3.43906e-06	830	GAAGAACG	5.29526e-05	830	GGAAAACG	0.000155963	830	GCGGCAGG	1.6863e-05	830	GCAGAGAG	2.33153e-05	830	GAAAGGTA	3.32626e-06	830	GATATGAG	4.97993e-06	830	GGAAGAGA	0.000142053
					831	GAAAGGCG	0.00408356	831	GGAAAACA	0.000637647	831	GCTAAAAA	3.43906e-06	831	GAAGAAGA	1.41207e-05	831	GGAAAAGA	4.30244e-05	831	GCGGCGGG	8.43149e-06	831	GCAGAGCA	3.88588e-06	831	GAAAGGTG	5.98727e-05	831	GATCGGGG	4.97993e-06	831	GGAAGAGG	0.00140023
					832	GAAAGGCT	1.43409e-05	832	GGAAAACC	8.07148e-06	832	GGAAAAAA	0.0156409	832	GAAGAAGG	0.00079429	832	GGAAAAGG	0.000903512	832	GCGGGAAA	3.3726e-05	832	GCAGAGGG	0.000101033	832	GAAAGTAG	4.32414e-05	832	GATGAAAA	1.49398e-05	832	GGAAGCAA	0.000172493
					833	GAAAGGGA	0.00122256	833	GGAAAACG	0.000177573	833	GGAAAAAC	1.03172e-05	833	GAAGAATA	2.11811e-05	833	GGAAAAGT	5.37805e-06	833	GCGGGAAG	5.90204e-05	833	GCAGAGTG	1.55435e-05	833	GAAAGTCA	3.32626e-06	833	GATGAGAG	4.97993e-06	833	GGAAGCAG	0.000649384
					834	GAAAGGGC	3.58522e-05	834	GGAAAAGA	1.6143e-05	834	GGAAAAAG	0.0059427	834	GAAGAATG	7.06035e-06	834	GGAAAATA	2.68903e-05	834	GCGGGCAA	8.43149e-06	834	GCAGATAA	3.88588e-06	834	GAAAGTCT	3.32626e-06	834	GATGAGGG	4.97993e-06	834	GGAAGCGG	0.000218152
					835	GAAAGGGG	0.0549112	835	GGAAAAGG	0.000581147	835	GGAAAAAT	2.06344e-05	835	GAAGACAA	6.35432e-05	835	GGAAAATG	1.61342e-05	835	GCGGGCAG	7.58834e-05	835	GCAGCAAA	1.16576e-05	835	GAAAGTGG	2.66101e-05	835	GATGGAAA	1.99197e-05	835	GGAAGGAA	0.00175537
					836	GAAAGGGT	3.94374e-05	836	GGAAAATA	5.65004e-05	836	GGAAAACA	0.000285442	836	GAAGACAG	4.58923e-05	836	GGAAACAA	6.45366e-05	836	GCGGGCAT	8.43149e-06	836	GCAGCAAC	3.88588e-06	836	GAAAGTGT	6.65252e-06	836	GATGGAAG	9.95986e-06	836	GGAAGGAC	0.000101466
					837	GAAAGGTA	3.58522e-06	837	GGAAAATG	7.26433e-05	837	GGAAAACG	0.00011005	837	GAAGACCA	1.05905e-05	837	GGAAACAG	0.000107561	837	GCGGGCGG	8.43149e-06	837	GCAGCAAG	1.16576e-05	837	GAAANGGG	3.32626e-06	837	GATGGGAA	9.95986e-06	837	GGAAGGAG	0.0141495
					838	GAAAGGTG	8.60453e-05	838	GGAAACAA	0.000129144	838	GGAAAAGA	3.43906e-05	838	GAAGACGG	1.41207e-05	838	GGAAACGG	5.37805e-06	838	GCGGGGAA	1.6863e-05	838	GCAGCAGG	7.77176e-06	838	GAAATAAA	1.3305e-05	838	GATGGGAG	1.99197e-05	838	GGAAGGAT	5.07331e-06
					839	GAAAGTAA	2.15113e-05	839	GGAAACAG	0.000347074	839	GGAAAAGG	0.000749715	839	GAAGAGAA	0.000328306	839	GGAAACTG	5.37805e-06	839	GCGGGGAG	9.27464e-05	839	GCAGCCAG	3.88588e-06	839	GAAATAAG	1.3305e-05	839	GATGGGCG	4.97993e-06	839	GGAAGGCA	0.000172493
					840	GAAAGTAG	2.86818e-05	840	GGAAACCA	3.22859e-05	840	GGAAAATA	3.43906e-06	840	GAAGAGAG	0.00129557	840	GGAAAGAA	0.000360329	840	GCGGGGCG	8.43149e-06	840	GCAGCCTG	3.88588e-06	840	GAAATACG	3.32626e-06	840	GATGGGGG	7.96789e-05	840	GGAAGGCG	0.00133935
					841	GAAAGTCA	3.58522e-06	841	GGAAAGAA	0.00016143	841	GGAAAATG	2.40734e-05	841	GAAGAGCA	3.17716e-05	841	GGAAAGAG	0.00293642	841	GCGGGGGG	2.52945e-05	841	GCAGCGAA	3.88588e-06	841	GAAATAGG	3.32626e-06	841	GATGTAAA	4.97993e-06	841	GGAAGGGA	0.000218152
					842	GAAAGTCG	1.07557e-05	842	GGAAAGAG	0.00245373	842	GGAAACAA	1.71953e-05	842	GAAGAGCG	4.23621e-05	842	GGAAAGCA	2.68903e-05	842	GCGTAAAA	8.43149e-06	842	GCAGCGCG	3.88588e-06	842	GAAATCAG	9.97878e-06	842	GATTGGAA	4.97993e-06	842	GGAAGGGC	1.01466e-05
					843	GAAAGTGA	3.58522e-06	843	GGAAAGCA	4.03574e-05	843	GGAAACAG	0.000106611	843	GAAGAGGA	7.41337e-05	843	GGAAAGCG	0.000134451	843	GCGTAAAG	8.43149e-06	843	GCAGCGGG	6.606e-05	843	GAAATGAA	3.32626e-06	843	GATTGGAG	4.97993e-06	843	GGAAGGGG	0.00724469
					844	GAAAGTGG	6.09487e-05	844	GGAAAGCG	0.000209859	844	GGAAACCG	3.43906e-06	844	GAAGAGGC	1.41207e-05	844	GGAAAGGA	4.30244e-05	844	GCTAAGGG	8.43149e-06	844	GCAGCGTG	3.88588e-06	844	GAAATGAG	2.66101e-05	844	GATTGGGG	4.97993e-06	844	GGAAGGTG	3.04399e-05
					845	GAAAGTGT	3.58522e-06	845	GGAAAGGA	8.07148e-06	845	GGAAACGG	6.87812e-06	845	GAAGAGGG	0.0017192	845	GGAAAGGG	0.00196299	845	GCTGAGGG	2.52945e-05	845	GCAGGAAA	0.00113079	845	GAAATGGG	4.65676e-05	845	GCAAAAAA	0.000263936	845	GGAAGTAA	5.07331e-06
					846	GAAAGTTA	3.58522e-06	846	GGAAAGGG	0.00569847	846	GGAAAGAA	0.000316394	846	GAAGAGTA	1.41207e-05	846	GGAAAGGT	1.61342e-05	846	GGAAAAAA	0.0152526	846	GCAGGAAG	0.00128234	846	GAAATTAG	3.32626e-06	846	GCAAAAAG	0.000248997	846	GGAAGTAG	7.60996e-05
					847	GAAAGTTG	3.58522e-06	847	GGAAAGGT	8.07148e-06	847	GGAAAGAG	0.00251395	847	GAAGAGTG	2.82414e-05	847	GGAAAGTG	2.68903e-05	847	GGAAAAAC	8.43149e-06	847	GCAGGAAT	1.16576e-05	847	GAACAAAA	8.31565e-05	847	GCAAAAAT	2.98796e-05	847	GGAAGTGG	5.07331e-06
					848	GAAATAAA	1.43409e-05	848	GGAAAGTG	7.26433e-05	848	GGAAAGCA	6.87812e-06	848	GAAGATAA	3.53018e-06	848	GGAAATAA	5.37805e-06	848	GGAAAAAG	0.0077907	848	GCAGGACA	7.38317e-05	848	GAACAAAG	7.6504e-05	848	GCAAAACA	9.95986e-06	848	GGAATAAA	1.52199e-05
					849	GAAATAAG	3.2267e-05	849	GGAAATAA	1.6143e-05	849	GGAAAGCG	7.90984e-05	849	GAAGATGG	7.06035e-06	849	GGAAATAG	2.15122e-05	849	GGAAAAAT	2.52945e-05	849	GCAGGACG	5.44023e-05	849	GAACAACA	3.32626e-06	849	GCAAAACG	1.49398e-05	849	GGAATAAG	5.07331e-06
					850	GAAATACA	3.58522e-06	850	GGAAATAG	8.07148e-06	850	GGAAAGGA	2.75125e-05	850	GAAGCAAA	0.000187099	850	GGAAATCG	1.07561e-05	850	GGAAAACA	0.000421574	850	GCAGGAGA	7.77176e-06	850	GAACAAGG	1.99576e-05	850	GCAAAAGG	3.48595e-05	850	GGACAAAA	0.000177566
					851	GAAATACG	3.58522e-06	851	GGAAATCG	8.07148e-06	851	GGAAAGGG	0.00438136	851	GAAGCAAG	0.000240052	851	GGAACAAA	0.000102183	851	GGAAAACC	3.3726e-05	851	GCAGGAGG	0.000159321	851	GAACACAG	6.65252e-06	851	GCAAAATT	4.97993e-06	851	GGACAAAG	0.000116686
					852	GAAATAGA	3.58522e-06	852	GGAAATGG	8.07148e-06	852	GGAAAGGT	6.87812e-06	852	GAAGCACA	3.53018e-06	852	GGAACAAG	0.000134451	852	GGAAAACG	0.000236082	852	GCAGGAGT	7.77176e-06	852	GAACACGG	3.32626e-06	852	GCAAACAA	2.48997e-05	852	GGACAACA	1.01466e-05
					853	GAAATAGG	7.17044e-06	853	GGAACAAA	6.45718e-05	853	GGAAAGTA	1.03172e-05	853	GAAGCACG	4.58923e-05	853	GGAACACA	5.37805e-06	853	GGAAAAGA	4.21574e-05	853	GCAGGATA	3.88588e-06	853	GAACAGAG	2.32838e-05	853	GCAAACAG	4.97993e-06	853	GGACAAGG	5.07331e-06
					854	GAAATATG	3.58522e-06	854	GGAACAAG	0.000104929	854	GGAAAGTG	1.03172e-05	854	GAAGCAGG	0.000105905	854	GGAACACG	5.37805e-06	854	GGAAAAGG	0.00085158	854	GCAGGCAA	4.66306e-05	854	GAACAGGG	0.000126398	854	GCAAAGAA	1.99197e-05	854	GGACAGAG	4.05865e-05
					855	GAAATGAA	3.58522e-06	855	GGAACAGG	8.07148e-06	855	GGAAATAA	6.87812e-06	855	GAAGCCAG	4.58923e-05	855	GGAACAGG	2.15122e-05	855	GGAAAATA	2.52945e-05	855	GCAGGCAG	0.000101033	855	GAACCGAA	3.32626e-06	855	GCAAAGAG	0.000119518	855	GGACAGCA	1.01466e-05
					856	GAAATGAG	4.30226e-05	856	GGAACCAA	8.07148e-06	856	GGAAATAG	1.37562e-05	856	GAAGCCGG	7.06035e-06	856	GGAACCAG	1.07561e-05	856	GGAAAATG	1.6863e-05	856	GCAGGCCA	3.88588e-06	856	GAACCGGT	3.32626e-06	856	GCAAAGCA	4.97993e-06	856	GGACAGCG	1.52199e-05
					857	GAAATGCG	1.07557e-05	857	GGAACCAG	2.42144e-05	857	GGAAATGG	3.43906e-06	857	GAAGCCTG	3.53018e-06	857	GGAACGAG	5.37805e-06	857	GGAAACAA	6.74519e-05	857	GCAGGCGG	0.000159321	857	GAACGAAA	6.65252e-06	857	GCAAAGCG	4.97993e-06	857	GGACAGGG	5.07331e-05
					858	GAAATGGG	8.60453e-05	858	GGAACGAG	2.42144e-05	858	GGAACAAA	5.5025e-05	858	GAAGCGAA	4.23621e-05	858	GGAACGGG	1.61342e-05	858	GGAAACAG	0.000109609	858	GCAGGGAA	0.000159321	858	GAACGAAG	3.65889e-05	858	GCAAAGGG	0.000273896	858	GGACCGAG	5.07331e-06
					859	GAAATGGT	3.58522e-06	859	GGAACGCG	3.22859e-05	859	GGAACAAC	3.09516e-05	859	GAAGCGAG	7.06035e-05	859	GGAAGAAA	0.00604493	859	GGAAACCA	1.6863e-05	859	GCAGGGAG	0.000757747	859	GAACGACG	3.32626e-06	859	GCAAAGGT	1.99197e-05	859	GGACGAAA	3.04399e-05
					860	GAAATGTG	7.17044e-06	860	GGAACGGG	0.000250216	860	GGAACAAG	9.28547e-05	860	GAAGCGCA	3.53018e-06	860	GGAAGAAC	2.15122e-05	860	GGAAACCG	8.43149e-06	860	GCAGGGAT	3.88588e-06	860	GAACGAGG	5.98727e-05	860	GCAAAGTG	1.49398e-05	860	GGACGAAG	0.000116686
					861	GAAATTAA	3.58522e-06	861	GGAAGAAA	0.00626347	861	GGAACAGG	1.71953e-05	861	GAAGCGCG	1.41207e-05	861	GGAAGAAG	0.00382379	861	GGAAACGG	1.6863e-05	861	GCAGGGCA	3.49729e-05	861	GAACGATG	6.65252e-06	861	GCAAATAG	4.97993e-06	861	GGACGAGG	6.5953e-05
					862	GAAATTAG	1.07557e-05	862	GGAAGAAC	8.07148e-06	862	GGAACGAA	6.87812e-06	862	GAAGCGGA	3.53018e-06	862	GGAAGAAT	1.61342e-05	862	GGAAAGAA	0.000345691	862	GCAGGGCG	0.000104919	862	GAACGCGG	9.97878e-06	862	GCAACAAG	4.97993e-06	862	GGACGCGG	5.07331e-06
					863	GAAATTAT	3.58522e-06	863	GGAAGAAG	0.00782127	863	GGAACGAG	4.47078e-05	863	GAAGCGGG	0.000458923	863	GGAAGACA	6.99147e-05	863	GGAAAGAG	0.00336416	863	GCAGGGGA	1.55435e-05	863	GAACGGAA	2.66101e-05	863	GCAACGAG	4.97993e-06	863	GGACGGAA	2.02932e-05
					864	GAAATTGG	3.58522e-06	864	GGAAGAAT	1.6143e-05	864	GGAACGCG	1.71953e-05	864	GAAGCGTG	3.53018e-06	864	GGAAGACG	0.000123695	864	GGAAAGCG	0.00033726	864	GCAGGGGG	0.000209837	864	GAACGGAG	8.9809e-05	864	GCAACGGG	4.97993e-06	864	GGACGGAG	0.000390645
					865	GAACAAAA	8.96305e-05	865	GGAAGACA	2.42144e-05	865	GGAACGGG	0.000123806	865	GAAGGAAA	0.00671086	865	GGAAGAGA	2.15122e-05	865	GGAAAGGA	1.6863e-05	865	GCAGGGGT	7.77176e-06	865	GAACGGCA	2.32838e-05	865	GCAAGAAA	0.000239037	865	GGACGGCG	2.53665e-05
					866	GAACAAAG	9.32157e-05	866	GGAAGACG	0.000403574	866	GGAAGAAA	0.00638978	866	GAAGGAAC	7.06035e-06	866	GGAAGAGG	0.000935781	866	GGAAAGGG	0.00716677	866	GCAGTAAG	3.88588e-06	866	GAACGGCG	2.66101e-05	866	GCAAGAAG	0.000129478	866	GGACGGGA	5.07331e-06
					867	GAACAACA	1.43409e-05	867	GGAAGAGA	0.000113001	867	GGAAGAAG	0.00403746	867	GAAGGAAG	0.0065273	867	GGAAGCAA	4.30244e-05	867	GGAAAGTA	1.6863e-05	867	GCATAAAA	1.55435e-05	867	GAACGGGG	0.000186271	867	GCAAGAAT	4.97993e-06	867	GGACGGGG	0.000294252
					868	GAACAACG	1.43409e-05	868	GGAAGAGG	0.00263937	868	GGAAGAAT	4.12687e-05	868	GAAGGAAT	1.76509e-05	868	GGAAGCAG	0.000285037	868	GGAAAGTG	0.000101178	868	GCATAGGG	1.16576e-05	868	GAACGGTG	3.32626e-06	868	GCAAGACA	9.95986e-06	868	GGAGAAAA	0.012247
					869	GAACAAGG	1.43409e-05	869	GGAAGATA	8.07148e-06	869	GGAAGACA	2.75125e-05	869	GAAGGACA	0.000307125	869	GGAAGCGG	8.60488e-05	869	GGAAATAA	1.6863e-05	869	GCATGACG	3.88588e-06	869	GAAGAAAA	0.00959626	869	GCAAGACG	4.97993e-06	869	GGAGAAAC	5.07331e-06
					870	GAACAGAA	7.17044e-06	870	GGAAGATG	8.07148e-06	870	GGAAGACG	0.000199466	870	GAAGGACG	0.000275354	870	GGAAGCTG	1.61342e-05	870	GGAAATAG	1.6863e-05	870	GCATGGGG	3.88588e-06	870	GAAGAAAC	1.3305e-05	870	GCAAGAGA	4.97993e-06	870	GGAGAAAG	0.00217138
					871	GAACAGAG	3.58522e-05	871	GGAAGCAA	0.000129144	871	GGAAGAGG	0.00104891	871	GAAGGAGA	0.000112966	871	GGAAGGAA	0.00129073	871	GGAACAAA	0.00016863	871	GCCAAAAA	3.88588e-06	871	GAAGAAAG	0.00213213	871	GCAAGAGG	2.98796e-05	871	GGAGAACA	0.000162346
					872	GAACAGCG	7.17044e-06	872	GGAAGCAG	0.000791005	872	GGAAGATA	6.87812e-06	872	GAAGGAGG	0.00180745	872	GGAAGGAC	4.30244e-05	872	GGAACAAG	0.000109609	872	GCCAAAAG	7.77176e-06	872	GAAGAAAT	3.65889e-05	872	GCAAGCAG	2.98796e-05	872	GGAGAACG	5.07331e-05
					873	GAACAGGC	3.58522e-06	873	GGAAGCCG	3.22859e-05	873	GGAAGATG	3.43906e-06	873	GAAGGAGT	1.05905e-05	873	GGAAGGAG	0.00770675	873	GGAACACA	1.6863e-05	873	GCCAGGAG	2.33153e-05	873	GAAGAACA	0.000116419	873	GCAAGCGG	4.97993e-06	873	GGAGAAGA	3.55132e-05
					874	GAACAGGG	0.000182846	874	GGAAGCGG	0.000419717	874	GGAAGCAA	6.53422e-05	874	GAAGGATA	1.05905e-05	874	GGAAGGAT	5.37805e-06	874	GGAACACG	8.43149e-06	874	GCCCAGGG	3.88588e-06	874	GAAGAACG	9.97878e-05	874	GCAAGGAA	4.48194e-05	874	GGAGAAGG	0.000304399
					875	GAACATGC	3.58522e-06	875	GGAAGGAA	0.00125915	875	GGAAGCAG	0.000309516	875	GAAGGATG	3.53018e-06	875	GGAAGGCA	6.45366e-05	875	GGAACAGG	2.52945e-05	875	GCCGAAAA	3.88588e-06	875	GAAGAAGA	6.31989e-05	875	GCAAGGAG	0.000652371	875	GGAGAATA	1.01466e-05
					876	GAACCGAG	3.58522e-06	876	GGAAGGAC	8.07148e-06	876	GGAAGCGG	8.94156e-05	876	GAAGGCAA	0.000215341	876	GGAAGGCG	0.000941159	876	GGAACATA	8.43149e-06	876	GCCGAAAT	3.88588e-06	876	GAAGAAGC	3.32626e-06	876	GCAAGGCA	4.97993e-06	876	GGAGAATG	2.53665e-05
					877	GAACCGGG	7.17044e-06	877	GGAAGGAG	0.0149	877	GGAAGGAA	0.00101796	877	GAAGGCAG	0.000939027	877	GGAAGGGA	0.000118317	877	GGAACCAA	1.6863e-05	877	GCCGAGAA	3.88588e-06	877	GAAGAAGG	0.00118415	877	GCAAGGCG	3.98394e-05	877	GGAGACAA	0.000131906
					878	GAACGAAA	1.07557e-05	878	GGAAGGCA	0.00021793	878	GGAAGGAC	1.71953e-05	878	GAAGGCAT	3.53018e-06	878	GGAAGGGC	2.15122e-05	878	GGAACGAA	8.43149e-06	878	GCGAAAAA	0.000147663	878	GAAGAATA	2.66101e-05	878	GCAAGGGA	1.99197e-05	878	GGAGACAG	3.04399e-05
					879	GAACGAAG	2.86818e-05	879	GGAAGGCG	0.0028008	879	GGAAGGAG	0.00859765	879	GAAGGCCA	7.06035e-06	879	GGAAGGGG	0.00157577	879	GGAACGAG	9.27464e-05	879	GCGAAAAG	0.000104919	879	GAAGAATT	6.65252e-06	879	GCAAGGGG	0.000682251	879	GGAGAGAA	0.000131906
					880	GAACGACG	1.79261e-05	880	GGAAGGGA	0.000258287	880	GGAAGGAT	1.37562e-05	880	GAAGGCGG	0.000543647	880	GGAAGTAA	5.37805e-06	880	GGAACGCG	2.52945e-05	880	GCGAAAAT	3.88588e-06	880	GAAGACAA	0.000209554	880	GCAAGGGT	1.49398e-05	880	GGAGAGAG	0.00073563
					881	GAACGAGG	2.15113e-05	881	GGAAGGGG	0.00865263	881	GGAAGGCA	0.000137562	881	GAAGGCTA	7.06035e-06	881	GGAAGTAG	1.07561e-05	881	GGAACGGG	0.000379417	881	GCGAAACA	3.88588e-06	881	GAAGACAG	6.31989e-05	881	GCAAGGTG	4.97993e-06	881	GGAGAGCA	2.02932e-05
					882	GAACGCAG	3.58522e-06	882	GGAAGGTG	8.07148e-06	882	GGAAGGCG	0.000863204	882	GAAGGCTG	3.53018e-06	882	GGAAGTAT	5.37805e-06	882	GGAAGAAA	0.00963719	882	GCGAAAGG	3.88588e-06	882	GAAGACAT	1.66313e-05	882	GCAAGTGG	4.97993e-06	882	GGAGAGCG	5.07331e-05
					883	GAACGGAA	3.58522e-06	883	GGAAGTAA	8.07148e-06	883	GGAAGGCT	6.87812e-06	883	GAAGGGAA	0.00291593	883	GGAAGTGG	5.37805e-06	883	GGAAGAAG	0.00919876	883	GCGAACAA	3.88588e-06	883	GAAGACCA	9.97878e-06	883	GCACAAAG	9.95986e-06	883	GGAGAGGA	4.56598e-05
					884	GAACGGAG	7.17044e-05	884	GGAAGTAG	3.22859e-05	884	GGAAGGGA	7.22203e-05	884	GAAGGGAC	1.41207e-05	884	GGAATAAA	1.61342e-05	884	GGAAGAAT	1.6863e-05	884	GCGAAGAA	3.88588e-06	884	GAAGACCG	6.65252e-06	884	GCACGAAG	4.97993e-06	884	GGAGAGGG	0.000289179
					885	GAACGGCG	2.15113e-05	885	GGAAGTGG	2.42144e-05	885	GGAAGGGC	6.87812e-06	885	GAAGGGAG	0.00971504	885	GGAATAAG	2.15122e-05	885	GGAAGACA	0.000118041	885	GCGAAGAG	7.77176e-06	885	GAAGACGG	4.98939e-05	885	GCACGAGG	4.97993e-06	885	GGAGAGTA	5.07331e-06
					886	GAACGGGA	3.58522e-06	886	GGAATAAA	8.07148e-06	886	GGAAGGGG	0.00361101	886	GAAGGGAT	3.17716e-05	886	GGAATGAG	1.07561e-05	886	GGAAGACG	0.000472163	886	GCGAAGCA	1.16576e-05	886	GAAGAGAA	0.000256122	886	GCACGGAG	4.97993e-06	886	GGAGAGTG	1.52199e-05
					887	GAACGGGC	3.58522e-06	887	GGAATCGG	8.07148e-06	887	GGAAGGTG	6.87812e-06	887	GAAGGGCA	0.000518936	887	GGACAAAA	0.000188232	887	GGAAGAGA	0.00016863	887	GCGAAGGG	2.33153e-05	887	GAAGAGAG	0.00160991	887	GCACGGGG	4.97993e-06	887	GGAGATAA	5.07331e-06
					888	GAACGGGG	0.000197187	888	GGAATGAG	8.07148e-06	888	GGAAGTAG	6.87812e-06	888	GAAGGGCG	0.00178274	888	GGACAAAG	0.000161342	888	GGAAGAGG	0.00204042	888	GCGACAAA	1.16576e-05	888	GAAGAGAT	6.65252e-06	888	GCAGAAAA	0.000318716	888	GGAGCAAA	0.000294252
					889	GAACGGGT	3.58522e-06	889	GGAATGCG	8.07148e-06	889	GGAANAAA	6.87812e-06	889	GAAGGGGA	0.000278884	889	GGACAACG	1.07561e-05	889	GGAAGATA	8.43149e-06	889	GCGACAAG	1.55435e-05	889	GAAGAGCA	4.98939e-05	889	GCAGAAAG	4.97993e-05	889	GGAGCAAG	0.000157273
					890	GAACTGGG	3.58522e-06	890	GGAATGGG	0.000145287	890	GGAANGAG	3.43906e-06	890	GAAGGGGC	1.41207e-05	890	GGACAAGG	5.37805e-06	890	GGAAGCAA	0.000126472	890	GCGACGGG	3.88588e-06	890	GAAGAGCG	9.64615e-05	890	GCAGAACA	4.97993e-06	890	GGAGCACA	5.07331e-06
					891	GAAGAAAA	0.00961914	891	GGAATTAG	8.07148e-06	891	GGAANGCA	3.43906e-06	891	GAAGGGGG	0.00728981	891	GGACACAG	1.61342e-05	891	GGAAGCAG	0.000893738	891	GCGAGAAA	4.66306e-05	891	GAAGAGGA	0.000103114	891	GCAGAACG	9.95986e-06	891	GGAGCACG	2.53665e-05
					892	GAAGAAAC	3.58522e-06	892	GGACAAAA	0.000209859	892	GGAATAAA	1.03172e-05	892	GAAGGGGT	7.06035e-06	892	GGACAGAA	1.07561e-05	892	GGAAGCGA	8.43149e-06	892	GCGAGAAG	1.16576e-05	892	GAAGAGGC	3.32626e-06	892	GCAGAAGG	2.48997e-05	892	GGAGCAGA	5.07331e-06
					893	GAAGAAAG	0.00243436	893	GGACAAAG	0.00016143	893	GGAATAAG	1.37562e-05	893	GAAGGGTG	1.76509e-05	893	GGACAGAG	6.45366e-05	893	GGAAGCGG	0.000362554	893	GCGAGCAA	3.88588e-06	893	GAAGAGGG	0.00438734	893	GCAGACAA	9.95986e-06	893	GGAGCAGG	6.08797e-05
					894	GAAGAAAT	7.17044e-06	894	GGACAACA	8.07148e-06	894	GGAATGAG	3.43906e-06	894	GAAGGTAA	1.41207e-05	894	GGACAGGG	5.37805e-05	894	GGAAGGAA	0.00233552	894	GCGAGCAG	2.33153e-05	894	GAAGAGGT	3.32626e-06	894	GCAGAGAG	1.49398e-05	894	GGAGCCAA	5.07331e-06
					895	GAAGAACA	0.000107557	895	GGACAACG	8.07148e-06	895	GGACAAAA	0.000141002	895	GAAGGTAG	1.41207e-05	895	GGACCCAG	1.07561e-05	895	GGAAGGAC	4.21574e-05	895	GCGAGGAA	3.88588e-05	895	GAAGAGTG	2.32838e-05	895	GCAGAGGA	4.97993e-06	895	GGAGCCAG	2.02932e-05
					896	GAAGAACG	0.000121897	896	GGACAAGG	1.6143e-05	896	GGACAAAG	8.94156e-05	896	GAAGGTGG	1.05905e-05	896	GGACCGGG	1.61342e-05	896	GGAAGGAG	0.0135831	896	GCGAGGAG	9.32611e-05	896	GAAGATAA	1.3305e-05	896	GCAGAGGG	2.48997e-05	896	GGAGCGAG	6.5953e-05
					897	GAAGAACT	7.17044e-06	897	GGACACAA	8.07148e-06	897	GGACAACA	1.71953e-05	897	GAAGTAAA	7.06035e-06	897	GGACGAAA	8.06708e-05	897	GGAAGGCA	0.000379417	897	GCGAGGCA	3.88588e-06	897	GAAGATAC	3.32626e-06	897	GCAGCAAA	1.99197e-05	897	GGAGCGCG	5.07331e-06
					898	GAAGAAGA	3.94374e-05	898	GGACAGAG	0.000104929	898	GGACAAGA	3.43906e-06	898	GAAGTAAG	1.05905e-05	898	GGACGAAG	0.000532427	898	GGAAGGCG	0.00215003	898	GCGCAAAA	3.88588e-06	898	GAAGATAG	3.32626e-06	898	GCAGCAAG	2.48997e-05	898	GGAGCGGG	0.000208006
					899	GAAGAAGG	0.00115803	899	GGACAGGG	0.000347074	899	GGACAAGG	1.37562e-05	899	GAAGTAGG	1.05905e-05	899	GGACGACA	5.37805e-06	899	GGAAGGGA	0.000328828	899	GCGCGTAG	3.88588e-06	899	GAAGATGG	3.32626e-06	899	GCAGCAGG	4.97993e-06	899	GGAGCGTG	1.01466e-05
					900	GAAGAAGT	3.58522e-06	900	GGACATAG	8.07148e-06	900	GGACAGAA	3.43906e-06	900	GAAGTCAG	3.53018e-06	900	GGACGAGG	5.37805e-06	900	GGAAGGGC	5.05889e-05	900	GCGGAAAA	0.000680029	900	GAAGCAAA	0.000256122	900	GCAGCGAG	4.97993e-06	900	GGAGGAAA	0.00963421
					901	GAAGAATA	3.2267e-05	901	GGACGAAA	0.000104929	901	GGACAGAG	7.56594e-05	901	GAAGTCGG	3.53018e-06	901	GGACGCAG	2.68903e-05	901	GGAAGGGG	0.00966249	901	GCGGAAAG	0.000151549	901	GAAGCAAG	0.000269427	901	GCAGCGGG	1.49398e-05	901	GGAGGAAC	5.07331e-06
					902	GAAGAATG	3.58522e-06	902	GGACGAAG	0.000266359	902	GGACAGGG	9.28547e-05	902	GAAGTGAA	3.53018e-06	902	GGACGGAA	4.84025e-05	902	GGAAGGTA	1.6863e-05	902	GCGGAAAT	1.16576e-05	902	GAAGCACA	1.3305e-05	902	GCAGGAAA	0.000617511	902	GGAGGAAG	0.00953275
					903	GAAGAATT	3.58522e-06	903	GGACGACG	4.84289e-05	903	GGACAGGT	3.43906e-06	903	GAAGTGAG	1.41207e-05	903	GGACGGAG	0.000129073	903	GGAAGGTG	2.52945e-05	903	GCGGAACA	7.77176e-06	903	GAAGCACG	2.66101e-05	903	GCAGGAAG	0.000463134	903	GGAGGAAT	2.02932e-05
					904	GAAGACAA	0.000182846	904	GGACGAGG	0.000153358	904	GGACAGTG	3.43906e-06	904	GAAGTGCA	1.05905e-05	904	GGACGGCA	5.37805e-06	904	GGAAGTAG	4.21574e-05	904	GCGGAACG	1.16576e-05	904	GAAGCAGG	0.000216207	904	GCAGGACA	1.99197e-05	904	GGAGGACA	0.000202932
					905	GAAGACAG	0.000103971	905	GGACGCAG	8.07148e-06	905	GGACCAAA	3.43906e-06	905	GAAGTGCG	3.53018e-06	905	GGACGGCG	2.15122e-05	905	GGAAGTCG	8.43149e-06	905	GCGGAATA	3.88588e-06	905	GAAGCATA	9.97878e-06	905	GCAGGACG	2.98796e-05	905	GGAGGACG	0.00062909
					906	GAAGACCA	3.58522e-06	906	GGACGCGG	8.07148e-06	906	GGACCAAG	3.43906e-06	906	GAAGTGGG	2.47112e-05	906	GGACGGGA	1.07561e-05	906	GGAAGTGG	8.43149e-06	906	GCGGAATT	7.77176e-06	906	GAAGCATG	3.32626e-06	906	GCAGGAGA	4.97993e-06	906	GGAGGAGA	5.58064e-05
					907	GAAGACCG	1.43409e-05	907	GGACGGAC	8.07148e-06	907	GGACGAAA	3.09516e-05	907	GAANAGAG	3.53018e-06	907	GGACGGGG	1.61342e-05	907	GGAAGTTG	8.43149e-06	907	GCGGACAA	3.1087e-05	907	GAAGCCAA	2.32838e-05	907	GCAGGAGG	0.000139438	907	GGAGGAGG	0.000360205
					908	GAAGACGG	1.79261e-05	908	GGACGGAG	0.000581147	908	GGACGAAG	5.15859e-05	908	GAATAAAA	2.82414e-05	908	GGACGTAG	5.37805e-06	908	GGAATAAG	8.43149e-06	908	GCGGACAG	7.77176e-06	908	GAAGCCAG	4.32414e-05	908	GCAGGAGT	4.97993e-06	908	GGAGGATA	1.52199e-05
					909	GAAGAGAA	0.000347766	909	GGACGGCA	1.6143e-05	909	GGACGACG	1.37562e-05	909	GAATAAAG	2.47112e-05	909	GGAGAAAA	0.0101	909	GGAATAAT	8.43149e-06	909	GCGGAGAG	1.55435e-05	909	GAAGCCGG	3.32626e-06	909	GCAGGCAA	6.47391e-05	909	GGAGGATG	5.07331e-06
					910	GAAGAGAC	7.17044e-06	910	GGACGGCG	5.65004e-05	910	GGACGAGG	1.71953e-05	910	GAATAAGG	1.05905e-05	910	GGAGAAAG	0.00141443	910	GGAATGAG	8.43149e-06	910	GCGGAGCG	7.77176e-06	910	GAAGCGAA	9.97878e-06	910	GCAGGCAG	3.48595e-05	910	GGAGGCAA	0.000162346
					911	GAAGAGAG	0.00171015	911	GGACGGGA	8.07148e-06	911	GGACGGAA	2.06344e-05	911	GAATACAG	3.53018e-06	911	GGAGAAAT	2.68903e-05	911	GGAATGGG	3.3726e-05	911	GCGGCAAA	3.88588e-05	911	GAAGCGAG	0.000226186	911	GCAGGCGG	3.48595e-05	911	GGAGGCAG	0.000832023
					912	GAAGAGAT	7.17044e-06	912	GGACGGGG	0.000629576	912	GGACGGAG	0.000171953	912	GAATAGAG	2.11811e-05	912	GGAGAACA	8.06708e-05	912	GGACAAAA	0.000151767	912	GCGGCAAG	5.05164e-05	912	GAAGCGGA	1.3305e-05	912	GCAGGCTG	4.97993e-06	912	GGAGGCCG	1.01466e-05
					913	GAAGAGCA	2.50965e-05	913	GGACGTAG	8.07148e-06	913	GGACGGCA	1.37562e-05	913	GAATAGGG	4.58923e-05	913	GGAGAACG	3.76464e-05	913	GGACAAAC	1.6863e-05	913	GCGGCACG	3.88588e-06	913	GAAGCGGC	3.32626e-06	913	GCAGGGAA	0.000129478	913	GGAGGCGG	0.000502258
					914	GAAGAGCG	7.88748e-05	914	GGAGAAAA	0.00537561	914	GGACGGCG	1.37562e-05	914	GAATAGTG	7.06035e-06	914	GGAGAAGA	2.68903e-05	914	GGACAAAG	0.000236082	914	GCGGCCAG	3.88588e-06	914	GAAGCGGG	0.00121076	914	GCAGGGAG	0.000662331	914	GGAGGGAA	0.000984222
					915	GAAGAGGA	0.000125483	915	GGAGAAAC	8.07148e-06	915	GGACGGGA	6.87812e-06	915	GAATATAA	3.53018e-06	915	GGAGAAGG	0.000354951	915	GGACAAAT	1.6863e-05	915	GCGGCGAG	3.88588e-06	915	GAAGCGGT	3.32626e-06	915	GCAGGGCA	3.48595e-05	915	GGAGGGAG	0.00193293
					916	GAAGAGGG	0.00580088	916	GGAGAAAG	0.00129951	916	GGACGGGG	8.25375e-05	916	GAATATGG	7.06035e-06	916	GGAGAATA	5.37805e-06	916	GGACAAGG	4.21574e-05	916	GCGGGAAA	0.000143778	916	GAAGCGTA	3.32626e-06	916	GCAGGGCG	8.96388e-05	916	GGAGGGAT	1.52199e-05
					917	GAAGAGGT	7.17044e-06	917	GGAGAACA	0.000129144	917	GGACNGGG	3.43906e-06	917	GAATCAAA	3.53018e-06	917	GGAGACAA	5.91586e-05	917	GGACAGAA	8.43149e-06	917	GCGGGAAG	3.49729e-05	917	GAAGCGTG	3.32626e-06	917	GCAGGGGA	3.48595e-05	917	GGAGGGCA	0.000182639
					918	GAAGAGTA	7.17044e-06	918	GGAGAACG	0.000201787	918	GGAGAAAA	0.00718764	918	GAATCACA	3.53018e-06	918	GGAGACAG	2.68903e-05	918	GGACAGAG	9.27464e-05	918	GCGGGATT	3.88588e-06	918	GAAGCTGG	3.32626e-06	918	GCAGGGGC	1.49398e-05	918	GGAGGGCG	0.00109583
					919	GAAGAGTG	2.15113e-05	919	GGAGAAGA	8.07148e-06	919	GGAGAAAC	6.87812e-06	919	GAATGAAA	1.76509e-05	919	GGAGACCG	5.37805e-06	919	GGACAGCG	8.43149e-06	919	GCGGGCAA	1.16576e-05	919	GAAGGAAA	0.00776016	919	GCAGGGGG	0.000891408	919	GGAGGGGA	7.60996e-05
					920	GAAGATAA	7.17044e-06	920	GGAGAAGG	0.00021793	920	GGAGAAAG	0.00136875	920	GAATGAAG	1.76509e-05	920	GGAGAGAA	9.14269e-05	920	GGACAGGG	0.000581773	920	GCGGGCAG	4.27447e-05	920	GAAGGAAC	2.66101e-05	920	GCAGGGGT	1.49398e-05	920	GGAGGGGG	0.00609812
					921	GAAGATGG	7.17044e-06	921	GGAGAATG	8.07148e-06	921	GGAGAAAT	1.03172e-05	921	GAATGACA	3.53018e-06	921	GGAGAGAG	0.000198988	921	GGACAGTG	8.43149e-06	921	GCGGGCGG	3.88588e-06	921	GAAGGAAG	0.00939668	921	GCAGGGTG	1.49398e-05	921	GGAGGGTA	1.01466e-05
					922	GAAGATGT	3.58522e-06	922	GGAGACAA	0.00016143	922	GGAGAACA	6.53422e-05	922	GAATGAGG	7.06035e-06	922	GGAGAGCA	0.000107561	922	GGACATAG	1.6863e-05	922	GCGGGGAA	1.16576e-05	922	GAAGGAAT	6.31989e-05	922	GCAGGGTT	1.49398e-05	922	GGAGGGTG	1.01466e-05
					923	GAAGCAAA	0.000175676	923	GGAGACAG	8.87863e-05	923	GGAGAACG	3.78297e-05	923	GAATGGAG	2.82414e-05	923	GGAGAGCG	2.15122e-05	923	GGACGAAA	8.43149e-05	923	GCGGGGCG	7.77176e-06	923	GAAGGACA	0.000412456	923	GCAGGTGG	9.95986e-06	923	GGAGGTGG	5.07331e-06
					924	GAAGCAAG	0.000204357	924	GGAGACCA	8.07148e-06	924	GGAGAAGA	6.87812e-06	924	GAATGGCG	1.41207e-05	924	GGAGAGGC	5.37805e-06	924	GGACGAAG	0.000370986	924	GCGGTAAG	3.88588e-06	924	GAAGGACG	0.000691862	924	GCAGTAAA	4.97993e-06	924	GGAGTAAA	2.53665e-05
					925	GAAGCAAT	3.58522e-06	925	GGAGACCG	8.07148e-06	925	GGAGAAGG	0.000216661	925	GAATGGGG	2.47112e-05	925	GGAGAGGG	3.76464e-05	925	GGACGACG	2.52945e-05	925	GCTAGAAA	7.77176e-06	925	GAAGGAGA	0.000176292	925	GCAGTGGG	4.97993e-06	925	GGAGTAAG	3.55132e-05
					926	GAAGCACA	1.43409e-05	926	GGAGACGG	3.22859e-05	926	GGAGAATA	6.87812e-06	926	GAATGTGG	3.53018e-06	926	GGAGAGTG	2.15122e-05	926	GGACGAGG	0.000177061	926	GCTAGAAG	7.77176e-06	926	GAAGGAGC	9.97878e-06	926	GCATGAAA	4.97993e-06	926	GGATAAAA	1.01466e-05
					927	GAAGCACG	3.2267e-05	927	GGAGAGAA	9.68578e-05	927	GGAGACAA	4.81469e-05	927	GAATTGAG	3.53018e-06	927	GGAGCAAA	0.000446378	927	GGACGCAG	1.6863e-05	927	GCTAGGGG	3.88588e-06	927	GAAGGAGG	0.00363228	927	GCATGAAG	4.97993e-06	927	GGATAAGG	5.07331e-06
					928	GAAGCAGG	0.000179261	928	GGAGAGAG	0.000322859	928	GGAGACAG	7.56594e-05	928	GACAAAAA	0.000321246	928	GGAGCAAG	0.00019361	928	GGACGGAA	1.6863e-05	928	GGAAAAAA	0.0219474	928	GAAGGAGT	3.32626e-06	928	GCATGAGG	4.97993e-06	928	GGATAGAG	1.01466e-05
					929	GAAGCCAA	7.17044e-06	929	GGAGAGCA	1.6143e-05	929	GGAGACGG	3.43906e-06	929	GACAAAAC	7.06035e-06	929	GGAGCACA	2.68903e-05	929	GGACGGAG	0.000556478	929	GGAAAAAC	3.88588e-06	929	GAAGGATA	3.32626e-05	929	GCCAAAAG	4.97993e-06	929	GGATAGGG	2.02932e-05
					930	GAAGCCAG	1.79261e-05	930	GGAGAGCG	4.84289e-05	930	GGAGAGAA	8.94156e-05	930	GACAAAAG	0.000257703	930	GGAGCACG	1.61342e-05	930	GGACGGCA	8.43149e-06	930	GGAAAAAG	0.0101771	930	GAAGGATG	2.66101e-05	930	GCCAAGGG	9.95986e-06	930	GGATGAAA	5.07331e-06
					931	GAAGCCTG	3.58522e-06	931	GGAGAGGG	0.000298645	931	GGAGAGAG	0.000464273	931	GACAAAAT	3.53018e-06	931	GGAGCAGG	4.84025e-05	931	GGACGGCG	0.000101178	931	GGAAAAAT	3.1087e-05	931	GAAGGCAA	0.00056879	931	GCCAGAAG	4.97993e-06	931	GGATGAAG	1.01466e-05
					932	GAAGCGAA	1.79261e-05	932	GGAGATAA	8.07148e-06	932	GGAGAGCG	4.12687e-05	932	GACAAACA	1.41207e-05	932	GGAGCCAG	1.07561e-05	932	GGACGGGA	8.43149e-06	932	GGAAAACA	0.000501278	932	GAAGGCAG	0.00139703	932	GCCAGCGG	4.97993e-06	932	GGATGCGG	1.01466e-05
					933	GAAGCGAC	3.58522e-06	933	GGAGCAAA	0.000209859	933	GGAGAGGA	2.75125e-05	933	GACAAACC	3.53018e-06	933	GGAGCGAA	1.07561e-05	933	GGACGGGG	0.000556478	933	GGAAAACG	0.000233153	933	GAAGGCCA	1.3305e-05	933	GCCAGGAG	9.95986e-06	933	GGATGGAG	1.01466e-05
					934	GAAGCGAG	7.52896e-05	934	GGAGCAAG	0.00021793	934	GGAGAGGC	1.37562e-05	934	GACAAACG	1.41207e-05	934	GGAGCGAG	2.68903e-05	934	GGAGAAAA	0.00742814	934	GGAAAACT	1.55435e-05	934	GAAGGCCG	6.65252e-06	934	GCCAGGCG	9.95986e-06	934	GGATGGGG	2.02932e-05
					935	GAAGCGCA	1.43409e-05	935	GGAGCACA	3.22859e-05	935	GGAGAGGG	0.000171953	935	GACAAAGG	3.88319e-05	935	GGAGCGCG	5.37805e-06	935	GGAGAAAG	0.00177904	935	GGAAAAGA	9.32611e-05	935	GAAGGCGA	3.32626e-06	935	GCCGGAAG	4.97993e-06	935	GGCAAAAA	0.000527624
					936	GAAGCGCG	3.2267e-05	936	GGAGCACG	8.07148e-05	936	GGAGAGTG	1.37562e-05	936	GACAACGG	3.53018e-06	936	GGAGCGGG	2.68903e-05	936	GGAGAAAT	8.43149e-06	936	GGAAAAGG	0.00108416	936	GAAGGCGG	0.00112428	936	GCCGGGAA	4.97993e-06	936	GGCAAAAG	0.000106539
					937	GAAGCGGA	7.17044e-06	937	GGAGCAGG	6.45718e-05	937	GGAGCAAA	0.000158197	937	GACAAGAA	1.05905e-05	937	GGAGCGTA	5.37805e-06	937	GGAGAACA	0.00016863	937	GGAAAATA	5.05164e-05	937	GAAGGCGT	3.32626e-06	937	GCGAAAAA	0.000298796	937	GGCAAACA	2.53665e-05
					938	GAAGCGGC	3.58522e-06	938	GGAGCCAA	8.07148e-06	938	GGAGCAAG	0.000206344	938	GACAAGAG	0.000112966	938	GGAGCGTG	5.37805e-06	938	GGAGAACC	8.43149e-06	938	GGAAAATG	3.88588e-06	938	GAAGGCTA	1.66313e-05	938	GCGAAAAG	0.000144418	938	GGCAAACG	5.07331e-06
					939	GAAGCGGG	0.000964424	939	GGAGCCAG	1.6143e-05	939	GGAGCAAT	6.87812e-06	939	GACAAGCA	3.53018e-06	939	GGAGGAAA	0.00488865	939	GGAGAACG	0.000210787	939	GGAAACAA	6.99458e-05	939	GAAGGCTG	1.66313e-05	939	GCGAACAA	4.97993e-06	939	GGCAAAGG	1.52199e-05
					940	GAAGCGTG	1.07557e-05	940	GGAGCGAC	3.22859e-05	940	GGAGCACA	1.03172e-05	940	GACAAGCG	2.47112e-05	940	GGAGGAAC	5.37805e-06	940	GGAGAAGG	0.000219219	940	GGAAACAG	0.000174865	940	GAAGGGAA	0.00361232	940	GCGAAGAA	4.97993e-06	940	GGCAACAA	5.07331e-06
					941	GAAGGAAA	0.00800938	941	GGAGCGAG	6.45718e-05	941	GGAGCAGG	3.09516e-05	941	GACAAGGA	1.41207e-05	941	GGAGGAAG	0.00288263	941	GGAGACAA	0.000118041	941	GGAAACCA	3.88588e-06	941	GAAGGGAC	1.99576e-05	941	GCGAAGGC	4.97993e-06	941	GGCAACAG	5.07331e-06
					942	GAAGGAAG	0.00939327	942	GGAGCGCG	2.42144e-05	942	GGAGCCAG	1.03172e-05	942	GACAAGGG	0.000116496	942	GGAGGACA	8.06708e-05	942	GGAGACAG	0.000118041	942	GGAAACCG	7.77176e-06	942	GAAGGGAG	0.0215142	942	GCGAAGGG	9.95986e-06	942	GGCAAGAA	5.07331e-06
					943	GAAGGAAT	4.66078e-05	943	GGAGCGGG	0.000234073	943	GGAGCCTA	3.43906e-06	943	GACACAAA	3.53018e-06	943	GGAGGACG	0.000155963	943	GGAGACGG	3.3726e-05	943	GGAAACGG	1.94294e-05	943	GAAGGGAT	4.32414e-05	943	GCGACAAG	1.99197e-05	943	GGCAAGAC	5.07331e-06
					944	GAAGGACA	0.000326255	944	GGAGCGTG	8.07148e-06	944	GGAGCGAG	1.71953e-05	944	GACACAAG	1.05905e-05	944	GGAGGAGA	3.22683e-05	944	GGAGAGAA	9.27464e-05	944	GGAAACGT	3.88588e-06	944	GAAGGGCA	0.000828239	944	GCGACGGC	1.99197e-05	944	GGCAAGAG	3.04399e-05
					945	GAAGGACG	0.000519857	945	GGAGGAAA	0.00377745	945	GGAGCGCG	3.43906e-06	945	GACACGAA	3.53018e-06	945	GGAGGAGG	0.000139829	945	GGAGAGAG	0.000362554	945	GGAAACTG	3.88588e-06	945	GAAGGGCG	0.00394162	945	GCGAGAAA	6.47391e-05	945	GGCAAGCG	1.52199e-05
					946	GAAGGACT	7.17044e-06	946	GGAGGAAG	0.00381781	946	GGAGCGGG	5.15859e-05	946	GACACGAG	7.06035e-06	946	GGAGGCAA	7.52927e-05	946	GGAGAGCG	3.3726e-05	946	GGAAAGAA	0.000559567	946	GAAGGGCT	6.65252e-06	946	GCGAGAAG	6.47391e-05	946	GGCAAGGG	0.000197859
					947	GAAGGAGA	0.000218698	947	GGAGGAAT	1.6143e-05	947	GGAGCGTG	6.87812e-06	947	GACAGAAA	6.70733e-05	947	GGAGGCAG	0.000371085	947	GGAGAGGA	8.43149e-06	947	GGAAAGAC	7.77176e-06	947	GAAGGGGA	0.000804955	947	GCGAGAGA	4.97993e-06	947	GGCACGGG	5.07331e-06
					948	GAAGGAGG	0.00444209	948	GGAGGACA	0.000209859	948	GGAGGAAA	0.00661332	948	GACAGAAG	5.29526e-05	948	GGAGGCGG	7.52927e-05	948	GGAGAGGG	0.000219219	948	GGAAAGAG	0.00657879	948	GAAGGGGC	3.32626e-05	948	GCGAGAGG	4.97993e-06	948	GGCAGAAA	0.000192786
					949	GAAGGATA	2.15113e-05	949	GGAGGACG	0.000645718	949	GGAGGAAC	6.87812e-06	949	GACAGAGG	3.17716e-05	949	GGAGGGAA	0.000182854	949	GGAGAGTG	1.6863e-05	949	GGAAAGCA	3.1087e-05	949	GAAGGGGG	0.0290782	949	GCGAGGAA	4.97993e-06	949	GGCAGAAC	5.07331e-06
					950	GAAGGATG	7.17044e-06	950	GGAGGAGG	0.000169501	950	GGAGGAAG	0.00371763	950	GACAGGAA	3.88319e-05	950	GGAGGGAC	5.37805e-06	950	GGAGCAAA	0.000303534	950	GGAAAGCG	0.00024481	950	GAAGGGGT	9.97878e-06	950	GCGAGGAG	0.000139438	950	GGCAGAAG	0.000101466
					951	GAAGGATT	3.58522e-06	951	GGAGGATG	2.42144e-05	951	GGAGGAAT	1.37562e-05	951	GACAGGAG	0.000187099	951	GGAGGGAG	0.000521671	951	GGAGCAAG	0.000261376	951	GGAAAGGA	0.000120462	951	GAAGGGTA	2.99363e-05	951	GCGAGGGG	2.48997e-05	951	GGCAGACG	1.01466e-05
					952	GAAGGCAA	0.000605902	952	GGAGGCAA	0.000411646	952	GGAGGACA	0.000103172	952	GACAGGCA	1.41207e-05	952	GGAGGGAT	5.37805e-06	952	GGAGCACA	2.52945e-05	952	GGAAAGGG	0.00545577	952	GAAGGGTG	6.65252e-05	952	GCGAGGGT	4.97993e-06	952	GGCAGAGG	3.55132e-05
					953	GAAGGCAG	0.00169939	953	GGAGGCAG	0.00138022	953	GGAGGACG	0.000347345	953	GACAGGCG	1.76509e-05	953	GGAGGGCA	1.61342e-05	953	GGAGCACG	1.6863e-05	953	GGAAAGGT	3.88588e-06	953	GAAGGTAA	9.97878e-06	953	GCGCAAAA	4.97993e-06	953	GGCAGCAA	1.01466e-05
					954	GAAGGCAT	3.58522e-06	954	GGAGGCCA	1.6143e-05	954	GGAGGAGA	3.09516e-05	954	GACAGGGA	3.53018e-06	954	GGAGGGCG	0.000204366	954	GGAGCAGG	5.05889e-05	954	GGAAAGTA	7.77176e-06	954	GAAGGTAG	3.65889e-05	954	GCGCAAGT	4.97993e-06	954	GGCAGCAG	2.02932e-05
					955	GAAGGCCA	3.58522e-06	955	GGAGGCCG	1.6143e-05	955	GGAGGAGG	0.00018227	955	GACAGGGC	3.53018e-06	955	GGAGGGGA	1.61342e-05	955	GGAGCCAA	1.6863e-05	955	GGAAAGTG	8.93752e-05	955	GAAGGTGG	1.99576e-05	955	GCGCAGAG	4.97993e-06	955	GGCAGGAA	9.13196e-05
					956	GAAGGCCG	7.17044e-06	956	GGAGGCGG	0.000427788	956	GGAGGATG	6.87812e-06	956	GACAGGGG	0.000268293	956	GGAGGGGG	0.00304398	956	GGAGCCAG	1.6863e-05	956	GGAAATAA	7.77176e-06	956	GAAGGTGT	3.32626e-06	956	GCGCAGGG	1.99197e-05	956	GGCAGGAG	0.000497184
					957	GAAGGCGA	4.30226e-05	957	GGAGGGAA	0.000113001	957	GGAGGCAA	8.25375e-05	957	GACATGGG	3.53018e-06	957	GGAGGGTG	5.37805e-06	957	GGAGCGAA	8.43149e-06	957	GGAAATAG	2.72012e-05	957	GAAGTAAA	1.99576e-05	957	GCGCGAAA	4.97993e-06	957	GGCAGGCG	2.53665e-05
					958	GAAGGCGG	0.0011401	958	GGAGGGAG	0.000766791	958	GGAGGCAG	0.00058808	958	GACCAAAA	3.53018e-06	958	GGAGGTAG	5.37805e-06	958	GGAGCGAG	9.27464e-05	958	GGAAATAT	1.16576e-05	958	GAAGTAAG	9.97878e-06	958	GCGCGGAG	4.97993e-06	958	GGCAGGGG	0.000451525
					959	GAAGGCTA	7.17044e-06	959	GGAGGGAT	8.07148e-06	959	GGAGGCAT	3.43906e-06	959	GACCAGAG	3.53018e-06	959	GGAGTAAA	5.37805e-06	959	GGAGCGCA	2.52945e-05	959	GGAAATGG	2.33153e-05	959	GAAGTAAT	3.32626e-06	959	GCGGAAAA	0.00139438	959	GGCAGGTG	5.07331e-06
					960	GAAGGCTG	1.79261e-05	960	GGAGGGCA	0.000177573	960	GGAGGCCG	1.03172e-05	960	GACCAGGG	1.41207e-05	960	GGAGTAAG	5.37805e-06	960	GGAGCGCG	1.6863e-05	960	GGAACAAA	0.000108805	960	GAAGTACG	6.65252e-06	960	GCGGAAAG	0.000164338	960	GGCCGGAG	5.07331e-06
					961	GAAGGGAA	0.00367485	961	GGAGGGCG	0.00111386	961	GGAGGCGG	0.0002201	961	GACGAAAA	0.000120026	961	GGAGTAGG	1.07561e-05	961	GGAGCGGC	8.43149e-06	961	GGAACAAG	0.000194294	961	GAAGTAGG	6.65252e-06	961	GCGGAAAT	5.47792e-05	961	GGCGAAAA	0.000476891
					962	GAAGGGAC	1.79261e-05	962	GGAGGGGA	1.6143e-05	962	GGAGGGAA	0.000237295	962	GACGAAAG	2.47112e-05	962	GGATGAAA	5.37805e-06	962	GGAGCGGG	0.000109609	962	GGAACACA	7.77176e-06	962	GAAGTCAG	6.65252e-06	962	GCGGAACA	1.99197e-05	962	GGCGAAAG	5.58064e-05
					963	GAAGGGAG	0.0224686	963	GGAGGGGG	0.0051496	963	GGAGGGAC	3.43906e-06	963	GACGAACA	1.41207e-05	963	GGATGAAG	5.37805e-06	963	GGAGCGTG	8.43149e-06	963	GGAACAGG	7.77176e-06	963	GAAGTGAA	3.32626e-06	963	GCGGAAGT	4.97993e-06	963	GGCGACAA	1.52199e-05
					964	GAAGGGAT	6.45339e-05	964	GGAGGTAG	8.07148e-06	964	GGAGGGAG	0.000636226	964	GACGAAGG	2.11811e-05	964	GGATGGCG	5.37805e-06	964	GGAGGAAA	0.00548047	964	GGAACATG	1.16576e-05	964	GAAGTGAG	1.99576e-05	964	GCGGACAA	9.95986e-06	964	GGCGAGAA	5.07331e-06
					965	GAAGGGCA	0.000670436	965	GGAGGTCA	8.07148e-06	965	GGAGGGAT	3.43906e-06	965	GACGACAA	7.06035e-06	965	GGCAAAAA	0.000650744	965	GGAGGAAC	8.43149e-06	965	GGAACGAG	5.44023e-05	965	GAAGTGCG	3.32626e-06	965	GCGGACAG	9.95986e-06	965	GGCGAGAG	4.05865e-05
					966	GAAGGGCG	0.00360314	966	GGAGTAAA	8.07148e-06	966	GGAGGGCA	7.22203e-05	966	GACGAGAG	3.53018e-06	966	GGCAAAAG	0.000242012	966	GGAGGAAG	0.00348221	966	GGAACGGG	0.000101033	966	GAAGTGGG	2.99363e-05	966	GCGGAGAA	1.99197e-05	966	GGCGAGCA	1.01466e-05
					967	GAAGGGCT	3.58522e-06	967	GGAGTAAG	8.07148e-06	967	GGAGGGCC	1.03172e-05	967	GACGAGGA	3.53018e-06	967	GGCAAACA	2.15122e-05	967	GGAGGAAT	1.6863e-05	967	GGAAGAAA	0.00885981	967	GAATAAAA	9.97878e-06	967	GCGGAGAG	5.97592e-05	967	GGCGAGCG	5.07331e-06
					968	GAAGGGGA	0.000760066	968	GGAGTCAG	8.07148e-06	968	GGAGGGCG	0.000405809	968	GACGAGGG	2.11811e-05	968	GGCAAACG	5.37805e-06	968	GGAGGACA	0.000219219	968	GGAAGAAC	7.77176e-06	968	GAATAAAG	9.97878e-06	968	GCGGAGGC	4.97993e-06	968	GGCGCAAA	1.01466e-05
					969	GAAGGGGC	1.79261e-05	969	GGATAAAG	8.07148e-06	969	GGAGGGGA	1.37562e-05	969	GACGCAAG	3.53018e-06	969	GGCAAAGG	2.68903e-05	969	GGAGGACG	0.000278239	969	GGAAGAAG	0.00578219	969	GAATAAGG	3.32626e-06	969	GCGGAGGG	4.97993e-06	969	GGCGCACG	1.01466e-05
					970	GAAGGGGG	0.027979	970	GGATAACG	8.07148e-06	970	GGAGGGGG	0.00533742	970	GACGGAAA	7.41337e-05	970	GGCAAAGT	5.37805e-06	970	GGAGGAGA	1.6863e-05	970	GGAAGAAT	1.16576e-05	970	GAATAGAG	3.32626e-06	970	GCGGCAAA	4.48194e-05	970	GGCGCGAA	5.07331e-06
					971	GAAGGGGT	1.43409e-05	971	GGATAGGG	2.42144e-05	971	GGAGGGGT	3.43906e-06	971	GACGGAAG	9.53148e-05	971	GGCAAGAA	1.61342e-05	971	GGAGGAGG	0.000160198	971	GGAAGACA	8.54893e-05	971	GAATAGGG	2.32838e-05	971	GCGGCAAG	5.97592e-05	971	GGCGCGGG	1.01466e-05
					972	GAAGGGTA	7.17044e-06	972	GGATCGGG	8.07148e-06	972	GGAGGTAA	3.43906e-06	972	GACGGAGG	2.47112e-05	972	GGCAAGAG	4.30244e-05	972	GGAGGCAA	0.000177061	972	GGAAGACG	0.000163207	972	GAATATGG	3.32626e-06	972	GCGGCAGT	4.97993e-06	972	GGCGGAAA	0.000476891
					973	GAAGGGTG	6.81192e-05	973	GGATGAAG	2.42144e-05	973	GGAGTAAA	1.71953e-05	973	GACGGCAG	7.06035e-06	973	GGCAAGCG	5.37805e-06	973	GGAGGCAG	0.000725108	973	GGAAGAGA	5.44023e-05	973	GAATCAGG	3.32626e-06	973	GCGGCCAG	1.49398e-05	973	GGCGGAAG	0.000339912
					974	GAAGGTAA	7.17044e-06	974	GGATGGGG	4.84289e-05	974	GGAGTAAG	6.87812e-06	974	GACGGGAA	5.29526e-05	974	GGCAAGGG	0.000112939	974	GGAGGCCA	1.6863e-05	974	GGAAGAGG	0.00195071	974	GAATGAAA	9.97878e-06	974	GCGGCGAG	1.99197e-05	974	GGCGGACA	1.01466e-05
					975	GAAGGTAG	2.50965e-05	975	GGCAAAAA	0.00113001	975	GGATAAAA	6.87812e-06	975	GACGGGAG	0.000130617	975	GGCACAAG	1.07561e-05	975	GGAGGCGG	0.000210787	975	GGAAGCAA	0.000120462	975	GAATGAAG	1.3305e-05	975	GCGGGAAA	0.000483053	975	GGCGGACG	1.52199e-05
					976	GAAGGTGG	4.30226e-05	976	GGCAAAAG	0.00037936	976	GGATAAGA	3.43906e-06	976	GACGGGAT	3.53018e-06	976	GGCACGAG	5.37805e-06	976	GGAGGCTG	8.43149e-06	976	GGAAGCAG	0.000613969	976	GAATGCAG	6.65252e-06	976	GCGGGAAG	0.000234057	976	GGCGGAGG	2.53665e-05
					977	GAAGGTTG	3.58522e-06	977	GGCAAACA	8.07148e-06	977	GGATAGGG	3.43906e-06	977	GACGGGCA	1.41207e-05	977	GGCACGGA	5.37805e-06	977	GGAGGGAA	0.000202356	977	GGAAGCAT	7.77176e-06	977	GAATGGAA	3.32626e-06	977	GCGGGAAT	9.95986e-06	977	GGCGGCAG	3.04399e-05
					978	GAAGTAAA	1.79261e-05	978	GGCAAACG	2.42144e-05	978	GGATGAAA	6.87812e-06	978	GACGGGCG	2.11811e-05	978	GGCACGGG	1.07561e-05	978	GGAGGGAG	0.000666088	978	GGAAGCGG	0.00037693	978	GAATGGAG	1.66313e-05	978	GCGGGACG	2.48997e-05	978	GGCGGCGG	5.07331e-06
					979	GAAGTAAG	1.79261e-05	979	GGCAAAGG	0.000201787	979	GGATGAAG	3.43906e-06	979	GACGGGGA	7.06035e-06	979	GGCAGAAA	0.000150585	979	GGAGGGCA	5.05889e-05	979	GGAAGGAA	0.0021178	979	GAATGGGG	2.32838e-05	979	GCGGGAGA	4.97993e-06	979	GGCGGGAA	5.07331e-05
					980	GAAGTAGG	7.17044e-06	980	GGCAAATA	1.6143e-05	980	GGATGAGG	1.03172e-05	980	GACGGGGG	0.000225931	980	GGCAGAAG	0.000145207	980	GGAGGGCG	0.000539615	980	GGAAGGAC	2.72012e-05	980	GACAAAAA	0.00043574	980	GCGGGAGG	4.97993e-06	980	GGCGGGAG	0.000218152
					981	GAAGTCAA	3.58522e-06	981	GGCAACAA	8.07148e-06	981	GGATGGGG	1.37562e-05	981	GACGGGGT	3.53018e-06	981	GGCAGAGG	1.61342e-05	981	GGAGGGGA	1.6863e-05	981	GGAAGGAG	0.0126991	981	GACAAAAC	3.32626e-06	981	GCGGGCAA	2.98796e-05	981	GGCGGGCA	5.07331e-06
					982	GAAGTCGG	3.58522e-06	982	GGCAACAC	1.6143e-05	982	GGCAAAAA	0.000416126	982	GACGTGAG	3.53018e-06	982	GGCAGCAG	5.37805e-06	982	GGAGGGGG	0.00832188	982	GGAAGGAT	1.55435e-05	982	GACAAAAG	0.000332626	982	GCGGGCAG	9.46187e-05	982	GGCGGGCG	6.5953e-05
					983	GAAGTGAA	1.07557e-05	983	GGCAACAG	8.07148e-06	983	GGCAAAAG	0.000127245	983	GACTGGGG	3.53018e-06	983	GGCAGCGG	5.37805e-06	983	GGAGGTAA	8.43149e-06	983	GGAAGGCA	0.000629512	983	GACAAAAT	1.3305e-05	983	GCGGGCGG	4.97993e-06	983	GGCGGGGG	7.60996e-05
					984	GAAGTGAG	4.30226e-05	984	GGCAACGG	8.07148e-06	984	GGCAAACA	6.87812e-06	984	GAGAAAAA	0.00230874	984	GGCAGGAA	8.06708e-05	984	GGAGGTGG	8.43149e-06	984	GGAAGGCC	3.88588e-06	984	GACAAACA	1.66313e-05	984	GCGGGGAA	2.48997e-05	984	GGCGGGTG	1.01466e-05
					985	GAAGTGAT	3.58522e-06	985	GGCAAGAA	3.22859e-05	985	GGCAAAGA	1.03172e-05	985	GAGAAAAG	0.000508345	985	GGCAGGAG	0.000285037	985	GGAGTGGG	8.43149e-06	985	GGAAGGCG	0.00257245	985	GACAAACG	3.65889e-05	985	GCGGGGAG	5.97592e-05	985	GGCGTACG	5.07331e-06
					986	GAAGTGCA	3.58522e-06	986	GGCAAGAG	0.000403574	986	GGCAAAGG	2.06344e-05	986	GAGAAAAT	3.53018e-06	986	GGCAGGCG	2.68903e-05	986	GGATAAAA	1.6863e-05	986	GGAAGGGA	0.000318642	986	GACAAAGG	0.000176292	986	GCGGGGCG	1.99197e-05	986	GGCTGAAG	5.07331e-06
					987	GAAGTGGG	5.01931e-05	987	GGCAAGAT	8.07148e-06	987	GGCAACAA	1.37562e-05	987	GAGAAACA	7.06035e-06	987	GGCAGGGA	5.37805e-06	987	GGATAGAG	8.43149e-06	987	GGAAGGGC	1.94294e-05	987	GACAAATG	9.97878e-06	987	GCGGGGGG	4.97993e-06	987	GGGAAAAA	0.0209477
					988	GAAGTTAG	3.58522e-06	988	GGCAAGCG	5.65004e-05	988	GGCAAGAG	7.90984e-05	988	GAGAAACG	2.11811e-05	988	GGCAGGGG	5.91586e-05	988	GGATAGGG	1.6863e-05	988	GGAAGGGG	0.0044299	988	GACAACAA	6.65252e-06	988	GCGGTAAA	9.95986e-06	988	GGGAAAAC	2.53665e-05
					989	GAATAAAA	3.2267e-05	989	GGCAAGGG	0.000823291	989	GGCAAGGG	0.000158197	989	GAGAAAGG	6.0013e-05	989	GGCATAAA	5.37805e-06	989	GGATGAAG	8.43149e-06	989	GGAAGGTG	7.77176e-06	989	GACAACAG	9.97878e-06	989	GCGTAAAA	4.97993e-06	989	GGGAAAAG	0.00449495
					990	GAATAAAG	2.50965e-05	990	GGCAATAG	8.07148e-06	990	GGCACAAA	3.43906e-06	990	GAGAAATA	1.41207e-05	990	GGCCAAAA	1.61342e-05	990	GGATGGAG	2.52945e-05	990	GGAAGTAA	2.33153e-05	990	GACAAGAG	7.98302e-05	990	GCGTAATA	9.95986e-06	990	GGGAAAAT	1.52199e-05
					991	GAATAACG	3.58522e-06	991	GGCACAAA	1.6143e-05	991	GGCACGGG	6.87812e-06	991	GAGAACAA	3.17716e-05	991	GGCCGGAA	5.37805e-06	991	GGATGGGG	8.43149e-06	991	GGAAGTAG	5.05164e-05	991	GACAAGCG	1.99576e-05	991	GCTAAAAA	4.97993e-06	991	GGGAAACA	0.000385572
					992	GAATAGAA	7.17044e-06	992	GGCACAAG	1.6143e-05	992	GGCAGAAA	0.000165075	992	GAGAACAG	2.11811e-05	992	GGCCGGCG	5.37805e-06	992	GGCAAAAA	0.00123943	992	GGAAGTCA	3.88588e-06	992	GACAAGGA	3.32626e-06	992	GCTGAAAA	4.97993e-06	992	GGGAAACG	0.000111613
					993	GAATAGAG	4.30226e-05	993	GGCACGAG	1.6143e-05	993	GGCAGAAG	0.000103172	993	GAGAAGAA	7.76639e-05	993	GGCGAAAA	0.000424866	993	GGCAAAAG	0.000413143	993	GGAAGTGG	3.88588e-06	993	GACAAGGG	0.000389172	993	GCTGGCAG	4.97993e-06	993	GGGAAAGA	3.55132e-05
					994	GAATAGCG	7.17044e-06	994	GGCACGGG	1.6143e-05	994	GGCAGACG	3.43906e-06	994	GAGAAGAC	7.06035e-06	994	GGCGAAAG	4.84025e-05	994	GGCAAACA	6.74519e-05	994	GGAATAAA	7.77176e-06	994	GACAAGTG	3.32626e-06	994	GGAAAAAA	0.0167624	994	GGGAAAGG	0.000182639
					995	GAATAGGA	3.58522e-06	995	GGCAGAAA	0.00065379	995	GGCAGAGG	3.78297e-05	995	GAGAAGAG	0.00039185	995	GGCGAACG	1.07561e-05	995	GGCAAACG	1.6863e-05	995	GGAATAAG	3.88588e-06	995	GACAATGG	3.32626e-06	995	GGAAAAAC	1.49398e-05	995	GGGAAATA	3.55132e-05
					996	GAATAGGG	0.000100386	996	GGCAGAAC	1.6143e-05	996	GGCAGCAG	1.03172e-05	996	GAGAAGCA	2.11811e-05	996	GGCGACAA	1.07561e-05	996	GGCAAAGG	0.000177061	996	GGAATAGG	7.77176e-06	996	GACACAAA	6.65252e-06	996	GGAAAAAG	0.00651873	996	GGGAAATG	5.07331e-06
					997	GAATAGTG	3.58522e-06	997	GGCAGAAG	0.000726433	997	GGCAGGAA	4.12687e-05	997	GAGAAGCG	3.17716e-05	997	GGCGAGAA	1.07561e-05	997	GGCAACAA	8.43149e-06	997	GGAATGAA	7.77176e-06	997	GACACAAG	1.3305e-05	997	GGAAAAAT	5.47792e-05	997	GGGAACAA	0.000131906
					998	GAATATAG	3.58522e-06	998	GGCAGACG	2.42144e-05	998	GGCAGGAG	0.000385175	998	GAGAAGGA	1.76509e-05	998	GGCGAGAG	2.15122e-05	998	GGCAACAG	1.6863e-05	998	GGAATGAG	3.1087e-05	998	GACACAGG	9.97878e-06	998	GGAAAACA	0.000348595	998	GGGAACAG	9.13196e-05
					999	GAATATGG	7.17044e-06	999	GGCAGAGG	0.000242144	999	GGCAGGAT	3.43906e-06	999	GAGAAGGC	1.05905e-05	999	GGCGAGTA	1.61342e-05	999	GGCAACGG	8.43149e-06	999	GGAATGGG	3.88588e-06	999	GACACGAG	6.65252e-06	999	GGAAAACG	0.000164338	999	GGGAACCA	5.07331e-06
					1000	GAATATGT	3.58522e-06	1000	GGCAGCAA	6.45718e-05	1000	GGCAGGCA	3.43906e-06	1000	GAGAAGGG	0.00039538	1000	GGCGCAAG	1.07561e-05	1000	GGCAAGAA	1.6863e-05	1000	GGACAAAA	0.00031087	1000	GACACGCG	1.3305e-05	1000	GGAAAACT	9.95986e-06	1000	GGGAAGAA	6.5953e-05
					1001	GAATGAAA	2.86818e-05	1001	GGCAGCAG	5.65004e-05	1001	GGCAGGCG	1.37562e-05	1001	GAGAAGTG	2.47112e-05	1001	GGCGGAAA	0.000209744	1001	GGCAAGAG	0.000295102	1001	GGACAAAC	3.88588e-06	1001	GACACGGG	6.65252e-06	1001	GGAAAAGA	3.48595e-05	1001	GGGAAGAG	0.000745776
					1002	GAATGAAG	1.43409e-05	1002	GGCAGCGG	3.22859e-05	1002	GGCAGGGA	3.43906e-06	1002	GAGAATAG	3.53018e-06	1002	GGCGGAAG	0.000215122	1002	GGCAAGCG	8.43149e-05	1002	GGACAAAG	0.000240925	1002	GACAGAAA	7.98302e-05	1002	GGAAAAGG	0.000682251	1002	GGGAAGCA	1.01466e-05
					1003	GAATGACA	3.58522e-06	1003	GGCAGGAA	0.000452003	1003	GGCAGGGG	0.000213222	1003	GAGACAAA	3.17716e-05	1003	GGCGGACA	1.07561e-05	1003	GGCAAGGG	0.000885306	1003	GGACAAAT	3.88588e-06	1003	GACAGAAG	5.65464e-05	1003	GGAAAATA	4.97993e-05	1003	GGGAAGCG	4.05865e-05
					1004	GAATGACG	3.58522e-06	1004	GGCAGGAG	0.00198558	1004	GGCAGGGT	3.43906e-06	1004	GAGACAAC	1.41207e-05	1004	GGCGGACG	5.37805e-06	1004	GGCAAGTA	2.52945e-05	1004	GGACAACA	3.88588e-06	1004	GACAGACA	3.32626e-06	1004	GGAAAATG	1.49398e-05	1004	GGGAAGGA	2.53665e-05
					1005	GAATGAGA	3.58522e-06	1005	GGCAGGCA	3.22859e-05	1005	GGCCAAAG	3.43906e-06	1005	GAGACAAG	2.82414e-05	1005	GGCGGAGG	1.61342e-05	1005	GGCAATGG	1.6863e-05	1005	GGACAAGG	1.16576e-05	1005	GACAGAGG	2.32838e-05	1005	GGAAACAA	0.000114538	1005	GGGAAGGG	0.000410938
					1006	GAATGAGG	3.58522e-06	1006	GGCAGGCG	0.000242144	1006	GGCCGGAG	6.87812e-06	1006	GAGACAAT	3.53018e-06	1006	GGCGGCAG	1.61342e-05	1006	GGCACAAA	3.3726e-05	1006	GGACACAG	3.88588e-06	1006	GACAGCAA	6.65252e-06	1006	GGAAACAG	0.000204177	1006	GGGAAGTA	5.07331e-06
					1007	GAATGATA	3.58522e-06	1007	GGCAGGGA	0.000104929	1007	GGCCGGCG	3.43906e-06	1007	GAGACACG	3.53018e-06	1007	GGCGGCGG	5.37805e-06	1007	GGCACAAG	1.6863e-05	1007	GGACAGAA	3.1087e-05	1007	GACAGCAG	2.32838e-05	1007	GGAAACAT	4.97993e-06	1007	GGGAAGTG	5.07331e-06
					1008	GAATGGAA	1.43409e-05	1008	GGCAGGGG	0.00248602	1008	GGCCGGGG	6.87812e-06	1008	GAGACCAG	7.06035e-06	1008	GGCGGGAA	3.22683e-05	1008	GGCACGGG	0.000101178	1008	GGACAGAG	0.000182636	1008	GACAGCGG	1.3305e-05	1008	GGAAACCA	4.97993e-06	1008	GGGAATAA	2.53665e-05
					1009	GAATGGAG	5.01931e-05	1009	GGCAGTAG	8.07148e-06	1009	GGCGAAAA	0.000275125	1009	GAGACGAA	3.53018e-06	1009	GGCGGGAG	3.22683e-05	1009	GGCACGTG	8.43149e-06	1009	GGACAGCG	3.88588e-06	1009	GACAGGAA	3.99151e-05	1009	GGAAACGG	4.97993e-06	1009	GGGAATAG	1.52199e-05
					1010	GAATGGCA	3.58522e-06	1010	GGCAGTGG	8.07148e-06	1010	GGCGAAAG	3.43906e-05	1010	GAGACGGC	7.06035e-06	1010	GGCGGGCG	5.37805e-06	1010	GGCAGAAA	0.000809423	1010	GGACAGGG	0.000272012	1010	GACAGGAG	0.000266101	1010	GGAAAGAA	0.000224097	1010	GGGACAAA	0.000136979
					1011	GAATGGCG	1.07557e-05	1011	GGCATAGG	8.07148e-06	1011	GGCGAAGG	6.87812e-06	1011	GAGACGGG	2.47112e-05	1011	GGCGTAAA	5.37805e-06	1011	GGCAGAAG	0.000750403	1011	GGACAGGT	7.77176e-06	1011	GACAGGCA	3.32626e-06	1011	GGAAAGAC	9.95986e-06	1011	GGGACAAG	0.000106539
					1012	GAATGGGA	7.17044e-06	1012	GGCCAGAG	8.07148e-06	1012	GGCGAGAG	1.03172e-05	1012	GAGAGAAA	0.000314186	1012	GGCGTACG	5.37805e-06	1012	GGCAGACA	2.52945e-05	1012	GGACAGTG	7.77176e-06	1012	GACAGGCG	3.32626e-05	1012	GGAAAGAG	0.00275888	1012	GGGACACA	2.02932e-05
					1013	GAATGGGG	0.000121897	1013	GGCCAGGG	2.42144e-05	1013	GGCGAGCG	6.87812e-06	1013	GAGAGAAG	0.000282414	1013	GGCTGGAG	5.37805e-06	1013	GGCAGACG	3.3726e-05	1013	GGACCAAA	3.88588e-06	1013	GACAGGGA	2.32838e-05	1013	GGAAAGAT	9.95986e-06	1013	GGGACACG	1.01466e-05
					1014	GAATGGTG	7.17044e-06	1014	GGCCGAGG	8.07148e-06	1014	GGCGAGGA	3.43906e-06	1014	GAGAGACG	1.41207e-05	1014	GGGAAAAA	0.0120737	1014	GGCAGAGG	0.000193924	1014	GGACCAAG	3.88588e-06	1014	GACAGGGG	0.000748408	1014	GGAAAGCA	4.97993e-06	1014	GGGACAGG	5.07331e-06
					1015	GAATTGAG	3.58522e-06	1015	GGCCGGAG	1.6143e-05	1015	GGCGAGTG	2.06344e-05	1015	GAGAGAGG	5.64828e-05	1015	GGGAAAAC	1.61342e-05	1015	GGCAGCAA	3.3726e-05	1015	GGACCGAG	3.88588e-06	1015	GACAGGTG	3.32626e-06	1015	GGAAAGCG	7.4699e-05	1015	GGGACCAA	5.07331e-06
					1016	GACAAAAA	0.000458908	1016	GGCCGGCG	8.07148e-06	1016	GGCGCAAA	1.37562e-05	1016	GAGAGCAA	2.82414e-05	1016	GGGAAAAG	0.00165106	1016	GGCAGCAG	8.43149e-05	1016	GGACCGGG	1.16576e-05	1016	GACATAAA	3.32626e-06	1016	GGAAAGGA	3.98394e-05	1016	GGGACCAG	1.01466e-05
					1017	GACAAAAG	0.000397959	1017	GGCCGGGG	8.07148e-06	1017	GGCGCCGG	3.43906e-06	1017	GAGAGCAG	3.88319e-05	1017	GGGAAAAT	1.61342e-05	1017	GGCAGCGG	1.6863e-05	1017	GGACGAAA	6.606e-05	1017	GACCAAAA	3.32626e-06	1017	GGAAAGGC	9.95986e-06	1017	GGGACGAA	5.07331e-06
					1018	GACAAAAT	1.79261e-05	1018	GGCGAAAA	0.000395503	1018	GGCGCGGG	6.87812e-06	1018	GAGAGGAA	0.000151798	1018	GGGAAACA	6.45366e-05	1018	GGCAGGAA	0.000404712	1018	GGACGAAG	0.00024481	1018	GACCAAAG	3.32626e-06	1018	GGAAAGGG	0.00413334	1018	GGGACGAG	2.53665e-05
					1019	GACAAACA	2.50965e-05	1019	GGCGAAAG	0.000185644	1019	GGCGGAAA	0.000371419	1019	GAGAGGAC	7.06035e-06	1019	GGGAAACG	2.68903e-05	1019	GGCAGGAC	2.52945e-05	1019	GGACGACG	3.88588e-06	1019	GACCAGCG	3.32626e-06	1019	GGAAAGTA	9.95986e-06	1019	GGGACGCG	1.01466e-05
					1020	GACAAACG	2.50965e-05	1020	GGCGAAGG	2.42144e-05	1020	GGCGGAAC	3.43906e-06	1020	GAGAGGAG	0.000893135	1020	GGGAAAGA	2.68903e-05	1020	GGCAGGAG	0.00199826	1020	GGACGAGA	3.88588e-06	1020	GACCAGGG	6.65252e-06	1020	GGAAAGTG	6.9719e-05	1020	GGGACGGG	5.58064e-05
					1021	GACAAAGG	0.000175676	1021	GGCGACAA	3.22859e-05	1021	GGCGGAAG	0.000244173	1021	GAGAGGCA	7.06035e-06	1021	GGGAAAGG	4.84025e-05	1021	GGCAGGCA	4.21574e-05	1021	GGACGAGG	8.54893e-05	1021	GACCGGAA	3.32626e-06	1021	GGAAAGTT	4.97993e-06	1021	GGGAGAAA	0.00165897
					1022	GACAAATA	3.58522e-06	1022	GGCGAGAA	8.07148e-06	1022	GGCGGACA	6.87812e-06	1022	GAGAGGCG	8.47242e-05	1022	GGGAACAA	5.37805e-05	1022	GGCAGGCG	0.000134904	1022	GGACGCAG	3.88588e-06	1022	GACCGGAG	6.65252e-06	1022	GGAAATAA	1.49398e-05	1022	GGGAGAAG	0.00184161
					1023	GACAAATG	3.58522e-06	1023	GGCGAGAG	4.03574e-05	1023	GGCGGACG	1.03172e-05	1023	GAGAGGGA	1.05905e-05	1023	GGGAACAG	3.76464e-05	1023	GGCAGGGA	1.6863e-05	1023	GGACGCGG	7.77176e-06	1023	GACCGGGG	9.97878e-06	1023	GGAAATAG	4.97993e-06	1023	GGGAGACA	5.07331e-06
					1024	GACAACAA	1.79261e-05	1024	GGCGAGCA	3.22859e-05	1024	GGCGGAGG	1.03172e-05	1024	GAGAGGGG	0.000172979	1024	GGGAACGG	1.07561e-05	1024	GGCAGGGG	0.00156826	1024	GGACGCTG	3.88588e-06	1024	GACGAAAA	0.000172965	1024	GGAAATCG	4.97993e-06	1024	GGGAGACG	2.02932e-05
					1025	GACAACAG	7.17044e-06	1025	GGCGAGGG	1.6143e-05	1025	GGCGGCAA	6.87812e-06	1025	GAGAGGTA	3.53018e-06	1025	GGGAAGAA	5.37805e-05	1025	GGCATAGG	8.43149e-06	1025	GGACGGAA	1.94294e-05	1025	GACGAAAG	4.65676e-05	1025	GGAAATGG	9.95986e-06	1025	GGGAGAGG	7.60996e-05
					1026	GACAACGG	1.43409e-05	1026	GGCGCAAA	4.03574e-05	1026	GGCGGCAG	1.71953e-05	1026	GAGAGTAG	3.53018e-06	1026	GGGAAGAG	0.000209744	1026	GGCCAAAA	5.90204e-05	1026	GGACGGAG	0.000652828	1026	GACGAAGG	1.66313e-05	1026	GGAACAAA	0.000119518	1026	GGGAGCAA	8.11729e-05
					1027	GACAAGAA	7.17044e-06	1027	GGCGCAAG	2.42144e-05	1027	GGCGGCGG	3.43906e-06	1027	GAGCAAAA	7.41337e-05	1027	GGGAAGCA	5.37805e-06	1027	GGCCAAGG	8.43149e-06	1027	GGACGGCG	7.77176e-05	1027	GACGACAA	3.32626e-06	1027	GGAACAAG	0.000169318	1027	GGGAGCAG	0.000253665
					1028	GACAAGAG	6.81192e-05	1028	GGCGCGAA	1.6143e-05	1028	GGCGGGAA	4.47078e-05	1028	GAGCAAAG	3.17716e-05	1028	GGGAAGCG	4.84025e-05	1028	GGCCAGAA	8.43149e-06	1028	GGACGGGA	1.94294e-05	1028	GACGAGAA	3.32626e-06	1028	GGAACACA	4.97993e-06	1028	GGGAGCGG	4.05865e-05
					1029	GACAAGCA	3.58522e-06	1029	GGCGGAAA	0.000460074	1029	GGCGGGAG	0.000106611	1029	GAGCAGAA	3.53018e-06	1029	GGGAAGGG	0.000177476	1029	GGCCAGGG	8.43149e-06	1029	GGACGGGG	0.00039636	1029	GACGAGAG	1.3305e-05	1029	GGAACACG	4.97993e-06	1029	GGGAGGAA	0.000243519
					1030	GACAAGCG	4.30226e-05	1030	GGCGGAAG	0.000556932	1030	GGCGGGCA	1.03172e-05	1030	GAGCAGAG	1.05905e-05	1030	GGGAATAA	5.37805e-06	1030	GGCCGAAG	8.43149e-06	1030	GGACGGGT	3.88588e-06	1030	GACGAGGG	6.98514e-05	1030	GGAACAGA	9.95986e-06	1030	GGGAGGAG	0.00143575
					1031	GACAAGGC	3.58522e-06	1031	GGCGGACA	8.07148e-05	1031	GGCGGGCG	3.78297e-05	1031	GAGCAGCG	3.53018e-06	1031	GGGACAAA	0.000123695	1031	GGCCGCAA	1.6863e-05	1031	GGACTAAG	3.88588e-06	1031	GACGAGTG	3.32626e-06	1031	GGAACCAG	1.49398e-05	1031	GGGAGGCA	1.52199e-05
					1032	GACAAGGG	0.000509101	1032	GGCGGACG	2.42144e-05	1032	GGCGGGGA	6.87812e-06	1032	GAGCAGGG	0.000102375	1032	GGGACAAG	8.06708e-05	1032	GGCCGGAG	8.43149e-06	1032	GGACTGAG	3.88588e-06	1032	GACGCAAA	3.32626e-06	1032	GGAACGAG	2.48997e-05	1032	GGGAGGCG	0.000263812
					1033	GACAATAA	3.58522e-06	1033	GGCGGAGA	8.07148e-06	1033	GGCGGGGG	7.56594e-05	1033	GAGCATGG	3.53018e-06	1033	GGGACAGG	5.37805e-06	1033	GGCCGGGG	4.21574e-05	1033	GGACTGGG	3.88588e-06	1033	GACGCAAG	6.65252e-06	1033	GGAACGGG	9.46187e-05	1033	GGGAGGGA	1.52199e-05
					1034	GACACAAA	7.17044e-06	1034	GGCGGAGG	7.26433e-05	1034	GGCGGGTG	6.87812e-06	1034	GAGCGAAA	1.41207e-05	1034	GGGACCAG	1.07561e-05	1034	GGCGAAAA	0.000438437	1034	GGAGAAAA	0.0251611	1034	GACGCACG	3.32626e-06	1034	GGAAGAAA	0.00787825	1034	GGGAGGGG	0.000456598
					1035	GACACAAG	7.17044e-06	1035	GGCGGCAA	2.42144e-05	1035	GGCGTAAG	6.87812e-06	1035	GAGCGAAG	7.06035e-06	1035	GGGACGAG	5.37805e-06	1035	GGCGAAAG	0.000177061	1035	GGAGAAAC	1.94294e-05	1035	GACGCAGG	3.32626e-06	1035	GGAAGAAG	0.00607552	1035	GGGAGTAA	2.02932e-05
					1036	GACACACG	3.58522e-06	1036	GGCGGCAG	0.000258287	1036	GGCGTAGG	3.43906e-06	1036	GAGCGAGG	3.53018e-06	1036	GGGACGCA	1.07561e-05	1036	GGCGAACA	8.43149e-06	1036	GGAGAAAG	0.00276675	1036	GACGGAAA	0.000149682	1036	GGAAGAAT	2.98796e-05	1036	GGGAGTAG	5.58064e-05
					1037	GACACGAG	7.17044e-06	1037	GGCGGCCG	1.6143e-05	1037	GGGAAAAA	0.00839131	1037	GAGCGGAA	1.41207e-05	1037	GGGACGCG	1.07561e-05	1037	GGCGAAGG	1.6863e-05	1037	GGAGAAAT	3.88588e-05	1037	GACGGAAG	0.000162987	1037	GGAAGACA	4.48194e-05	1037	GGGATAAA	1.52199e-05
					1038	GACACGGG	2.50965e-05	1038	GGCGGCGG	5.65004e-05	1038	GGGAAAAG	0.00179519	1038	GAGCGGAG	3.17716e-05	1038	GGGACGGG	2.68903e-05	1038	GGCGACAA	8.43149e-06	1038	GGAGAACA	0.000248696	1038	GACGGACA	3.32626e-06	1038	GGAAGACG	0.000124498	1038	GGGATACG	1.01466e-05
					1039	GACACGGT	3.58522e-06	1039	GGCGGGAA	8.87863e-05	1039	GGGAAAAT	1.37562e-05	1039	GAGCGGCG	1.05905e-05	1039	GGGAGAAA	0.000500159	1039	GGCGACAG	1.6863e-05	1039	GGAGAACG	0.000213723	1039	GACGGACG	2.32838e-05	1039	GGAAGAGA	3.98394e-05	1039	GGGATGAG	5.07331e-06
					1040	GACAGAAA	0.00015775	1040	GGCGGGAG	0.000347074	1040	GGGAAACA	0.00011005	1040	GAGCGGGG	4.23621e-05	1040	GGGAGAAG	0.000354951	1040	GGCGACGG	8.43149e-06	1040	GGAGAAGA	6.606e-05	1040	GACGGAGG	7.98302e-05	1040	GGAAGAGG	0.00158362	1040	GGGCAAAA	0.000451525
					1041	GACAGAAG	0.000114727	1041	GGCGGGCA	4.84289e-05	1041	GGGAAACC	3.43906e-06	1041	GAGGAAAA	0.0033219	1041	GGGAGACA	5.37805e-06	1041	GGCGAGAA	8.43149e-06	1041	GGAGAAGG	0.0003303	1041	GACGGCAA	1.3305e-05	1041	GGAAGCAA	0.000119518	1041	GGGCAAAG	0.000385572
					1042	GACAGACG	3.58522e-06	1042	GGCGGGCG	0.000169501	1042	GGGAAACG	4.12687e-05	1042	GAGGAAAG	0.000465983	1042	GGGAGACG	3.76464e-05	1042	GGCGAGAG	2.52945e-05	1042	GGAGAATA	1.94294e-05	1042	GACGGCAG	1.66313e-05	1042	GGAAGCAG	0.000537833	1042	GGGCAAAT	5.07331e-06
					1043	GACAGAGA	7.17044e-06	1043	GGCGGGGA	8.07148e-06	1043	GGGAAAGA	6.87812e-06	1043	GAGGAAAT	3.53018e-06	1043	GGGAGAGG	1.07561e-05	1043	GGCGAGCG	8.43149e-06	1043	GGAGAATG	1.55435e-05	1043	GACGGCGA	3.32626e-06	1043	GGAAGCGG	0.000204177	1043	GGGCAACA	1.01466e-05
					1044	GACAGAGG	5.37783e-05	1044	GGCGGGGG	0.000298645	1044	GGGAAAGG	7.90984e-05	1044	GAGGAACA	2.47112e-05	1044	GGGAGCAA	1.07561e-05	1044	GGCGAGTA	1.6863e-05	1044	GGAGACAA	0.000174865	1044	GACGGCGG	3.65889e-05	1044	GGAAGGAA	0.00180273	1044	GGGCAACG	3.04399e-05
					1045	GACAGCAG	2.86818e-05	1045	GGCGGGTG	2.42144e-05	1045	GGGAACAA	4.47078e-05	1045	GAGGAACG	1.76509e-05	1045	GGGAGCAG	5.37805e-05	1045	GGCGCAAA	1.6863e-05	1045	GGAGACAG	0.000104919	1045	GACGGGAA	6.65252e-05	1045	GGAAGGAC	2.48997e-05	1045	GGGCAAGG	7.60996e-05
					1046	GACAGCGG	1.79261e-05	1046	GGCTAGGG	8.07148e-06	1046	GGGAACAG	3.78297e-05	1046	GAGGAAGA	1.05905e-05	1046	GGGAGCGG	1.07561e-05	1046	GGCGCAAG	1.6863e-05	1046	GGAGACAT	7.77176e-06	1046	GACGGGAG	0.000395825	1046	GGAAGGAG	0.0157416	1046	GGGCACAA	1.01466e-05
					1047	GACAGGAA	4.30226e-05	1047	GGGAAAAA	0.00870913	1047	GGGAACCA	3.43906e-06	1047	GAGGAAGG	3.53018e-05	1047	GGGAGGAA	6.45366e-05	1047	GGCGCGGG	8.43149e-06	1047	GGAGACCA	5.05164e-05	1047	GACGGGCA	1.66313e-05	1047	GGAAGGAT	1.49398e-05	1047	GGGCACAG	2.53665e-05
					1048	GACAGGAG	0.000541368	1048	GGGAAAAC	1.6143e-05	1048	GGGAACCG	1.03172e-05	1048	GAGGAATA	3.53018e-06	1048	GGGAGGAG	0.000177476	1048	GGCGGAAA	0.000548047	1048	GGAGACCG	7.77176e-06	1048	GACGGGCG	0.000116419	1048	GGAAGGCA	0.000204177	1048	GGGCAGAA	2.02932e-05
					1049	GACAGGCG	5.37783e-05	1049	GGGAAAAG	0.0018403	1049	GGGAAGAA	4.81469e-05	1049	GAGGAATG	3.53018e-06	1049	GGGAGGCA	5.37805e-06	1049	GGCGGAAC	2.52945e-05	1049	GGAGACGG	2.33153e-05	1049	GACGGGGA	1.3305e-05	1049	GGAAGGCG	0.00137446	1049	GGGCAGAG	3.55132e-05
					1050	GACAGGGA	2.15113e-05	1050	GGGAAACA	0.000201787	1050	GGGAAGAG	0.000409248	1050	GAGGACAA	8.1194e-05	1050	GGGAGGCG	6.99147e-05	1050	GGCGGAAG	0.000666088	1050	GGAGACTA	3.88588e-06	1050	GACGGGGG	0.00106773	1050	GGAAGGCT	4.97993e-06	1050	GGGCAGCG	5.07331e-06
					1051	GACAGGGC	7.17044e-06	1051	GGGAAACG	9.68578e-05	1051	GGGAAGCA	3.43906e-06	1051	GAGGACAG	4.94225e-05	1051	GGGAGGGG	0.000322683	1051	GGCGGACA	8.43149e-05	1051	GGAGAGAA	0.000143778	1051	GACGGGGT	6.65252e-06	1051	GGAAGGGA	0.000353575	1051	GGGCAGGG	0.000136979
					1052	GACAGGGG	0.00165279	1052	GGGAAAGA	1.6143e-05	1052	GGGAAGCG	4.81469e-05	1052	GAGGAGAA	8.1194e-05	1052	GGGAGTAG	1.61342e-05	1052	GGCGGACG	5.90204e-05	1052	GGAGAGAG	0.000629512	1052	GACGGGTG	6.65252e-06	1052	GGAAGGGG	0.00549286	1052	GGGCATAA	5.07331e-06
					1053	GACAGGGT	7.17044e-06	1053	GGGAAAGG	0.000185644	1053	GGGAAGGG	0.000350784	1053	GAGGAGAG	0.000169448	1053	GGGATAAA	5.37805e-06	1053	GGCGGAGA	8.43149e-06	1053	GGAGAGCA	1.94294e-05	1053	GACGTGCG	3.32626e-06	1053	GGAAGGGT	1.49398e-05	1053	GGGCATGG	5.07331e-06
					1054	GACAGGTG	3.58522e-06	1054	GGGAAATG	2.42144e-05	1054	GGGAATAG	3.43906e-06	1054	GAGGAGCA	1.05905e-05	1054	GGGCAAAA	0.000806708	1054	GGCGGAGG	2.52945e-05	1054	GGAGAGCG	0.000186522	1054	GACTAAGG	3.32626e-06	1054	GGAAGGTA	4.97993e-06	1054	GGGCCGAG	5.07331e-06
					1055	GACATGGG	3.58522e-06	1055	GGGAACAA	4.03574e-05	1055	GGGACAAA	0.000106611	1055	GAGGAGCG	7.06035e-06	1055	GGGCAAAG	0.000301171	1055	GGCGGCAA	1.6863e-05	1055	GGAGAGGA	3.88588e-06	1055	GACTGGGG	3.32626e-06	1055	GGAAGGTG	3.98394e-05	1055	GGGCGAAA	8.11729e-05
					1056	GACCAAAA	3.58522e-06	1056	GGGAACAG	0.000129144	1056	GGGACAAC	3.43906e-06	1056	GAGGAGGA	3.53018e-06	1056	GGGCAAAT	1.61342e-05	1056	GGCGGCAG	0.000134904	1056	GGAGAGGG	0.000392474	1056	GACTTAAG	3.32626e-06	1056	GGAAGTAA	1.99197e-05	1056	GGGCGAAG	0.000187712
					1057	GACCAGAA	3.58522e-06	1057	GGGAACAT	8.07148e-06	1057	GGGACAAG	9.28547e-05	1057	GAGGAGGG	1.76509e-05	1057	GGGCAACA	1.07561e-05	1057	GGCGGCGG	9.27464e-05	1057	GGAGAGTA	2.72012e-05	1057	GAGAAAAA	0.00178953	1057	GGAAGTAG	4.97993e-05	1057	GGGCGACA	5.07331e-06
					1058	GACCAGGG	1.07557e-05	1058	GGGAACCA	4.03574e-05	1058	GGGACACG	6.87812e-06	1058	GAGGAGTG	7.06035e-06	1058	GGGCAACG	1.61342e-05	1058	GGCGGGAA	8.43149e-05	1058	GGAGAGTG	1.94294e-05	1058	GAGAAAAC	6.65252e-06	1058	GGAAGTGG	3.48595e-05	1058	GGGCGACG	5.07331e-06
					1059	GACCGGAG	3.58522e-06	1059	GGGAACCG	8.07148e-06	1059	GGGACCAA	3.43906e-06	1059	GAGGATAA	1.05905e-05	1059	GGGCAAGG	5.37805e-06	1059	GGCGGGAC	8.43149e-06	1059	GGAGCAAA	0.000458534	1059	GAGAAAAG	0.00051557	1059	GGAATAAA	3.48595e-05	1059	GGGCGAGA	5.07331e-06
					1060	GACCGGGG	7.17044e-06	1060	GGGAAGAA	2.42144e-05	1060	GGGACCAG	1.71953e-05	1060	GAGGATCA	3.53018e-06	1060	GGGCAGAG	3.22683e-05	1060	GGCGGGAG	0.000134904	1060	GGAGCAAG	0.000544023	1060	GAGAAAAT	1.66313e-05	1060	GGAATAAG	4.97993e-06	1060	GGGCGAGG	1.01466e-05
					1061	GACGAAAA	0.000182846	1061	GGGAAGAG	0.000250216	1061	GGGACGAG	3.43906e-06	1061	GAGGCAAA	8.47242e-05	1061	GGGCAGGG	4.30244e-05	1061	GGCGGGCA	7.58834e-05	1061	GGAGCAAT	3.88588e-06	1061	GAGAAACA	2.99363e-05	1061	GGAATAGG	4.97993e-06	1061	GGGCGCAA	5.07331e-06
					1062	GACGAAAG	3.2267e-05	1062	GGGAAGCG	4.84289e-05	1062	GGGACGCG	4.12687e-05	1062	GAGGCAAG	9.17846e-05	1062	GGGCGAAA	5.37805e-05	1062	GGCGGGCG	8.43149e-05	1062	GGAGCACA	2.72012e-05	1062	GAGAAACG	1.66313e-05	1062	GGAATCAG	4.97993e-06	1062	GGGCGCAG	2.53665e-05
					1063	GACGAACA	3.58522e-06	1063	GGGAAGGG	0.00027443	1063	GGGACGGG	1.03172e-05	1063	GAGGCAAT	3.53018e-06	1063	GGGCGAAG	7.52927e-05	1063	GGCGGGGA	8.43149e-06	1063	GGAGCACG	6.21741e-05	1063	GAGAAAGA	6.65252e-06	1063	GGAATGAG	2.48997e-05	1063	GGGCGGAA	6.08797e-05
					1064	GACGAACC	1.43409e-05	1064	GGGACAAA	9.68578e-05	1064	GGGACGTA	2.06344e-05	1064	GAGGCACA	2.11811e-05	1064	GGGCGACG	1.07561e-05	1064	GGCGGGGG	0.000413143	1064	GGAGCAGG	0.000104919	1064	GAGAAAGG	6.98514e-05	1064	GGAATGAT	4.97993e-06	1064	GGGCGGAC	5.07331e-06
					1065	GACGAACG	7.17044e-06	1065	GGGACAAG	0.000153358	1065	GGGAGAAA	0.000718764	1065	GAGGCACG	7.06035e-06	1065	GGGCGCAA	5.37805e-06	1065	GGCGGTAA	8.43149e-06	1065	GGAGCATA	1.16576e-05	1065	GAGAACAA	2.32838e-05	1065	GGAATGGG	9.95986e-06	1065	GGGCGGAG	0.000233372
					1066	GACGAAGG	1.07557e-05	1066	GGGACACG	4.84289e-05	1066	GGGAGAAG	0.000447078	1066	GAGGCAGG	7.06035e-06	1066	GGGCGCAG	5.37805e-06	1066	GGCTACAG	8.43149e-06	1066	GGAGCCAG	4.66306e-05	1066	GAGAACAC	3.32626e-06	1066	GGAATGTG	4.97993e-06	1066	GGGCGGCA	1.01466e-05
					1067	GACGAAGT	3.58522e-06	1067	GGGACAGG	1.6143e-05	1067	GGGAGAAT	1.03172e-05	1067	GAGGCCAA	3.53018e-06	1067	GGGCGGAA	1.07561e-05	1067	GGCTAGGG	8.43149e-06	1067	GGAGCGAA	2.72012e-05	1067	GAGAACAG	2.32838e-05	1067	GGACAAAA	0.000104579	1067	GGGCGGCG	5.58064e-05
					1068	GACGAATA	3.58522e-06	1068	GGGACCAA	8.07148e-06	1068	GGGAGACA	3.09516e-05	1068	GAGGCCAG	2.82414e-05	1068	GGGCGGAG	0.000123695	1068	GGCTGAAG	8.43149e-06	1068	GGAGCGAG	8.93752e-05	1068	GAGAACGG	6.65252e-06	1068	GGACAAAG	0.000119518	1068	GGGCGGGG	9.63929e-05
					1069	GACGACAA	1.43409e-05	1069	GGGACCAG	6.45718e-05	1069	GGGAGACG	6.87812e-06	1069	GAGGCGAA	2.11811e-05	1069	GGGCGGCG	5.37805e-06	1069	GGCTGGAA	2.52945e-05	1069	GGAGCGCA	3.88588e-06	1069	GAGAAGAA	3.65889e-05	1069	GGACAAAT	3.48595e-05	1069	GGGCGTAG	2.02932e-05
					1070	GACGAGAA	7.17044e-06	1070	GGGACGAA	8.07148e-06	1070	GGGAGAGG	1.37562e-05	1070	GAGGCGAG	3.53018e-05	1070	GGGCGGGG	5.37805e-06	1070	GGGAAAAA	0.00456144	1070	GGAGCGCG	3.88588e-06	1070	GAGAAGAG	0.000385846	1070	GGACACAA	4.97993e-06	1070	GGGGAAAA	0.0286896
					1071	GACGAGAG	2.15113e-05	1071	GGGACGAG	2.42144e-05	1071	GGGAGCAA	3.09516e-05	1071	GAGGCGCG	7.06035e-06	1071	GGGGAAAA	0.0129611	1071	GGGAAAAG	0.0010455	1071	GGAGCGGC	7.77176e-06	1071	GAGAAGCA	1.66313e-05	1071	GGACACAG	4.97993e-06	1071	GGGGAAAC	2.53665e-05
					1072	GACGAGCG	3.58522e-06	1072	GGGACGCG	1.6143e-05	1072	GGGAGCAG	0.000106611	1072	GAGGCGGG	2.82414e-05	1072	GGGGAAAC	5.37805e-06	1072	GGGAAACA	6.74519e-05	1072	GGAGCGGG	0.000186522	1072	GAGAAGCG	3.65889e-05	1072	GGACAGAA	9.95986e-06	1072	GGGGAAAG	0.00437827
					1073	GACGAGGG	6.81192e-05	1073	GGGACGGG	0.000129144	1073	GGGAGCGG	6.87812e-06	1073	GAGGCGTG	3.53018e-06	1073	GGGGAAAG	0.00112939	1073	GGGAAACG	1.6863e-05	1073	GGAGCGTA	7.77176e-06	1073	GAGAAGGA	9.97878e-06	1073	GGACAGAG	3.48595e-05	1073	GGGGAAAT	2.53665e-05
					1074	GACGCAAA	2.15113e-05	1074	GGGACGTG	8.07148e-06	1074	GGGAGGAA	3.09516e-05	1074	GAGGGAAA	0.000165918	1074	GGGGAAAT	1.61342e-05	1074	GGGAAAGA	8.43149e-06	1074	GGAGGAAA	0.0086966	1074	GAGAAGGG	0.00102449	1074	GGACAGCA	9.95986e-06	1074	GGGGAACA	0.000157273
					1075	GACGCAAG	2.86818e-05	1075	GGGACTCG	8.07148e-06	1075	GGGAGGAG	0.000244173	1075	GAGGGAAG	8.82544e-05	1075	GGGGAACA	4.84025e-05	1075	GGGAAAGG	0.000210787	1075	GGAGGAAC	7.77176e-06	1075	GAGAAGTG	3.32626e-06	1075	GGACAGGG	0.000174298	1075	GGGGAACC	1.01466e-05
					1076	GACGCACA	3.58522e-06	1076	GGGAGAAA	0.000314788	1076	GGGAGGCG	4.81469e-05	1076	GAGGGAAT	3.53018e-06	1076	GGGGAACG	9.68049e-05	1076	GGGAAATA	8.43149e-06	1076	GGAGGAAG	0.00630678	1076	GAGAATAA	3.32626e-06	1076	GGACAGTG	4.97993e-06	1076	GGGGAACG	0.000334838
					1077	GACGCAGG	1.07557e-05	1077	GGGAGAAG	0.000508503	1077	GGGAGGGG	0.000543372	1077	GAGGGACA	7.06035e-06	1077	GGGGAAGA	3.22683e-05	1077	GGGAACAA	4.21574e-05	1077	GGAGGAAT	1.94294e-05	1077	GAGAATTG	3.32626e-06	1077	GGACGAAA	1.99197e-05	1077	GGGGAAGA	1.52199e-05
					1078	GACGCGAA	3.58522e-06	1078	GGGAGACG	3.22859e-05	1078	GGGAGTAA	6.87812e-06	1078	GAGGGACG	7.06035e-06	1078	GGGGAAGG	9.68049e-05	1078	GGGAACAG	3.3726e-05	1078	GGAGGACA	0.000338072	1078	GAGACAAA	1.99576e-05	1078	GGACGAAG	0.000114538	1078	GGGGAAGG	0.000451525
					1079	GACGCGGG	7.17044e-06	1079	GGGAGAGA	8.07148e-06	1079	GGGAGTAG	2.06344e-05	1079	GAGGGAGG	1.05905e-05	1079	GGGGACAA	8.60488e-05	1079	GGGAAGAA	1.6863e-05	1079	GGAGGACG	0.000536251	1079	GAGACAAG	1.66313e-05	1079	GGACGACA	4.97993e-06	1079	GGGGAAGT	5.07331e-06
					1080	GACGCGTG	2.50965e-05	1080	GGGAGAGG	4.84289e-05	1080	GGGATAAA	1.03172e-05	1080	GAGGGCAA	2.82414e-05	1080	GGGGACAG	0.000134451	1080	GGGAAGAG	0.000295102	1080	GGAGGAGA	3.88588e-05	1080	GAGACACA	3.32626e-06	1080	GGACGACG	9.95986e-06	1080	GGGGAATA	5.07331e-06
					1081	GACGGAAA	0.000136238	1081	GGGAGCAA	4.03574e-05	1081	GGGCAAAA	0.000278564	1081	GAGGGCAG	4.58923e-05	1081	GGGGACCA	1.07561e-05	1081	GGGAAGCA	8.43149e-06	1081	GGAGGAGG	0.000427447	1081	GAGACCAG	3.32626e-06	1081	GGACGAGG	9.95986e-06	1081	GGGGAATG	5.07331e-06
					1082	GACGGAAG	0.000161335	1082	GGGAGCAG	0.000137215	1082	GGGCAAAG	0.000278564	1082	GAGGGCGG	2.11811e-05	1082	GGGGACGG	5.37805e-06	1082	GGGAAGGG	0.000143335	1082	GGAGGCAA	0.000194294	1082	GAGACGAG	2.32838e-05	1082	GGACGCAA	4.97993e-06	1082	GGGGACAA	0.000334838
					1083	GACGGACG	1.07557e-05	1083	GGGAGGAA	7.26433e-05	1083	GGGCAAAT	2.06344e-05	1083	GAGGGGAA	1.41207e-05	1083	GGGGAGAA	5.91586e-05	1083	GGGAAGTG	2.52945e-05	1083	GGAGGCAG	0.00077329	1083	GAGACGGG	4.65676e-05	1083	GGACGCAG	4.97993e-06	1083	GGGGACAG	0.000350058
					1084	GACGGAGA	3.58522e-06	1084	GGGAGGAG	0.000330931	1084	GGGCAACG	1.03172e-05	1084	GAGGGGAG	6.35432e-05	1084	GGGGAGAG	0.000129073	1084	GGGAATAA	4.21574e-05	1084	GGAGGCAT	1.16576e-05	1084	GAGACGTG	3.32626e-06	1084	GGACGGAA	9.95986e-06	1084	GGGGACCA	1.01466e-05
					1085	GACGGAGG	0.000121897	1085	GGGAGGCA	2.42144e-05	1085	GGGCAATA	3.43906e-06	1085	GAGGGGCA	3.53018e-06	1085	GGGGAGCA	3.22683e-05	1085	GGGACAAA	4.21574e-05	1085	GGAGGCCA	2.33153e-05	1085	GAGAGAAA	0.000222859	1085	GGACGGAG	0.000338635	1085	GGGGACCG	5.07331e-06
					1086	GACGGAGT	1.07557e-05	1086	GGGAGGCG	0.000153358	1086	GGGCACAA	1.37562e-05	1086	GAGGGGCG	3.88319e-05	1086	GGGGAGCG	8.60488e-05	1086	GGGACAAG	4.21574e-05	1086	GGAGGCCG	2.33153e-05	1086	GAGAGAAC	3.32626e-06	1086	GGACGGAT	4.97993e-06	1086	GGGGACGA	5.07331e-06
					1087	GACGGCAA	1.07557e-05	1087	GGGAGGGG	0.000605361	1087	GGGCAGAG	1.37562e-05	1087	GAGGGGGG	0.000254173	1087	GGGGAGGG	8.06708e-05	1087	GGGACACG	8.43149e-06	1087	GGAGGCGG	0.000299213	1087	GAGAGAAG	0.000272753	1087	GGACGGCG	9.95986e-06	1087	GGGGACGG	3.04399e-05
					1088	GACGGCAG	4.30226e-05	1088	GGGAGTAA	1.6143e-05	1088	GGGCAGGG	2.06344e-05	1088	GAGGGGTG	3.53018e-06	1088	GGGGATAA	5.37805e-06	1088	GGGACAGG	8.43149e-06	1088	GGAGGCGT	3.88588e-06	1088	GAGAGACG	1.3305e-05	1088	GGACGGGA	1.49398e-05	1088	GGGGAGAA	0.000192786
					1089	GACGGCGG	5.01931e-05	1089	GGGAGTAG	1.6143e-05	1089	GGGCATAG	3.43906e-06	1089	GAGTAAAA	1.05905e-05	1089	GGGGCAAA	0.000306549	1089	GGGACCAG	8.43149e-06	1089	GGAGGCTA	1.55435e-05	1089	GAGAGAGA	1.3305e-05	1089	GGACGGGG	0.000239037	1089	GGGGAGAG	0.00153214
					1090	GACGGGAA	6.45339e-05	1090	GGGAGTGG	1.6143e-05	1090	GGGCCAAA	1.03172e-05	1090	GAGTACAG	3.53018e-06	1090	GGGGCAAG	0.000344195	1090	GGGACGGG	0.000109609	1090	GGAGGCTG	3.88588e-06	1090	GAGAGAGG	3.99151e-05	1090	GGAGAAAA	0.00902363	1090	GGGGAGCA	4.05865e-05
					1091	GACGGGAG	0.000616658	1091	GGGCAAAA	0.000266359	1091	GGGCGAAA	9.97328e-05	1091	GAGTAGCG	7.06035e-06	1091	GGGGCACA	3.76464e-05	1091	GGGAGAAA	0.000387849	1091	GGAGGGAA	0.000559567	1091	GAGAGCAA	2.32838e-05	1091	GGAGAAAG	0.00185751	1091	GGGGAGCG	0.000202932
					1092	GACGGGCA	5.73635e-05	1092	GGGCAAAG	0.00021793	1092	GGGCGAAG	4.81469e-05	1092	GAGTGAAG	3.53018e-06	1092	GGGGCACG	2.15122e-05	1092	GGGAGAAG	0.00033726	1092	GGAGGGAG	0.00256079	1092	GAGAGCAG	8.31565e-05	1092	GGAGAAAT	2.98796e-05	1092	GGGGAGGA	5.07331e-06
					1093	GACGGGCG	0.000121897	1093	GGGCAACA	1.6143e-05	1093	GGGCGCAG	1.71953e-05	1093	GAGTGGAG	7.06035e-06	1093	GGGGCAGG	1.07561e-05	1093	GGGAGACA	1.6863e-05	1093	GGAGGGAT	3.88588e-06	1093	GAGAGCCA	3.32626e-06	1093	GGAGAACA	0.000114538	1093	GGGGAGGC	5.07331e-06
					1094	GACGGGGA	2.15113e-05	1094	GGGCAACG	8.87863e-05	1094	GGGCGGAA	3.09516e-05	1094	GAGTGGGG	3.53018e-06	1094	GGGGCCAA	2.68903e-05	1094	GGGAGACG	4.21574e-05	1094	GGAGGGCA	0.000112691	1094	GAGAGCGG	1.99576e-05	1094	GGAGAACG	6.9719e-05	1094	GGGGAGGG	0.000187712
					1095	GACGGGGG	0.00132653	1095	GGGCAAGG	1.6143e-05	1095	GGGCGGAG	9.28547e-05	1095	GATAAAAA	2.11811e-05	1095	GGGGCCAG	8.60488e-05	1095	GGGAGAGG	3.3726e-05	1095	GGAGGGCG	0.000738317	1095	GAGAGGAA	0.000143029	1095	GGAGAAGA	1.49398e-05	1095	GGGGAGTG	1.52199e-05
					1096	GACGGGGT	1.43409e-05	1096	GGGCACAA	8.07148e-06	1096	GGGCGGCG	1.03172e-05	1096	GATAAAAG	7.06035e-06	1096	GGGGCCCG	5.37805e-06	1096	GGGAGCAA	8.43149e-06	1096	GGAGGGGA	8.93752e-05	1096	GAGAGGAG	0.00130057	1096	GGAGAAGG	0.000189237	1096	GGGGATAA	2.02932e-05
					1097	GACGGGTG	3.58522e-06	1097	GGGCACAG	3.22859e-05	1097	GGGCGGGG	3.78297e-05	1097	GATAAGAA	7.06035e-06	1097	GGGGCGAA	5.37805e-06	1097	GGGAGCAG	4.21574e-05	1097	GGAGGGGC	1.55435e-05	1097	GAGAGGCA	6.65252e-06	1097	GGAGAATA	3.48595e-05	1097	GGGGATAG	1.01466e-05
					1098	GACGGTAG	7.17044e-06	1098	GGGCAGAA	2.42144e-05	1098	GGGGAAAA	0.00833972	1098	GATAAGAG	2.82414e-05	1098	GGGGCGAG	5.37805e-05	1098	GGGAGGAA	3.3726e-05	1098	GGAGGGGG	0.0196859	1098	GAGAGGCG	0.000153008	1098	GGAGACAA	7.96789e-05	1098	GGGGATGG	5.07331e-06
					1099	GACGGTGG	3.58522e-06	1099	GGGCAGAG	8.87863e-05	1099	GGGGAAAG	0.00121743	1099	GATAAGGG	3.17716e-05	1099	GGGGCGGA	1.07561e-05	1099	GGGAGGAG	0.000151767	1099	GGAGGGGT	3.88588e-06	1099	GAGAGGGA	2.66101e-05	1099	GGAGACAC	4.97993e-06	1099	GGGGATTA	5.07331e-06
					1100	GACTAGGG	7.17044e-06	1100	GGGCAGGG	0.000266359	1100	GGGGAAAT	1.03172e-05	1100	GATAGAAA	3.53018e-06	1100	GGGGCGGG	3.76464e-05	1100	GGGAGGCA	1.6863e-05	1100	GGAGGGTA	1.16576e-05	1100	GAGAGGGC	3.32626e-06	1100	GGAGACAG	0.000114538	1100	GGGGCAAA	0.000446451
					1101	GACTGGAG	7.17044e-06	1101	GGGCAGTG	2.42144e-05	1101	GGGGAACA	5.5025e-05	1101	GATAGAAG	2.11811e-05	1101	GGGGCGTG	2.15122e-05	1101	GGGAGGCG	5.05889e-05	1101	GGAGGGTG	2.33153e-05	1101	GAGAGGGG	0.000495613	1101	GGAGACGG	4.97993e-06	1101	GGGGCAAG	0.00076607
					1102	GACTGGGG	3.58522e-06	1102	GGGCATAG	2.42144e-05	1102	GGGGAACG	0.000161636	1102	GATAGGAA	1.05905e-05	1102	GGGGGAAA	0.00341506	1102	GGGAGGGG	0.000581773	1102	GGAGGTAA	3.88588e-06	1102	GAGAGTAG	6.65252e-06	1102	GGAGAGAA	9.46187e-05	1102	GGGGCACA	2.02932e-05
					1103	GAGAAAAA	0.0014807	1103	GGGCCACG	8.07148e-06	1103	GGGGAAGA	2.06344e-05	1103	GATAGGAG	3.88319e-05	1103	GGGGGAAC	1.61342e-05	1103	GGGAGTAA	3.3726e-05	1103	GGAGGTAG	1.55435e-05	1103	GAGAGTGG	3.32626e-06	1103	GGAGAGAG	0.000413334	1103	GGGGCACG	5.07331e-05
					1104	GAGAAAAC	7.17044e-06	1104	GGGCGAAA	5.65004e-05	1104	GGGGAAGG	6.19031e-05	1104	GATAGGGA	3.53018e-06	1104	GGGGGAAG	0.00187694	1104	GGGAGTGG	1.6863e-05	1104	GGAGGTCG	3.88588e-06	1104	GAGCAAAA	6.98514e-05	1104	GGAGAGCA	1.49398e-05	1104	GGGGCAGG	8.62463e-05
					1105	GAGAAAAG	0.00040513	1105	GGGCGAAG	0.000201787	1105	GGGGACAA	8.59765e-05	1105	GATAGGGG	2.11811e-05	1105	GGGGGAAT	1.07561e-05	1105	GGGCAAAA	0.000185493	1105	GGAGGTGG	7.77176e-06	1105	GAGCAAAG	2.99363e-05	1105	GGAGAGCG	5.97592e-05	1105	GGGGCATA	5.07331e-06
					1106	GAGAAAAT	3.58522e-06	1106	GGGCGACA	8.07148e-06	1106	GGGGACAG	0.000168514	1106	GATATAGG	3.53018e-06	1106	GGGGGACA	2.68903e-05	1106	GGGCAAAG	0.000143335	1106	GGAGTAAA	1.55435e-05	1106	GAGCAACA	3.32626e-06	1106	GGAGAGGA	4.97993e-06	1106	GGGGCATG	5.07331e-06
					1107	GAGAAACA	6.81192e-05	1107	GGGCGAGG	4.03574e-05	1107	GGGGACCA	3.43906e-06	1107	GATATATA	3.53018e-06	1107	GGGGGACG	8.60488e-05	1107	GGGCAACG	8.43149e-06	1107	GGAGTAAG	7.77176e-06	1107	GAGCAAGG	1.99576e-05	1107	GGAGAGGG	0.000194217	1107	GGGGCCAA	5.07331e-06
					1108	GAGAAACG	3.2267e-05	1108	GGGCGCAG	1.6143e-05	1108	GGGGACCG	6.87812e-06	1108	GATATGGG	3.53018e-06	1108	GGGGGAGA	5.37805e-06	1108	GGGCAAGG	1.6863e-05	1108	GGAGTACG	3.88588e-06	1108	GAGCACAA	3.32626e-06	1108	GGAGAGTA	9.95986e-06	1108	GGGGCCAG	6.5953e-05
					1109	GAGAAAGG	7.88748e-05	1109	GGGCGGAA	1.6143e-05	1109	GGGGACGG	2.75125e-05	1109	GATCGGGG	3.53018e-06	1109	GGGGGAGG	0.000898134	1109	GGGCAATG	8.43149e-06	1109	GGAGTGCG	7.77176e-06	1109	GAGCAGAA	1.3305e-05	1109	GGAGAGTG	1.99197e-05	1109	GGGGCGAA	4.05865e-05
					1110	GAGAAATA	3.58522e-06	1110	GGGCGGAG	0.000226001	1110	GGGGACTA	3.43906e-06	1110	GATGAAAA	3.53018e-06	1110	GGGGGCAA	9.68049e-05	1110	GGGCACAG	1.6863e-05	1110	GGAGTGGG	3.88588e-06	1110	GAGCAGAG	2.32838e-05	1110	GGAGATAA	9.95986e-06	1110	GGGGCGAG	0.000136979
					1111	GAGAAATG	3.58522e-06	1111	GGGCGGCA	8.07148e-06	1111	GGGGACTG	3.43906e-06	1111	GATGAGAG	3.53018e-06	1111	GGGGGCAG	0.000268903	1111	GGGCAGAA	8.43149e-06	1111	GGATAAAA	1.94294e-05	1111	GAGCAGCG	3.32626e-06	1111	GGAGCAAA	0.000159358	1111	GGGGCGCA	5.07331e-06
					1112	GAGAACAA	2.15113e-05	1112	GGGCGGCG	7.26433e-05	1112	GGGGAGAA	5.15859e-05	1112	GATGAGAT	3.53018e-06	1112	GGGGGCCA	5.37805e-06	1112	GGGCAGAG	8.43149e-06	1112	GGATAAAG	7.77176e-06	1112	GAGCAGGA	3.32626e-06	1112	GGAGCAAG	0.000239037	1112	GGGGCGCG	3.04399e-05
					1113	GAGAACAC	7.17044e-06	1113	GGGCGGGA	8.07148e-06	1113	GGGGAGAG	0.000412687	1113	GATGAGGG	3.53018e-06	1113	GGGGGCCG	1.07561e-05	1113	GGGCAGCA	8.43149e-06	1113	GGATAGAG	3.88588e-06	1113	GAGCAGGG	0.000216207	1113	GGAGCACA	4.97993e-06	1113	GGGGCGGG	5.07331e-05
					1114	GAGAACAG	4.66078e-05	1114	GGGCGGGG	0.000129144	1114	GGGGAGCA	4.12687e-05	1114	GATGGAAA	3.53018e-06	1114	GGGGGCGC	5.37805e-06	1114	GGGCAGCG	8.43149e-06	1114	GGATGAAA	1.16576e-05	1114	GAGCAGGT	3.32626e-06	1114	GGAGCAGG	3.48595e-05	1114	GGGGCGTG	2.53665e-05
					1115	GAGAACCA	3.58522e-06	1115	GGGCGTAA	8.07148e-06	1115	GGGGAGCG	8.94156e-05	1115	GATGGAAG	1.05905e-05	1115	GGGGGCGG	2.15122e-05	1115	GGGCAGGG	0.000219219	1115	GGATGAAG	3.88588e-06	1115	GAGCAGTG	3.32626e-06	1115	GGAGCCAG	4.97993e-06	1115	GGGGGAAA	0.0095987
					1116	GAGAACGG	3.58522e-06	1116	GGGCGTAG	4.03574e-05	1116	GGGGAGGA	1.03172e-05	1116	GATGGAGG	7.06035e-06	1116	GGGGGGAA	0.000656122	1116	GGGCAGGT	8.43149e-06	1116	GGATGACG	3.88588e-06	1116	GAGCCGGG	3.32626e-06	1116	GGAGCGAG	6.47391e-05	1116	GGGGGAAC	5.07331e-06
					1117	GAGAACTG	3.58522e-06	1117	GGGCGTGG	1.6143e-05	1117	GGGGAGGC	3.43906e-06	1117	GATGGCAA	3.53018e-06	1117	GGGGGGAG	0.00504461	1117	GGGCCGAG	8.43149e-06	1117	GGATGAGG	3.88588e-05	1117	GAGCGAAA	6.65252e-06	1117	GGAGCGCA	1.49398e-05	1117	GGGGGAAG	0.0079448
					1118	GAGAAGAA	8.60453e-05	1118	GGGGAAAA	0.00399538	1118	GGGGAGGG	0.000426444	1118	GATGGCAG	3.53018e-06	1118	GGGGGGCA	1.07561e-05	1118	GGGCGAAA	7.58834e-05	1118	GGATGGAA	7.77176e-06	1118	GAGCGAAG	3.32626e-06	1118	GGAGCGGC	4.97993e-06	1118	GGGGGAAT	3.55132e-05
					1119	GAGAAGAC	7.17044e-06	1119	GGGGAAAC	8.07148e-06	1119	GGGGAGTG	1.37562e-05	1119	GATGGGAG	3.53018e-06	1119	GGGGGGCG	0.00024739	1119	GGGCGAAG	7.58834e-05	1119	GGATGGAG	1.55435e-05	1119	GAGCGAAT	3.32626e-06	1119	GGAGCGGG	8.96388e-05	1119	GGGGGACA	0.000213079
					1120	GAGAAGAG	0.000215113	1120	GGGGAAAG	0.000766791	1120	GGGGATAA	1.37562e-05	1120	GATGGGCG	3.53018e-06	1120	GGGGGGGA	0.000150585	1120	GGGCGACA	2.52945e-05	1120	GGATGGGG	3.88588e-06	1120	GAGCGCAG	3.32626e-06	1120	GGAGCGTG	4.97993e-06	1120	GGGGGACG	0.000456598
					1121	GAGAAGCG	5.37783e-05	1121	GGGGAACA	6.45718e-05	1121	GGGGATAG	3.43906e-06	1121	GATGGGGG	2.11811e-05	1121	GGGGGGGG	0.0283369	1121	GGGCGAGG	3.3726e-05	1121	GGCAAAAA	0.000454648	1121	GAGCGGAA	9.97878e-06	1121	GGAGGAAA	0.0102338	1121	GGGGGAGA	3.55132e-05
					1122	GAGAAGGA	3.58522e-06	1122	GGGGAACG	6.45718e-05	1122	GGGGCAAA	0.000261369	1122	GATGGGGT	3.53018e-06	1122	GGGGGGGT	5.37805e-06	1122	GGGCGCAA	8.43149e-06	1122	GGCAAAAG	0.000186522	1122	GAGCGGAG	9.64615e-05	1122	GGAGGAAC	4.97993e-06	1122	GGGGGAGG	0.000380498
					1123	GAGAAGGG	0.000706288	1123	GGGGAAGA	8.07148e-06	1123	GGGGCAAG	0.000312955	1123	GATTGATG	3.53018e-06	1123	GGGGGGTG	2.15122e-05	1123	GGGCGGAA	3.3726e-05	1123	GGCAAACA	2.33153e-05	1123	GAGCGGCA	3.32626e-06	1123	GGAGGAAG	0.00816211	1123	GGGGGATA	1.52199e-05
					1124	GAGAAGGT	3.58522e-06	1124	GGGGAAGG	0.000129144	1124	GGGGCACA	2.06344e-05	1124	GCAAAAAA	0.000706035	1124	GGGGGTAG	1.07561e-05	1124	GGGCGGAG	0.000219219	1124	GGCAAACG	7.77176e-06	1124	GAGCGGCG	2.66101e-05	1124	GGAGGAAT	8.46588e-05	1124	GGGGGATG	2.02932e-05
					1125	GAGAAGTG	1.43409e-05	1125	GGGGAATA	8.07148e-06	1125	GGGGCACG	2.40734e-05	1125	GCAAAAAG	0.000525996	1125	GGGGGTGG	1.07561e-05	1125	GGGCGGCG	9.27464e-05	1125	GGCAAAGG	1.55435e-05	1125	GAGCGGGA	6.65252e-06	1125	GGAGGACA	0.000229077	1125	GGGGGCAA	0.000375425
					1126	GAGAATAA	3.58522e-06	1126	GGGGAATG	8.07148e-06	1126	GGGGCAGA	3.43906e-06	1126	GCAAAAAT	6.70733e-05	1126	GGGGTAAA	1.07561e-05	1126	GGGCGGGG	7.58834e-05	1126	GGCAACAG	3.88588e-06	1126	GAGCGGGG	9.64615e-05	1126	GGAGGACG	0.000403374	1126	GGGGGCAG	0.00127847
					1127	GAGAATAG	3.58522e-06	1127	GGGGACAA	0.000113001	1127	GGGGCAGG	4.81469e-05	1127	GCAAAACA	5.29526e-05	1127	GGGGTAAG	1.61342e-05	1127	GGGCGTAG	8.43149e-06	1127	GGCAAGAA	7.77176e-06	1127	GAGCTAGG	3.32626e-06	1127	GGAGGAGA	6.9719e-05	1127	GGGGGCAT	1.01466e-05
					1128	GAGACAAA	5.01931e-05	1128	GGGGACAG	0.00027443	1128	GGGGCATA	3.43906e-06	1128	GCAAAACG	2.82414e-05	1128	GGGGTCAG	5.37805e-06	1128	GGGGAAAA	0.00250415	1128	GGCAAGAG	0.000116576	1128	GAGGAAAA	0.00310673	1128	GGAGGAGG	0.000428274	1128	GGGGGCCG	4.56598e-05
					1129	GAGACAAG	1.43409e-05	1129	GGGGACAT	8.07148e-06	1129	GGGGCCAG	2.06344e-05	1129	GCAAAAGG	7.06035e-05	1129	GGGGTGAG	5.37805e-06	1129	GGGGAAAG	0.000531184	1129	GGCAAGCA	7.77176e-06	1129	GAGGAAAG	0.000618684	1129	GGAGGATA	1.49398e-05	1129	GGGGGCGG	0.000162346
					1130	GAGACACA	7.17044e-06	1130	GGGGACCG	4.03574e-05	1130	GGGGCCTA	3.43906e-06	1130	GCAAAAGT	3.53018e-06	1130	GGGTAAAA	5.37805e-06	1130	GGGGAACG	0.00016863	1130	GGCAAGCG	1.55435e-05	1130	GAGGAAAT	4.98939e-05	1130	GGAGGATG	1.99197e-05	1130	GGGGGGAA	0.000547917
					1131	GAGACCAA	3.58522e-06	1131	GGGGACGG	1.6143e-05	1131	GGGGCGAG	4.12687e-05	1131	GCAAAATT	7.06035e-06	1131	GGGTAAAG	1.07561e-05	1131	GGGGAAGA	8.43149e-06	1131	GGCAAGGA	3.88588e-06	1131	GAGGAACA	1.66313e-05	1131	GGAGGCAA	0.000258956	1131	GGGGGGAC	1.01466e-05
					1132	GAGACCAG	1.79261e-05	1132	GGGGAGAA	6.45718e-05	1132	GGGGCGCG	2.40734e-05	1132	GCAAACAA	3.17716e-05	1132	GGGTGAAG	5.37805e-06	1132	GGGGAAGG	3.3726e-05	1132	GGCAAGGG	6.99458e-05	1132	GAGGAACG	6.65252e-06	1132	GGAGGCAG	0.000831648	1132	GGGGGGAG	0.00435797
					1133	GAGACGAG	2.50965e-05	1133	GGGGAGAG	0.000137215	1133	GGGGCGGG	3.43906e-05	1133	GCAAACAG	8.82544e-05	1133	GGGTGGGG	1.07561e-05	1133	GGGGACAA	5.90204e-05	1133	GGCAAGTG	7.77176e-06	1133	GAGGAAGA	6.65252e-06	1133	GGAGGCCA	4.97993e-06	1133	GGGGGGCA	0.000142053
					1134	GAGACGGG	5.37783e-05	1134	GGGGAGCA	1.6143e-05	1134	GGGGCGTG	3.43906e-06	1134	GCAAAGAA	2.47112e-05	1134	GGTAAAAA	2.68903e-05	1134	GGGGACAG	4.21574e-05	1134	GGCACAAA	7.77176e-06	1134	GAGGAAGG	0.000123072	1134	GGAGGCCG	4.97993e-06	1134	GGGGGGCG	0.000897976
					1135	GAGACTAG	3.58522e-06	1135	GGGGAGCG	9.68578e-05	1135	GGGGGAAA	0.00532023	1135	GCAAAGAG	0.000293005	1135	GGTAAAAG	2.68903e-05	1135	GGGGAGAA	8.43149e-06	1135	GGCACAAG	1.94294e-05	1135	GAGGAATA	6.65252e-06	1135	GGAGGCGG	0.000303776	1135	GGGGGGGA	0.000111613
					1136	GAGAGAAA	0.000276062	1136	GGGGAGGG	0.000121072	1136	GGGGGAAC	3.43906e-06	1136	GCAAAGCG	7.06035e-05	1136	GGTAACAA	5.37805e-06	1136	GGGGAGAC	8.43149e-06	1136	GGCACAGG	3.88588e-06	1136	GAGGACAA	9.31353e-05	1136	GGAGGGAA	0.000921287	1136	GGGGGGGG	0.0758866
					1137	GAGAGAAG	0.000362107	1137	GGGGAGTG	2.42144e-05	1137	GGGGGAAG	0.00233856	1137	GCAAAGGA	3.53018e-06	1137	GGTAGAAG	1.07561e-05	1137	GGGGAGAG	0.000109609	1137	GGCACGAG	7.77176e-06	1137	GAGGACAG	4.65676e-05	1137	GGAGGGAC	9.95986e-06	1137	GGGGGGGT	1.01466e-05
					1138	GAGAGACG	3.2267e-05	1138	GGGGATCA	8.07148e-06	1138	GGGGGAAT	1.37562e-05	1138	GCAAAGGG	0.000314186	1138	GGTAGCAG	5.37805e-06	1138	GGGGAGCA	2.52945e-05	1138	GGCAGAAA	0.00019818	1138	GAGGACAT	6.65252e-06	1138	GGAGGGAG	0.0016135	1138	GGGGGGTG	3.55132e-05
					1139	GAGAGAGA	3.58522e-06	1139	GGGGCAAA	8.87863e-05	1139	GGGGGACA	9.62937e-05	1139	GCAAAGGT	1.76509e-05	1139	GGTAGGAG	5.37805e-06	1139	GGGGAGCG	7.58834e-05	1139	GGCAGAAG	8.16035e-05	1139	GAGGACCA	3.32626e-06	1139	GGAGGGAT	4.97993e-06	1139	GGGGGGTT	5.07331e-06
					1140	GAGAGAGG	5.01931e-05	1140	GGGGCAAG	0.000355145	1140	GGGGGACG	8.25375e-05	1140	GCAAAGTG	7.06035e-06	1140	GGTGAAAA	5.37805e-06	1140	GGGGAGGG	9.27464e-05	1140	GGCAGACA	3.88588e-06	1140	GAGGACGG	2.32838e-05	1140	GGAGGGCA	0.000224097	1140	GGGGGTAA	1.52199e-05
					1141	GAGAGCAA	1.43409e-05	1141	GGGGCACA	8.07148e-06	1141	GGGGGACT	3.43906e-06	1141	GCAACAAA	7.06035e-06	1141	GGTGAGAG	5.37805e-06	1141	GGGGAGTG	8.43149e-06	1141	GGCAGACG	3.88588e-06	1141	GAGGACGT	3.32626e-06	1141	GGAGGGCG	0.000861528	1141	GGGGGTAG	3.04399e-05
					1142	GAGAGCAG	9.32157e-05	1142	GGGGCACG	8.87863e-05	1142	GGGGGAGA	1.37562e-05	1142	GCAACAAG	3.88319e-05	1142	GGTGGAAA	1.61342e-05	1142	GGGGCAAA	0.000126472	1142	GGCAGAGG	1.94294e-05	1142	GAGGAGAA	5.98727e-05	1142	GGAGGGGA	1.49398e-05	1142	GGGGGTGG	3.04399e-05
					1143	GAGAGCCG	3.58522e-06	1143	GGGGCAGA	8.07148e-06	1143	GGGGGAGC	3.43906e-06	1143	GCAACAGG	3.53018e-06	1143	GTAAAAAA	4.30244e-05	1143	GGGGCAAG	0.000252945	1143	GGCAGCAA	1.16576e-05	1143	GAGGAGAG	0.000306016	1143	GGAGGGGC	9.95986e-06	1143	GGGGTAAA	5.07331e-06
					1144	GAGAGCGG	1.43409e-05	1144	GGGGCAGG	6.45718e-05	1144	GGGGGAGG	0.000539933	1144	GCAACCAG	3.53018e-06	1144	GTAAAAAG	5.37805e-06	1144	GGGGCACA	8.43149e-06	1144	GGCAGCAG	7.77176e-06	1144	GAGGAGCA	3.32626e-06	1144	GGAGGGGG	0.00366523	1144	GGGGTAAG	1.01466e-05
					1145	GAGAGGAA	0.000111142	1145	GGGGCCAA	8.07148e-06	1145	GGGGGATA	6.87812e-06	1145	GCAACGAG	3.53018e-06	1145	GTAAAAAT	5.37805e-06	1145	GGGGCACG	1.6863e-05	1145	GGCAGGAA	7.77176e-05	1145	GAGGAGCG	5.65464e-05	1145	GGAGGGTG	9.95986e-06	1145	GGGGTCAG	5.07331e-06
					1146	GAGAGGAG	0.00100386	1146	GGGGCCAG	0.000129144	1146	GGGGGATG	3.43906e-06	1146	GCAACGGG	3.53018e-06	1146	GTAAAACA	5.37805e-06	1146	GGGGCAGG	8.43149e-06	1146	GGCAGGAG	0.000505164	1146	GAGGAGGA	1.99576e-05	1146	GGAGGTAA	4.97993e-06	1146	GGGGTGGG	1.01466e-05
					1147	GAGAGGCA	2.15113e-05	1147	GGGGCCGG	2.42144e-05	1147	GGGGGCAA	4.81469e-05	1147	GCAAGAAA	0.000444802	1147	GTAAAGAA	5.37805e-06	1147	GGGGCATG	8.43149e-06	1147	GGCAGGAT	3.88588e-06	1147	GAGGAGGC	3.32626e-06	1147	GGAGGTAG	1.49398e-05	1147	GGGTAAAA	2.02932e-05
					1148	GAGAGGCG	7.88748e-05	1148	GGGGCGAA	8.07148e-06	1148	GGGGGCAG	0.000508981	1148	GCAAGAAC	7.06035e-06	1148	GTAAAGAG	3.22683e-05	1148	GGGGCCAG	2.52945e-05	1148	GGCAGGCA	2.72012e-05	1148	GAGGAGGG	0.000116419	1148	GGAGGTGG	1.49398e-05	1148	GGGTAAAG	5.07331e-06
					1149	GAGAGGGA	3.2267e-05	1149	GGGGCGAG	0.000153358	1149	GGGGGCCG	6.87812e-06	1149	GCAAGAAG	0.000374199	1149	GTAAAGGG	5.37805e-06	1149	GGGGCGAA	8.43149e-06	1149	GGCAGGCG	3.49729e-05	1149	GAGGAGTG	6.65252e-06	1149	GGAGTAAA	1.99197e-05	1149	GGGTAGAG	5.07331e-06
					1150	GAGAGGGG	0.000440982	1150	GGGGCGCG	8.07148e-05	1150	GGGGGCGA	3.43906e-06	1150	GCAAGACA	7.06035e-06	1150	GTAAGAAA	2.15122e-05	1150	GGGGCGAG	8.43149e-06	1150	GGCAGGGA	3.88588e-06	1150	GAGGATAG	3.32626e-06	1150	GGAGTAAG	1.99197e-05	1150	GGGTGAAA	1.52199e-05
					1151	GAGAGTAG	7.17044e-06	1151	GGGGCGGG	4.84289e-05	1151	GGGGGCGG	7.56594e-05	1151	GCAAGACG	1.05905e-05	1151	GTAAGAAG	5.37805e-06	1151	GGGGCGGG	1.6863e-05	1151	GGCAGGGG	9.7147e-05	1151	GAGGCAAA	0.000119745	1151	GGAGTAGG	4.97993e-06	1151	GGGTGAAG	1.52199e-05
					1152	GAGATAAG	3.58522e-06	1152	GGGGCGTG	8.07148e-06	1152	GGGGGGAA	0.000447078	1152	GCAAGAGA	3.53018e-06	1152	GTAAGGAA	5.37805e-06	1152	GGGGGAAA	0.0018465	1152	GGCAGGTG	3.88588e-06	1152	GAGGCAAG	8.64827e-05	1152	GGAGTCAG	4.97993e-06	1152	GGGTGGAG	1.52199e-05
					1153	GAGATTCA	7.17044e-06	1153	GGGGGAAA	0.00156587	1153	GGGGGGAG	0.0053443	1153	GCAAGAGG	0.000169448	1153	GTAAGGAG	1.61342e-05	1153	GGGGGAAG	0.00247886	1153	GGCCAAAA	3.88588e-06	1153	GAGGCACG	6.65252e-06	1153	GGAGTCAT	4.97993e-06	1153	GGGTGGCG	5.07331e-06
					1154	GAGCAAAA	3.94374e-05	1154	GGGGGAAC	2.42144e-05	1154	GGGGGGCA	3.09516e-05	1154	GCAAGCAA	3.53018e-06	1154	GTAAGGCG	5.37805e-06	1154	GGGGGACA	5.90204e-05	1154	GGCCAGGG	3.88588e-05	1154	GAGGCAGG	2.66101e-05	1154	GGATAAAA	1.99197e-05	1154	GGGTGGGG	4.05865e-05
					1155	GAGCAAAG	1.07557e-05	1155	GGGGGAAG	0.00187258	1155	GGGGGGCG	0.000357662	1155	GCAAGCAG	0.000112966	1155	GTAGAAAA	3.22683e-05	1155	GGGGGACG	0.000202356	1155	GGCCGGAG	2.33153e-05	1155	GAGGCCAA	6.65252e-06	1155	GGATAAAG	4.97993e-06	1155	GGTAAAAA	3.55132e-05
					1156	GAGCAAGG	2.86818e-05	1156	GGGGGAAT	1.6143e-05	1156	GGGGGGGA	0.000120367	1156	GCAAGCGG	1.41207e-05	1156	GTAGGAAG	1.07561e-05	1156	GGGGGAGG	0.000362554	1156	GGCCGGGG	3.88588e-06	1156	GAGGCCAG	1.66313e-05	1156	GGATAACA	4.97993e-06	1156	GGTAAAAG	5.07331e-06
					1157	GAGCACAA	3.58522e-06	1157	GGGGGACA	4.84289e-05	1157	GGGGGGGG	0.04402	1157	GCAAGGAA	0.000240052	1157	GTAGGACG	5.37805e-06	1157	GGGGGCAA	0.000118041	1157	GGCGAAAA	0.000217609	1157	GAGGCGAA	3.32626e-06	1157	GGATAAGG	4.97993e-06	1157	GGTAACAA	5.07331e-06
					1158	GAGCACAG	3.58522e-06	1158	GGGGGACG	0.000387431	1158	GGGGGGGT	1.37562e-05	1158	GCAAGGAG	0.00135559	1158	GTAGGGCG	5.37805e-06	1158	GGGGGCAG	0.000446869	1158	GGCGAAAG	5.44023e-05	1158	GAGGCGAG	5.98727e-05	1158	GGATAGAG	4.97993e-06	1158	GGTAAGAG	1.01466e-05
					1159	GAGCAGAA	3.58522e-06	1159	GGGGGAGA	1.6143e-05	1159	GGGGGGTG	1.71953e-05	1159	GCAAGGAT	3.53018e-06	1159	GTAGGGGG	1.07561e-05	1159	GGGGGCGG	6.74519e-05	1159	GGCGAACA	3.88588e-06	1159	GAGGCGCA	6.65252e-06	1159	GGATAGGG	9.95986e-06	1159	GGTACGGG	5.07331e-06
					1160	GAGCAGAG	5.37783e-05	1160	GGGGGAGG	0.000443931	1160	GGGGGTAA	1.03172e-05	1160	GCAAGGCA	3.17716e-05	1160	GTATAAAA	5.37805e-06	1160	GGGGGCTA	8.43149e-06	1160	GGCGAATA	7.77176e-06	1160	GAGGCGCG	3.32626e-06	1160	GGATGAAA	4.97993e-05	1160	GGTAGAAA	5.07331e-06
					1161	GAGCAGGG	0.000215113	1161	GGGGGATT	1.6143e-05	1161	GGGGGTAG	3.43906e-06	1161	GCAAGGCG	0.000243582	1161	GTCAAGCG	5.37805e-06	1161	GGGGGGAA	0.000303534	1161	GGCGACAA	3.88588e-06	1161	GAGGCGGA	3.32626e-06	1161	GGATGAAG	2.48997e-05	1161	GGTAGAAG	2.53665e-05
					1162	GAGCGAAA	7.17044e-06	1162	GGGGGCAA	0.000193716	1162	GGGGGTGG	1.37562e-05	1162	GCAAGGGA	2.11811e-05	1162	GTGAAAAA	2.15122e-05	1162	GGGGGGAC	8.43149e-06	1162	GGCGCAAA	2.72012e-05	1162	GAGGCGGG	9.64615e-05	1162	GGATGGAA	4.97993e-06	1162	GGTAGGAA	5.07331e-06
					1163	GAGCGAAG	2.86818e-05	1163	GGGGGCAG	0.000992792	1163	GGGGNGAG	3.43906e-06	1163	GCAAGGGG	0.000465983	1163	GTGAGAAA	5.37805e-06	1163	GGGGGGAG	0.00338103	1163	GGCGCAAG	7.77176e-06	1163	GAGGCGTA	3.32626e-06	1163	GGATGGAG	1.99197e-05	1163	GGTAGGAG	2.02932e-05
					1164	GAGCGAGG	3.58522e-06	1164	GGGGGCCG	1.6143e-05	1164	GGGGNGGG	3.43906e-06	1164	GCAAGGGT	1.05905e-05	1164	GTGCAAAG	5.37805e-06	1164	GGGGGGAT	8.43149e-06	1164	GGCGCAGG	7.77176e-06	1164	GAGGCGTG	1.66313e-05	1164	GGATGGGG	9.95986e-06	1164	GGTAGGGG	5.07331e-06
					1165	GAGCGGAA	3.58522e-06	1165	GGGGGCGG	0.000282502	1165	GGGGTAAA	6.87812e-06	1165	GCAAGTTG	3.53018e-06	1165	GTGGAAAA	6.99147e-05	1165	GGGGGGCA	7.58834e-05	1165	GGCGGAAA	0.000404131	1165	GAGGGAAA	0.000196249	1165	GGATGTAG	4.97993e-06	1165	GGTGAAAA	2.53665e-05
					1166	GAGCGGAG	4.66078e-05	1166	GGGGGGAA	0.000266359	1166	GGGGTACA	6.87812e-06	1166	GCAATACA	1.05905e-05	1166	GTGGAAAG	1.07561e-05	1166	GGGGGGCG	0.00102021	1166	GGCGGAAC	3.88588e-06	1166	GAGGGAAG	0.000226186	1166	GGCAAAAA	0.00072707	1166	GGTGGAAA	2.02932e-05
					1167	GAGCGGAT	7.17044e-06	1167	GGGGGGAC	8.07148e-06	1167	GGGGTAGG	3.43906e-06	1167	GCAATGAG	3.53018e-06	1167	GTGGGGAG	5.37805e-06	1167	GGGGGGGA	0.000143335	1167	GGCGGAAG	0.000213723	1167	GAGGGAAT	3.32626e-06	1167	GGCAAAAC	9.95986e-06	1167	GGTGGAAG	1.01466e-05
					1168	GAGCGGCG	1.79261e-05	1168	GGGGGGAG	0.0040761	1168	GGGGTGGG	3.43906e-06	1168	GCACAAAA	2.82414e-05	1168	GTGGGGGG	1.61342e-05	1168	GGGGGGGC	1.6863e-05	1168	GGCGGACA	1.94294e-05	1168	GAGGGACG	9.97878e-06	1168	GGCAAAAG	0.000204177	1168	GGTGGCAA	5.07331e-06
					1169	GAGCGGGG	7.88748e-05	1169	GGGGGGAT	8.07148e-06	1169	GGGGTTGG	3.43906e-06	1169	GCACAAAG	3.53018e-06	1169	TAAAAAAA	0.000306549	1169	GGGGGGGG	0.0880922	1169	GGCGGACG	1.55435e-05	1169	GAGGGAGG	3.32626e-05	1169	GGCAAACA	2.48997e-05	1169	GGTGGGAA	1.01466e-05
					1170	GAGGAAAA	0.00238417	1170	GGGGGGCA	0.000121072	1170	GGGNGGGG	3.43906e-06	1170	GCACAACA	1.05905e-05	1170	TAAAAAAG	7.52927e-05	1170	GGGGGGGT	8.43149e-06	1170	GGCGGAGG	3.49729e-05	1170	GAGGGCAA	1.99576e-05	1170	GGCAAACG	9.95986e-06	1170	GGTGGGCG	1.52199e-05
					1171	GAGGAAAG	0.000365692	1171	GGGGGGCG	0.000799077	1171	GGGTAAAA	3.43906e-06	1171	GCACAAGG	3.53018e-06	1171	TAAAAAGG	5.37805e-06	1171	GGGGGTAG	1.6863e-05	1171	GGCGGCAA	7.77176e-06	1171	GAGGGCAG	7.98302e-05	1171	GGCAAAGG	2.98796e-05	1171	GGTGGGGG	3.04399e-05
					1172	GAGGAACA	3.2267e-05	1172	GGGGGGCT	8.07148e-06	1172	GGGTAAAG	2.40734e-05	1172	GCACAATG	3.53018e-06	1172	TAAAACAG	5.37805e-06	1172	GGGGGTGG	4.21574e-05	1172	GGCGGCAG	3.49729e-05	1172	GAGGGCGA	6.65252e-06	1172	GGCAAATA	4.97993e-06	1172	GGTTAAAA	5.07331e-06
					1173	GAGGAACG	7.17044e-05	1173	GGGGGGGA	0.000185644	1173	GGGTACAG	1.03172e-05	1173	GCACAGGG	3.53018e-06	1173	TAAAAGAG	1.61342e-05	1173	GGGGTAAA	1.6863e-05	1173	GGCGGCCA	7.77176e-06	1173	GAGGGCGG	2.99363e-05	1173	GGCAAGAA	2.48997e-05	1173	GTAAAAAA	3.04399e-05
					1174	GAGGAAGA	3.58522e-06	1174	GGGGGGGC	8.07148e-06	1174	GGGTGAAA	1.71953e-05	1174	GCACCGGG	3.53018e-06	1174	TAAAAGGA	5.37805e-06	1174	GGGGTACG	8.43149e-06	1174	GGCGGCCG	7.77176e-06	1174	GAGGGGAA	1.99576e-05	1174	GGCAAGAG	7.4699e-05	1174	GTAAAAAG	5.07331e-06
					1175	GAGGAAGG	5.73635e-05	1175	GGGGGGGG	0.0882536	1175	GGGTGAAG	3.43906e-06	1175	GCACGAAA	2.11811e-05	1175	TAAAAGGG	2.15122e-05	1175	GGGGTGGG	7.58834e-05	1175	GGCGGCGG	1.16576e-05	1175	GAGGGGAG	0.000146355	1175	GGCAAGCG	4.97993e-06	1175	GTAAAACG	5.07331e-06
					1176	GAGGAATA	7.17044e-06	1176	GGGGGGGT	8.07148e-06	1176	GGGTGGAG	3.43906e-06	1176	GCACGAAG	3.53018e-06	1176	TAAAGAAA	1.07561e-05	1176	GGGTGAAA	8.43149e-06	1176	GGCGGGAA	3.1087e-05	1176	GAGGGGAT	3.32626e-06	1176	GGCAAGGG	0.000179278	1176	GTAAACAA	5.07331e-06
					1177	GAGGAATG	3.58522e-06	1177	GGGGGGTG	5.65004e-05	1177	GGGTGGGG	6.87812e-06	1177	GCACGCAG	3.53018e-06	1177	TAAAGGAG	1.61342e-05	1177	GGGTGGGG	1.6863e-05	1177	GGCGGGAG	1.55435e-05	1177	GAGGGGCA	1.3305e-05	1177	GGCACAAA	9.95986e-06	1177	GTAAAGAG	1.52199e-05
					1178	GAGGACAA	8.60453e-05	1178	GGGGGTAG	4.03574e-05	1178	GGTAAAAA	2.06344e-05	1178	GCACGGAG	2.47112e-05	1178	TAAAGGGG	1.07561e-05	1178	GGTAAAAA	2.52945e-05	1178	GGCGGGCA	1.94294e-05	1178	GAGGGGCG	5.32202e-05	1178	GGCACAAG	1.99197e-05	1178	GTAAAGGG	4.05865e-05
					1179	GAGGACAG	7.88748e-05	1179	GGGGGTGG	8.07148e-06	1179	GGTAAAAG	6.87812e-06	1179	GCAGAAAA	0.000540117	1179	TAAGGAAA	5.37805e-06	1179	GGTAAAAG	4.21574e-05	1179	GGCGGGCG	7.77176e-06	1179	GAGGGGGA	6.65252e-06	1179	GGCACAGG	4.97993e-06	1179	GTAAGAAG	5.07331e-06
					1180	GAGGACAT	7.17044e-06	1180	GGGGTGCG	8.07148e-06	1180	GGTAACAA	3.43906e-06	1180	GCAGAAAG	0.000120026	1180	TAAGGGAG	5.37805e-06	1180	GGTAAGGG	8.43149e-06	1180	GGCGGGGG	6.99458e-05	1180	GAGGGGGG	0.0003293	1180	GGCACGCG	4.97993e-06	1180	GTAAGACG	5.07331e-06
					1181	GAGGACGG	1.07557e-05	1181	GGGGTGGG	4.03574e-05	1181	GGTAGAAA	1.37562e-05	1181	GCAGAAAT	1.05905e-05	1181	TAAGGGGG	5.37805e-06	1181	GGTAGAAA	2.52945e-05	1181	GGCGTAAA	7.77176e-06	1181	GAGGTAAG	3.32626e-06	1181	GGCACGGG	4.97993e-06	1181	GTAAGCAG	5.07331e-06
					1182	GAGGAGAA	2.50965e-05	1182	GGGGTGTG	8.07148e-06	1182	GGTAGAAG	3.43906e-06	1182	GCAGAACG	7.06035e-06	1182	TACAAAAA	1.61342e-05	1182	GGTAGAAG	1.6863e-05	1182	GGCTGGAG	3.88588e-06	1182	GAGTAAAA	3.32626e-06	1182	GGCAGAAA	0.000209157	1182	GTAAGGAG	3.04399e-05
					1183	GAGGAGAC	7.17044e-06	1183	GGGTAAAA	8.07148e-06	1183	GGTAGGAA	3.43906e-06	1183	GCAGAAGG	4.23621e-05	1183	TAGAAAAA	2.15122e-05	1183	GGTAGGAA	8.43149e-06	1183	GGGAAAAA	0.00637673	1183	GAGTAACG	3.32626e-06	1183	GGCAGAAG	0.000134458	1183	GTAAGGGG	1.52199e-05
					1184	GAGGAGAG	0.00024021	1184	GGGTAAAG	8.07148e-06	1184	GGTAGGAG	6.87812e-06	1184	GCAGAAGT	1.41207e-05	1184	TAGAAGGG	1.07561e-05	1184	GGTAGGAG	4.21574e-05	1184	GGGAAAAC	1.55435e-05	1184	GAGTAGGG	3.32626e-06	1184	GGCAGACA	9.95986e-06	1184	GTAGAAAA	5.07331e-06
					1185	GAGGAGCA	3.2267e-05	1185	GGGTGAAG	8.07148e-06	1185	GGTAGGCG	6.87812e-06	1185	GCAGACAA	1.05905e-05	1185	TAGAGAGG	1.61342e-05	1185	GGTAGGCG	8.43149e-06	1185	GGGAAAAG	0.00138337	1185	GAGTGAAA	6.65252e-06	1185	GGCAGACG	9.95986e-06	1185	GTAGAAAC	5.07331e-06
					1186	GAGGAGCG	1.07557e-05	1186	GGGTGGAG	8.07148e-06	1186	GGTGAAAA	6.87812e-06	1186	GCAGACAG	3.53018e-06	1186	TAGCGAAG	5.37805e-06	1186	GGTAGGGG	2.52945e-05	1186	GGGAAACA	0.000124348	1186	GAGTGGAG	1.99576e-05	1186	GGCAGAGG	4.97993e-06	1186	GTAGAGGG	1.52199e-05
					1187	GAGGAGGG	0.000121897	1187	GGGTGGGG	1.6143e-05	1187	GGTGAATG	3.43906e-06	1187	GCAGACGG	3.53018e-06	1187	TAGCGGAA	2.15122e-05	1187	GGTAGTAG	8.43149e-06	1187	GGGAAACG	4.27447e-05	1187	GAGTGGTG	3.32626e-06	1187	GGCAGCAG	1.49398e-05	1187	GTAGGAAA	1.01466e-05
					1188	GAGGAGTG	3.58522e-06	1188	GGTAAAAA	2.42144e-05	1188	GGTGGAAA	2.40734e-05	1188	GCAGAGAA	1.41207e-05	1188	TAGCGGGG	1.07561e-05	1188	GGTGAAAA	2.52945e-05	1188	GGGAAAGA	7.77176e-06	1188	GATAAAAA	1.3305e-05	1188	GGCAGGAA	7.96789e-05	1188	GTAGGAAG	5.07331e-06
					1189	GAGGATAA	3.58522e-06	1189	GGTAAAGG	8.07148e-06	1189	GGTGGAAG	3.43906e-06	1189	GCAGAGAG	4.23621e-05	1189	TAGGAAAA	5.37805e-06	1189	GGTGAGAG	8.43149e-06	1189	GGGAAAGG	6.21741e-05	1189	GATAAAAG	1.99576e-05	1189	GGCAGGAG	0.000582652	1189	GTAGGCAA	1.01466e-05
					1190	GAGGCAAA	8.246e-05	1190	GGTAAGAG	8.07148e-06	1190	GGTGGACG	1.03172e-05	1190	GCAGAGGG	4.23621e-05	1190	TAGGCGAG	5.37805e-06	1190	GGTGGAAA	8.43149e-06	1190	GGGAAATA	7.77176e-06	1190	GATAAGAA	6.65252e-06	1190	GGCAGGCG	2.98796e-05	1190	GTAGGGAA	5.07331e-06
					1191	GAGGCAAG	6.81192e-05	1191	GGTAGAAA	3.22859e-05	1191	GGTGGGAG	1.03172e-05	1191	GCAGATAG	3.53018e-06	1191	TCCAAGGG	5.37805e-06	1191	GGTGGAAG	1.6863e-05	1191	GGGAAATG	3.88588e-06	1191	GATAAGCG	6.65252e-06	1191	GGCAGGGA	4.97993e-06	1191	GTAGGGAG	5.58064e-05
					1192	GAGGCACA	3.58522e-06	1192	GGTAGAAG	1.6143e-05	1192	GGTGGGGG	2.06344e-05	1192	GCAGCAAA	1.41207e-05	1192	TGAAAAAA	5.37805e-06	1192	GTAAAAAA	4.21574e-05	1192	GGGAACAA	1.55435e-05	1192	GATAAGGG	3.32626e-05	1192	GGCAGGGG	0.000542812	1192	GTAGGGCG	5.07331e-06
					1193	GAGGCACG	1.07557e-05	1193	GGTAGACG	3.22859e-05	1193	GTAAAAAA	3.78297e-05	1193	GCAGCAAG	2.11811e-05	1193	TGAAAAAG	5.37805e-06	1193	GTAAAAAG	1.6863e-05	1193	GGGAACAG	0.000205952	1193	GATAGAAA	3.32626e-06	1193	GGCAGGGT	4.97993e-06	1193	GTAGGGGG	5.07331e-05
					1194	GAGGCAGG	3.58522e-06	1194	GGTAGAGG	4.03574e-05	1194	GTAAAAAG	2.75125e-05	1194	GCAGCACG	3.53018e-06	1194	TGAAGGAG	5.37805e-06	1194	GTAAAAAT	1.6863e-05	1194	GGGAACCA	1.16576e-05	1194	GATAGAAG	9.97878e-06	1194	GGCCGAGG	9.95986e-06	1194	GTAGTGAG	5.07331e-06
					1195	GAGGCCAG	0.000121897	1195	GGTAGCAG	1.6143e-05	1195	GTAAAGAG	6.87812e-06	1195	GCAGCAGG	2.11811e-05	1195	TGAGGAAA	5.37805e-06	1195	GTAAAAGG	2.52945e-05	1195	GGGAACGG	3.88588e-06	1195	GATAGGAA	6.65252e-06	1195	GGCCGGAG	4.97993e-06	1195	GTGAAAAA	3.55132e-05
					1196	GAGGCGAA	1.07557e-05	1196	GGTAGGAA	8.07148e-06	1196	GTAAAGGG	6.87812e-06	1196	GCAGCGAG	2.11811e-05	1196	TGAGGAAG	5.37805e-06	1196	GTAAAGAG	1.6863e-05	1196	GGGAAGAA	2.33153e-05	1196	GATAGGAG	1.99576e-05	1196	GGCCGGGG	1.49398e-05	1196	GTGAAAAG	1.01466e-05
					1197	GAGGCGAG	6.81192e-05	1197	GGTAGGAG	7.26433e-05	1197	GTAAGAAA	6.87812e-06	1197	GCAGCGGG	5.64828e-05	1197	TGCGGACA	5.37805e-06	1197	GTAAAGGG	0.000101178	1197	GGGAAGAG	0.000139892	1197	GATAGGCG	3.32626e-06	1197	GGCGAAAA	0.000433254	1197	GTGAGAAA	5.07331e-06
					1198	GAGGCGCA	1.43409e-05	1198	GGTAGGCG	8.07148e-06	1198	GTAAGAAG	3.43906e-06	1198	GCAGGAAA	0.00113672	1198	TGGAAAAA	1.07561e-05	1198	GTAACAAA	8.43149e-06	1198	GGGAAGCG	2.72012e-05	1198	GATAGGGG	4.98939e-05	1198	GGCGAAAG	7.4699e-05	1198	GTGAGAAG	2.53665e-05
					1199	GAGGCGCG	1.07557e-05	1199	GGTAGGGG	7.26433e-05	1199	GTAAGCAA	3.43906e-06	1199	GCAGGAAG	0.000670733	1199	TGGGAAAA	5.37805e-06	1199	GTAAGAAA	5.05889e-05	1199	GGGAAGGG	7.77176e-05	1199	GATCGAAG	3.32626e-06	1199	GGCGAAGG	4.97993e-06	1199	GTGGAAAA	4.56598e-05
					1200	GAGGCGGG	9.32157e-05	1200	GGTCGGCG	8.07148e-06	1200	GTAAGGAA	3.43906e-06	1200	GCAGGAAT	1.76509e-05	1200	TTAAAAAG	5.37805e-06	1200	GTAAGAAG	2.52945e-05	1200	GGGAAGTG	3.88588e-06	1200	GATGAAAA	2.32838e-05	1200	GGCGAAGT	9.95986e-06	1200	GTGGAAAG	1.01466e-05
					1201	GAGGCGGT	7.17044e-06	1201	GGTGAAAA	8.07148e-06	1201	GTAAGGAG	1.37562e-05	1201	GCAGGACA	2.47112e-05	1201	TTCCGATC	5.37805e-06	1201	GTAAGCGG	8.43149e-06	1201	GGGAATAG	7.77176e-06	1201	GATGAAGG	3.32626e-06	1201	GGCGACAA	9.95986e-06	1201	GTGGATAA	5.07331e-06
					1202	GAGGCGTG	1.43409e-05	1202	GGTGAAAG	8.07148e-06	1202	GTAAGGGG	1.37562e-05	1202	GCAGGACG	3.88319e-05				1202	GTAAGGAA	8.43149e-06	1202	GGGACAAA	7.77176e-05	1202	GATGAGAA	3.32626e-06	1202	GGCGACAG	4.97993e-06	1202	GTGGGGAA	5.07331e-06
					1203	GAGGGAAA	0.000168505	1203	GGTGGAAA	8.07148e-06	1203	GTAGAAAA	2.40734e-05	1203	GCAGGAGG	0.00020828				1203	GTAAGGAG	6.74519e-05	1203	GGGACAAG	0.000167093	1203	GATGAGGG	3.32626e-06	1203	GGCGAGAG	9.95986e-06	1203	GTGGGGGG	1.52199e-05
					1204	GAGGGAAG	0.000143409	1204	GGTGGAAG	1.6143e-05	1204	GTAGAAGG	3.43906e-06	1204	GCAGGAGT	2.47112e-05				1204	GTAAGGCG	8.43149e-06	1204	GGGACAGG	1.16576e-05	1204	GATGGAAA	3.32626e-06	1204	GGCGATAT	4.97993e-06	1204	GTGTGGGG	1.01466e-05
					1205	GAGGGACA	3.58522e-06	1205	GGTGGACG	8.07148e-06	1205	GTAGAGCG	3.43906e-06	1205	GCAGGCAA	2.82414e-05				1205	GTAAGGGG	7.58834e-05	1205	GGGACCAG	3.88588e-06	1205	GATGGACA	6.65252e-06	1205	GGCGCAAA	4.97993e-06	1205	GTGTTGGG	5.07331e-06
					1206	GAGGGACG	7.17044e-06	1206	GGTGGCGG	8.07148e-06	1206	GTAGAGGG	1.03172e-05	1206	GCAGGCAG	0.000127086				1206	GTAGAAAA	1.6863e-05	1206	GGGACGCA	3.88588e-06	1206	GATGGCGG	3.32626e-06	1206	GGCGCAAG	4.97993e-06	1206	TAAAAAAA	0.000131906
					1207	GAGGGAGG	1.79261e-05	1207	GGTGGGAG	8.07148e-06	1207	GTAGGAAA	1.37562e-05	1207	GCAGGCAT	3.53018e-06				1207	GTAGAAAG	8.43149e-06	1207	GGGACGGG	3.88588e-06	1207	GATGGGAA	3.32626e-06	1207	GGCGCACG	9.95986e-06	1207	TAAAAAAG	4.05865e-05
					1208	GAGGGCAA	2.50965e-05	1208	GGTGGGGG	1.6143e-05	1208	GTAGGAAG	1.03172e-05	1208	GCAGGCGG	3.53018e-05				1208	GTAGAGAA	8.43149e-06	1208	GGGAGAAA	0.00046242	1208	GATGGGAG	1.99576e-05	1208	GGCGCGAG	4.97993e-06	1208	TAAAAAGG	1.01466e-05
					1209	GAGGGCAG	0.000175676	1209	GTAAAAAA	4.84289e-05	1209	GTAGGCAG	1.37562e-05	1209	GCAGGGAA	0.000183569				1209	GTAGAGGG	8.43149e-06	1209	GGGAGAAG	0.000357501	1209	GATGGGCG	3.32626e-06	1209	GGCGGAAA	0.000627471	1209	TAAAAGAG	3.55132e-05
					1210	GAGGGGAA	2.86818e-05	1210	GTAAAAAG	8.07148e-06	1210	GTAGGGAG	3.43906e-06	1210	GCAGGGAG	0.000910785				1210	GTAGGAAA	6.74519e-05	1210	GGGAGACG	2.33153e-05	1210	GATGGGGG	2.66101e-05	1210	GGCGGAAG	0.000323696	1210	TAAAAGCG	5.07331e-06
					1211	GAGGGGAG	8.96305e-05	1211	GTAAAAGG	1.6143e-05	1211	GTAGGGCG	1.03172e-05	1211	GCAGGGCA	7.41337e-05				1211	GTAGGAAG	2.52945e-05	1211	GGGAGAGG	1.16576e-05	1211	GATTGAAG	3.32626e-06	1211	GGCGGACA	2.48997e-05	1211	TAAAAGGG	0.000101466
					1212	GAGGGGCA	1.79261e-05	1212	GTAAACAA	2.42144e-05	1212	GTAGGGGA	3.43906e-06	1212	GCAGGGCG	0.00019063				1212	GTAGGGAA	1.6863e-05	1212	GGGAGCAA	7.77176e-06	1212	GCAAAAAA	0.000811607	1212	GGCGGACG	4.97993e-06	1212	TAAAGAAA	5.07331e-06
					1213	GAGGGGCG	4.30226e-05	1213	GTAAACAG	8.07148e-06	1213	GTAGGGGG	1.03172e-05	1213	GCAGGGGA	2.47112e-05				1213	GTAGGGAG	0.000109609	1213	GGGAGCAG	0.000101033	1213	GCAAAAAC	1.3305e-05	1213	GGCGGAGA	9.95986e-06	1213	TAAAGAAG	5.07331e-06
					1214	GAGGGGGA	3.58522e-06	1214	GTAAAGAG	1.6143e-05	1214	GTCGGCAG	3.43906e-06	1214	GCAGGGGG	0.000434212				1214	GTAGGGCA	8.43149e-06	1214	GGGAGGAA	0.000120462	1214	GCAAAAAG	0.000678557	1214	GGCGGAGG	4.97993e-06	1214	TAAAGGGG	5.07331e-05
					1215	GAGGGGGG	0.000258136	1215	GTAAAGGG	4.03574e-05	1215	GTCGGGGG	3.43906e-06	1215	GCAGGGGT	2.11811e-05				1215	GTAGGGGG	5.90204e-05	1215	GGGAGGAG	0.000361387	1215	GCAAAAAT	6.31989e-05	1215	GGCGGCAG	3.48595e-05	1215	TAAAGTAA	5.07331e-06
					1216	GAGGGGGT	3.58522e-06	1216	GTAACAAG	8.07148e-06	1216	GTGAAAAA	3.43906e-06	1216	GCAGTCAG	7.06035e-06				1216	GTCAGAAG	8.43149e-06	1216	GGGAGGCA	3.88588e-06	1216	GCAAAACA	6.98514e-05	1216	GGCGGCGG	9.95986e-06	1216	TAAATAGG	5.07331e-06
					1217	GAGGTGGG	7.17044e-06	1217	GTAAGAAA	4.03574e-05	1217	GTGAAAAG	3.43906e-06	1217	GCATACAG	3.53018e-06				1217	GTCGGGAA	8.43149e-06	1217	GGGAGGCG	5.44023e-05	1217	GCAAAACC	3.32626e-06	1217	GGCGGGAA	8.96388e-05	1217	TAAGAAAG	5.07331e-06
					1218	GAGTAAAA	1.43409e-05	1218	GTAAGAAG	8.07148e-06	1218	GTGAGAAA	3.43906e-06	1218	GCATGAAA	3.53018e-06				1218	GTGAAAAA	1.6863e-05	1218	GGGAGGGA	3.88588e-06	1218	GCAAAACG	1.3305e-05	1218	GGCGGGAG	0.000204177	1218	TAAGGAAA	5.07331e-06
					1219	GAGTAAAG	3.58522e-06	1219	GTAAGAGG	8.07148e-06	1219	GTGGAAAA	3.43906e-06	1219	GCATGAAG	7.06035e-06				1219	GTGAAGGG	8.43149e-06	1219	GGGAGGGG	0.000477963	1219	GCAAAAGA	3.32626e-06	1219	GGCGGGCA	9.95986e-06	1219	TAAGGAAG	5.07331e-06
					1220	GAGTAACG	1.43409e-05	1220	GTAAGGAG	5.65004e-05	1220	GTGGCAAA	3.43906e-06	1220	GCATGGAA	3.53018e-06				1220	GTGGAAAA	8.43149e-06	1220	GGGAGTAG	1.94294e-05	1220	GCAAAAGG	0.000209554	1220	GGCGGGCG	4.97993e-05	1220	TAAGGAGG	5.07331e-06
					1221	GAGTAGAG	1.07557e-05	1221	GTAAGGGA	8.07148e-06	1221	GTGGGAAA	3.43906e-06	1221	GCCAAAAA	3.53018e-06				1221	GTGGGGAG	8.43149e-06	1221	GGGATAAA	7.77176e-06	1221	GCAAAAGT	1.66313e-05	1221	GGCGGGGG	0.000114538	1221	TAAGGGAG	5.07331e-06
					1222	GAGTAGGG	1.07557e-05	1222	GTAAGGGG	4.03574e-05	1222	GTGGGAAG	3.43906e-06	1222	GCCAAACG	3.53018e-06				1222	GTGGGGGG	1.6863e-05	1222	GGGCAAAA	0.000439104	1222	GCAAAATA	1.66313e-05	1222	GGCGTAAG	4.97993e-06	1222	TAAGGGGG	5.07331e-06
					1223	GAGTGAAA	1.43409e-05	1223	GTAATAAA	8.07148e-06	1223	GTGGGCAG	3.43906e-06	1223	GCCAAGCA	7.06035e-06				1223	TAAAAAAA	0.000151767	1223	GGGCAAAG	0.000314756	1223	GCAAAATT	9.97878e-06	1223	GGCTGAAA	4.97993e-06	1223	TAATAGGG	5.07331e-06
					1224	GAGTGGAG	1.07557e-05	1224	GTAGAAAA	2.42144e-05	1224	GTGGGGAG	6.87812e-06	1224	GCCAAGGG	7.06035e-06				1224	TAAAAAAG	0.000118041	1224	GGGCAAAT	3.88588e-06	1224	GCAAACAA	3.32626e-05	1224	GGGAAAAA	0.0197454	1224	TACAAAAA	5.07331e-06
					1225	GAGTGGGG	1.79261e-05	1225	GTAGCAGG	8.07148e-06	1225	GTGGGGGG	6.87812e-06	1225	GCCACAAA	3.53018e-06				1225	TAAAAAAT	2.52945e-05	1225	GGGCAACA	7.77176e-06	1225	GCAAACAG	4.98939e-05	1225	GGGAAAAC	4.97993e-06	1225	TACAAGGG	1.01466e-05
					1226	GATAAAAA	4.66078e-05	1226	GTAGGAAA	4.03574e-05	1226	TAAAAAAA	0.000158197	1226	GCCAGAAA	3.53018e-06				1226	TAAAAAGG	8.43149e-06	1226	GGGCAACG	1.94294e-05	1226	GCAAACCA	3.32626e-06	1226	GGGAAAAG	0.004467	1226	TACAGGGG	5.07331e-06
					1227	GATAAAAG	7.17044e-06	1227	GTAGGAAG	4.03574e-05	1227	TAAAAAAG	1.37562e-05	1227	GCCAGAAG	3.53018e-06				1227	TAAAACAG	1.6863e-05	1227	GGGCAAGG	3.88588e-06	1227	GCAAAGAA	3.32626e-05	1227	GGGAAAAT	3.98394e-05	1227	TACGGGAG	1.01466e-05
					1228	GATAAACA	3.58522e-06	1228	GTAGGACA	8.07148e-06	1228	TAAAAAGG	1.03172e-05	1228	GCCAGGAA	3.53018e-06				1228	TAAAAGAG	3.3726e-05	1228	GGGCACAA	7.77176e-06	1228	GCAAAGAG	0.000279406	1228	GGGAAACA	0.000313736	1228	TAGAAAAA	3.04399e-05
					1229	GATAAACG	3.58522e-06	1229	GTAGGAGG	1.6143e-05	1229	TAAAAGAG	1.71953e-05	1229	GCCAGGAG	2.47112e-05				1229	TAAAAGGG	0.000151767	1229	GGGCACAG	2.33153e-05	1229	GCAAAGCA	6.65252e-06	1229	GGGAAACC	1.49398e-05	1229	TAGAAGGG	5.07331e-06
					1230	GATAAATG	3.58522e-06	1230	GTAGGCAG	8.07148e-06	1230	TAAAAGGG	5.5025e-05	1230	GCCAGGCG	1.76509e-05				1230	TAAAGGAG	1.6863e-05	1230	GGGCAGAG	4.66306e-05	1230	GCAAAGCG	7.98302e-05	1230	GGGAAACG	0.000114538	1230	TAGAGAGG	5.07331e-06
					1231	GATAACAA	1.07557e-05	1231	GTAGGCGG	1.6143e-05	1231	TAAAGAAA	3.43906e-06	1231	GCCAGGGG	3.53018e-06				1231	TAAAGGCG	8.43149e-06	1231	GGGCAGCG	3.88588e-06	1231	GCAAAGGA	6.65252e-06	1231	GGGAAAGA	1.99197e-05	1231	TAGCAGGG	5.07331e-06
					1232	GATAACAG	7.17044e-06	1232	GTAGGGAA	8.07148e-06	1232	TAAAGAAG	6.87812e-06	1232	GCCGAAGT	3.53018e-06				1232	TAAAGGGG	8.43149e-06	1232	GGGCAGGG	2.72012e-05	1232	GCAAAGGG	0.00107771	1232	GGGAAAGG	0.000139438	1232	TAGCGAGG	5.07331e-06
					1233	GATAACGG	3.58522e-06	1233	GTAGGGAG	4.03574e-05	1233	TAAAGCAG	6.87812e-06	1233	GCCGGAAA	7.06035e-06				1233	TAACAAAA	1.6863e-05	1233	GGGCATAG	1.55435e-05	1233	GCAAAGGT	4.65676e-05	1233	GGGAAATA	5.47792e-05	1233	TAGCGGGG	5.07331e-06
					1234	GATAAGAG	1.79261e-05	1234	GTAGGGCG	8.07148e-06	1234	TAAAGGAA	6.87812e-06	1234	GCCGGAAG	1.05905e-05				1234	TAAGAGGA	8.43149e-06	1234	GGGCCGTG	3.88588e-06	1234	GCAAAGTA	6.65252e-06	1234	GGGAAATT	4.97993e-06	1234	TAGGAAAA	1.01466e-05
					1235	GATAAGCG	3.58522e-06	1235	GTAGGGGG	8.07148e-05	1235	TAAAGGAG	2.40734e-05	1235	GCCGGAGG	3.53018e-06				1235	TAAGGAAG	8.43149e-06	1235	GGGCGAAA	3.88588e-05	1235	GCAACAAA	3.32626e-05	1235	GGGAACAA	0.000124498	1235	TAGGAAAG	5.07331e-06
					1236	GATAAGCT	3.58522e-06	1236	GTCAAAAA	8.07148e-06	1236	TAAAGGGA	3.43906e-06	1236	GCCGGCAG	1.05905e-05				1236	TAAGGCAG	8.43149e-06	1236	GGGCGAAG	0.000120462	1236	GCAACAAG	2.66101e-05	1236	GGGAACAC	4.97993e-06	1236	TAGGAGGG	5.07331e-06
					1237	GATAAGGG	6.09487e-05	1237	GTCAAGGG	8.07148e-06	1237	TAAAGGGG	2.06344e-05	1237	GCGAAAAA	0.000476574				1237	TAAGGGAG	8.43149e-06	1237	GGGCGGAA	2.72012e-05	1237	GCAACGAG	9.97878e-06	1237	GGGAACAG	6.9719e-05	1237	TAGGCGGG	5.07331e-06
					1238	GATAATAA	3.58522e-06	1238	GTCAGGAA	8.07148e-06	1238	TAAGGAAA	3.43906e-06	1238	GCGAAAAG	0.000180039				1238	TAAGGGGG	8.43149e-06	1238	GGGCGGAG	0.000128234	1238	GCAACGCA	6.65252e-06	1238	GGGAACAT	4.97993e-06	1238	TAGGGAAA	1.01466e-05
					1239	GATACGGG	3.58522e-06	1239	GTGAAAAA	2.42144e-05	1239	TAAGGGAG	3.43906e-06	1239	GCGAAAAT	2.11811e-05				1239	TACAAAAA	4.21574e-05	1239	GGGCGGCA	1.16576e-05	1239	GCAACGGG	2.66101e-05	1239	GGGAACCA	9.95986e-06	1239	TAGGGAAG	5.07331e-06
					1240	GATAGAAA	1.43409e-05	1240	GTGAGAAG	1.6143e-05	1240	TACAAAAA	4.12687e-05	1240	GCGAAACA	1.41207e-05				1240	TACAAGAG	1.6863e-05	1240	GGGCGGCG	3.88588e-06	1240	GCAAGAAA	0.000455698	1240	GGGAACCG	4.97993e-06	1240	TAGGGGAA	1.01466e-05
					1241	GATAGAAG	2.15113e-05	1241	GTGAGCAA	8.07148e-06	1241	TACGGGGG	3.43906e-06	1241	GCGAAACG	7.06035e-06				1241	TACAGGAG	1.6863e-05	1241	GGGCGGGG	3.88588e-06	1241	GCAAGAAG	0.000439066	1241	GGGAAGAA	7.4699e-05	1241	TAGGGGAG	5.07331e-06
					1242	GATAGAAT	3.58522e-06	1242	GTGGAAAA	1.6143e-05	1242	TAGAAAAA	1.71953e-05	1242	GCGAAAGG	3.53018e-06				1242	TACGGGAG	8.43149e-06	1242	GGGCGTAG	1.16576e-05	1242	GCAAGACA	9.97878e-06	1242	GGGAAGAG	0.000572692	1242	TAGGGGGG	1.01466e-05
					1243	GATAGAGA	3.58522e-06	1243	GTGGGGGG	5.65004e-05	1243	TAGAAGGG	3.43906e-06	1243	GCGAAATA	3.53018e-06				1243	TACGGGGG	1.6863e-05	1243	GGGGAAAA	0.00494284	1243	GCAAGACG	3.32626e-05	1243	GGGAAGCA	1.99197e-05	1243	TATAAAAA	3.04399e-05
					1244	GATAGAGG	3.58522e-06	1244	TAAAAAAA	8.07148e-05	1244	TAGATCGG	3.43906e-06	1244	GCGAACAA	7.06035e-06				1244	TAGAGAAA	1.6863e-05	1244	GGGGAAAC	3.88588e-06	1244	GCAAGAGG	0.000146355	1244	GGGAAGCG	6.9719e-05	1244	TATATGTG	5.07331e-06
					1245	GATAGCAA	3.58522e-06	1245	TAAAAAAG	3.22859e-05	1245	TAGCAAAA	1.03172e-05	1245	GCGAACAG	1.05905e-05				1245	TAGAGAAG	8.43149e-06	1245	GGGGAAAG	0.00109193	1245	GCAAGCAA	2.32838e-05	1245	GGGAAGGA	1.49398e-05	1245	TCCGATCT	1.01466e-05
					1246	GATAGCAG	7.17044e-06	1246	TAAAAGAG	2.42144e-05	1246	TAGCAGGG	3.43906e-06	1246	GCGAACCA	3.53018e-06				1246	TAGAGAGG	8.43149e-06	1246	GGGGAAAT	1.16576e-05	1246	GCAAGCAG	0.000109767	1246	GGGAAGGG	0.000448194	1246	TCGCAACA	5.07331e-06
					1247	GATAGGAA	3.58522e-06	1247	TAAAAGGG	0.000121072	1247	TAGCGGAG	6.87812e-06	1247	GCGAAGAG	3.17716e-05				1247	TAGAGGGG	8.43149e-06	1247	GGGGAACA	3.49729e-05	1247	GCAAGCGG	6.98514e-05	1247	GGGAAGTG	1.49398e-05	1247	TCTGGGGG	5.07331e-06
					1248	GATAGGAG	6.81192e-05	1248	TAAACGGG	1.6143e-05	1248	TAGCGGCA	6.87812e-06	1248	GCGAAGGG	2.47112e-05				1248	TAGCAAAA	8.43149e-06	1248	GGGGAACG	0.000116576	1248	GCAAGGAA	0.000146355	1248	GGGAATAA	2.48997e-05	1248	TGAAAAAA	1.52199e-05
					1249	GATAGGCG	1.79261e-05	1249	TAAAGAAA	3.22859e-05	1249	TAGCGGGG	3.43906e-06	1249	GCGACAAA	2.47112e-05				1249	TAGCAAAG	2.52945e-05	1249	GGGGAAGA	1.55435e-05	1249	GCAAGGAG	0.0014436	1249	GGGAATAG	2.48997e-05	1249	TGAAAAAG	1.01466e-05
					1250	GATAGGGG	0.00016492	1250	TAAAGGAG	1.6143e-05	1250	TAGGAAAA	1.37562e-05	1250	GCGACAAG	1.41207e-05				1250	TAGCAGGC	8.43149e-06	1250	GGGGAAGG	6.21741e-05	1250	GCAAGGCA	2.66101e-05	1250	GGGAATAT	4.97993e-06	1250	TGAAAACA	5.07331e-06
					1251	GATAGGGT	3.58522e-06	1251	TAAAGGGA	8.07148e-06	1251	TAGGAAAG	6.87812e-06	1251	GCGACACA	3.53018e-06				1251	TAGCAGGG	8.43149e-06	1251	GGGGAATA	3.88588e-06	1251	GCAAGGCC	3.32626e-06	1251	GGGACAAA	0.000338635	1251	TGAAGAAA	5.07331e-06
					1252	GATAGTGG	3.58522e-06	1252	TAAAGGGG	3.22859e-05	1252	TAGGCGTG	3.43906e-06	1252	GCGACCAG	3.53018e-06				1252	TAGCCGGG	1.6863e-05	1252	GGGGACAA	5.82882e-05	1252	GCAAGGCG	0.000296037	1252	GGGACAAG	0.000234057	1252	TGAGAAAA	1.01466e-05
					1253	GATGAAAA	1.43409e-05	1253	TAAGAAAG	8.07148e-06	1253	TAGGGGAG	3.43906e-06	1253	GCGACGGG	3.53018e-06				1253	TAGCGAAG	8.43149e-06	1253	GGGGACAG	7.38317e-05	1253	GCAAGGCT	3.32626e-06	1253	GGGACACA	2.48997e-05	1253	TGAGGAAA	5.07331e-06
					1254	GATGAAAG	2.15113e-05	1254	TAAGGAAG	8.07148e-06	1254	TAGGGGGG	1.03172e-05	1254	GCGAGAAA	9.88449e-05				1254	TAGCGGCG	8.43149e-06	1254	GGGGACAT	3.88588e-06	1254	GCAAGGGA	1.66313e-05	1254	GGGACACG	9.95986e-06	1254	TGAGGAAG	1.01466e-05
					1255	GATGAGGG	7.17044e-06	1255	TAAGGGGG	1.6143e-05	1255	TAGTGGGG	3.43906e-06	1255	GCGAGAAG	6.70733e-05				1255	TAGCGGGG	2.52945e-05	1255	GGGGAGAA	2.72012e-05	1255	GCAAGGGG	0.00168309	1255	GGGACAGG	1.99197e-05	1255	TGAGGGGG	5.07331e-06
					1256	GATGCGGG	3.58522e-06	1256	TACAAAAA	4.03574e-05	1256	TCAAGGGG	3.43906e-06	1256	GCGAGCAA	7.06035e-06				1256	TAGGAAAA	8.43149e-06	1256	GGGGAGAC	7.77176e-06	1256	GCAAGGGT	3.32626e-05	1256	GGGACATG	4.97993e-06	1256	TGGAAAAA	5.07331e-06
					1257	GATGGAAA	7.17044e-06	1257	TAGAAAAG	8.07148e-06	1257	TCCGATCT	3.43906e-06	1257	GCGAGCAG	2.47112e-05				1257	TAGGAAGG	8.43149e-06	1257	GGGGAGAG	0.00013212	1257	GCAAGGTG	1.66313e-05	1257	GGGACCAG	9.95986e-06	1257	TGGAAAAG	5.07331e-06
					1258	GATGGAAG	1.79261e-05	1258	TAGAAGGG	8.07148e-06	1258	TCTAAAAA	1.03172e-05	1258	GCGAGCGG	1.41207e-05				1258	TAGGAGGG	8.43149e-06	1258	GGGGAGCA	3.88588e-06	1258	GCAAGTAG	6.65252e-06	1258	GGGACGAA	4.97993e-06	1258	TGGGAAAA	1.01466e-05
					1259	GATGGACG	3.58522e-06	1259	TAGACAAA	8.07148e-06	1259	TCTAAGGG	3.43906e-06	1259	GCGAGGAA	3.88319e-05				1259	TAGGGGGG	2.52945e-05	1259	GGGGAGCG	7.77176e-05	1259	GCACAAAA	3.32626e-06	1259	GGGACGAG	5.47792e-05	1259	TGGGGGGG	2.53665e-05
					1260	GATGGAGG	3.58522e-06	1260	TAGAGAAA	8.07148e-06	1260	TGAAAAAA	2.06344e-05	1260	GCGAGGAC	7.06035e-06				1260	TATAAAAA	8.43149e-06	1260	GGGGAGGG	0.000205952	1260	GCACAAAG	9.97878e-06	1260	GGGACGGG	4.97993e-05	1260	TTTTGGGG	5.07331e-06
					1261	GATGGCAG	3.58522e-06	1261	TAGAGGGG	8.07148e-06	1261	TGAAAAGG	3.43906e-06	1261	GCGAGGAG	0.000134147				1261	TCAAGCAG	8.43149e-06	1261	GGGGATAA	3.88588e-06	1261	GCACAACA	3.32626e-06	1261	GGGACTAG	4.97993e-06
					1262	GATGGCGG	3.58522e-06	1262	TAGCAGGG	4.03574e-05	1262	TGAAAGGG	3.43906e-06	1262	GCGAGGAT	3.53018e-06				1262	TCAAGGGG	8.43149e-06	1262	GGGGATAG	3.88588e-06	1262	GCACAACG	3.32626e-06	1262	GGGAGAAA	0.00149896
					1263	GATGGGAA	3.58522e-06	1263	TAGCGAAA	8.07148e-06	1263	TGAAGAAA	3.43906e-06	1263	GCGAGGCA	3.53018e-06				1263	TCTAAGGG	8.43149e-06	1263	GGGGCAAA	0.000279783	1263	GCACAAGG	3.32626e-06	1263	GGGAGAAG	0.00130972
					1264	GATGGGAG	4.30226e-05	1264	TAGCGGAA	8.07148e-06	1264	TGAAGGAG	3.43906e-06	1264	GCGAGGCG	1.05905e-05				1264	TCTAGACG	8.43149e-06	1264	GGGGCAAG	0.00044299	1264	GCACAGAG	9.97878e-06	1264	GGGAGAAT	1.49398e-05
					1265	GATGGGCG	7.17044e-06	1265	TAGCGGAG	4.03574e-05	1265	TGAGAAAA	3.43906e-06	1265	GCGAGTAA	3.53018e-06				1265	TCTAGGCG	8.43149e-06	1265	GGGGCACA	3.88588e-06	1265	GCACAGCA	3.32626e-06	1265	GGGAGACA	9.95986e-06
					1266	GATGGGGG	5.37783e-05	1266	TAGCGGGC	8.07148e-06	1266	TGGGGGGG	3.43906e-06	1266	GCGATAAA	3.53018e-06				1266	TCTAGGGG	8.43149e-06	1266	GGGGCACG	1.16576e-05	1266	GCACAGGG	1.99576e-05	1266	GGGAGACG	3.48595e-05
					1267	GATGGTGG	3.58522e-06	1267	TAGCGGGG	8.87863e-05	1267	TTAGAGAG	3.43906e-06	1267	GCGCAAAG	3.17716e-05				1267	TCTGGGGG	1.6863e-05	1267	GGGGCAGA	3.88588e-06	1267	GCACATAG	6.65252e-06	1267	GGGAGAGA	4.97993e-06
					1268	GATGTGAG	3.58522e-06	1268	TAGCGGGT	8.07148e-06	1268	TTCCGATC	6.87812e-06	1268	GCGCAACG	7.06035e-06				1268	TGAAGAAA	8.43149e-06	1268	GGGGCAGG	5.44023e-05	1268	GCACCGGG	3.32626e-06	1268	GGGAGAGG	3.98394e-05
					1269	GATTAGAG	3.58522e-06	1269	TAGGAAAA	1.6143e-05				1269	GCGCAGGG	3.53018e-06				1269	TGAAGAAG	2.52945e-05	1269	GGGGCCAA	7.77176e-06	1269	GCACGGAG	2.32838e-05	1269	GGGAGCAA	1.99197e-05
					1270	GATTAGGG	7.17044e-06	1270	TAGGAGAA	8.07148e-06				1270	GCGCGAAG	3.53018e-06				1270	TGAAGGAA	8.43149e-06	1270	GGGGCCAG	5.82882e-05	1270	GCACGGCG	6.65252e-06	1270	GGGAGCAG	0.000189237
					1271	GATTGCAG	3.58522e-06	1271	TAGGCGGG	3.22859e-05				1271	GCGCGGAG	3.53018e-06				1271	TGAAGGAG	8.43149e-06	1271	GGGGCCCA	3.88588e-06	1271	GCACGGGG	9.97878e-06	1271	GGGAGCGG	5.47792e-05
					1272	GATTGGAT	3.58522e-06	1272	TAGGGGGG	1.6143e-05				1272	GCGCTGAG	3.53018e-06				1272	TGAGAAAA	8.43149e-06	1272	GGGGCGAA	3.88588e-06	1272	GCAGAAAA	0.000678557	1272	GGGAGGAA	0.000298796
					1273	GCAAAAAA	0.000903475	1273	TCAGGGGG	8.07148e-06				1273	GCGGAAAA	0.00204044				1273	TGAGGAAA	8.43149e-06	1273	GGGGCGAG	1.55435e-05	1273	GCAGAAAG	0.000146355	1273	GGGAGGAG	0.0014143
					1274	GCAAAAAG	0.000881964	1274	TGAAGAAG	8.07148e-06				1274	GCGGAAAC	3.53018e-06				1274	TGAGGGGG	8.43149e-06	1274	GGGGCGCA	3.88588e-06	1274	GCAGAAAT	1.3305e-05	1274	GGGAGGAT	4.97993e-06
					1275	GCAAAAAT	5.37783e-05	1275	TGAAGGAG	1.6143e-05				1275	GCGGAAAG	0.000370668				1275	TGCAGAAA	8.43149e-06	1275	GGGGCGGG	2.33153e-05	1275	GCAGAACA	1.3305e-05	1275	GGGAGGCA	1.49398e-05
					1276	GCAAAACA	5.01931e-05	1276	TGAAGGGG	8.07148e-06				1276	GCGGAAAT	8.47242e-05				1276	TGGAAAAA	8.43149e-06	1276	GGGGCGTG	3.88588e-06	1276	GCAGAACG	6.65252e-06	1276	GGGAGGCG	0.000204177
					1277	GCAAAACG	3.2267e-05	1277	TGAGGACG	8.07148e-06				1277	GCGGAACA	1.76509e-05				1277	TGGAGGAG	1.6863e-05	1277	GGGGCTAA	3.88588e-06	1277	GCAGAACT	3.32626e-06	1277	GGGAGGGA	4.97993e-06
					1278	GCAAAAGA	3.58522e-06	1278	TGCAGGGG	8.07148e-06				1278	GCGGAACG	7.06035e-06				1278	TGGGCCAG	8.43149e-06	1278	GGGGGAAA	0.00300767	1278	GCAGAAGG	6.31989e-05	1278	GGGAGGGG	0.000612531
					1279	GCAAAAGG	0.000143409	1279	TGGAAAAA	8.07148e-06				1279	GCGGAAGG	7.06035e-06				1279	TGGGGGGG	8.43149e-06	1279	GGGGGAAC	3.88588e-06	1279	GCAGAAGT	3.32626e-06	1279	GGGAGGTG	9.95986e-06
					1280	GCAAAATA	7.17044e-06	1280	TGGGGGGG	3.22859e-05				1280	GCGGAAGT	3.53018e-06				1280	TTCCGATC	8.43149e-06	1280	GGGGGAAG	0.00181082	1280	GCAGAATA	3.32626e-06	1280	GGGAGTAA	4.97993e-06
					1281	GCAAAATG	7.17044e-06							1281	GCGGAATA	1.41207e-05							1281	GGGGGAAT	3.88588e-06	1281	GCAGACAA	2.66101e-05	1281	GGGAGTAG	8.96388e-05
					1282	GCAAACAA	1.43409e-05							1282	GCGGAATG	7.06035e-06							1282	GGGGGACA	8.16035e-05	1282	GCAGACAG	9.97878e-06	1282	GGGAGTCA	4.97993e-06
					1283	GCAAACAG	4.30226e-05							1283	GCGGACAA	4.23621e-05							1283	GGGGGACG	5.82882e-05	1283	GCAGACGG	3.32626e-06	1283	GGGAGTGG	4.97993e-06
					1284	GCAAACGG	1.79261e-05							1284	GCGGACAG	5.64828e-05							1284	GGGGGAGA	3.88588e-06	1284	GCAGAGAA	1.3305e-05	1284	GGGATAAA	1.49398e-05
					1285	GCAAAGAA	1.79261e-05							1285	GCGGACAT	3.53018e-06							1285	GGGGGAGC	1.55435e-05	1285	GCAGAGAG	3.99151e-05	1285	GGGATAAG	2.48997e-05
					1286	GCAAAGAG	0.000286818							1286	GCGGAGAA	1.41207e-05							1286	GGGGGAGG	0.000683915	1286	GCAGAGCG	1.99576e-05	1286	GGGATCAG	4.97993e-06
					1287	GCAAAGCA	3.58522e-06							1287	GCGGAGAG	3.53018e-05							1287	GGGGGAGT	7.77176e-06	1287	GCAGAGGA	1.3305e-05	1287	GGGATGAA	4.97993e-06
					1288	GCAAAGCG	8.246e-05							1288	GCGGAGCA	2.11811e-05							1288	GGGGGATA	1.55435e-05	1288	GCAGAGGG	0.00015966	1288	GGGATGAG	9.95986e-06
					1289	GCAAAGGA	7.17044e-06							1289	GCGGAGCG	7.06035e-06							1289	GGGGGATG	7.77176e-06	1289	GCAGAGTG	6.65252e-06	1289	GGGATTAG	4.97993e-06
					1290	GCAAAGGG	0.000996691							1290	GCGGAGGG	7.06035e-06							1290	GGGGGCAA	0.000104919	1290	GCAGCAAA	2.99363e-05	1290	GGGCAAAA	0.000512933
					1291	GCAAAGGT	3.58522e-05							1291	GCGGCAAA	9.53148e-05							1291	GGGGGCAG	0.000268126	1291	GCAGCAAG	5.32202e-05	1291	GGGCAAAC	4.97993e-06
					1292	GCAAAGTG	7.17044e-06							1292	GCGGCAAG	0.000120026							1292	GGGGGCCG	1.16576e-05	1292	GCAGCAAT	3.32626e-06	1292	GGGCAAAG	0.000378475
					1293	GCAAATAG	1.07557e-05							1293	GCGGCAGG	3.53018e-06							1293	GGGGGCGG	5.44023e-05	1293	GCAGCACG	3.32626e-06	1293	GGGCAAAT	1.49398e-05
					1294	GCAAATGG	3.58522e-06							1294	GCGGCATA	3.53018e-06							1294	GGGGGCTG	3.88588e-06	1294	GCAGCAGG	4.32414e-05	1294	GGGCAACA	4.97993e-06
					1295	GCAACAAA	4.66078e-05							1295	GCGGCCAG	3.88319e-05							1295	GGGGGGAA	0.000299213	1295	GCAGCAGT	3.32626e-06	1295	GGGCAACG	4.48194e-05
					1296	GCAACAAC	3.58522e-06							1296	GCGGCGAA	3.53018e-06							1296	GGGGGGAC	3.88588e-06	1296	GCAGCCAG	6.65252e-06	1296	GGGCAAGG	4.97993e-06
					1297	GCAACAAG	2.15113e-05							1297	GCGGCGAG	1.05905e-05							1297	GGGGGGAG	0.00571224	1297	GCAGCGAA	6.65252e-06	1297	GGGCAATA	4.97993e-06
					1298	GCAACAAT	3.58522e-06							1298	GCGGCGCA	3.53018e-06							1298	GGGGGGCA	3.1087e-05	1298	GCAGCGAG	5.98727e-05	1298	GGGCAATG	4.97993e-06
					1299	GCAACAGG	2.50965e-05							1299	GCGGCGTG	7.06035e-06							1299	GGGGGGCC	3.88588e-06	1299	GCAGCGGA	3.32626e-06	1299	GGGCACAA	9.95986e-06
					1300	GCAACCAG	3.94374e-05							1300	GCGGGAAA	0.000370668							1300	GGGGGGCG	0.000341957	1300	GCAGCGGG	0.000176292	1300	GGGCAGAG	2.98796e-05
					1301	GCAACGAG	1.79261e-05							1301	GCGGGAAG	0.000282414							1301	GGGGGGGA	5.05164e-05	1301	GCAGCGTG	6.65252e-06	1301	GGGCAGCG	4.97993e-06
					1302	GCAACGGG	4.30226e-05							1302	GCGGGAAT	1.76509e-05							1302	GGGGGGGG	0.025845	1302	GCAGGAAA	0.000868154	1302	GGGCAGGG	0.000204177
					1303	GCAACGTG	3.58522e-06							1303	GCGGGACA	1.41207e-05							1303	GGGGGGGT	1.16576e-05	1303	GCAGGAAG	0.00118082	1303	GGGCAGTG	4.97993e-06
					1304	GCAAGAAA	0.000774407							1304	GCGGGACG	1.41207e-05							1304	GGGGGGTG	1.94294e-05	1304	GCAGGAAT	1.66313e-05	1304	GGGCATAG	4.97993e-06
					1305	GCAAGAAG	0.000630999							1305	GCGGGAGG	3.53018e-06							1305	GGGGGTAG	1.16576e-05	1305	GCAGGACA	4.98939e-05	1305	GGGCCGGG	4.97993e-06
					1306	GCAAGAAT	3.58522e-06							1306	GCGGGCAA	7.06035e-05							1306	GGGGGTGG	1.55435e-05	1306	GCAGGACG	0.000139703	1306	GGGCGAAA	0.000114538
					1307	GCAAGACA	1.79261e-05							1307	GCGGGCAG	0.00020122							1307	GGGGTGAG	1.16576e-05	1307	GCAGGAGA	1.66313e-05	1307	GGGCGAAG	0.000229077
					1308	GCAAGACG	3.58522e-05							1308	GCGGGCCG	3.53018e-06							1308	GGGGTGGG	7.77176e-06	1308	GCAGGAGG	0.000362562	1308	GGGCGAAT	1.49398e-05
					1309	GCAAGAGA	1.07557e-05							1309	GCGGGCGT	3.53018e-06							1309	GGGTAAAA	3.88588e-06	1309	GCAGGAGT	3.99151e-05	1309	GGGCGACA	1.99197e-05
					1310	GCAAGAGG	0.000383618							1310	GCGGGCTG	3.53018e-06							1310	GGGTCAAA	3.88588e-06	1310	GCAGGATG	3.32626e-06	1310	GGGCGAGG	4.97993e-06
					1311	GCAAGAGT	7.17044e-06							1311	GCGGGGAA	6.0013e-05							1311	GGGTGAAA	3.88588e-06	1311	GCAGGCAA	0.00010644	1311	GGGCGCAG	1.49398e-05
					1312	GCAAGATA	3.58522e-06							1312	GCGGGGAG	3.53018e-05							1312	GGGTGAAG	3.88588e-06	1312	GCAGGCAG	0.000202902	1312	GGGCGCGG	4.97993e-06
					1313	GCAAGCAA	3.58522e-05							1313	GCGGGGCA	1.05905e-05							1313	GGGTGGGG	3.88588e-06	1313	GCAGGCAT	1.3305e-05	1313	GGGCGGAA	7.96789e-05
					1314	GCAAGCAG	0.000121897							1314	GCGGGGCG	7.06035e-06							1314	GGTAAAAA	3.1087e-05	1314	GCAGGCCG	3.32626e-06	1314	GGGCGGAG	0.000283856
					1315	GCAAGCGG	5.73635e-05							1315	GCGGGGGG	3.53018e-05							1315	GGTAAAAG	3.88588e-06	1315	GCAGGCGG	0.00013305	1315	GGGCGGCG	5.97592e-05
					1316	GCAAGGAA	8.96305e-05							1316	GCGGGGGT	3.53018e-06							1316	GGTAAACA	3.88588e-06	1316	GCAGGCTA	6.65252e-06	1316	GGGCGGGG	4.48194e-05
					1317	GCAAGGAC	3.58522e-06							1317	GCGGGTCG	7.06035e-06							1317	GGTAAGAG	3.88588e-06	1317	GCAGGGAA	0.000252796	1317	GGGGAAAA	0.0193819
					1318	GCAAGGAG	0.00101462							1318	GCGGTAAG	7.06035e-06							1318	GGTAAGGG	3.88588e-06	1318	GCAGGGAC	9.97878e-06	1318	GGGGAAAC	4.97993e-06
					1319	GCAAGGCA	5.37783e-05							1319	GCGTGAAA	3.53018e-06							1319	GGTACAGG	7.77176e-06	1319	GCAGGGAG	0.0016465	1319	GGGGAAAG	0.00373993
					1320	GCAAGGCG	0.000250965							1320	GCGTGGCG	7.06035e-06							1320	GGTAGAAA	7.77176e-06	1320	GCAGGGCA	8.31565e-05	1320	GGGGAAAT	4.97993e-05
					1321	GCAAGGGA	4.66078e-05							1321	GCTAAGAG	3.53018e-06							1321	GGTAGGAA	3.88588e-06	1321	GCAGGGCG	0.000369215	1321	GGGGAACA	8.96388e-05
					1322	GCAAGGGG	0.00272477							1322	GCTAAGGT	3.53018e-06							1322	GGTAGGAG	7.77176e-06	1322	GCAGGGCT	3.32626e-06	1322	GGGGAACG	0.000179278
					1323	GCAAGGGT	6.09487e-05							1323	GCTAGGGG	7.06035e-06							1323	GGTAGGGG	3.88588e-06	1323	GCAGGGGA	3.65889e-05	1323	GGGGAAGA	2.48997e-05
					1324	GCAAGGTG	1.07557e-05							1324	GCTATGAG	3.53018e-06							1324	GGTGAAAA	7.77176e-06	1324	GCAGGGGG	0.00187934	1324	GGGGAAGC	2.48997e-05
					1325	GCAAGTAG	3.58522e-06							1325	GCTGAAAA	1.76509e-05							1325	GGTGCAAG	3.88588e-06	1325	GCAGGGGT	9.97878e-05	1325	GGGGAAGG	0.000353575
					1326	GCAATAAA	3.58522e-06							1326	GGAAAAAA	0.0179757							1326	GGTGGGAG	3.88588e-06	1326	GCAGGGTG	2.66101e-05	1326	GGGGAAGT	4.97993e-06
					1327	GCAATGGT	3.58522e-06							1327	GGAAAAAG	0.00697563							1327	GGTGGGGG	3.88588e-05	1327	GCAGGTAA	3.32626e-06	1327	GGGGAATA	9.95986e-06
					1328	GCACAAAA	3.58522e-06							1328	GGAAAAAT	6.0013e-05							1328	GTAAAAAA	3.49729e-05	1328	GCAGGTGG	1.3305e-05	1328	GGGGAATG	4.97993e-06
					1329	GCACAAAG	1.79261e-05							1329	GGAAAACA	0.000582479							1329	GTAAAAAG	3.88588e-06	1329	GCAGTACA	3.32626e-06	1329	GGGGAATT	4.97993e-06
					1330	GCACAAGG	3.58522e-06							1330	GGAAAACG	0.000240052							1330	GTAAAAGG	1.16576e-05	1330	GCAGTGGG	3.32626e-06	1330	GGGGACAA	0.000253976
					1331	GCACAGAG	3.58522e-06							1331	GGAAAAGA	2.47112e-05							1331	GTAAACAA	3.88588e-06	1331	GCATAAAG	9.97878e-06	1331	GGGGACAG	0.000253976
					1332	GCACAGGG	1.79261e-05							1332	GGAAAAGG	0.000871953							1332	GTAAACAG	3.88588e-06	1332	GCATAAGG	3.32626e-06	1332	GGGGACAT	4.97993e-06
					1333	GCACGAAA	3.58522e-06							1333	GGAAAATA	3.17716e-05							1333	GTAAAGAA	7.77176e-06	1333	GCATGGCG	6.65252e-06	1333	GGGGACCG	9.95986e-06
					1334	GCACGACG	3.58522e-06							1334	GGAAAATG	6.35432e-05							1334	GTAAAGAG	2.72012e-05	1334	GCATGGGG	6.65252e-06	1334	GGGGACGG	1.99197e-05
					1335	GCACGAGG	3.58522e-06							1335	GGAAACAA	0.000112966							1335	GTAAAGGG	7.77176e-06	1335	GCCAAAAA	1.99576e-05	1335	GGGGAGAA	0.000224097
					1336	GCACGGAA	1.43409e-05							1336	GGAAACAG	0.000360078							1336	GTAAATAG	7.77176e-06	1336	GCCAAAAG	9.97878e-06	1336	GGGGAGAG	0.000861528
					1337	GCACGGCG	3.58522e-06							1337	GGAAACCA	1.41207e-05							1337	GTAACCGG	1.16576e-05	1337	GCCAAAGG	1.3305e-05	1337	GGGGAGAT	4.97993e-06
					1338	GCACGGTG	3.58522e-06							1338	GGAAACCG	3.53018e-06							1338	GTAAGAAA	3.88588e-05	1338	GCCAACAA	3.32626e-06	1338	GGGGAGCA	3.48595e-05
					1339	GCAGAAAA	0.000921401							1339	GGAAACGA	3.53018e-06							1339	GTAAGAAG	7.77176e-06	1339	GCCAAGGG	1.99576e-05	1339	GGGGAGCG	0.000219117
					1340	GCAGAAAC	1.43409e-05							1340	GGAAACGG	1.05905e-05							1340	GTAAGACG	1.16576e-05	1340	GCCAGAAA	1.3305e-05	1340	GGGGAGGC	4.97993e-06
					1341	GCAGAAAG	0.000143409							1341	GGAAAGAA	0.000465983							1341	GTAAGCGG	3.88588e-06	1341	GCCAGAAG	3.32626e-06	1341	GGGGAGGG	0.000164338
					1342	GCAGAAAT	1.07557e-05							1342	GGAAAGAC	1.41207e-05							1342	GTAAGGAA	1.55435e-05	1342	GCCAGAGG	9.97878e-06	1342	GGGGAGTA	9.95986e-06
					1343	GCAGAACA	3.58522e-06							1343	GGAAAGAG	0.00275354							1343	GTAAGGAG	8.54893e-05	1343	GCCAGCAG	1.3305e-05	1343	GGGGAGTG	1.99197e-05
					1344	GCAGAACG	1.07557e-05							1344	GGAAAGAT	1.76509e-05							1344	GTAGAAAA	3.88588e-05	1344	GCCAGGAA	1.66313e-05	1344	GGGGATAA	2.98796e-05
					1345	GCAGAAGA	7.17044e-06							1345	GGAAAGCA	4.94225e-05							1345	GTAGACAA	7.77176e-06	1345	GCCAGGAG	4.32414e-05	1345	GGGGATAG	4.97993e-06
					1346	GCAGAAGG	0.000100386							1346	GGAAAGCG	0.000236522							1346	GTAGAGAG	1.16576e-05	1346	GCCAGGCG	3.32626e-06	1346	GGGGCAAA	0.000652371
					1347	GCAGAAGT	1.43409e-05							1347	GGAAAGGA	3.17716e-05							1347	GTAGCGGG	3.88588e-06	1347	GCCAGGGG	9.97878e-06	1347	GGGGCAAG	0.000881448
					1348	GCAGAATG	3.58522e-06							1348	GGAAAGGG	0.00272177							1348	GTAGGAAA	1.55435e-05	1348	GCCGAAGG	3.32626e-06	1348	GGGGCACA	1.49398e-05
					1349	GCAGACAA	2.15113e-05							1349	GGAAAGTA	3.53018e-06							1349	GTAGGAAG	3.1087e-05	1349	GCCGGAAG	3.32626e-06	1349	GGGGCACG	5.47792e-05
					1350	GCAGACAG	1.07557e-05							1350	GGAAAGTG	7.41337e-05							1350	GTAGGAAT	3.88588e-06	1350	GCCGGGAG	3.32626e-06	1350	GGGGCAGG	5.97592e-05
					1351	GCAGACCG	3.58522e-06							1351	GGAAATAA	2.82414e-05							1351	GTAGGACA	7.77176e-06	1351	GCCGGGCG	6.65252e-06	1351	GGGGCCAA	4.97993e-06
					1352	GCAGACGG	3.58522e-06							1352	GGAAATAG	4.94225e-05							1352	GTAGGCAG	5.82882e-05	1352	GCGAAAAA	0.000545507	1352	GGGGCCAG	8.96388e-05
					1353	GCAGAGAA	2.50965e-05							1353	GGAAATAT	7.06035e-06							1353	GTAGGGAG	1.16576e-05	1353	GCGAAAAG	0.000176292	1353	GGGGCCGG	4.97993e-06
					1354	GCAGAGAG	0.000111142							1354	GGAAATCA	3.53018e-06							1354	GTAGGGCA	3.88588e-06	1354	GCGAAAAT	6.65252e-06	1354	GGGGCGAA	5.47792e-05
					1355	GCAGAGCG	7.17044e-06							1355	GGAAATGG	3.53018e-06							1355	GTAGGGGG	7.77176e-06	1355	GCGAAACA	3.32626e-06	1355	GGGGCGAG	0.000194217
					1356	GCAGAGGG	0.000433811							1356	GGAACAAA	0.000148267							1356	GTATGGAG	3.88588e-06	1356	GCGAAAGG	1.3305e-05	1356	GGGGCGCA	9.95986e-06
					1357	GCAGAGTG	7.17044e-06							1357	GGAACAAG	9.88449e-05							1357	GTGAAAAA	7.77176e-06	1357	GCGAAAGT	3.32626e-06	1357	GGGGCGCG	1.49398e-05
					1358	GCAGATAA	7.17044e-06							1358	GGAACACA	1.76509e-05							1358	GTGAGGAA	3.88588e-06	1358	GCGAACAA	2.66101e-05	1358	GGGGCGGA	4.97993e-06
					1359	GCAGCAAA	1.79261e-05							1359	GGAACACG	3.53018e-06							1359	GTGGAAAA	7.77176e-06	1359	GCGAACAG	3.32626e-06	1359	GGGGCGGG	7.4699e-05
					1360	GCAGCAAG	3.2267e-05							1360	GGAACAGG	2.82414e-05							1360	GTGGAAGG	3.88588e-06	1360	GCGAAGAA	3.32626e-06	1360	GGGGCGTG	9.95986e-06
					1361	GCAGCAGG	5.01931e-05							1361	GGAACCAA	3.53018e-06							1361	GTGGCAAA	3.88588e-06	1361	GCGAAGAG	2.66101e-05	1361	GGGGCTAG	4.97993e-06
					1362	GCAGCCAG	3.58522e-06							1362	GGAACCAG	2.47112e-05							1362	GTGGGGCA	3.88588e-06	1362	GCGAAGGG	4.98939e-05	1362	GGGGGAAA	0.00910829
					1363	GCAGCGAG	2.86818e-05							1363	GGAACCGG	7.06035e-06							1363	GTGGGGGG	1.55435e-05	1363	GCGAAGTG	3.32626e-06	1363	GGGGGAAC	9.95986e-06
					1364	GCAGCGCG	3.58522e-06							1364	GGAACGAA	3.53018e-06							1364	TAAAAAAA	0.000182636	1364	GCGAATAA	3.32626e-06	1364	GGGGGAAG	0.00554764
					1365	GCAGCGGG	0.000186431							1365	GGAACGAG	0.000109435							1365	TAAAAAAG	9.32611e-05	1365	GCGACAAA	1.3305e-05	1365	GGGGGAAT	3.48595e-05
					1366	GCAGGAAA	0.0014305							1366	GGAACGCG	2.47112e-05							1366	TAAAAAAT	3.88588e-06	1366	GCGACAAG	1.3305e-05	1366	GGGGGACA	0.000144418
					1367	GCAGGAAG	0.00154523							1367	GGAACGGG	9.17846e-05							1367	TAAAAACA	3.88588e-06	1367	GCGACACA	6.65252e-06	1367	GGGGGACG	0.000338635
					1368	GCAGGAAT	7.17044e-06							1368	GGAAGAAA	0.00743808							1368	TAAAAAGG	1.94294e-05	1368	GCGACCAG	6.65252e-06	1368	GGGGGAGA	2.98796e-05
					1369	GCAGGACA	5.73635e-05							1369	GGAAGAAC	3.53018e-06							1369	TAAAAGAG	2.72012e-05	1369	GCGACGAA	3.32626e-06	1369	GGGGGAGC	4.97993e-06
					1370	GCAGGACG	0.000121897							1370	GGAAGAAG	0.00677088							1370	TAAAAGGG	5.05164e-05	1370	GCGACGAG	6.65252e-06	1370	GGGGGAGG	0.000502973
					1371	GCAGGAGA	3.58522e-05							1371	GGAAGAAT	1.05905e-05							1371	TAAAGAAA	7.77176e-06	1371	GCGACGCG	3.32626e-06	1371	GGGGGATA	2.98796e-05
					1372	GCAGGAGG	0.000634584							1372	GGAAGACA	5.64828e-05							1372	TAAAGAAG	3.88588e-06	1372	GCGACGTG	1.99576e-05	1372	GGGGGATT	4.97993e-06
					1373	GCAGGAGT	5.01931e-05							1373	GGAAGACG	0.000293005							1373	TAAAGGAA	3.88588e-06	1373	GCGAGAAA	3.99151e-05	1373	GGGGGCAA	0.000348595
					1374	GCAGGCAA	5.01931e-05							1374	GGAAGAGA	4.94225e-05							1374	TAAAGGAG	3.88588e-06	1374	GCGAGAAG	0.000116419	1374	GGGGGCAG	0.000951167
					1375	GCAGGCAG	0.000261721							1375	GGAAGAGG	0.00142619							1375	TAAAGGGG	1.16576e-05	1375	GCGAGACG	3.32626e-06	1375	GGGGGCAT	1.49398e-05
					1376	GCAGGCGA	7.17044e-06							1376	GGAAGATG	3.53018e-06							1376	TAAGGGAG	7.77176e-06	1376	GCGAGAGG	3.32626e-06	1376	GGGGGCCG	4.97993e-06
					1377	GCAGGCGG	0.000182846							1377	GGAAGCAA	9.53148e-05							1377	TACAAAAA	2.33153e-05	1377	GCGAGCAA	3.32626e-06	1377	GGGGGCGG	0.000144418
					1378	GCAGGCTA	3.58522e-06							1378	GGAAGCAG	0.0005966							1378	TAGAAAAA	2.33153e-05	1378	GCGAGCAG	2.66101e-05	1378	GGGGGCTG	4.97993e-06
					1379	GCAGGCTG	3.58522e-06							1379	GGAAGCCA	3.53018e-06							1379	TAGAAGGG	7.77176e-06	1379	GCGAGGAA	1.66313e-05	1379	GGGGGGAA	0.000483053
					1380	GCAGGGAA	0.000397959							1380	GGAAGCGG	0.000285944							1380	TAGACGAA	7.77176e-06	1380	GCGAGGAG	0.000176292	1380	GGGGGGAC	9.95986e-06
					1381	GCAGGGAC	7.17044e-06							1381	GGAAGGAA	0.00220283							1381	TAGACGGG	3.88588e-06	1381	GCGAGGCA	9.97878e-06	1381	GGGGGGAG	0.00517415
					1382	GCAGGGAG	0.00331633							1382	GGAAGGAC	2.11811e-05							1382	TAGAGAGG	7.77176e-06	1382	GCGAGGCG	1.99576e-05	1382	GGGGGGAT	9.95986e-06
					1383	GCAGGGCA	0.000107557							1383	GGAAGGAG	0.0110353							1383	TAGCAAAA	1.55435e-05	1383	GCGAGGGG	3.99151e-05	1383	GGGGGGCA	8.46588e-05
					1384	GCAGGGCG	0.000537783							1384	GGAAGGAT	2.11811e-05							1384	TAGCAAAG	3.88588e-06	1384	GCGAGGTG	3.32626e-06	1384	GGGGGGCG	0.000597592
					1385	GCAGGGGA	8.96305e-05							1385	GGAAGGCA	0.000268293							1385	TAGCGAAA	1.16576e-05	1385	GCGAGTAG	3.32626e-06	1385	GGGGGGGA	0.000199197
					1386	GCAGGGGG	0.00309404							1386	GGAAGGCG	0.00228755							1386	TAGCGAAG	7.77176e-06	1386	GCGAGTGG	6.65252e-06	1386	GGGGGGGC	1.49398e-05
					1387	GCAGGGGT	6.09487e-05							1387	GGAAGGGA	0.000363608							1387	TAGCGGAA	1.94294e-05	1387	GCGCAAAA	6.65252e-06	1387	GGGGGGGG	0.0697539
					1388	GCAGGGTA	3.58522e-06							1388	GGAAGGGG	0.00379141							1388	TAGCGGAG	7.77176e-06	1388	GCGCAAAG	3.32626e-06	1388	GGGGGGGT	0.000109558
					1389	GCAGGGTG	5.73635e-05							1389	GGAAGGGT	1.05905e-05							1389	TAGCGGCA	7.77176e-06	1389	GCGCAGAG	3.32626e-06	1389	GGGGGGTG	0.000164338
					1390	GCAGGTAG	7.17044e-06							1390	GGAAGGTG	4.58923e-05							1390	TAGCGGCG	4.27447e-05	1390	GCGCGAAG	3.32626e-06	1390	GGGGGTAA	9.95986e-06
					1391	GCAGGTGG	3.58522e-06							1391	GGAAGTAA	1.76509e-05							1391	TAGCGGGG	3.88588e-06	1391	GCGCGGAA	3.32626e-06	1391	GGGGGTAG	3.98394e-05
					1392	GCAGTAAA	3.58522e-06							1392	GGAAGTAG	6.0013e-05							1392	TAGGAGAA	3.88588e-06	1392	GCGCGGAG	3.32626e-06	1392	GGGGGTCG	4.97993e-06
					1393	GCAGTAAG	7.17044e-06							1393	GGAAGTCG	3.53018e-06							1393	TAGGCAAA	1.16576e-05	1393	GCGCGGGT	3.32626e-06	1393	GGGGGTGG	6.47391e-05
					1394	GCAGTGGG	3.58522e-06							1394	GGAAGTGG	7.06035e-06							1394	TAGGCGAG	7.77176e-06	1394	GCGGAAAA	0.00123737	1394	GGGGGTGT	1.49398e-05
					1395	GCATAAAG	1.07557e-05							1395	GGAATAAA	3.53018e-06							1395	TAGGGAAA	3.88588e-06	1395	GCGGAAAC	3.32626e-06	1395	GGGGGTTG	4.97993e-06
					1396	GCATAGGG	7.17044e-06							1396	GGAATAAG	2.11811e-05							1396	TATAAAAG	3.88588e-06	1396	GCGGAAAG	0.000345931	1396	GGGGNAAA	4.97993e-06
					1397	GCATGAAG	7.17044e-06							1397	GGAATAGT	3.53018e-06							1397	TATAAGGG	3.88588e-06	1397	GCGGAAAT	4.98939e-05	1397	GGGGTAAA	3.48595e-05
					1398	GCATGAGG	7.17044e-06							1398	GGAATCAG	3.53018e-06							1398	TCAAAAAA	3.88588e-06	1398	GCGGAACA	3.99151e-05	1398	GGGGTAAG	2.48997e-05
					1399	GCATGGGG	1.07557e-05							1399	GGAATGAA	3.53018e-06							1399	TCAAAGAG	3.88588e-06	1399	GCGGAACG	6.65252e-06	1399	GGGGTCAG	9.95986e-06
					1400	GCCAAAAA	3.58522e-06							1400	GGAATGGG	3.53018e-06							1400	TCAAGAAG	3.88588e-06	1400	GCGGAAGA	3.32626e-06	1400	GGGGTGAG	1.49398e-05
					1401	GCCAAAAG	1.07557e-05							1401	GGAATTAG	1.05905e-05							1401	TCAAGGAG	3.88588e-06	1401	GCGGAAGG	9.97878e-06	1401	GGGGTGCG	9.95986e-06
					1402	GCCAAAGG	1.43409e-05							1402	GGAATTAT	3.53018e-06							1402	TCCGATCT	7.77176e-06	1402	GCGGAAGT	3.32626e-06	1402	GGGGTGGG	1.49398e-05
					1403	GCCAAGAG	1.43409e-05							1403	GGACAAAA	0.000282414							1403	TCTAAGGG	3.88588e-06	1403	GCGGACAA	7.98302e-05	1403	GGGGTGTG	4.97993e-06
					1404	GCCAAGGG	1.79261e-05							1404	GGACAAAG	0.000155328							1404	TGAAAAAA	3.88588e-06	1404	GCGGACAG	4.65676e-05	1404	GGGTAAAA	4.48194e-05
					1405	GCCAGAAA	3.58522e-06							1405	GGACAAAT	3.53018e-06							1405	TGAAAGAG	3.88588e-06	1405	GCGGACAT	6.65252e-06	1405	GGGTAAAG	2.98796e-05
					1406	GCCAGAAG	3.2267e-05							1406	GGACAACA	7.06035e-06							1406	TGAAAGGG	7.77176e-06	1406	GCGGAGAA	6.65252e-06	1406	GGGTAAAT	4.97993e-06
					1407	GCCAGACA	7.17044e-06							1407	GGACAAGG	1.76509e-05							1407	TGAAGAAG	7.77176e-06	1407	GCGGAGAG	6.65252e-05	1407	GGGTAATG	4.97993e-06
					1408	GCCAGCAG	3.58522e-06							1408	GGACACAA	7.06035e-06							1408	TGAAGGAG	7.77176e-06	1408	GCGGAGCG	3.32626e-06	1408	GGGTAGTG	4.97993e-06
					1409	GCCAGGAA	3.58522e-06							1409	GGACACAG	1.05905e-05							1409	TGAAGGGG	3.88588e-06	1409	GCGGAGGA	3.32626e-06	1409	GGGTCAAG	4.97993e-06
					1410	GCCAGGAG	6.09487e-05							1410	GGACAGAA	1.05905e-05							1410	TGAGAAAA	3.49729e-05	1410	GCGGAGGG	6.65252e-06	1410	GGGTCAGG	4.97993e-06
					1411	GCCAGGGG	2.86818e-05							1411	GGACAGAG	5.64828e-05							1411	TGAGGAAA	3.88588e-06	1411	GCGGAGTG	6.65252e-06	1411	GGGTCGAG	4.97993e-06
					1412	GCCAGGTG	7.17044e-06							1412	GGACAGCA	3.53018e-06							1412	TGAGGGGG	3.88588e-06	1412	GCGGATAA	3.32626e-06	1412	GGGTGAAA	2.48997e-05
					1413	GCCGGAAA	7.17044e-06							1413	GGACAGCG	7.06035e-06							1413	TGGAAAAA	3.88588e-06	1413	GCGGCAAA	4.32414e-05	1413	GGGTGAAG	4.97993e-06
					1414	GCCGGACA	3.58522e-06							1414	GGACAGGG	0.000137677							1414	TGGAGAAA	3.88588e-06	1414	GCGGCAAG	6.98514e-05	1414	GGGTGGAG	4.97993e-06
					1415	GCCGGACG	3.58522e-06							1415	GGACAGGT	3.53018e-06							1415	TGGGAAAA	3.88588e-06	1415	GCGGCAAT	3.32626e-06	1415	GGGTGGGG	7.4699e-05
					1416	GCCGGGGG	3.58522e-06							1416	GGACAGTA	3.53018e-06							1416	TGGGGAAG	3.88588e-06	1416	GCGGCACG	3.32626e-06	1416	GGGTGGTG	9.95986e-06
					1417	GCGAAAAA	0.000304744							1417	GGACCAAG	3.53018e-06							1417	TTAAAAAG	3.88588e-06	1417	GCGGCAGG	3.32626e-06	1417	GGTAAAAA	3.48595e-05
					1418	GCGAAAAG	8.96305e-05							1418	GGACCGGG	2.11811e-05							1418	TTATCTAT	3.88588e-06	1418	GCGGCCAG	6.65252e-06	1418	GGTAAAAG	1.49398e-05
					1419	GCGAAAAT	1.07557e-05							1419	GGACGAAA	6.70733e-05							1419	TTGGGGCG	3.88588e-06	1419	GCGGCGAC	6.65252e-06	1419	GGTAAAGG	4.97993e-06
					1420	GCGAAACA	7.17044e-06							1420	GGACGAAG	0.000137677										1420	GCGGCGAG	9.97878e-06	1420	GGTAAGGG	1.49398e-05
					1421	GCGAAACG	7.17044e-06							1421	GGACGAAT	3.53018e-06										1421	GCGGGAAA	0.000209554	1421	GGTACAAA	4.97993e-06
					1422	GCGAAAGT	7.17044e-06							1422	GGACGACG	1.41207e-05										1422	GCGGGAAG	0.000179618	1422	GGTAGAAA	1.49398e-05
					1423	GCGAAATA	7.17044e-06							1423	GGACGAGA	3.53018e-06										1423	GCGGGAAT	6.65252e-06	1423	GGTAGAAG	4.97993e-06
					1424	GCGAACAA	1.43409e-05							1424	GGACGAGG	3.53018e-05										1424	GCGGGACA	6.65252e-06	1424	GGTAGGAG	4.48194e-05
					1425	GCGAACAG	2.50965e-05							1425	GGACGCAG	1.41207e-05										1425	GCGGGACG	1.99576e-05	1425	GGTAGGCG	4.97993e-06
					1426	GCGAACGG	3.58522e-06							1426	GGACGCGG	3.53018e-06										1426	GCGGGCAA	8.64827e-05	1426	GGTAGGGG	9.95986e-06
					1427	GCGAAGAA	3.58522e-06							1427	GGACGGAA	4.23621e-05										1427	GCGGGCAG	0.000169639	1427	GGTCAAAA	9.95986e-06
					1428	GCGAAGAG	3.58522e-05							1428	GGACGGAG	0.000293005										1428	GCGGGCCG	3.32626e-06	1428	GGTGAAAA	7.4699e-05
					1429	GCGAAGCG	3.58522e-06							1429	GGACGGCA	2.82414e-05										1429	GCGGGCGG	1.66313e-05	1429	GGTGAAAG	1.49398e-05
					1430	GCGAAGGG	0.000111142							1430	GGACGGCG	7.76639e-05										1430	GCGGGGAA	3.65889e-05	1430	GGTGAACA	4.97993e-06
					1431	GCGAAGTG	1.07557e-05							1431	GGACGGGA	3.53018e-06										1431	GCGGGGAG	0.00010644	1431	GGTGAATA	4.97993e-06
					1432	GCGAATAA	3.58522e-06							1432	GGACGGGG	0.000144737										1432	GCGGGGCG	3.65889e-05	1432	GGTGCGGG	4.97993e-06
					1433	GCGAATAG	3.58522e-06							1433	GGAGAAAA	0.00695445										1433	GCGGGGGG	2.99363e-05	1433	GGTGGAAA	2.98796e-05
					1434	GCGACAAA	2.15113e-05							1434	GGAGAAAC	1.41207e-05										1434	GCGGGGGT	9.97878e-06	1434	GGTGGAAG	2.48997e-05
					1435	GCGACAAG	3.58522e-06							1435	GGAGAAAG	0.00167683										1435	GCGGGTGG	3.32626e-06	1435	GGTGGACA	9.95986e-06
					1436	GCGACAAT	3.58522e-06							1436	GGAGAAAT	3.53018e-06										1436	GCGTAAAA	3.32626e-06	1436	GGTGGGAG	9.95986e-06
					1437	GCGACCAA	3.58522e-06							1437	GGAGAACA	0.000169448										1437	GCGTAGGG	3.32626e-06	1437	GGTGGGGG	4.48194e-05
					1438	GCGACCAG	7.17044e-06							1438	GGAGAACG	0.000109435										1438	GCTAGGGG	3.32626e-06	1438	GGTGGTGG	4.97993e-06
					1439	GCGACGGG	1.43409e-05							1439	GGAGAACT	3.53018e-06										1439	GCTGGAAA	3.32626e-06	1439	GGTTGAAA	4.97993e-06
					1440	GCGAGAAA	6.81192e-05							1440	GGAGAAGA	3.53018e-06										1440	GGAAAAAA	0.0172367	1440	GTAAAAAA	2.98796e-05
					1441	GCGAGAAG	8.60453e-05							1441	GGAGAAGG	0.000222401										1441	GGAAAAAC	4.65676e-05	1441	GTAAAAAG	2.48997e-05
					1442	GCGAGAGG	1.07557e-05							1442	GGAGAATA	7.06035e-06										1442	GGAAAAAG	0.00657602	1442	GTAAAGAG	9.95986e-06
					1443	GCGAGCAA	1.07557e-05							1443	GGAGAATG	1.41207e-05										1443	GGAAAAAT	9.64615e-05	1443	GTAAAGGG	5.97592e-05
					1444	GCGAGCAG	2.86818e-05							1444	GGAGACAA	0.000130617										1444	GGAAAACA	0.000685209	1444	GTAAATAG	4.97993e-06
					1445	GCGAGCGA	3.58522e-06							1445	GGAGACAG	6.0013e-05										1445	GGAAAACG	0.000286058	1445	GTAAATGG	4.97993e-06
					1446	GCGAGCGG	1.07557e-05							1446	GGAGACCA	1.41207e-05										1446	GGAAAACT	3.32626e-06	1446	GTAAGAAA	3.48595e-05
					1447	GCGAGGAA	1.07557e-05							1447	GGAGACCG	1.05905e-05										1447	GGAAAAGA	5.98727e-05	1447	GTAAGAAG	2.48997e-05
					1448	GCGAGGAC	3.58522e-06							1448	GGAGACGG	7.06035e-06										1448	GGAAAAGG	0.000928026	1448	GTAAGGAG	2.98796e-05
					1449	GCGAGGAG	0.000161335							1449	GGAGAGAA	6.35432e-05										1449	GGAAAAGT	3.32626e-06	1449	GTAAGGCG	4.97993e-06
					1450	GCGAGGCA	7.17044e-06							1450	GGAGAGAG	0.000338897										1450	GGAAAATA	2.66101e-05	1450	GTAAGGGG	7.4699e-05
					1451	GCGAGGCG	2.15113e-05							1451	GGAGAGCA	3.53018e-06										1451	GGAAAATG	1.3305e-05	1451	GTAATAAG	4.97993e-06
					1452	GCGAGGGA	3.58522e-06							1452	GGAGAGCG	9.17846e-05										1452	GGAAACAA	0.000192923	1452	GTACGGGG	4.97993e-06
					1453	GCGAGGGG	6.45339e-05							1453	GGAGAGGA	3.53018e-06										1453	GGAAACAG	0.000206228	1453	GTAGAAAA	2.48997e-05
					1454	GCGCAAAA	3.58522e-06							1454	GGAGAGGG	6.70733e-05										1454	GGAAACCA	2.32838e-05	1454	GTAGAAAG	9.95986e-06
					1455	GCGCAAAG	1.07557e-05							1455	GGAGAGTA	7.06035e-06										1455	GGAAACCG	3.32626e-06	1455	GTAGAGAA	4.97993e-06
					1456	GCGCAAGG	1.07557e-05							1456	GGAGAGTG	2.11811e-05										1456	GGAAACGG	2.99363e-05	1456	GTAGAGGG	4.97993e-06
					1457	GCGCAGGG	1.07557e-05							1457	GGAGCAAA	0.000225931										1457	GGAAAGAA	0.000319321	1457	GTAGGAAA	2.48997e-05
					1458	GCGCGCAG	3.58522e-06							1458	GGAGCAAC	3.53018e-06										1458	GGAAAGAC	6.65252e-06	1458	GTAGGAAG	4.48194e-05
					1459	GCGCGGAG	7.17044e-06							1459	GGAGCAAG	0.000480104										1459	GGAAAGAG	0.00313999	1459	GTAGGATG	4.97993e-06
					1460	GCGCGGGT	3.58522e-06							1460	GGAGCACA	1.05905e-05										1460	GGAAAGAT	3.32626e-06	1460	GTAGGCAA	4.97993e-06
					1461	GCGGAAAA	0.000957253							1461	GGAGCACG	4.58923e-05										1461	GGAAAGCA	4.65676e-05	1461	GTAGGGAG	4.48194e-05
					1462	GCGGAAAG	0.000132653							1462	GGAGCAGG	3.88319e-05										1462	GGAAAGCG	0.000306016	1462	GTAGGGCG	4.97993e-06
					1463	GCGGAAAT	2.86818e-05							1463	GGAGCATA	1.05905e-05										1463	GGAAAGGA	4.98939e-05	1463	GTAGGGGA	4.97993e-06
					1464	GCGGAACA	1.43409e-05							1464	GGAGCATG	3.53018e-06										1464	GGAAAGGC	3.32626e-06	1464	GTAGGGGG	4.48194e-05
					1465	GCGGAACG	7.17044e-06							1465	GGAGCCAA	1.05905e-05										1465	GGAAAGGG	0.0108137	1465	GTAGGTTG	4.97993e-06
					1466	GCGGAAGA	3.58522e-06							1466	GGAGCCAG	2.47112e-05										1466	GGAAAGTG	4.65676e-05	1466	GTATAAAA	4.97993e-06
					1467	GCGGAAGG	1.43409e-05							1467	GGAGCGAA	1.41207e-05										1467	GGAAATAA	1.66313e-05	1467	GTATAAAG	4.97993e-06
					1468	GCGGAATA	7.17044e-06							1468	GGAGCGAG	0.000120026										1468	GGAAATAG	1.66313e-05	1468	GTATATGG	4.97993e-06
					1469	GCGGACAA	4.30226e-05							1469	GGAGCGCG	2.47112e-05										1469	GGAACAAA	0.000156334	1469	GTATGGAA	4.97993e-06
					1470	GCGGACAG	6.45339e-05							1470	GGAGCGGC	3.53018e-06										1470	GGAACAAG	0.000143029	1470	GTCAGATA	4.97993e-06
					1471	GCGGACAT	3.58522e-06							1471	GGAGCGGG	7.06035e-05										1471	GGAACAAT	6.65252e-06	1471	GTCGAGGG	4.97993e-06
					1472	GCGGAGAA	1.07557e-05							1472	GGAGCGTG	7.06035e-06										1472	GGAACACA	3.65889e-05	1472	GTGAAAAA	5.97592e-05
					1473	GCGGAGAG	2.86818e-05							1473	GGAGGAAA	0.00596953										1473	GGAACACG	3.32626e-06	1473	GTGAAAAG	1.99197e-05
					1474	GCGGAGCA	1.07557e-05							1474	GGAGGAAC	3.53018e-06										1474	GGAACAGA	3.32626e-06	1474	GTGAAGGG	4.97993e-06
					1475	GCGGAGCG	1.07557e-05							1475	GGAGGAAG	0.00561651										1475	GGAACAGG	2.66101e-05	1475	GTGAATAA	4.97993e-06
					1476	GCGGAGGG	1.43409e-05							1476	GGAGGAAT	4.23621e-05										1476	GGAACCAA	3.32626e-06	1476	GTGACAAG	4.97993e-06
					1477	GCGGAGGT	3.58522e-06							1477	GGAGGACA	0.000300065										1477	GGAACCAG	2.32838e-05	1477	GTGAGAAA	4.97993e-06
					1478	GCGGAGTG	3.58522e-06							1478	GGAGGACG	0.000617781										1478	GGAACCGG	3.32626e-06	1478	GTGAGAAG	4.97993e-06
					1479	GCGGATAG	3.58522e-06							1479	GGAGGAGA	3.88319e-05										1479	GGAACCTA	3.32626e-06	1479	GTGAGGAG	4.97993e-06
					1480	GCGGCAAA	4.30226e-05							1480	GGAGGAGC	3.53018e-06										1480	GGAACGAA	1.66313e-05	1480	GTGCGGAA	4.97993e-06
					1481	GCGGCAAG	3.94374e-05							1481	GGAGGAGG	0.000211811										1481	GGAACGAG	0.000103114	1481	GTGGAAAA	9.46187e-05
					1482	GCGGCACG	3.58522e-06							1482	GGAGGATA	1.76509e-05										1482	GGAACGCG	9.97878e-06	1482	GTGGAAAG	9.95986e-06
					1483	GCGGCAGA	3.58522e-06							1483	GGAGGATG	7.06035e-06										1483	GGAACGGG	0.000315995	1483	GTGGGAAA	3.48595e-05
					1484	GCGGCAGG	1.79261e-05							1484	GGAGGCAA	0.000144737										1484	GGAACGGT	3.32626e-06	1484	GTGGGGAA	4.97993e-06
					1485	GCGGCCAG	1.43409e-05							1485	GGAGGCAG	0.00100963										1485	GGAACGTG	9.97878e-06	1485	GTGGGGGG	3.98394e-05
					1486	GCGGCGAA	3.58522e-06							1486	GGAGGCAT	1.41207e-05										1486	GGAACTAA	3.32626e-06	1486	GTGTGGGG	4.97993e-06
					1487	GCGGCGAG	1.79261e-05							1487	GGAGGCCA	1.76509e-05										1487	GGAAGAAA	0.00657269	1487	GTTAAGGG	4.97993e-06
					1488	GCGGCGCA	3.58522e-06							1488	GGAGGCCG	1.05905e-05										1488	GGAAGAAC	9.97878e-06	1488	GTTAGGGG	9.95986e-06
					1489	GCGGCGCG	3.58522e-06							1489	GGAGGCGA	7.06035e-06										1489	GGAAGAAG	0.00800963	1489	GTTAGGTG	4.97993e-06
					1490	GCGGCGGG	1.79261e-05							1490	GGAGGCGG	0.000349487										1490	GGAAGAAT	3.99151e-05	1490	GTTGAAAA	4.97993e-06
					1491	GCGGGAAA	0.000311914							1491	GGAGGCGT	7.06035e-06										1491	GGAAGACA	0.000192923	1491	GTTGAGAA	4.97993e-06
					1492	GCGGGAAG	9.32157e-05							1492	GGAGGCTG	7.06035e-06										1492	GGAAGACG	0.000459024	1492	GTTGGAGG	4.97993e-06
					1493	GCGGGACA	3.58522e-06							1493	GGAGGGAA	0.000349487										1493	GGAAGAGA	0.000123072	1493	GTTGGGTG	4.97993e-06
					1494	GCGGGACG	1.43409e-05							1494	GGAGGGAC	7.06035e-06										1494	GGAAGAGG	0.00248139	1494	TAAAAAAA	0.000313736
					1495	GCGGGAGG	3.58522e-06							1495	GGAGGGAG	0.000381259										1495	GGAAGATA	3.32626e-06	1495	TAAAAAAG	8.46588e-05
					1496	GCGGGCAA	5.01931e-05							1496	GGAGGGAT	7.06035e-06										1496	GGAAGATG	1.66313e-05	1496	TAAAAACG	4.97993e-06
					1497	GCGGGCAG	0.000207943							1497	GGAGGGCA	0.000158858										1497	GGAAGCAA	0.000222859	1497	TAAAAAGG	2.98796e-05
					1498	GCGGGCAT	1.43409e-05							1498	GGAGGGCG	0.000879014										1498	GGAAGCAG	0.0011143	1498	TAAAAATG	4.97993e-06
					1499	GCGGGCGG	3.2267e-05							1499	GGAGGGCT	3.53018e-06										1499	GGAAGCCA	3.32626e-06	1499	TAAAACAG	4.97993e-06
					1500	GCGGGCTG	3.58522e-06							1500	GGAGGGGA	1.05905e-05										1500	GGAAGCGA	6.65252e-06	1500	TAAAAGAA	4.97993e-06
					1501	GCGGGGAA	6.09487e-05							1501	GGAGGGGG	0.00268999										1501	GGAAGCGG	0.000675231	1501	TAAAAGAG	4.97993e-05
					1502	GCGGGGAG	8.96305e-05							1502	GGAGGGGT	1.05905e-05										1502	GGAAGCTG	1.99576e-05	1502	TAAAAGCG	4.97993e-06
					1503	GCGGGGCA	7.17044e-06							1503	GGAGGGTG	1.41207e-05										1503	GGAAGGAA	0.00160658	1503	TAAAAGGG	0.000184257
					1504	GCGGGGCG	0.000103971							1504	GGAGGTAA	7.06035e-06										1504	GGAAGGAC	3.32626e-05	1504	TAAAAGGT	4.97993e-06
					1505	GCGGGGCT	3.58522e-06							1505	GGAGGTAG	7.06035e-06										1505	GGAAGGAG	0.017719	1505	TAAAAGTT	4.97993e-06
					1506	GCGGGGGA	3.58522e-06							1506	GGAGGTCG	3.53018e-06										1506	GGAAGGAT	1.99576e-05	1506	TAAAATAA	4.97993e-06
					1507	GCGGGGGG	5.01931e-05							1507	GGAGGTGG	3.53018e-06										1507	GGAAGGCA	0.000349257	1507	TAAAATAT	4.97993e-06
					1508	GCGGGGGT	7.17044e-06							1508	GGAGTAAA	2.47112e-05										1508	GGAAGGCG	0.00329965	1508	TAAAATGG	4.97993e-06
					1509	GCGGTAAA	7.17044e-06							1509	GGAGTAAG	1.05905e-05										1509	GGAAGGCT	9.97878e-06	1509	TAAAATGT	4.97993e-06
					1510	GCGGTCTG	3.58522e-06							1510	GGAGTACA	3.53018e-06										1510	GGAAGGGA	0.000369215	1510	TAAACAAG	4.97993e-06
					1511	GCGTAAAA	7.17044e-06							1511	GGAGTGAG	3.53018e-06										1511	GGAAGGGC	1.3305e-05	1511	TAAAGAAA	1.49398e-05
					1512	GCGTAGGG	3.58522e-05							1512	GGAGTGGA	3.53018e-06										1512	GGAAGGGG	0.00831232	1512	TAAAGAAG	9.95986e-06
					1513	GCGTGGGA	3.58522e-06							1513	GGANACAG	3.53018e-06										1513	GGAAGGTA	6.65252e-06	1513	TAAAGAGG	4.97993e-06
					1514	GCGTGGGG	3.58522e-06							1514	GGATAAAA	1.41207e-05										1514	GGAAGGTG	2.32838e-05	1514	TAAAGCAT	4.97993e-06
					1515	GCTAAAAA	1.07557e-05							1515	GGATAACA	3.53018e-06										1515	GGAAGTAA	3.99151e-05	1515	TAAAGGAG	1.99197e-05
					1516	GCTAAAAG	3.58522e-06							1516	GGATAGGG	7.06035e-06										1516	GGAAGTAC	3.32626e-06	1516	TAAAGGGG	5.97592e-05
					1517	GCTAAAGG	3.58522e-06							1517	GGATCAAA	3.53018e-06										1517	GGAAGTAG	6.65252e-05	1517	TAAAGGGT	4.97993e-06
					1518	GCTAGGAA	3.58522e-06							1518	GGATGAAA	1.76509e-05										1518	GGAAGTCA	3.32626e-06	1518	TAAAGGTG	4.97993e-06
					1519	GCTAGGGG	1.43409e-05							1519	GGATGAAG	3.53018e-06										1519	GGAAGTCG	6.65252e-06	1519	TAAAGTGG	4.97993e-06
					1520	GCTAGGTG	3.58522e-06							1520	GGATGCAG	3.53018e-06										1520	GGAAGTGG	4.65676e-05	1520	TAAATAAG	4.97993e-06
					1521	GCTGGAAG	1.07557e-05							1521	GGATGGAA	1.41207e-05										1521	GGAAGTTG	3.32626e-06	1521	TAAATAGG	4.97993e-06
					1522	GCTGGCGG	7.17044e-06							1522	GGATGGAG	3.53018e-06										1522	GGAATAAG	6.65252e-06	1522	TAAATGAG	4.97993e-06
					1523	GCTGGGAG	3.58522e-06							1523	GGATGGCA	3.53018e-06										1523	GGAATACA	3.32626e-06	1523	TAAATGGG	9.95986e-06
					1524	GCTGGGGG	3.58522e-06							1524	GGATGGGG	3.53018e-06										1524	GGAATACG	3.32626e-06	1524	TAACAAAA	9.95986e-06
					1525	GGAAAAAA	0.014599							1525	GGATGGTG	3.53018e-06										1525	GGAATCAG	6.65252e-06	1525	TAAGAAAA	1.49398e-05
					1526	GGAAAAAC	3.58522e-05							1526	GGATTGGG	3.53018e-06										1526	GGAATGGG	3.32626e-06	1526	TAAGAATA	4.97993e-06
					1527	GGAAAAAG	0.00666134							1527	GGCAAAAA	0.00113319										1527	GGAATTAG	1.3305e-05	1527	TAAGAGAG	4.97993e-06
					1528	GGAAAAAT	2.86818e-05							1528	GGCAAAAC	3.53018e-06										1528	GGACAAAA	0.000325973	1528	TAAGAGGG	4.97993e-06
					1529	GGAAAACA	0.000756481							1529	GGCAAAAG	0.000261233										1529	GGACAAAG	0.000162987	1529	TAAGGAAA	9.95986e-06
					1530	GGAAAACG	0.000358522							1530	GGCAAAAT	3.53018e-06										1530	GGACAAAT	6.65252e-06	1530	TAAGGGAG	1.49398e-05
					1531	GGAAAACT	1.07557e-05							1531	GGCAAACA	5.29526e-05										1531	GGACAACA	1.66313e-05	1531	TAAGGGGG	1.49398e-05
					1532	GGAAAAGA	0.000132653							1532	GGCAAACG	1.05905e-05										1532	GGACAACG	1.99576e-05	1532	TAATAGAG	4.97993e-06
					1533	GGAAAAGG	0.00074214							1533	GGCAAAGA	3.53018e-06										1533	GGACAAGG	1.99576e-05	1533	TAATAGGG	9.95986e-06
					1534	GGAAAATA	3.2267e-05							1534	GGCAAAGG	6.35432e-05										1534	GGACAATA	3.32626e-06	1534	TAATAGTT	4.97993e-06
					1535	GGAAAATG	2.86818e-05							1535	GGCAACAA	1.76509e-05										1535	GGACACAA	2.66101e-05	1535	TAATGGAG	4.97993e-06
					1536	GGAAACAA	0.000215113							1536	GGCAACAG	1.05905e-05										1536	GGACACAG	3.32626e-05	1536	TACAAAAA	2.98796e-05
					1537	GGAAACAG	0.000351351							1537	GGCAAGAA	2.47112e-05										1537	GGACAGAA	6.65252e-06	1537	TACGGAAA	4.97993e-06
					1538	GGAAACCA	1.43409e-05							1538	GGCAAGAG	0.00019063										1538	GGACAGAG	0.000103114	1538	TACGGGGG	9.95986e-06
					1539	GGAAACCG	3.58522e-06							1539	GGCAAGCA	7.06035e-06										1539	GGACAGCG	6.65252e-06	1539	TAGAAAAA	1.99197e-05
					1540	GGAAACGG	6.45339e-05							1540	GGCAAGCG	4.94225e-05										1540	GGACAGGG	0.000352584	1540	TAGAAGGG	1.49398e-05
					1541	GGAAACTG	3.58522e-06							1541	GGCAAGGA	1.41207e-05										1541	GGACAGTG	3.32626e-06	1541	TAGACACG	4.97993e-06
					1542	GGAAAGAA	0.000254551							1542	GGCAAGGG	0.000247112										1542	GGACCGAG	3.32626e-06	1542	TAGACGGG	3.98394e-05
					1543	GGAAAGAC	1.07557e-05							1543	GGCAATAG	7.06035e-06										1543	GGACCGGG	1.3305e-05	1543	TAGCAAAA	1.49398e-05
					1544	GGAAAGAG	0.00278572							1544	GGCACAAA	7.06035e-06										1544	GGACGAAA	9.97878e-05	1544	TAGCAGGG	9.95986e-06
					1545	GGAAAGCA	2.50965e-05							1545	GGCACAAG	1.41207e-05										1545	GGACGAAG	0.000242817	1545	TAGCGAAG	4.97993e-06
					1546	GGAAAGCG	0.000466078							1546	GGCACACA	7.06035e-06										1546	GGACGACG	1.66313e-05	1546	TAGCGGAG	3.98394e-05
					1547	GGAAAGGA	3.2267e-05							1547	GGCACAGG	7.06035e-06										1547	GGACGAGA	9.97878e-06	1547	TAGCGGGG	2.98796e-05
					1548	GGAAAGGC	1.07557e-05							1548	GGCACGAG	7.06035e-06										1548	GGACGAGG	0.000116419	1548	TAGGAAAA	1.49398e-05
					1549	GGAAAGGG	0.00505516							1549	GGCACGGG	7.06035e-06										1549	GGACGCAG	9.97878e-06	1549	TAGGGAAA	9.95986e-06
					1550	GGAAAGGT	3.58522e-06							1550	GGCAGAAA	0.000416561										1550	GGACGCGG	1.66313e-05	1550	TAGGGAAG	4.97993e-06
					1551	GGAAAGTA	3.58522e-06							1551	GGCAGAAC	1.76509e-05										1551	GGACGGAA	6.31989e-05	1551	TAGGGGAA	4.97993e-06
					1552	GGAAAGTG	0.000100386							1552	GGCAGAAG	0.000328306										1552	GGACGGAG	0.000658599	1552	TAGGGGCG	4.97993e-06
					1553	GGAAATAA	4.66078e-05							1553	GGCAGACA	7.06035e-06										1553	GGACGGCA	1.66313e-05	1553	TAGGGGGG	2.48997e-05
					1554	GGAAATAG	2.86818e-05							1554	GGCAGACG	7.06035e-06										1554	GGACGGCG	0.000153008	1554	TAGGGTGT	4.97993e-06
					1555	GGAAATCG	3.58522e-06							1555	GGCAGAGG	3.88319e-05										1555	GGACGGGA	1.66313e-05	1555	TATAGGGG	4.97993e-06
					1556	GGAAATGG	3.58522e-06							1556	GGCAGCAA	1.05905e-05										1556	GGACGGGC	3.32626e-06	1556	TATAGGGT	4.97993e-06
					1557	GGAACAAA	0.000100386							1557	GGCAGCAG	3.17716e-05										1557	GGACGGGG	0.000715146	1557	TCAAAAAG	4.97993e-06
					1558	GGAACAAG	0.000103971							1558	GGCAGCCA	7.06035e-06										1558	GGACGGTG	6.65252e-06	1558	TCAGGGAG	9.95986e-06
					1559	GGAACACA	2.50965e-05							1559	GGCAGCGG	1.05905e-05										1559	GGACGTAG	9.97878e-06	1559	TCGGAAAA	4.97993e-06
					1560	GGAACACG	7.17044e-06							1560	GGCAGGAA	0.000353018										1560	GGACGTGG	3.32626e-06	1560	TCGTGAAA	4.97993e-06
					1561	GGAACAGG	1.43409e-05							1561	GGCAGGAG	0.00103081										1561	GGAGAAAA	0.00805287	1561	TCTAAAAA	4.97993e-06
					1562	GGAACCAA	3.58522e-06							1562	GGCAGGAT	3.53018e-06										1562	GGAGAAAC	1.3305e-05	1562	TGAAAAAA	7.96789e-05
					1563	GGAACCAG	4.30226e-05							1563	GGCAGGCA	2.82414e-05										1563	GGAGAAAG	0.00196249	1563	TGAAAAAG	3.48595e-05
					1564	GGAACCTA	3.58522e-06							1564	GGCAGGCG	0.000172979										1564	GGAGAAAT	4.65676e-05	1564	TGAAAATG	4.97993e-06
					1565	GGAACGAA	7.17044e-06							1565	GGCAGGCT	3.53018e-06										1565	GGAGAACA	0.000149682	1565	TGAAAGAG	1.49398e-05
					1566	GGAACGAG	0.000107557							1566	GGCAGGGA	1.76509e-05										1566	GGAGAACC	6.65252e-06	1566	TGAAAGGG	4.97993e-06
					1567	GGAACGCG	2.15113e-05							1567	GGCAGGGG	0.000363608										1567	GGAGAACG	0.000156334	1567	TGAAGAAA	9.95986e-06
					1568	GGAACGGG	0.000258136							1568	GGCAGTAA	3.53018e-06										1568	GGAGAAGA	3.99151e-05	1568	TGAAGAAG	1.49398e-05
					1569	GGAACTAG	1.07557e-05							1569	GGCATAAA	7.06035e-06										1569	GGAGAAGG	0.000315995	1569	TGAAGGAA	9.95986e-06
					1570	GGAAGAAA	0.00752537							1570	GGCATGAG	1.41207e-05										1570	GGAGAATA	1.99576e-05	1570	TGAAGGAG	6.9719e-05
					1571	GGAAGAAC	7.17044e-06							1571	GGCATGGG	3.53018e-06										1571	GGAGAATG	9.97878e-06	1571	TGAAGGGG	4.97993e-06
					1572	GGAAGAAG	0.00895588							1572	GGCCAAAA	3.53018e-06										1572	GGAGACAA	0.000279406	1572	TGAATAAG	4.97993e-06
					1573	GGAAGAAT	5.73635e-05							1573	GGCCAAAG	7.06035e-06										1573	GGAGACAC	6.65252e-06	1573	TGAATGAG	4.97993e-06
					1574	GGAAGACA	0.000121897							1574	GGCCAACG	3.53018e-06										1574	GGAGACAG	8.31565e-05	1574	TGAGAAAA	1.99197e-05
					1575	GGAAGACG	0.000451738							1575	GGCCAGAA	7.06035e-06										1575	GGAGACCA	9.97878e-06	1575	TGAGAGGG	4.97993e-06
					1576	GGAAGAGA	0.000125483							1576	GGCCAGAG	3.53018e-06										1576	GGAGACCG	9.97878e-06	1576	TGAGGAAA	2.98796e-05
					1577	GGAAGAGG	0.00252041							1577	GGCCAGCG	3.53018e-06										1577	GGAGACGA	3.32626e-06	1577	TGAGGAAG	1.99197e-05
					1578	GGAAGATA	7.17044e-06							1578	GGCCAGGG	4.23621e-05										1578	GGAGACGG	4.65676e-05	1578	TGAGGCAG	4.97993e-06
					1579	GGAAGATG	2.15113e-05							1579	GGCCGAAA	3.53018e-06										1579	GGAGAGAA	0.000162987	1579	TGAGGGAG	9.95986e-06
					1580	GGAAGATT	7.17044e-06							1580	GGCCGAAG	3.53018e-06										1580	GGAGAGAG	0.000598727	1580	TGAGGGGG	4.97993e-06
					1581	GGAAGCAA	0.000218698							1581	GGCCGGAG	3.17716e-05										1581	GGAGAGCA	3.65889e-05	1581	TGAGTAAG	4.97993e-06
					1582	GGAAGCAG	0.00125124							1582	GGCGAAAA	0.000586009										1582	GGAGAGCG	0.000166313	1582	TGATCAAG	4.97993e-06
					1583	GGAAGCCG	3.58522e-06							1583	GGCGAAAG	0.000141207										1583	GGAGAGGA	2.32838e-05	1583	TGCAGGAG	4.97993e-06
					1584	GGAAGCGA	1.43409e-05							1584	GGCGAACA	1.41207e-05										1584	GGAGAGGG	0.000172965	1584	TGCGCAAG	4.97993e-06
					1585	GGAAGCGG	0.000595146							1585	GGCGAACG	3.53018e-06										1585	GGAGAGTA	1.3305e-05	1585	TGCGGGAG	4.97993e-06
					1586	GGAAGCTA	3.58522e-06							1586	GGCGAAGG	5.64828e-05										1586	GGAGAGTG	1.99576e-05	1586	TGGAAAAA	3.98394e-05
					1587	GGAAGGAA	0.0017711							1587	GGCGACAA	2.47112e-05										1587	GGAGCAAA	0.000449045	1587	TGGAAAAG	1.49398e-05
					1588	GGAAGGAC	6.09487e-05							1588	GGCGACAG	7.06035e-06										1588	GGAGCAAG	0.000482308	1588	TGGAAACA	4.97993e-06
					1589	GGAAGGAG	0.016639							1589	GGCGACCA	3.53018e-06										1589	GGAGCACA	1.99576e-05	1589	TGGAGAAA	4.97993e-06
					1590	GGAAGGAT	3.58522e-05							1590	GGCGAGAA	2.82414e-05										1590	GGAGCACG	5.65464e-05	1590	TGGAGGAG	4.97993e-06
					1591	GGAAGGCA	0.000423056							1591	GGCGAGAG	3.88319e-05										1591	GGAGCAGA	6.65252e-06	1591	TGGGAAAA	6.47391e-05
					1592	GGAAGGCG	0.00470381							1592	GGCGAGCA	1.05905e-05										1592	GGAGCAGC	3.32626e-06	1592	TGGGAAAG	9.95986e-06
					1593	GGAAGGCT	1.43409e-05							1593	GGCGAGCG	1.05905e-05										1593	GGAGCAGG	8.9809e-05	1593	TGGGATAA	4.97993e-06
					1594	GGAAGGGA	0.000451738							1594	GGCGAGGG	3.53018e-06										1594	GGAGCATA	3.32626e-06	1594	TGGGGAAA	1.49398e-05
					1595	GGAAGGGC	2.15113e-05							1595	GGCGCAAA	2.11811e-05										1595	GGAGCCAA	9.97878e-06	1595	TGGGGAAG	4.97993e-06
					1596	GGAAGGGG	0.00726007							1596	GGCGCAAG	3.53018e-06										1596	GGAGCCAG	3.99151e-05	1596	TGGGGGGG	7.4699e-05
					1597	GGAAGGGT	3.58522e-06							1597	GGCGCGAG	7.06035e-06										1597	GGAGCCGG	1.3305e-05	1597	TGGGGGTG	4.97993e-06
					1598	GGAAGGTA	2.15113e-05							1598	GGCGGAAA	0.000617781										1598	GGAGCGAA	6.65252e-06	1598	TGTAAAAA	4.97993e-06
					1599	GGAAGGTG	3.58522e-05							1599	GGCGGAAG	0.000649552										1599	GGAGCGAG	0.000116419	1599	TGTAATAT	4.97993e-06
					1600	GGAAGTAA	1.79261e-05							1600	GGCGGACA	5.29526e-05										1600	GGAGCGAT	9.97878e-06	1600	TGTGGGGG	4.97993e-06
					1601	GGAAGTAG	0.000103971							1601	GGCGGACG	3.88319e-05										1601	GGAGCGCA	1.66313e-05	1601	TTAAAAAA	9.95986e-06
					1602	GGAAGTGG	3.94374e-05							1602	GGCGGAGG	2.82414e-05										1602	GGAGCGCG	3.65889e-05	1602	TTAAAGGG	4.97993e-06
					1603	GGAATAAA	1.43409e-05							1603	GGCGGCAA	2.11811e-05										1603	GGAGCGGG	0.000219533	1603	TTAGTAAA	4.97993e-06
					1604	GGAATAAG	3.2267e-05							1604	GGCGGCAG	6.35432e-05										1604	GGAGCGGT	3.32626e-06	1604	TTGAAAAG	4.97993e-06
					1605	GGAATACA	3.58522e-06							1605	GGCGGCCA	3.53018e-06										1605	GGAGCGTG	1.3305e-05	1605	TTGGCGTG	9.95986e-06
					1606	GGAATATA	3.58522e-06							1606	GGCGGCGG	3.88319e-05										1606	GGAGCTAG	3.32626e-06	1606	TTTAAAAA	4.97993e-06
					1607	GGAATCAA	3.58522e-06							1607	GGCGGGAA	9.88449e-05										1607	GGAGGAAA	0.00669243	1607	TTTAGAGC	9.95986e-06
					1608	GGAATGAG	1.07557e-05							1608	GGCGGGAC	3.53018e-06										1608	GGAGGAAC	1.66313e-05
					1609	GGAATGCA	3.58522e-06							1609	GGCGGGAG	0.000102375										1609	GGAGGAAG	0.00743086
					1610	GGAATGGG	1.43409e-05							1610	GGCGGGCA	3.88319e-05										1610	GGAGGAAT	4.32414e-05
					1611	GGACAAAA	0.000351351							1611	GGCGGGCG	0.000102375										1611	GGAGGACA	0.000322647
					1612	GGACAAAC	3.58522e-06							1612	GGCGGGGA	1.41207e-05										1612	GGAGGACG	0.000685209
					1613	GGACAAAG	0.000276062							1613	GGCGGGGG	0.000144737										1613	GGAGGAGA	3.99151e-05
					1614	GGACAAAT	3.58522e-06							1614	GGCGGGTA	7.06035e-06										1614	GGAGGAGG	0.000286058
					1615	GGACAACA	2.50965e-05							1615	GGCGGTAG	1.41207e-05										1615	GGAGGATA	1.3305e-05
					1616	GGACAACG	2.15113e-05							1616	GGCTAAAA	3.53018e-06										1616	GGAGGATG	3.32626e-06
					1617	GGACAAGG	1.07557e-05							1617	GGCTAAAG	3.53018e-06										1617	GGAGGCAA	0.00048896
					1618	GGACACAA	7.17044e-06							1618	GGCTAGAG	3.53018e-06										1618	GGAGGCAC	9.97878e-06
					1619	GGACACAG	1.79261e-05							1619	GGCTAGTG	3.53018e-06										1619	GGAGGCAG	0.00144027
					1620	GGACAGAG	0.000103971							1620	GGGAAAAA	0.012871										1620	GGAGGCAT	6.65252e-06
					1621	GGACAGAT	3.58522e-06							1621	GGGAAAAC	1.05905e-05										1621	GGAGGCCA	3.32626e-06
					1622	GGACAGCA	1.79261e-05							1622	GGGAAAAG	0.00196984										1622	GGAGGCCG	2.32838e-05
					1623	GGACAGCG	7.17044e-06							1623	GGGAAAAT	3.88319e-05										1623	GGAGGCGA	3.32626e-06
					1624	GGACAGGG	0.00057005							1624	GGGAAACA	0.000367138										1624	GGAGGCGG	0.000814934
					1625	GGACATAA	3.58522e-06							1625	GGGAAACC	1.76509e-05										1625	GGAGGCGT	3.32626e-06
					1626	GGACATAG	7.17044e-06							1626	GGGAAACG	0.000141207										1626	GGAGGCTA	3.32626e-06
					1627	GGACATTA	3.58522e-06							1627	GGGAAACT	3.53018e-06										1627	GGAGGCTG	6.65252e-06
					1628	GGACCAAG	3.58522e-06							1628	GGGAAAGG	8.47242e-05										1628	GGAGGGAA	0.000512244
					1629	GGACCGGG	1.43409e-05							1629	GGGAAATA	1.41207e-05										1629	GGAGGGAC	9.97878e-06
					1630	GGACCGTG	3.58522e-06							1630	GGGAAATG	2.11811e-05										1630	GGAGGGAG	0.000868154
					1631	GGACGAAA	6.81192e-05							1631	GGGAACAA	6.0013e-05										1631	GGAGGGAT	3.32626e-06
					1632	GGACGAAG	0.000283232							1632	GGGAACAG	7.41337e-05										1632	GGAGGGCA	0.000162987
					1633	GGACGACG	1.07557e-05							1633	GGGAACCA	2.82414e-05										1633	GGAGGGCG	0.00148684
					1634	GGACGAGG	0.000121897							1634	GGGAACCG	1.05905e-05										1634	GGAGGGGA	2.32838e-05
[truncated: 783 more rows]
[truncated: 136 more columns]
