# Supplementary material for: In-situ generation of large numbers of genetic combinations for metabolic reprogramming via CRISPR-guided base editing
Source: Nat Commun. 2021 Jan 29;12:678. doi: 10.1038/s41467-021-21003-y (PMC7846839; doi:10.1038/s41467-021-21003-y)
Supplement: Supplementary file 9 — Supplementary Data 5 [file 41467_2021_21003_MOESM9_ESM.xlsx]

## Sheet: Sheet1
	Strain1	RBS strengtha	Strain2	RBS strengtha	Strain3	RBS strengtha	Strain4	RBS strengtha
dxs	GGGGAAAA	1975.2	GGGGAAAA	1975.2	GAAAGGGG	16692	GAAAAGAG	9908.6
dxr	GGGGGGGG	783.6	—	—	—	—	—	—
ispD	AAAAGGGG	11332.6	—	—	—	—	—	—
ispE	AAAAAGGG	6417.3	GGAAAAAG	3164.5	GAAAGAGG	15769.9	GGAGAAAG	18892.6
ispF	GAAAGGGG	16692	GAAAAAAA	118.3	AAAAAGGG	6417.3	GAAAGGAG	17458.5
ispG	GGGGGGGG	783.6	GAAAGAAG	12539.7	GAAAGGGG	16692	AAAGGGAG	13793
ispH	GGAGGGGG	2086.9	GAAAAAAG	376.3	AAAAAGGG	6417.3	GGAAGGAG	19204.4
crtE	GAAGGGGG	3017.1	AAAAAGGG	6417.3	GAAAGGGG	16692	GAAAAGGG	11877.6
crtB	GGGGGAAA	2120.9	GAAAAGGG	11877.6	GAAAAAAA	118.3	GAAAGAAA	5215.8
crtI	GAAAGGGG	16692	GAAAGGGG	16692	GAAAGGGG	16692	GAAAGGGG	16692
"—" indicates the corresponding gene is deleted from the chromosome
aRBS strength is assayed using a GFP reporter and shown in GFP fluorescence (FLU/OD600nm). Average of three parallel experiments were shown.
