# Supplementary material for: In-situ generation of large numbers of genetic combinations for metabolic reprogramming via CRISPR-guided base editing
Source: Nat Commun. 2021 Jan 29;12:678. doi: 10.1038/s41467-021-21003-y (PMC7846839; doi:10.1038/s41467-021-21003-y)
Supplement: Supplementary file 10 — Supplementary Data 6 [file 41467_2021_21003_MOESM10_ESM.xlsx]

## Sheet: Sheet1
Statistics	5'UTR	-35 box		5’UTR, CTGA-containing				5’UTR, CT-containing				-35 box, CTGA-containing				-35 box CT-containing
No. of CTGA-containing variants	772	900		No.	5'UTR variant sequence	Proportion		No.	5'UTR variant sequence	Proportion		No.	-35 box variant sequence	Proportion		No.	-35 box variant sequence	Proportion
No. of CT-containing variants	64	64		1	AAAACC	1.54911e-07		1	CCCCCC	0.40105		1	AAAAAC	1.8692e-07		1	CCCCCC	0.413327
D(pꟾꟾq) for CT-containing variants	1.98	1.95		2	AACAAC	1.54911e-07		2	CCCCCT	0.00137982		2	AAACAA	1.8692e-07		2	CCCCCT	0.000208081
				3	AACCAA	1.54911e-07		3	CCCCTC	0.00153221		3	AAATTA	1.8692e-07		3	CCCCTC	0.000342977
				4	AACCAC	6.19643e-07		4	CCCCTT	0.00102367		4	AACCCC	3.55148e-06		4	CCCCTT	1.18677e-06
				5	AACCCA	1.54911e-07		5	CCCTCC	0.00414682		5	AACCTC	1.8692e-07		5	CCCTCC	0.00154399
				6	AACCCC	3.71786e-06		6	CCCTCT	4.94919e-05		6	AAGTCC	3.7384e-07		6	CCCTCT	1.20655e-05
				7	AATCCC	3.09822e-07		7	CCCTTC	0.000837446		7	AATTAC	3.7384e-07		7	CCCTTC	1.85928e-05
				8	AATTCC	3.09822e-07		8	CCCTTT	0.00072562		8	AATTCC	1.8692e-07		8	CCCTTT	1.58236e-06
				9	AATTTT	7.74554e-07		9	CCTCCC	0.0165508		9	AATTTC	1.30844e-06		9	CCTCCC	0.0336911
				10	ACAACC	1.54911e-07		10	CCTCCT	0.000106971		10	AATTTT	1.8692e-07		10	CCTCCT	0.000211443
				11	ACAACT	1.54911e-07		11	CCTCTC	0.000291626		11	ACAACC	1.8692e-07		11	CCTCTC	0.000201751
				12	ACACAC	4.64733e-07		12	CCTCTT	7.94063e-05		12	ACACAC	7.47679e-07		12	CCTCTT	1.38457e-05
				13	ACACCA	6.19643e-07		13	CCTTCC	0.0196217		13	ACACCC	3.17764e-06		13	CCTTCC	0.0125738
				14	ACACCC	5.26697e-06		14	CCTTCT	0.000151608		14	ACACGC	1.8692e-07		14	CCTTCT	0.000184147
				15	ACATCC	1.54911e-07		15	CCTTTC	0.00433477		15	ACACTC	1.8692e-07		15	CCTTTC	0.00148801
				16	ACATTT	1.54911e-07		16	CCTTTT	0.00341243		16	ACATCC	3.7384e-07		16	CCTTTT	0.000236959
				17	ACCAAC	6.19643e-07		17	CTCCCC	0.0115553		17	ACATTC	1.8692e-07		17	CTCCCC	0.00438651
				18	ACCACA	1.54911e-07		18	CTCCCT	4.58896e-05		18	ACCAAC	1.8692e-07		18	CTCCCT	2.21531e-05
				19	ACCACC	3.87277e-06		19	CTCCTC	0.000164764		19	ACCACC	4.85992e-06		19	CTCCTC	3.32296e-05
				20	ACCACT	1.54911e-07		20	CTCCTT	0.000101803		20	ACCCAA	1.8692e-07		20	CTCCTT	5.93386e-07
				21	ACCAGC	1.54911e-07		21	CTCTCC	0.00032483		21	ACCCAC	2.24304e-06		21	CTCTCC	0.000571431
				22	ACCATC	1.54911e-07		22	CTCTCT	8.45747e-06		22	ACCCCA	1.30844e-06		22	CTCTCT	3.81745e-05
				23	ACCATT	1.54911e-07		23	CTCTTC	0.000105718		23	ACCCCC	0.000365241		23	CTCTTC	9.3755e-05
				24	ACCCAA	3.09822e-07		24	CTCTTT	0.00061254		24	ACCCCG	3.7384e-07		24	CTCTTT	1.08787e-05
				25	ACCCAC	4.02768e-06		25	CTTCCC	0.0593245		25	ACCCCT	9.34599e-07		25	CTTCCC	0.0639403
				26	ACCCCA	4.02768e-06		26	CTTCCT	0.000311674		26	ACCCGC	9.34599e-07		26	CTTCCT	0.00296831
				27	ACCCCC	0.000276981		27	CTTCTC	0.000595469		27	ACCCTC	9.34599e-07		27	CTTCTC	0.00301163
				28	ACCCCG	1.54911e-07		28	CTTCTT	0.000861879		28	ACCGCC	9.34599e-07		28	CTTCTT	0.000155072
				29	ACCCCT	1.08438e-06		29	CTTTCC	0.0964948		29	ACCTCC	1.68228e-06		29	CTTTCC	0.175187
				30	ACCCGC	1.54911e-07		30	CTTTCT	0.000774485		30	ACCTCT	1.8692e-07		30	CTTTCT	0.0195928
				31	ACCCTA	3.09822e-07		31	CTTTTC	0.0270916		31	ACGACC	1.8692e-07		31	CTTTTC	0.0471384
				32	ACCCTC	2.01384e-06		32	CTTTTT	0.306032		32	ACGCAC	3.7384e-07		32	CTTTTT	0.00620444
				33	ACCCTT	9.29465e-07		33	TCCCCC	0.00115178		33	ACGCCC	2.24304e-06		33	TCCCCC	0.00062444
				34	ACCGCC	1.54911e-07		34	TCCCCT	2.50592e-06		34	ACGTCC	1.8692e-07		34	TCCCCT	5.53827e-06
				35	ACCTAC	1.54911e-07		35	TCCCTC	8.45747e-06		35	ACTACC	1.8692e-07		35	TCCCTC	5.93386e-06
				36	ACCTCC	1.70402e-06		36	TCCCTT	3.60226e-06		36	ACTATT	1.8692e-07		36	TCCCTT	5.93386e-07
				37	ACCTGC	1.54911e-07		37	TCCTCC	1.62885e-05		37	ACTCAC	1.68228e-06		37	TCCTCC	4.37128e-05
				38	ACCTTC	4.64733e-07		38	TCCTCT	1.5662e-07		38	ACTCCA	1.8692e-07		38	TCCTCT	5.93386e-06
				39	ACCTTT	1.08438e-06		39	TCCTTC	1.40958e-06		39	ACTCCC	3.15895e-05		39	TCCTTC	8.3074e-06
				40	ACGACA	3.09822e-07		40	TCCTTT	4.38536e-06		40	ACTCCG	1.8692e-07		40	TCCTTT	1.38457e-06
				41	ACGCAC	1.54911e-07		41	TCTCCC	5.26243e-05		41	ACTCTC	1.8692e-07		41	TCTCCC	0.000374427
				42	ACGCCC	3.09822e-07		42	TCTCCT	1.5662e-07		42	ACTGCC	3.7384e-07		42	TCTCCT	1.44391e-05
				43	ACTACC	1.54911e-07		43	TCTCTC	1.72282e-06		43	ACTTCA	1.8692e-07		43	TCTCTC	6.32945e-06
				44	ACTAGC	1.54911e-07		44	TCTCTT	1.5662e-07		44	ACTTCC	1.21498e-05		44	TCTCTT	3.95591e-07
				45	ACTCAA	1.54911e-07		45	TCTTCC	0.000108068		45	ACTTCT	3.7384e-07		45	TCTTCC	0.000424073
				46	ACTCAC	7.74554e-07		46	TCTTCT	7.83099e-07		46	ACTTTC	3.36456e-06		46	TCTTCT	2.6109e-05
				47	ACTCCA	3.09822e-07		47	TCTTTC	2.70952e-05		47	ACTTTT	1.8692e-07		47	TCTTTC	0.000160214
				48	ACTCCC	1.17732e-05		48	TCTTTT	1.87944e-05		48	AGACAA	1.8692e-07		48	TCTTTT	1.91861e-05
				49	ACTCTC	3.09822e-07		49	TTCCCC	0.00287491		49	AGCCAA	1.8692e-07		49	TTCCCC	0.000385305
				50	ACTGAA	1.54911e-07		50	TTCCCT	1.58186e-05		50	AGCCCC	9.34599e-07		50	TTCCCT	2.57134e-06
				51	ACTTAC	1.54911e-07		51	TTCCTC	1.14333e-05		51	AGCTAC	1.8692e-07		51	TTCCTC	4.54929e-06
				52	ACTTCA	3.09822e-07		52	TTCCTT	1.37825e-05		52	AGCTTT	1.8692e-07		52	TTCCTT	3.95591e-07
				53	ACTTCC	1.2238e-05		53	TTCTCC	0.000124043		53	AGGAAA	1.8692e-07		53	TTCTCC	0.000160214
				54	ACTTCT	1.54911e-07		54	TTCTCT	4.6986e-07		54	AGGCAA	2.35519e-05		54	TTCTCT	1.72082e-05
				55	ACTTTA	1.54911e-07		55	TTCTTC	1.91076e-05		55	AGGCAC	5.6076e-07		55	TTCTTC	0.00013549
				56	ACTTTC	2.7884e-06		56	TTCTTT	1.80113e-05		56	AGGCAG	1.8692e-07		56	TTCTTT	1.8395e-05
				57	ACTTTT	4.18259e-06		57	TTTCCC	0.00835974		57	AGGCGA	1.8692e-07		57	TTTCCC	0.0143673
				58	AGCCCC	3.09822e-07		58	TTTCCT	1.47223e-05		58	AGGGAA	1.8692e-07		58	TTTCCT	0.00100698
				59	AGCGCC	1.54911e-07		59	TTTCTC	6.42141e-05		59	AGGGAG	1.8692e-07		59	TTTCTC	0.000863377
				60	AGTCCC	1.54911e-07		60	TTTCTT	8.77071e-06		60	AGGGTC	1.8692e-07		60	TTTCTT	0.000167928
				61	AGTTCC	1.54911e-07		61	TTTTCC	0.0191291		61	AGGTCC	3.7384e-07		61	TTTTCC	0.0905088
				62	ATATAT	1.54911e-07		62	TTTTCT	4.79257e-05		62	AGGTTT	1.8692e-07		62	TTTTCT	0.00714931
				63	ATATTT	1.54911e-07		63	TTTTTC	0.00549736		63	AGTACC	1.8692e-07		63	TTTTTC	0.0830501
				64	ATCACC	1.54911e-07		64	TTTTTT	0.00270263		64	AGTCAA	7.47679e-07		64	TTTTTT	0.0130304
				65	ATCCAC	1.54911e-07						65	AGTCAC	1.8692e-07
				66	ATCCCC	9.13974e-06						66	AGTCCC	1.30844e-06
				67	ATCCGC	1.54911e-07						67	AGTTCC	1.12152e-06
				68	ATCGCC	1.54911e-07						68	AGTTTC	9.34599e-07
				69	ATCTAT	1.54911e-07						69	AGTTTT	3.7384e-07
				70	ATCTCC	3.09822e-07						70	ATACCC	5.6076e-07
				71	ATCTTT	1.23929e-06						71	ATATAC	1.8692e-07
				72	ATGAGA	1.54911e-06						72	ATATCC	5.6076e-07
				73	ATGAGC	1.54911e-07						73	ATATTC	5.6076e-07
				74	ATGATA	1.54911e-07						74	ATATTT	1.8692e-07
				75	ATGCCC	1.54911e-07						75	ATCACC	1.8692e-07
				76	ATGGCC	1.54911e-07						76	ATCCCC	2.99072e-06
				77	ATGTGT	1.54911e-07						77	ATCTCC	9.34599e-07
				78	ATGTTT	4.64733e-07						78	ATCTCT	1.8692e-07
				79	ATTACC	7.74554e-07						79	ATCTTC	9.34599e-07
				80	ATTATT	1.54911e-07						80	ATGCAA	1.8692e-07
				81	ATTCAC	1.54911e-07						81	ATGCCC	2.24304e-06
				82	ATTCCA	6.19643e-07						82	ATGGCC	1.8692e-07
				83	ATTCCC	5.32893e-05						83	ATGTCC	1.30844e-06
				84	ATTCCT	3.09822e-07						84	ATGTCT	1.8692e-07
				85	ATTCGC	1.54911e-07						85	ATGTTC	1.12152e-06
				86	ATTCTC	1.54911e-07						86	ATGTTT	1.8692e-07
				87	ATTCTT	6.19643e-07						87	ATTAAA	1.8692e-07
				88	ATTGCC	3.09822e-07						88	ATTACC	7.47679e-07
				89	ATTGTT	1.54911e-07						89	ATTATC	5.6076e-07
				90	ATTTAA	1.54911e-07						90	ATTCAC	7.47679e-07
				91	ATTTAC	1.70402e-06						91	ATTCCA	5.6076e-07
				92	ATTTAT	1.54911e-07						92	ATTCCC	6.26182e-05
				93	ATTTCA	3.09822e-07						93	ATTCCG	1.8692e-07
				94	ATTTCC	7.17237e-05						94	ATTCCT	2.99072e-06
				95	ATTTCT	1.3942e-06						95	ATTCGC	1.8692e-07
				96	ATTTTA	4.64733e-07						96	ATTCTC	3.17764e-06
				97	ATTTTC	1.54911e-05						97	ATTGCC	2.24304e-06
				98	ATTTTG	1.54911e-07						98	ATTGCT	1.8692e-07
				99	ATTTTT	0.00017443						99	ATTGGC	1.8692e-07
				100	CAACAA	1.54911e-07						100	ATTGTC	1.30844e-06
				101	CAACAC	4.64733e-07						101	ATTTAA	3.7384e-07
				102	CAACCA	3.09822e-07						102	ATTTAC	1.49536e-06
				103	CAACCC	1.85893e-06						103	ATTTAT	1.8692e-07
				104	CAACCT	1.54911e-07						104	ATTTCA	7.47679e-07
				105	CAACTT	1.54911e-07						105	ATTTCC	0.000181499
				106	CAATCA	1.54911e-07						106	ATTTCG	5.6076e-07
				107	CAATCC	1.54911e-07						107	ATTTCT	2.35519e-05
				108	CACAAA	1.54911e-07						108	ATTTGC	1.12152e-06
				109	CACAAC	4.64733e-07						109	ATTTGT	1.8692e-07
				110	CACACA	6.19643e-07						110	ATTTTA	5.6076e-07
				111	CACACC	3.40804e-06						111	ATTTTC	9.28992e-05
				112	CACACT	1.54911e-07						112	ATTTTG	1.8692e-07
				113	CACCAA	9.29465e-07						113	ATTTTT	7.28987e-06
				114	CACCAC	5.7317e-06						114	CAAACC	1.8692e-07
				115	CACCAG	1.54911e-07						115	CAACCA	1.8692e-07
				116	CACCCA	3.25313e-06						116	CAACCC	3.36456e-06
				117	CACCCC	0.000394403						117	CAATCT	1.8692e-07
				118	CACCCT	2.01384e-06						118	CAATTC	1.8692e-07
				119	CACCTC	2.94331e-06						119	CACAAC	1.8692e-07
				120	CACCTT	1.3942e-06						120	CACACA	3.7384e-07
				121	CACTAT	1.54911e-07						121	CACACC	2.8038e-06
				122	CACTCC	4.49241e-06						122	CACACT	1.8692e-07
				123	CACTCT	1.54911e-07						123	CACCAC	3.36456e-06
				124	CACTTC	9.29465e-07						124	CACCCA	1.49536e-06
				125	CACTTT	1.08438e-06						125	CACCCC	0.000340755
				126	CAGCCC	3.09822e-07						126	CACCCG	1.8692e-07
				127	CAGTCC	1.54911e-07						127	CACCCT	1.8692e-07
				128	CAGTTT	1.54911e-07						128	CACCGC	9.34599e-07
				129	CATACC	1.54911e-07						129	CACCTC	7.47679e-07
				130	CATCCC	2.47857e-05						130	CACGCC	7.47679e-07
				131	CATCCT	3.09822e-07						131	CACGGC	1.8692e-07
				132	CATCTC	1.54911e-07						132	CACTCC	7.47679e-07
				133	CATCTT	1.54911e-07						133	CACTCT	1.8692e-07
				134	CATGCC	1.54911e-07						134	CACTTC	1.8692e-07
				135	CATGTA	1.54911e-07						135	CAGACA	1.8692e-07
				136	CATGTC	3.09822e-07						136	CAGCAC	3.7384e-07
				137	CATTAC	4.64733e-07						137	CAGCCC	1.12152e-06
				138	CATTAT	4.64733e-07						138	CAGTCC	3.7384e-07
				139	CATTCC	4.07416e-05						139	CAGTCT	1.8692e-07
				140	CATTCT	7.74554e-07						140	CAGTTC	1.8692e-07
				141	CATTGT	4.64733e-07						141	CATACC	1.12152e-06
				142	CATTTA	1.54911e-07						142	CATACG	1.8692e-07
				143	CATTTC	9.75938e-06						143	CATCAC	1.8692e-07
				144	CATTTG	1.54911e-07						144	CATCAT	1.8692e-07
				145	CATTTT	4.58536e-05						145	CATCCC	4.72907e-05
				146	CCAAAA	4.64733e-07						146	CATCCT	5.6076e-07
				147	CCAAAC	3.09822e-07						147	CATCGC	3.7384e-07
				148	CCAACA	7.74554e-07						148	CATCTC	5.6076e-07
				149	CCAACC	4.3375e-06						149	CATGCC	1.49536e-06
				150	CCAATC	3.09822e-07						150	CATGTC	1.8692e-07
				151	CCACAA	1.08438e-06						151	CATGTT	1.8692e-07
				152	CCACAC	7.90045e-06						152	CATTAC	5.6076e-07
				153	CCACAT	1.54911e-07						153	CATTCC	7.53287e-05
				154	CCACCA	8.21027e-06						154	CATTCT	8.22447e-06
				155	CCACCC	0.000620573						155	CATTTA	3.7384e-07
				156	CCACCG	3.09822e-07						156	CATTTC	2.16827e-05
				157	CCACCT	2.32366e-06						157	CATTTT	1.8692e-06
				158	CCACGA	1.54911e-07						158	CCAAAC	1.8692e-07
				159	CCACGC	1.54911e-07						159	CCAACC	2.24304e-06
				160	CCACTC	3.71786e-06						160	CCACAA	1.8692e-07
				161	CCACTT	1.23929e-06						161	CCACAC	3.55148e-06
				162	CCATAC	1.54911e-07						162	CCACCA	1.12152e-06
				163	CCATCC	1.2238e-05						163	CCACCC	0.000343559
				164	CCATCT	3.09822e-07						164	CCACTC	7.47679e-07
				165	CCATTA	1.54911e-07						165	CCAGCC	7.10296e-06
				166	CCATTC	3.09822e-06						166	CCATCA	1.8692e-07
				167	CCATTT	1.70402e-06						167	CCATCC	2.11219e-05
				168	CCCAAA	9.29465e-07						168	CCATCT	1.8692e-07
				169	CCCAAC	4.80224e-06						169	CCATTC	9.34599e-07
				170	CCCAAT	1.54911e-07						170	CCATTT	3.7384e-07
				171	CCCACA	1.27027e-05						171	CCCAAC	2.99072e-06
				172	CCCACC	0.000539864						172	CCCACA	2.8038e-06
				173	CCCACG	1.54911e-07						173	CCCACC	0.000329727
				174	CCCACT	2.16875e-06						174	CCCACG	5.6076e-07
				175	CCCAGA	2.16875e-06						175	CCCACT	3.7384e-07
				176	CCCAGC	6.35134e-06						176	CCCATC	1.12152e-06
				177	CCCATA	4.64733e-07						177	CCCCAA	3.92532e-06
				178	CCCATC	3.40804e-06						178	CCCCAC	0.00032954
				179	CCCATT	7.74554e-07						179	CCCCAG	1.8692e-07
				180	CCCCAA	8.98483e-06						180	CCCCCA	0.000183742
				181	CCCCAC	0.000547145						181	CCCCCC	0.3906
				182	CCCCAT	3.56295e-06						182	CCCCCG	4.76646e-05
				183	CCCCCA	0.00048642						183	CCCCCT	0.00019664
				184	CCCCCC	0.396674						184	CCCCGA	1.8692e-07
				185	CCCCCG	5.40639e-05						185	CCCCGC	0.000126358
				186	CCCCCT	0.00136476						186	CCCCGG	5.6076e-07
				187	CCCCGA	3.25313e-06						187	CCCCGT	1.8692e-07
				188	CCCCGC	9.18621e-05						188	CCCCTC	0.000324119
				189	CCCCGT	1.08438e-06						189	CCCCTT	1.12152e-06
				190	CCCCTA	3.87277e-06						190	CCCGAC	3.7384e-07
				191	CCCCTC	0.00151549						191	CCCGCA	1.8692e-07
				192	CCCCTG	1.54911e-07						192	CCCGCC	0.00023608
				193	CCCCTT	0.0010125						193	CCCGCG	3.7384e-07
				194	CCCGAC	1.54911e-07						194	CCCGCT	3.7384e-07
				195	CCCGAT	1.54911e-07						195	CCCGGA	1.8692e-07
				196	CCCGCA	1.54911e-07						196	CCCGGC	3.7384e-07
				197	CCCGCC	4.95715e-05						197	CCCGTC	3.7384e-07
				198	CCCGGC	1.54911e-07						198	CCCTAC	2.42996e-06
				199	CCCGTC	1.23929e-06						199	CCCTCA	1.12152e-06
				200	CCCGTT	3.09822e-07						200	CCCTCC	0.0014591
				201	CCCTAA	1.54911e-07						201	CCCTCG	5.6076e-07
				202	CCCTAC	6.66117e-06						202	CCCTCT	1.14021e-05
				203	CCCTCA	6.81608e-06						203	CCCTGC	1.49536e-06
				204	CCCTCC	0.00410157						204	CCCTTC	1.75705e-05
				205	CCCTCG	4.64733e-07						205	CCCTTT	1.49536e-06
				206	CCCTCT	4.89518e-05						206	CCGACC	9.34599e-07
				207	CCCTGC	2.16875e-06						207	CCGCAA	1.49536e-06
				208	CCCTGT	3.09822e-07						208	CCGCAC	7.47679e-06
				209	CCCTTA	2.01384e-06						209	CCGCCA	2.05612e-06
				210	CCCTTC	0.000828308						210	CCGCCC	0.00109292
				211	CCCTTG	1.54911e-07						211	CCGCCG	7.47679e-07
				212	CCCTTT	0.000717702						212	CCGCCT	9.34599e-07
				213	CCGAAC	1.54911e-07						213	CCGCGC	1.68228e-06
				214	CCGAAT	1.54911e-07						214	CCGCTC	7.47679e-07
				215	CCGACA	2.47857e-06						215	CCGCTT	3.7384e-07
				216	CCGACC	6.19643e-06						216	CCGGAC	1.8692e-07
				217	CCGAGA	4.18259e-06						217	CCGGCA	1.8692e-07
				218	CCGAGC	4.49241e-06						218	CCGGCC	1.68228e-06
				219	CCGAGG	1.54911e-07						219	CCGTAC	3.7384e-07
				220	CCGAGT	1.54911e-07						220	CCGTCC	9.17777e-05
				221	CCGATA	1.54911e-07						221	CCGTCG	1.8692e-07
				222	CCGATC	1.54911e-07						222	CCGTCT	3.7384e-07
				223	CCGCAC	1.54911e-07						223	CCGTGC	1.8692e-07
				224	CCGCCA	2.32366e-06						224	CCGTTC	4.29916e-06
				225	CCGCCC	9.80586e-05						225	CCGTTT	5.6076e-07
				226	CCGCCG	1.54911e-07						226	CCNCCC	1.8692e-07
				227	CCGCCT	3.09822e-07						227	CCTAAC	3.7384e-07
				228	CCGCGA	1.23929e-06						228	CCTACA	1.8692e-07
				229	CCGCGC	8.5201e-06						229	CCTACC	5.43937e-05
				230	CCGCTC	9.29465e-07						230	CCTAGC	1.8692e-07
				231	CCGCTT	1.54911e-07						231	CCTATC	5.6076e-07
				232	CCGGCC	3.09822e-07						232	CCTATT	1.8692e-07
				233	CCGGGC	1.54911e-07						233	CCTCAA	1.8692e-07
				234	CCGGTT	1.54911e-07						234	CCTCAC	3.00941e-05
				235	CCGTAC	1.54911e-07						235	CCTCAT	1.8692e-07
				236	CCGTCC	9.91429e-06						236	CCTCCA	1.85051e-05
				237	CCGTGA	4.64733e-07						237	CCTCCC	0.0318386
				238	CCGTGC	1.3942e-06						238	CCTCCG	4.11224e-06
				239	CCGTTC	2.7884e-06						239	CCTCCT	0.000199817
				240	CCGTTG	3.09822e-07						240	CCTCGC	1.38321e-05
				241	CCGTTT	2.47857e-06						241	CCTCTC	0.000190658
				242	CCTAAC	3.09822e-07						242	CCTCTT	1.30844e-05
				243	CCTACA	6.19643e-07						243	CCTGAC	1.8692e-07
				244	CCTACC	2.81938e-05						244	CCTGCA	1.8692e-07
				245	CCTACT	4.64733e-07						245	CCTGCC	0.00028524
				246	CCTAGA	3.09822e-07						246	CCTGCT	7.47679e-07
				247	CCTAGC	1.54911e-07						247	CCTGGC	3.7384e-07
				248	CCTATC	1.23929e-06						248	CCTGTC	1.49536e-06
				249	CCTATT	9.29465e-07						249	CCTGTT	1.8692e-07
				250	CCTCAA	3.09822e-07						250	CCTTAA	3.7384e-07
				251	CCTCAC	2.63348e-05						251	CCTTAC	1.94397e-05
				252	CCTCCA	1.98286e-05						252	CCTTAT	1.8692e-07
				253	CCTCCC	0.0163702						253	CCTTCA	8.97215e-06
				254	CCTCCG	1.85893e-06						254	CCTTCC	0.0118825
				255	CCTCCT	0.000105804						255	CCTTCG	2.24304e-06
				256	CCTCGC	5.26697e-06						256	CCTTCT	0.000174022
				257	CCTCGT	1.54911e-07						257	CCTTGC	5.79452e-06
				258	CCTCTA	7.74554e-07						258	CCTTGG	1.8692e-07
				259	CCTCTC	0.000288444						259	CCTTGT	5.6076e-07
				260	CCTCTT	7.85398e-05						260	CCTTTA	1.8692e-06
				261	CCTGCC	4.3375e-06						261	CCTTTC	0.0014062
				262	CCTGCT	1.54911e-07						262	CCTTTG	1.12152e-06
				263	CCTGTC	7.74554e-07						263	CCTTTT	0.00022393
				264	CCTGTT	1.54911e-06						264	CGAACC	1.8692e-07
				265	CCTTAA	7.74554e-07						265	CGACAA	3.7384e-07
				266	CCTTAC	4.95715e-05						266	CGACCA	1.8692e-07
				267	CCTTAT	9.29465e-07						267	CGACCC	5.6076e-07
				268	CCTTCA	2.49406e-05						268	CGATCC	3.7384e-07
				269	CCTTCC	0.0194075						269	CGATTC	1.8692e-07
				270	CCTTCG	4.64733e-06						270	CGCACC	7.47679e-07
				271	CCTTCT	0.000149954						271	CGCCAA	1.68228e-06
				272	CCTTGA	1.54911e-07						272	CGCCAC	1.02806e-05
				273	CCTTGC	4.49241e-06						273	CGCCCA	2.05612e-06
				274	CCTTGT	1.3942e-06						274	CGCCCC	0.000271034
				275	CCTTTA	9.44956e-06						275	CGCCCG	5.6076e-07
				276	CCTTTC	0.00428747						276	CGCCGC	1.68228e-06
				277	CCTTTG	6.19643e-07						277	CGCCGG	1.8692e-07
				278	CCTTTT	0.0033752						278	CGCCTC	6.5422e-06
				279	CGACGC	1.54911e-07						279	CGCGCC	2.24304e-06
				280	CGACTC	1.54911e-07						280	CGCTCC	6.72912e-06
				281	CGAGTG	1.54911e-07						281	CGCTTC	5.6076e-07
				282	CGATTC	1.54911e-07						282	CGCTTT	3.7384e-07
				283	CGATTT	1.54911e-07						283	CGGAAA	7.47679e-07
				284	CGCCAA	1.54911e-07						284	CGGACC	3.7384e-07
				285	CGCCAC	3.09822e-07						285	CGGCAA	0.000121311
				286	CGCCAT	1.54911e-07						286	CGGCAC	1.49536e-05
				287	CGCCCA	3.09822e-07						287	CGGCAG	3.7384e-07
				288	CGCCCC	4.97264e-05						288	CGGCAT	9.34599e-07
				289	CGCCCT	1.54911e-07						289	CGGCCA	3.7384e-06
				290	CGCCGA	1.54911e-07						290	CGGCCC	2.18696e-05
				291	CGCCGC	1.54911e-07						291	CGGCCG	1.8692e-07
				292	CGCCTC	4.64733e-07						292	CGGCCT	9.34599e-07
				293	CGCCTT	6.19643e-07						293	CGGCGA	1.68228e-06
				294	CGCGCC	3.09822e-07						294	CGGCGC	1.8692e-07
				295	CGCTCC	1.08438e-06						295	CGGCTA	3.7384e-07
				296	CGCTCT	1.54911e-07						296	CGGCTC	1.8692e-06
				297	CGCTTC	3.09822e-07						297	CGGCTT	1.8692e-07
				298	CGCTTT	4.64733e-07						298	CGGGAC	1.8692e-07
				299	CGGTTC	1.54911e-07						299	CGGGCC	1.8692e-07
				300	CGGTTT	3.09822e-07						300	CGGGCG	1.8692e-07
				301	CGTACC	4.64733e-07						301	CGGGCT	1.8692e-07
				302	CGTATA	1.54911e-07						302	CGGTAA	5.6076e-07
				303	CGTATG	1.54911e-07						303	CGGTAC	1.8692e-06
				304	CGTATT	3.09822e-07						304	CGGTAT	3.7384e-07
				305	CGTCAC	1.54911e-07						305	CGGTCA	3.7384e-07
				306	CGTCCC	2.63348e-05						306	CGGTCC	1.06544e-05
				307	CGTCCT	3.09822e-07						307	CGGTCG	1.8692e-07
				308	CGTCTC	1.08438e-06						308	CGGTCT	1.8692e-06
				309	CGTCTG	1.54911e-07						309	CGGTGC	3.7384e-07
				310	CGTCTT	6.19643e-07						310	CGGTTC	8.78523e-06
				311	CGTGCC	1.54911e-07						311	CGGTTT	1.8692e-06
				312	CGTGTC	1.54911e-07						312	CGTACC	7.47679e-07
				313	CGTGTT	9.29465e-07						313	CGTATC	1.8692e-07
				314	CGTTAC	1.54911e-07						314	CGTCAA	2.99072e-06
				315	CGTTAT	3.09822e-07						315	CGTCAC	7.85063e-06
				316	CGTTCC	4.04317e-05						316	CGTCCA	2.05612e-06
				317	CGTTCG	1.54911e-07						317	CGTCCC	0.000200378
				318	CGTTCT	9.29465e-07						318	CGTCCG	3.7384e-07
				319	CGTTGC	1.54911e-07						319	CGTCCT	2.8038e-06
				320	CGTTGT	3.09822e-07						320	CGTCGC	9.34599e-07
				321	CGTTTA	1.54911e-07						321	CGTCTA	1.8692e-07
				322	CGTTTC	1.50264e-05						322	CGTCTC	1.1589e-05
				323	CGTTTG	4.64733e-07						323	CGTCTT	5.6076e-07
				324	CGTTTT	9.29465e-05						324	CGTGCC	1.06544e-05
				325	CTAACC	1.54911e-07						325	CGTGCT	5.6076e-07
				326	CTAAGA	1.54911e-07						326	CGTGGC	3.7384e-07
				327	CTAATT	3.09822e-07						327	CGTGTC	2.24304e-06
				328	CTACAA	1.54911e-07						328	CGTGTT	1.8692e-07
				329	CTACAC	4.64733e-07						329	CGTTAA	3.7384e-07
				330	CTACCA	4.64733e-07						330	CGTTAC	4.673e-06
				331	CTACCC	3.25313e-05						331	CGTTAG	1.8692e-07
				332	CTACCT	7.74554e-07						332	CGTTAT	1.12152e-06
				333	CTACGC	3.09822e-07						333	CGTTCA	2.05612e-06
				334	CTACTA	1.54911e-07						334	CGTTCC	0.000267108
				335	CTACTT	3.09822e-07						335	CGTTCG	9.34599e-07
				336	CTAGTT	1.54911e-07						336	CGTTCT	4.26177e-05
				337	CTATAC	3.09822e-07						337	CGTTGC	3.92532e-06
				338	CTATCA	1.54911e-07						338	CGTTGT	3.7384e-07
				339	CTATCC	1.16183e-05						339	CGTTTA	3.7384e-07
				340	CTATCT	1.54911e-07						340	CGTTTC	0.00011047
				341	CTATGT	1.54911e-07						341	CGTTTG	3.7384e-07
				342	CTATTA	1.54911e-07						342	CGTTTT	1.8692e-05
				343	CTATTC	3.87277e-06						343	CTAACA	1.8692e-07
				344	CTATTT	3.73335e-05						344	CTAACC	1.8692e-07
				345	CTCAAA	3.09822e-07						345	CTAACT	3.7384e-07
				346	CTCAAC	1.54911e-07						346	CTAATC	1.8692e-07
				347	CTCACA	4.80224e-06						347	CTACAC	7.47679e-07
				348	CTCACC	2.40112e-05						348	CTACCC	5.17768e-05
				349	CTCACT	3.09822e-07						349	CTACCT	1.68228e-06
				350	CTCAGA	3.25313e-06						350	CTACGC	1.8692e-07
				351	CTCAGC	5.57679e-06						351	CTACTC	1.8692e-07
				352	CTCAGT	3.09822e-07						352	CTAGCC	2.42996e-06
				353	CTCATA	3.09822e-07						353	CTAGTC	1.8692e-07
				354	CTCATC	4.64733e-07						354	CTATAC	3.7384e-07
				355	CTCATT	6.19643e-07						355	CTATAG	1.8692e-07
				356	CTCCAA	6.19643e-07						356	CTATCA	3.7384e-07
				357	CTCCAC	2.01384e-05						357	CTATCC	3.90663e-05
				358	CTCCCA	1.81246e-05						358	CTATCT	3.92532e-06
				359	CTCCCC	0.0114292						359	CTATGC	1.8692e-07
				360	CTCCCG	1.08438e-06						360	CTATTC	1.04675e-05
				361	CTCCCT	4.53889e-05						361	CTATTT	5.6076e-07
				362	CTCCGA	1.54911e-06						362	CTCAAC	1.8692e-07
				363	CTCCGC	1.06888e-05						363	CTCACC	7.28987e-06
				364	CTCCGT	1.54911e-07						364	CTCACG	1.8692e-07
				365	CTCCTA	4.64733e-07						365	CTCCAC	3.55148e-06
				366	CTCCTC	0.000162966						366	CTCCCA	3.7384e-06
				367	CTCCTT	0.000100692						367	CTCCCC	0.00414532
				368	CTCGCC	2.16875e-06						368	CTCCCG	1.8692e-07
				369	CTCGTC	3.09822e-07						369	CTCCCT	2.0935e-05
				370	CTCGTT	4.64733e-07						370	CTCCGC	3.55148e-06
				371	CTCTAC	1.54911e-06						371	CTCCGT	1.8692e-07
				372	CTCTCA	6.19643e-07						372	CTCCTC	3.14025e-05
				373	CTCTCC	0.000321285						373	CTCCTT	5.6076e-07
				374	CTCTCG	1.54911e-07						374	CTCGCC	2.39257e-05
				375	CTCTCT	8.36519e-06						375	CTCGCT	1.8692e-07
				376	CTCTGC	3.09822e-07						376	CTCTAC	1.30844e-06
				377	CTCTGT	1.3942e-06						377	CTCTAT	1.8692e-07
				378	CTCTTA	1.54911e-07						378	CTCTCA	1.12152e-06
				379	CTCTTC	0.000104565						379	CTCTCC	0.000540012
				380	CTCTTG	3.09822e-07						380	CTCTCG	5.6076e-07
				381	CTCTTT	0.000605856						381	CTCTCT	3.60755e-05
				382	CTGAAC	1.54911e-07						382	CTCTGC	3.7384e-07
				383	CTGAAT	1.54911e-07						383	CTCTTC	8.86e-05
				384	CTGACA	7.1259e-06						384	CTCTTT	1.02806e-05
				385	CTGACC	9.75938e-06						385	CTGACC	4.673e-06
				386	CTGAGA	5.205e-05						386	CTGATC	1.8692e-07
				387	CTGAGC	1.51813e-05						387	CTGATT	1.8692e-07
				388	CTGAGG	6.19643e-07						388	CTGCAA	9.34599e-07
				389	CTGAGT	7.90045e-06						389	CTGCAC	5.6076e-06
				390	CTGATA	4.80224e-06						390	CTGCAT	5.6076e-07
				391	CTGATC	7.74554e-07						391	CTGCCA	1.12152e-06
				392	CTGATG	1.54911e-07						392	CTGCCC	0.00128732
				393	CTGATT	7.43572e-06						393	CTGCCG	5.6076e-07
				394	CTGCAA	1.54911e-07						394	CTGCCT	2.97203e-05
				395	CTGCAC	3.09822e-07						395	CTGCGC	5.6076e-07
				396	CTGCCA	3.40804e-06						396	CTGCTC	1.34582e-05
				397	CTGCCC	4.12063e-05						397	CTGGCC	5.23376e-06
				398	CTGCGA	3.87277e-06						398	CTGGTC	2.42996e-06
				399	CTGCGC	1.00692e-05						399	CTGGTG	1.8692e-07
				400	CTGCGT	1.54911e-07						400	CTGGTT	1.8692e-07
				401	CTGCTA	3.09822e-07						401	CTGTAA	3.7384e-07
				402	CTGCTC	4.64733e-07						402	CTGTAC	2.24304e-06
				403	CTGCTT	4.64733e-07						403	CTGTAT	3.7384e-07
				404	CTGGCC	1.54911e-07						404	CTGTCA	3.7384e-07
				405	CTGGGA	1.54911e-07						405	CTGTCC	0.000365989
				406	CTGGTT	3.09822e-07						406	CTGTCG	1.30844e-06
				407	CTGTAA	1.54911e-07						407	CTGTCT	3.40194e-05
				408	CTGTAC	1.54911e-07						408	CTGTGA	1.8692e-07
				409	CTGTAT	1.54911e-07						409	CTGTGC	3.36456e-06
				410	CTGTCA	2.01384e-06						410	CTGTGT	1.8692e-07
				411	CTGTCC	3.79532e-05						411	CTGTTA	3.7384e-07
				412	CTGTCT	3.09822e-07						412	CTGTTC	0.000121498
				413	CTGTGA	5.11206e-06						413	CTGTTG	7.47679e-07
				414	CTGTGC	5.88661e-06						414	CTGTTT	1.66359e-05
				415	CTGTGT	1.5646e-05						415	CTTAAC	9.34599e-07
				416	CTGTTA	2.32366e-06						416	CTTACA	1.12152e-06
				417	CTGTTC	1.09987e-05						417	CTTACC	0.000170284
				418	CTGTTG	7.74554e-07						418	CTTACG	1.8692e-07
				419	CTGTTT	0.000112775						419	CTTACT	4.673e-06
				420	CTTAAA	3.09822e-07						420	CTTAGC	1.8692e-07
				421	CTTAAC	1.54911e-07						421	CTTATA	1.8692e-07
				422	CTTAAT	1.54911e-07						422	CTTATC	9.15907e-06
				423	CTTACA	2.63348e-06						423	CTTATT	2.05612e-06
				424	CTTACC	0.000160023						424	CTTCAA	2.8038e-06
				425	CTTACG	1.54911e-07						425	CTTCAC	6.18705e-05
				426	CTTACT	4.64733e-07						426	CTTCAG	3.7384e-07
				427	CTTAGA	4.3375e-06						427	CTTCAT	4.11224e-06
				428	CTTAGC	3.87277e-06						428	CTTCCA	4.29916e-05
				429	CTTAGG	1.54911e-07						429	CTTCCC	0.0604247
				430	CTTAGT	5.88661e-06						430	CTTCCG	4.95338e-05
				431	CTTATA	3.25313e-06						431	CTTCCT	0.00280511
				432	CTTATC	5.57679e-06						432	CTTCGA	1.8692e-07
				433	CTTATT	3.9967e-05						433	CTTCGC	7.73848e-05
				434	CTTCAA	1.3942e-06						434	CTTCGT	1.12152e-06
				435	CTTCAC	9.07778e-05						435	CTTCTA	2.99072e-06
				436	CTTCAT	1.70402e-06						436	CTTCTC	0.00284604
				437	CTTCCA	8.00889e-05						437	CTTCTG	1.8692e-07
				438	CTTCCC	0.0586771						438	CTTCTT	0.000146545
				439	CTTCCG	8.5201e-06						439	CTTGAA	3.7384e-07
				440	CTTCCT	0.000308273						440	CTTGAC	4.673e-06
				441	CTTCGA	3.09822e-07						441	CTTGCA	3.7384e-07
				442	CTTCGC	1.27027e-05						442	CTTGCC	0.0010789
				443	CTTCGG	1.54911e-07						443	CTTGCG	1.49536e-06
				444	CTTCGT	7.74554e-07						444	CTTGCT	1.57013e-05
				445	CTTCTA	1.23929e-06						445	CTTGGC	1.68228e-06
				446	CTTCTC	0.000588971						446	CTTGGT	1.8692e-07
				447	CTTCTG	4.64733e-07						447	CTTGTC	7.36464e-05
				448	CTTCTT	0.000852474						448	CTTGTG	1.8692e-07
				449	CTTGAC	1.54911e-07						449	CTTGTT	5.6076e-06
				450	CTTGAT	1.54911e-07						450	CTTTAA	1.30844e-06
				451	CTTGCA	1.54911e-07						451	CTTTAC	0.000233276
				452	CTTGCC	1.75049e-05						452	CTTTAG	3.7384e-07
				453	CTTGCT	3.09822e-07						453	CTTTAT	2.91595e-05
				454	CTTGGA	1.54911e-07						454	CTTTCA	0.000103741
				455	CTTGGC	3.09822e-07						455	CTTTCC	0.165555
				456	CTTGGT	6.19643e-07						456	CTTTCG	4.46738e-05
				457	CTTGTA	1.54911e-07						457	CTTTCT	0.0185155
				458	CTTGTC	3.87277e-06						458	CTTTGA	5.6076e-07
				459	CTTGTG	1.54911e-07						459	CTTTGC	0.000171966
				460	CTTGTT	4.26005e-05						460	CTTTGT	9.71983e-06
				461	CTTTAA	1.85893e-06						461	CTTTTA	7.4581e-05
				462	CTTTAC	0.000212693						462	CTTTTC	0.0445466
				463	CTTTAG	1.54911e-07						463	CTTTTG	1.4019e-05
				464	CTTTAT	5.49933e-05						464	CTTTTT	0.0058633
				465	CTTTCA	0.000120366						465	GACCCC	7.47679e-07
				466	CTTTCC	0.0954418						466	GAGCAA	3.7384e-07
				467	CTTTCG	2.32366e-05						467	GATCCC	3.7384e-07
				468	CTTTCT	0.000766034						468	GATCCT	1.8692e-07
				469	CTTTGA	4.3375e-06						469	GATTCC	5.6076e-07
				470	CTTTGC	2.92781e-05						470	GATTTC	1.8692e-07
				471	CTTTGG	6.19643e-07						471	GATTTT	1.8692e-07
				472	CTTTGT	7.83849e-05						472	GCACAC	1.8692e-07
				473	CTTTTA	8.03987e-05						473	GCACCC	1.12152e-06
				474	CTTTTC	0.026796						474	GCCACC	5.6076e-07
				475	CTTTTG	2.29268e-05						475	GCCAGC	1.8692e-07
				476	CTTTTT	0.302693						476	GCCCAA	1.8692e-07
				477	GAACCC	1.54911e-07						477	GCCCAC	1.8692e-06
				478	GACCCC	3.09822e-07						478	GCCCCA	1.49536e-06
				479	GACTAG	1.54911e-06						479	GCCCCC	0.000374587
				480	GATCAG	1.54911e-07						480	GCCCCG	1.68228e-06
				481	GATTAA	3.09822e-07						481	GCCCCT	5.6076e-07
				482	GATTAC	1.54911e-07						482	GCCCGC	5.04684e-06
				483	GATTAG	0.000115409						483	GCCCTC	1.12152e-06
				484	GATTAT	1.54911e-07						484	GCCGCC	4.29916e-06
				485	GATTCG	1.54911e-07						485	GCCGGC	1.8692e-07
				486	GATTTG	1.54911e-07						486	GCCTCA	1.8692e-07
				487	GCACCC	6.19643e-07						487	GCCTCC	2.61688e-06
				488	GCAGCC	1.54911e-07						488	GCCTGC	1.8692e-07
				489	GCCAAA	1.54911e-07						489	GCGCAA	3.7384e-07
				490	GCCACC	6.19643e-07						490	GCGCCC	6.72912e-06
				491	GCCCAC	7.74554e-07						491	GCGCCG	1.8692e-07
				492	GCCCCA	1.54911e-07						492	GCGCGA	1.8692e-07
				493	GCCCCC	5.60777e-05						493	GCGCGC	3.7384e-07
				494	GCCCCT	3.09822e-07						494	GCGCTC	1.8692e-07
				495	GCCCTC	6.19643e-07						495	GCGGCC	1.8692e-07
				496	GCCCTT	1.54911e-07						496	GCGTCC	3.7384e-07
				497	GCCGCC	1.54911e-07						497	GCTAAC	1.8692e-07
				498	GCCTCC	4.64733e-07						498	GCTCCA	1.8692e-07
				499	GCGAGA	3.09822e-07						499	GCTCCC	2.63557e-05
				500	GCGCCC	1.54911e-07						500	GCTCCT	3.7384e-07
				501	GCGCGC	1.54911e-07						501	GCTCTC	7.47679e-07
				502	GCTCCA	1.54911e-07						502	GCTGCC	3.7384e-07
				503	GCTCCC	1.08438e-06						503	GCTGCG	1.8692e-07
				504	GCTCCG	1.54911e-07						504	GCTTAC	1.8692e-07
				505	GCTCGA	1.54911e-07						505	GCTTCC	9.71983e-06
				506	GCTTAC	1.54911e-07						506	GCTTCT	1.8692e-07
				507	GCTTAG	1.54911e-07						507	GCTTGC	5.6076e-07
				508	GCTTCC	1.54911e-06						508	GCTTTC	4.11224e-06
				509	GCTTTC	1.08438e-06						509	GCTTTT	5.6076e-07
				510	GCTTTT	3.09822e-07						510	GGACAA	1.12152e-06
				511	GGCCCC	4.64733e-07						511	GGATAA	1.8692e-07
				512	GGTGCC	1.54911e-07						512	GGCCAC	3.7384e-07
				513	GGTGTC	1.54911e-07						513	GGCCCC	3.17764e-06
				514	GGTTTT	1.54911e-07						514	GGCCGC	3.7384e-07
				515	GTAACC	1.54911e-07						515	GGCGCC	1.8692e-07
				516	GTACAC	1.54911e-07						516	GGGACC	1.8692e-07
				517	GTCCCC	1.54911e-06						517	GGGCAA	0.000100376
				518	GTCCTC	1.54911e-07						518	GGGCAC	5.6076e-07
				519	GTCGTC	1.54911e-07						519	GGGCAG	2.42996e-06
				520	GTCTCC	1.54911e-07						520	GGGCAT	3.7384e-07
				521	GTGAGA	2.94331e-06						521	GGGCCA	3.7384e-07
				522	GTGAGT	1.54911e-07						522	GGGCCC	9.34599e-07
				523	GTGCCA	1.54911e-07						523	GGGCGA	9.34599e-07
				524	GTGCCC	1.54911e-07						524	GGGCGC	5.6076e-07
				525	GTGCGA	1.54911e-07						525	GGGGAA	3.7384e-07
				526	GTGCTA	1.54911e-07						526	GGGGTC	1.8692e-07
				527	GTGGGA	1.54911e-07						527	GGGTGA	1.8692e-07
				528	GTGTGC	1.54911e-07						528	GGGTTC	9.34599e-07
				529	GTTAGA	1.54911e-07						529	GGTCAA	1.30844e-06
				530	GTTAGG	1.54911e-07						530	GGTCCA	1.8692e-07
				531	GTTATA	1.54911e-07						531	GGTCCC	1.68228e-06
				532	GTTCCC	5.7317e-06						532	GGTCGG	1.8692e-07
				533	GTTCCG	1.54911e-07						533	GGTCTC	3.7384e-07
				534	GTTCCT	1.54911e-07						534	GGTGCC	3.7384e-07
				535	GTTCTC	1.54911e-07						535	GGTGTC	3.7384e-07
				536	GTTGCC	1.54911e-07						536	GGTTCC	5.6076e-06
				537	GTTGGA	1.54911e-07						537	GGTTCT	5.6076e-07
				538	GTTGTC	2.7884e-06						538	GGTTTC	8.78523e-06
				539	GTTGTT	1.54911e-07						539	GGTTTG	1.8692e-07
				540	GTTTCC	1.65755e-05						540	GGTTTT	1.30844e-06
				541	GTTTGC	1.54911e-07						541	GTAGCT	1.8692e-07
				542	GTTTTC	4.18259e-06						542	GTATCC	5.6076e-07
				543	GTTTTG	1.54911e-07						543	GTATGC	1.8692e-07
				544	GTTTTT	1.65755e-05						544	GTATTC	9.34599e-07
				545	TACAAC	1.54911e-07						545	GTCCCC	4.48608e-06
				546	TACACA	1.54911e-07						546	GTCCCT	3.7384e-07
				547	TACCAC	1.54911e-07						547	GTCCGC	1.8692e-07
				548	TACCCA	1.54911e-07						548	GTCGCC	5.6076e-07
				549	TACCCC	4.3375e-06						549	GTCTCC	9.34599e-07
				550	TAGAGA	6.19643e-07						550	GTCTCT	3.7384e-07
				551	TAGAGG	1.54911e-07						551	GTCTTC	9.34599e-07
				552	TAGATA	1.54911e-07						552	GTCTTT	3.7384e-07
				553	TATCCC	1.54911e-07						553	GTGCAA	2.05612e-06
				554	TATCTC	1.54911e-07						554	GTGCCA	1.8692e-07
				555	TATTAG	1.54911e-07						555	GTGCCC	9.34599e-07
				556	TATTCC	2.16875e-06						556	GTGCCT	1.8692e-07
				557	TATTGC	1.54911e-07						557	GTGCGC	3.7384e-07
				558	TATTTC	4.64733e-07						558	GTGCTC	1.8692e-07
				559	TATTTT	3.09822e-07						559	GTGGAC	1.8692e-07
				560	TCAACA	1.54911e-07						560	GTGGCA	1.8692e-07
				561	TCAACC	1.54911e-07						561	GTGGTC	3.7384e-07
				562	TCACAA	1.54911e-07						562	GTGTCC	4.673e-06
				563	TCACCA	1.54911e-07						563	GTGTCT	7.47679e-07
				564	TCACCC	2.94331e-06						564	GTGTGC	3.7384e-07
				565	TCACGC	1.54911e-07						565	GTGTTC	9.53291e-06
				566	TCACTC	1.54911e-07						566	GTGTTG	1.8692e-07
				567	TCATCC	3.09822e-07						567	GTGTTT	9.34599e-07
				568	TCCAAA	1.54911e-07						568	GTTACC	1.8692e-07
				569	TCCACA	2.7884e-06						569	GTTCAA	1.8692e-07
				570	TCCACC	7.28081e-06						570	GTTCAC	1.8692e-07
				571	TCCAGA	2.32366e-06						571	GTTCCC	5.55152e-05
				572	TCCAGC	3.25313e-06						572	GTTCCG	3.7384e-07
				573	TCCAGT	1.54911e-07						573	GTTCCT	3.17764e-06
				574	TCCATA	1.54911e-07						574	GTTCGA	1.8692e-07
				575	TCCATC	1.54911e-07						575	GTTCGC	9.34599e-07
				576	TCCCAA	4.64733e-07						576	GTTCTC	3.92532e-06
				577	TCCCAC	2.01384e-06						577	GTTCTT	9.34599e-07
				578	TCCCCA	5.26697e-06						578	GTTGAC	1.8692e-07
				579	TCCCCC	0.00113921						579	GTTGCC	3.17764e-06
				580	TCCCCG	4.64733e-07						580	GTTGCT	3.7384e-07
				581	TCCCCT	2.47857e-06						581	GTTGTC	5.79452e-06
				582	TCCCGA	1.85893e-06						582	GTTGTT	1.12152e-06
				583	TCCCGC	5.7317e-06						583	GTTTAC	1.12152e-06
				584	TCCCTA	1.54911e-07						584	GTTTAT	3.7384e-07
				585	TCCCTC	8.36519e-06						585	GTTTCA	5.6076e-07
				586	TCCCTT	3.56295e-06						586	GTTTCC	0.000286922
				587	TCCGAC	3.09822e-07						587	GTTTCG	1.8692e-06
				588	TCCGCC	1.54911e-07						588	GTTTCT	3.15895e-05
				589	TCCGGA	1.54911e-07						589	GTTTGA	1.8692e-07
				590	TCCTAT	1.54911e-07						590	GTTTGC	9.15907e-06
				591	TCCTCA	3.09822e-07						591	GTTTGG	3.7384e-07
				592	TCCTCC	1.61107e-05						592	GTTTGT	1.8692e-07
				593	TCCTCT	1.54911e-07						593	GTTTTA	3.7384e-07
				594	TCCTTC	1.3942e-06						594	GTTTTC	0.00033739
				595	TCCTTT	4.3375e-06						595	GTTTTG	1.30844e-06
				596	TCGAAA	1.54911e-07						596	GTTTTT	3.55148e-05
				597	TCGACA	4.02768e-06						597	TAACAA	3.7384e-07
				598	TCGACC	2.63348e-06						598	TAATCT	1.8692e-07
				599	TCGAGA	1.65755e-05						599	TAATTA	1.8692e-07
				600	TCGAGC	6.35134e-06						600	TAATTC	3.7384e-07
				601	TCGAGG	3.09822e-07						601	TACCCC	1.68228e-06
				602	TCGATA	3.09822e-07						602	TACCCT	1.8692e-07
				603	TCGCCA	6.19643e-07						603	TACCTC	1.8692e-07
				604	TCGCCC	5.57679e-06						604	TACTCC	1.8692e-07
				605	TCGCGA	2.7884e-06						605	TAGCAA	6.44874e-05
				606	TCGCGC	5.42188e-06						606	TAGCAG	1.8692e-07
				607	TCGCGT	1.54911e-07						607	TAGCCC	1.8692e-07
				608	TCGGGA	1.54911e-07						608	TAGCTA	1.8692e-07
				609	TCGTCC	7.74554e-07						609	TAGTTC	1.8692e-07
				610	TCGTGA	4.64733e-07						610	TATATT	1.8692e-07
				611	TCGTGC	6.19643e-07						611	TATCCC	7.66371e-06
				612	TCGTGG	1.54911e-07						612	TATCTC	3.7384e-07
				613	TCGTTC	1.54911e-07						613	TATGAC	1.8692e-07
				614	TCTACA	1.54911e-07						614	TATGCC	1.8692e-07
				615	TCTACC	9.29465e-07						615	TATTAC	3.7384e-07
				616	TCTAGA	1.54911e-07						616	TATTCA	1.8692e-07
				617	TCTAGC	4.64733e-07						617	TATTCC	1.64489e-05
				618	TCTAGT	4.64733e-07						618	TATTCG	1.8692e-07
				619	TCTATA	1.54911e-07						619	TATTCT	2.42996e-06
				620	TCTATC	1.54911e-07						620	TATTGC	1.8692e-07
				621	TCTCAC	1.54911e-07						621	TATTTC	2.37388e-05
				622	TCTCCA	3.09822e-07						622	TATTTT	2.61688e-06
				623	TCTCCC	5.205e-05						623	TCACAC	1.8692e-07
				624	TCTCCT	1.54911e-07						624	TCACCC	7.47679e-07
				625	TCTCTC	1.70402e-06						625	TCAGCC	1.8692e-07
				626	TCTCTT	1.54911e-07						626	TCATCC	1.8692e-07
				627	TCTGTA	1.54911e-07						627	TCATTC	1.8692e-07
				628	TCTTAC	3.09822e-07						628	TCATTG	1.8692e-07
				629	TCTTAT	1.54911e-07						629	TCATTT	1.8692e-07
				630	TCTTCA	3.09822e-07						630	TCCACC	1.12152e-06
				631	TCTTCC	0.000106888						631	TCCATC	1.8692e-07
				632	TCTTCT	7.74554e-07						632	TCCCAA	2.61688e-06
				633	TCTTGC	4.64733e-07						633	TCCCAC	9.71983e-06
				634	TCTTTA	4.64733e-07						634	TCCCCA	3.7384e-06
				635	TCTTTC	2.67996e-05						635	TCCCCC	0.000590106
				636	TCTTTT	1.85893e-05						636	TCCCCG	3.7384e-07
				637	TGCAGA	1.54911e-07						637	TCCCCT	5.23376e-06
				638	TGCCCC	1.08438e-06						638	TCCCGC	7.47679e-07
				639	TGGAGA	1.08438e-06						639	TCCCTC	5.6076e-06
				640	TGGTTT	1.54911e-07						640	TCCCTT	5.6076e-07
				641	TGTCCC	2.7884e-06						641	TCCGCC	5.6076e-07
				642	TGTGCC	1.54911e-07						642	TCCGCT	1.8692e-07
				643	TGTTCC	4.49241e-06						643	TCCGTA	1.8692e-07
				644	TGTTGC	1.54911e-07						644	TCCTAC	1.8692e-07
				645	TGTTTC	1.08438e-06						645	TCCTCC	4.13093e-05
				646	TGTTTT	9.29465e-07						646	TCCTCG	1.8692e-07
				647	TTAAGA	2.01384e-06						647	TCCTCT	5.6076e-06
				648	TTAAGC	1.54911e-07						648	TCCTTC	7.85063e-06
				649	TTACCA	1.54911e-07						649	TCCTTT	1.30844e-06
				650	TTACCC	1.17732e-05						650	TCGAAC	1.8692e-07
				651	TTACGC	1.54911e-07						651	TCGATT	1.8692e-07
				652	TTACTC	1.54911e-07						652	TCGCAA	1.12152e-05
				653	TTAGTC	1.54911e-07						653	TCGCAC	6.91604e-06
				654	TTATAC	3.09822e-07						654	TCGCCA	2.42996e-06
				655	TTATCC	3.25313e-06						655	TCGCCC	2.72903e-05
				656	TTATGA	1.54911e-07						656	TCGCCG	3.7384e-07
				657	TTATTC	3.09822e-07						657	TCGCGA	3.7384e-07
				658	TTATTT	4.64733e-07						658	TCGCGC	1.8692e-07
				659	TTCAAC	1.54911e-07						659	TCGCTC	1.8692e-07
				660	TTCACA	2.47857e-06						660	TCGCTT	1.8692e-07
				661	TTCACC	8.5201e-06						661	TCGTCC	9.34599e-07
				662	TTCAGA	1.05339e-05						662	TCGTCT	3.7384e-07
				663	TTCAGC	7.74554e-06						663	TCGTGC	1.8692e-07
				664	TTCAGT	1.54911e-07						664	TCGTTC	1.12152e-06
				665	TTCCAA	4.64733e-07						665	TCTACC	3.7384e-07
				666	TTCCAC	4.3375e-06						666	TCTCAA	3.7384e-07
				667	TTCCCA	5.42188e-06						667	TCTCAC	1.8692e-06
				668	TTCCCC	0.00284354						668	TCTCCA	5.6076e-07
				669	TTCCCG	6.19643e-07						669	TCTCCC	0.000353839
				670	TTCCCT	1.5646e-05						670	TCTCCG	1.8692e-07
				671	TTCCGA	2.63348e-06						671	TCTCCT	1.36452e-05
				672	TTCCGC	4.95715e-06						672	TCTCTC	5.98144e-06
				673	TTCCTA	4.64733e-07						673	TCTCTT	3.7384e-07
				674	TTCCTC	1.13085e-05						674	TCTGCC	7.47679e-07
				675	TTCCTT	1.36322e-05						675	TCTGTC	3.7384e-07
				676	TTCGCC	1.54911e-07						676	TCTTAA	1.8692e-07
				677	TTCGGA	1.54911e-07						677	TCTTAC	7.47679e-07
				678	TTCTAC	6.19643e-07						678	TCTTAG	1.8692e-07
				679	TTCTCA	1.54911e-07						679	TCTTAT	1.8692e-07
				680	TTCTCC	0.000122689						680	TCTTCA	3.7384e-07
				681	TTCTCT	4.64733e-07						681	TCTTCC	0.000400756
				682	TTCTGA	3.09822e-07						682	TCTTCT	2.46734e-05
				683	TTCTGC	1.54911e-07						683	TCTTGC	3.7384e-07
				684	TTCTGT	1.54911e-07						684	TCTTTA	1.8692e-07
				685	TTCTTC	1.88991e-05						685	TCTTTC	0.000151405
				686	TTCTTT	1.78147e-05						686	TCTTTT	1.81312e-05
				687	TTGAAA	2.16875e-06						687	TGAAAA	5.6076e-07
				688	TTGAAC	1.54911e-07						688	TGAAAC	1.8692e-07
				689	TTGAAG	1.54911e-07						689	TGACAA	0.000160003
				690	TTGAAT	1.54911e-07						690	TGACAC	9.34599e-07
				691	TTGACA	1.68853e-05						691	TGACAG	5.6076e-07
				692	TTGACC	1.00692e-05						692	TGACAT	1.8692e-07
				693	TTGACG	1.54911e-07						693	TGACCA	1.8692e-07
				694	TTGACT	1.54911e-07						694	TGACTC	1.8692e-07
				695	TTGAGA	0.00398446						695	TGACTG	1.8692e-07
				696	TTGAGC	6.84706e-05						696	TGATCC	1.8692e-07
				697	TTGAGG	8.98483e-06						697	TGATTA	1.8692e-07
				698	TTGAGT	2.61799e-05						698	TGATTC	3.7384e-07
				699	TTGATA	1.11536e-05						699	TGCCAA	2.01873e-05
				700	TTGATC	7.74554e-07						700	TGCCAC	1.14021e-05
				701	TTGATG	1.54911e-07						701	TGCCAT	1.8692e-07
				702	TTGATT	7.28081e-06						702	TGCCCA	2.24304e-06
				703	TTGCAA	1.54911e-07						703	TGCCCC	2.5608e-05
				704	TTGCAC	3.09822e-07						704	TGCCCT	3.7384e-07
				705	TTGCCA	3.40804e-06						705	TGCCGA	1.8692e-07
				706	TTGCCC	1.42518e-05						706	TGCCGC	3.7384e-07
				707	TTGCCG	4.64733e-07						707	TGCTAC	1.8692e-07
				708	TTGCCT	3.09822e-07						708	TGCTCC	3.7384e-07
				709	TTGCGA	2.27719e-05						709	TGCTTC	1.12152e-06
				710	TTGCGC	1.76598e-05						710	TGGAAA	0.000107292
				711	TTGCGT	1.54911e-07						711	TGGAAC	9.34599e-07
				712	TTGCTA	1.54911e-07						712	TGGAAG	1.8692e-07
				713	TTGCTT	7.1259e-06						713	TGGACC	1.8692e-07
				714	TTGGAA	1.54911e-07						714	TGGATT	1.8692e-07
				715	TTGGCA	1.54911e-07						715	TGGCAA	0.0401205
				716	TTGGCC	1.54911e-07						716	TGGCAC	0.000102245
				717	TTGGGA	9.60447e-06						717	TGGCAG	0.000122806
				718	TTGTAA	1.54911e-07						718	TGGCAT	1.4019e-05
				719	TTGTCA	1.70402e-06						719	TGGCCA	3.38325e-05
				720	TTGTCC	8.36519e-06						720	TGGCCC	1.83181e-05
				721	TTGTGA	1.33223e-05						721	TGGCCG	5.6076e-07
				722	TTGTGC	6.50626e-06						722	TGGCCT	2.61688e-06
				723	TTGTGG	1.54911e-07						723	TGGCGA	0.000126171
				724	TTGTGT	1.65755e-05						724	TGGCGC	3.7384e-07
				725	TTGTTA	2.32366e-06						725	TGGCGG	5.6076e-07
				726	TTGTTC	3.56295e-06						726	TGGCGT	1.8692e-07
				727	TTGTTG	1.54911e-07						727	TGGCTA	1.08414e-05
				728	TTGTTT	1.11536e-05						728	TGGCTC	7.85063e-06
				729	TTTAAC	1.08438e-06						729	TGGCTG	1.8692e-07
				730	TTTACA	2.47857e-06						730	TGGCTT	1.12152e-06
				731	TTTACC	2.10679e-05						731	TGGGAA	7.85063e-06
				732	TTTACT	1.54911e-07						732	TGGGAC	5.6076e-07
				733	TTTAGA	1.53362e-05						733	TGGGAG	3.7384e-07
				734	TTTAGC	5.26697e-06						734	TGGGCC	1.8692e-07
				735	TTTAGG	1.54911e-07						735	TGGGGA	5.6076e-07
				736	TTTAGT	5.26697e-06						736	TGGGTG	1.8692e-07
				737	TTTATA	2.47857e-06						737	TGGTAA	0.000128788
				738	TTTATC	1.70402e-06						738	TGGTAC	5.04684e-06
				739	TTTATT	6.35134e-06						739	TGGTAG	9.34599e-07
				740	TTTCAA	1.54911e-07						740	TGGTAT	9.34599e-07
				741	TTTCAC	1.23929e-05						741	TGGTCA	1.68228e-06
				742	TTTCCA	2.12228e-05						742	TGGTCC	8.03755e-06
				743	TTTCCC	0.00826852						743	TGGTCT	2.42996e-06
				744	TTTCCG	2.01384e-06						744	TGGTGA	3.7384e-07
				745	TTTCCT	1.45616e-05						745	TGGTGC	1.8692e-07
				746	TTTCGA	1.54911e-07						746	TGGTTA	1.12152e-06
				747	TTTCGC	3.40804e-06						747	TGGTTC	1.4019e-05
				748	TTTCTA	1.54911e-07						748	TGGTTG	1.8692e-07
				749	TTTCTC	6.35134e-05						749	TGGTTT	1.8692e-06
				750	TTTCTT	8.67501e-06						750	TGTAAA	3.7384e-07
				751	TTTGCC	3.25313e-06						751	TGTACA	1.8692e-07
				752	TTTGGA	3.09822e-07						752	TGTACC	5.6076e-07
				753	TTTGGC	1.54911e-07						753	TGTAGC	1.8692e-07
				754	TTTGGT	1.54911e-07						754	TGTATC	7.47679e-07
				755	TTTGTC	7.74554e-07						755	TGTCAA	8.56093e-05
				756	TTTGTT	6.19643e-07						756	TGTCAC	1.58882e-05
				757	TTTTAA	1.54911e-07						757	TGTCAG	5.6076e-07
				758	TTTTAC	3.14469e-05						758	TGTCAT	1.8692e-06
				759	TTTTAG	1.54911e-07						759	TGTCCA	5.04684e-06
				760	TTTTAT	7.74554e-07						760	TGTCCC	4.76646e-05
				761	TTTTCA	2.86585e-05						761	TGTCCG	1.8692e-07
				762	TTTTCC	0.0189203						762	TGTCCT	9.34599e-07
				763	TTTTCG	5.88661e-06						763	TGTCGA	9.34599e-07
				764	TTTTCT	4.74027e-05						764	TGTCGC	5.6076e-07
				765	TTTTGA	5.42188e-06						765	TGTCTA	7.47679e-07
				766	TTTTGC	1.16183e-05						766	TGTCTC	5.23376e-06
				767	TTTTGG	1.54911e-07						767	TGTCTT	1.49536e-06
				768	TTTTGT	9.60447e-06						768	TGTGAC	1.8692e-07
				769	TTTTTA	1.40969e-05						769	TGTGAT	1.8692e-07
				770	TTTTTC	0.00543737						770	TGTGCA	1.8692e-07
				771	TTTTTG	9.29465e-07						771	TGTGCC	1.49536e-06
				772	TTTTTT	0.00267314						772	TGTGGC	1.8692e-07
												773	TGTGTC	3.92532e-06
												774	TGTGTT	1.8692e-07
												775	TGTTAA	3.17764e-06
												776	TGTTAC	6.91604e-06
												777	TGTTAT	1.68228e-06
												778	TGTTCA	9.34599e-07
												779	TGTTCC	0.000128601
												780	TGTTCG	5.6076e-07
												781	TGTTCT	1.96266e-05
												782	TGTTGC	5.6076e-06
												783	TGTTGG	1.8692e-07
												784	TGTTTA	5.6076e-07
												785	TGTTTC	0.000226734
												786	TGTTTG	1.12152e-06
												787	TGTTTT	4.97207e-05
												788	TTACAA	5.6076e-07
												789	TTACCC	4.11224e-06
												790	TTACCT	1.8692e-07
												791	TTACTC	1.8692e-07
												792	TTAGTC	3.7384e-07
												793	TTATAA	3.7384e-07
												794	TTATAC	1.8692e-07
												795	TTATCC	2.00004e-05
												796	TTATCT	1.30844e-06
												797	TTATTA	1.8692e-07
												798	TTATTC	1.43928e-05
												799	TTATTT	2.99072e-06
												800	TTCCAA	1.8692e-07
												801	TTCCAC	3.7384e-07
												802	TTCCCA	3.7384e-07
												803	TTCCCC	0.00036412
												804	TTCCCT	2.42996e-06
												805	TTCCGC	1.8692e-07
												806	TTCCTC	4.29916e-06
												807	TTCCTT	3.7384e-07
												808	TTCGCC	1.68228e-06
												809	TTCGTC	1.8692e-07
												810	TTCGTT	1.8692e-07
												811	TTCTAC	1.8692e-07
												812	TTCTCA	5.6076e-07
												813	TTCTCC	0.000151405
												814	TTCTCT	1.6262e-05
												815	TTCTGC	1.8692e-07
												816	TTCTGT	1.8692e-07
												817	TTCTTA	5.6076e-07
												818	TTCTTC	0.00012804
												819	TTCTTT	1.73835e-05
												820	TTGATC	1.8692e-07
												821	TTGCAA	6.26182e-05
												822	TTGCAC	7.28987e-06
												823	TTGCAG	7.47679e-07
												824	TTGCAT	1.8692e-06
												825	TTGCCA	1.8692e-06
												826	TTGCCC	6.57958e-05
												827	TTGCCG	1.8692e-07
												828	TTGCCT	4.29916e-06
												829	TTGCGA	1.8692e-07
												830	TTGCGC	5.6076e-07
												831	TTGCGT	1.8692e-07
												832	TTGCTA	1.8692e-07
												833	TTGCTC	6.16836e-06
												834	TTGCTG	3.7384e-07
												835	TTGCTT	9.34599e-07
												836	TTGGAA	1.8692e-07
												837	TTGGCC	7.47679e-07
												838	TTGGTC	1.30844e-06
												839	TTGGTT	3.7384e-07
												840	TTGTAA	1.49536e-06
												841	TTGTAC	2.24304e-06
												842	TTGTAT	5.6076e-07
												843	TTGTCA	9.34599e-07
												844	TTGTCC	9.96283e-05
												845	TTGTCG	1.8692e-07
												846	TTGTCT	1.42059e-05
												847	TTGTGC	2.8038e-06
												848	TTGTGT	3.7384e-07
												849	TTGTTA	1.49536e-06
												850	TTGTTC	0.000177574
												851	TTGTTG	3.7384e-07
												852	TTGTTT	3.32717e-05
												853	TTTAAC	9.34599e-07
												854	TTTAAT	1.8692e-07
												855	TTTACC	3.98139e-05
												856	TTTACT	1.30844e-06
												857	TTTATA	1.8692e-07
												858	TTTATC	1.04675e-05
												859	TTTATT	1.8692e-06
												860	TTTCAA	6.16836e-06
												861	TTTCAC	3.53279e-05
												862	TTTCAT	1.30844e-06
												863	TTTCCA	1.21498e-05
												864	TTTCCC	0.0135773
												865	TTTCCG	3.36456e-06
												866	TTTCCT	0.000951609
												867	TTTCGC	1.00937e-05
												868	TTTCGT	1.49536e-06
												869	TTTCTA	9.34599e-07
												870	TTTCTC	0.000815905
												871	TTTCTG	5.6076e-07
												872	TTTCTT	0.000158695
												873	TTTGAC	3.7384e-07
												874	TTTGAG	1.8692e-07
												875	TTTGCA	1.8692e-07
												876	TTTGCC	0.00015963
												877	TTTGCG	3.7384e-07
												878	TTTGCT	5.04684e-06
												879	TTTGGC	1.68228e-06
												880	TTTGGT	5.6076e-07
												881	TTTGTA	1.8692e-07
												882	TTTGTC	7.86933e-05
												883	TTTGTG	3.7384e-07
												884	TTTGTT	1.1589e-05
												885	TTTTAA	2.42996e-06
												886	TTTTAC	0.000145237
												887	TTTTAG	7.47679e-07
												888	TTTTAT	1.02806e-05
												889	TTTTCA	6.00013e-05
												890	TTTTCC	0.0855323
												891	TTTTCG	2.44865e-05
												892	TTTTCT	0.00675622
												893	TTTTGA	1.8692e-07
												894	TTTTGC	9.15907e-05
												895	TTTTGG	1.30844e-06
												896	TTTTGT	8.59831e-06
												897	TTTTTA	0.000112526
												898	TTTTTC	0.0784837
												899	TTTTTG	2.8038e-05
												900	TTTTTT	0.0123139
