# Supplementary material for: In-situ generation of large numbers of genetic combinations for metabolic reprogramming via CRISPR-guided base editing
Source: Nat Commun. 2021 Jan 29;12:678. doi: 10.1038/s41467-021-21003-y (PMC7846839; doi:10.1038/s41467-021-21003-y)
Supplement: Supplementary file 11 — Supplementary Data 7 [file 41467_2021_21003_MOESM11_ESM.xlsx]

## Sheet: Sheet1
No. of GACT-containing RBSs	3519		GACT-containing				GA-containing
No. of GA-containing RBSs	230		No.	RBS sequence	Proportion		No.	RBS sequence	Proportion
D(pꟾꟾq) for AG-containing RBSs	1.87		1	AAAAAAAA	0.000727003		1	AAAAAAAA	0.000734247
			2	AAAAAAAG	0.000319825		2	AAAAAAAG	0.000323012
			3	AAAAAAAT	9.99454e-07		3	AAAAAAGA	0.000395084
			4	AAAAAACG	1.99891e-07		4	AAAAAAGG	0.000224291
			5	AAAAAAGA	0.000391186		5	AAAAAGAA	0.000183713
			6	AAAAAAGG	0.000222079		6	AAAAAGAG	4.03765e-07
			7	AAAAAAGT	1.19935e-06		7	AAAAAGGA	0.000828122
			8	AAAAAATA	1.59913e-06		8	AAAAAGGG	1.95826e-05
			9	AAAAAATG	1.99891e-07		9	AAAAGAAA	0.000677114
			10	AAAAAATT	1.99891e-07		10	AAAAGAAG	0.000509955
			11	AAAAACAG	1.99891e-07		11	AAAAGAGA	0.00108169
			12	AAAAACGA	1.99891e-07		12	AAAAGAGG	5.99591e-05
			13	AAAAAGAA	0.000181901		13	AAAAGGAA	0.000221263
			14	AAAAAGAG	3.99782e-07		14	AAAAGGGA	3.81558e-05
			15	AAAAAGAT	1.99891e-07		15	AAAAGGGG	2.30146e-05
			16	AAAAAGGA	0.000819952		16	AAAGAAAA	0.00164716
			17	AAAAAGGG	1.93894e-05		17	AAAGAAAG	0.000216014
			18	AAAAAGGT	5.99673e-07		18	AAAGAAGA	0.00076675
			19	AAAAAGTA	2.39869e-06		19	AAAGAAGG	0.000124965
			20	AAAAAGTT	1.99891e-07		20	AAAGAGAA	7.18702e-05
			21	AAAAATAA	1.99891e-07		21	AAAGAGGA	0.00054266
			22	AAAAATAG	7.99564e-07		22	AAAGAGGG	2.01882e-07
			23	AAAAATGA	9.99454e-07		23	AAAGGAAA	0.0119896
			24	AAAAATGG	5.99673e-07		24	AAAGGAAG	0.00206627
			25	AAAACAAG	1.99891e-07		25	AAAGGAGA	0.00310091
			26	AAAACAGG	1.99891e-07		26	AAAGGAGG	5.00669e-05
			27	AAAACGGA	1.99891e-07		27	AAAGGGAA	0.00229217
			28	AAAAGAAA	0.000670434		28	AAAGGGAG	1.61506e-06
			29	AAAAGAAC	1.99891e-07		29	AAAGGGGA	0.0024026
			30	AAAAGAAG	0.000504924		30	AAAGGGGG	7.46965e-06
			31	AAAAGAAT	1.99891e-06		31	AAGAAAAA	0.00075605
			32	AAAAGACG	1.99891e-07		32	AAGAAAAG	0.000270321
			33	AAAAGAGA	0.00107102		33	AAGAAAGA	0.000457668
			34	AAAAGAGG	5.93676e-05		34	AAGAAAGG	2.09958e-05
			35	AAAAGAGT	1.99891e-06		35	AAGAAGAA	5.61233e-05
			36	AAAAGATA	2.1988e-06		36	AAGAAGGA	0.000143942
			37	AAAAGATG	3.99782e-07		37	AAGAAGGG	6.05647e-07
			38	AAAAGGAA	0.00021908		38	AAGAGAAA	0.000199056
			39	AAAAGGAT	5.99673e-07		39	AAGAGAAG	0.000776642
			40	AAAAGGGA	3.77794e-05		40	AAGAGAGA	0.000348651
			41	AAAAGGGG	2.27876e-05		41	AAGAGAGG	1.00941e-05
			42	AAAAGGTA	1.99891e-07		42	AAGAGGAA	0.000354102
			43	AAAAGTAA	7.99564e-07		43	AAGAGGGA	9.48848e-06
			44	AAAAGTAG	3.99782e-07		44	AAGAGGGG	1.3728e-05
			45	AAAAGTGA	3.99782e-07		45	AAGGAAAA	0.0162182
			46	AAAAGTGG	1.99891e-07		46	AAGGAAAG	0.00133242
			47	AAAATAAA	3.99782e-07		47	AAGGAAGA	0.00734771
			48	AAAATAAG	5.99673e-07		48	AAGGAAGG	0.00284695
			49	AAAATAGA	1.19935e-06		49	AAGGAGAA	0.000376713
			50	AAAATAGG	1.99891e-07		50	AAGGAGAG	2.01882e-07
			51	AAAATATA	1.99891e-07		51	AAGGAGGA	0.00504444
			52	AAAATGAA	3.99782e-07		52	AAGGAGGG	1.25167e-05
			53	AAAATGGA	9.99454e-07		53	AAGGGAAA	0.0229508
			54	AAAATTGA	1.99891e-07		54	AAGGGAAG	0.00980079
			55	AAACAAAT	1.99891e-07		55	AAGGGAGA	0.00749327
			56	AAACAGAA	1.99891e-07		56	AAGGGAGG	0.00168067
			57	AAACAGGA	1.99891e-07		57	AAGGGGAA	0.00324607
			58	AAACATGA	1.99891e-07		58	AAGGGGAG	1.81694e-06
			59	AAACGAAA	3.99782e-07		59	AAGGGGGA	0.00508179
			60	AAAGAAAA	0.00163091		60	AAGGGGGG	0.000655714
			61	AAAGAAAC	7.99564e-07		61	AGAAAAAA	0.000266485
			62	AAAGAAAG	0.000213883		62	AGAAAAGA	4.1184e-05
			63	AAAGAAAT	1.99891e-06		63	AGAAAAGG	1.04979e-05
			64	AAAGAACA	1.99891e-07		64	AGAAAGAA	2.78598e-05
			65	AAAGAAGA	0.000759186		65	AGAAAGGA	1.45355e-05
			66	AAAGAAGG	0.000123732		66	AGAAAGGG	0.000204305
			67	AAAGAAGT	3.99782e-07		67	AGAAGAAA	2.20052e-05
			68	AAAGAATA	2.39869e-06		68	AGAAGAAG	2.18033e-05
			69	AAAGAATG	7.99564e-07		69	AGAAGAGA	0.000413859
			70	AAAGACAA	1.99891e-07		70	AGAAGAGG	0.00445635
			71	AAAGACAG	3.99782e-07		71	AGAAGGAA	0.000160497
			72	AAAGAGAA	7.11612e-05		72	AGAAGGGA	0.000331289
			73	AAAGAGAT	1.99891e-07		73	AGAAGGGG	0.0010615
			74	AAAGAGGA	0.000537307		74	AGAGAAAA	0.0017479
			75	AAAGAGGG	1.99891e-07		75	AGAGAAAG	8.0753e-07
			76	AAAGAGGT	3.99782e-07		76	AGAGAAGA	2.88692e-05
			77	AAAGAGTA	1.19935e-06		77	AGAGAAGG	0.000775229
			78	AAAGATAA	9.99454e-07		78	AGAGAGAA	1.81694e-06
			79	AAAGATAG	3.99782e-07		79	AGAGAGGA	3.63388e-06
			80	AAAGATAT	1.99891e-07		80	AGAGGAAA	0.000302622
			81	AAAGATGA	1.59913e-06		81	AGAGGAAG	1.716e-05
			82	AAAGATGG	1.99891e-07		82	AGAGGAGA	0.000899185
			83	AAAGATGT	1.99891e-07		83	AGAGGAGG	0.001823
			84	AAAGATTA	7.99564e-07		84	AGAGGGAA	0.000156661
			85	AAAGGAAA	0.0118713		85	AGAGGGGA	0.00124057
			86	AAAGGAAC	9.99454e-07		86	AGAGGGGG	3.73483e-05
			87	AAAGGAAG	0.00204588		87	AGGAAAAA	0.00155773
			88	AAAGGAAT	1.41923e-05		88	AGGAAAAG	6.05647e-06
			89	AAAGGACA	9.99454e-07		89	AGGAAAGA	0.000111035
			90	AAAGGAGA	0.00307032		90	AGGAAAGG	0.000256391
			91	AAAGGAGG	4.95729e-05		91	AGGAAGAA	1.19111e-05
			92	AAAGGAGT	2.39869e-06		92	AGGAAGGA	1.39299e-05
			93	AAAGGATA	1.43921e-05		93	AGGAAGGG	8.0753e-07
			94	AAAGGATG	2.39869e-06		94	AGGAGAAA	0.00192899
			95	AAAGGATT	3.99782e-07		95	AGGAGAAG	7.79266e-05
			96	AAAGGCAA	3.99782e-07		96	AGGAGAGA	0.00059414
			97	AAAGGCGA	1.99891e-07		97	AGGAGAGG	0.00248901
			98	AAAGGGAA	0.00226956		98	AGGAGGAA	0.000556388
			99	AAAGGGAG	1.59913e-06		99	AGGAGGGA	3.432e-06
			100	AAAGGGAT	3.39815e-06		100	AGGAGGGG	1.99864e-05
			101	AAAGGGGA	0.0023789		101	AGGGAAAA	0.0104577
			102	AAAGGGGG	7.39596e-06		102	AGGGAAAG	0.00145739
			103	AAAGGGGT	1.59913e-06		103	AGGGAAGA	0.00357917
			104	AAAGGGTA	2.79847e-06		104	AGGGAAGG	0.00756009
			105	AAAGGTAA	9.19498e-06		105	AGGGAGAA	0.000102153
			106	AAAGGTAG	2.39869e-06		106	AGGGAGAG	4.03765e-07
			107	AAAGGTAT	3.99782e-07		107	AGGGAGGA	0.00464532
			108	AAAGGTGA	4.3976e-06		108	AGGGAGGG	8.11568e-05
			109	AAAGGTTA	7.99564e-07		109	AGGGGAAA	0.00762369
			110	AAAGGTTG	1.99891e-07		110	AGGGGAAG	0.0066811
			111	AAAGTAAA	1.93894e-05		111	AGGGGAGA	0.016924
			112	AAAGTAAG	1.79902e-06		112	AGGGGAGG	0.0436672
			113	AAAGTAAT	3.99782e-07		113	AGGGGGAA	0.00267757
			114	AAAGTAGA	3.39815e-06		114	AGGGGGAG	9.95281e-05
			115	AAAGTAGG	1.99891e-07		115	AGGGGGGA	0.0254955
			116	AAAGTATA	9.99454e-07		116	AGGGGGGG	0.00647619
			117	AAAGTGAA	4.19771e-06		117	GAAAAAAA	5.77384e-05
			118	AAAGTGGA	1.79902e-06		118	GAAAAAAG	6.76306e-05
			119	AAAGTGTA	1.99891e-07		119	GAAAAAGA	6.25836e-05
			120	AAAGTTAA	5.99673e-07		120	GAAAAAGG	7.24758e-05
			121	AAAGTTAG	1.99891e-07		121	GAAAAGAA	1.00941e-06
			122	AAAGTTGA	3.99782e-07		122	GAAAAGGA	1.87751e-05
			123	AAATAAAA	4.19771e-06		123	GAAAGAAA	8.11568e-05
			124	AAATAAAG	3.99782e-07		124	GAAAGAAG	0.000781487
			125	AAATAAGA	9.99454e-07		125	GAAAGAGA	0.000573346
			126	AAATAAGT	1.99891e-07		126	GAAAGAGG	1.716e-05
			127	AAATAGAA	1.99891e-07		127	GAAAGGAA	2.64466e-05
			128	AAATAGAT	1.99891e-07		128	GAAAGGAG	8.0753e-07
			129	AAATAGGA	1.99891e-06		129	GAAAGGGA	4.60292e-05
			130	AAATATAA	3.99782e-07		130	GAAAGGGG	3.432e-06
			131	AAATGAAA	2.29875e-05		131	GAAGAAAA	0.0502576
			132	AAATGAAG	1.39924e-06		132	GAAGAAAG	0.000385394
			133	AAATGAAT	7.99564e-07		133	GAAGAAGA	0.00411134
			134	AAATGAGA	4.79738e-06		134	GAAGAAGG	0.000977717
			135	AAATGAGG	1.99891e-07		135	GAAGAGAA	1.49393e-05
			136	AAATGAGT	1.99891e-07		136	GAAGAGAG	2.01882e-07
			137	AAATGATA	1.19935e-06		137	GAAGAGGA	0.000333308
			138	AAATGGAA	2.79847e-06		138	GAAGGAAA	0.00574436
			139	AAATGGAT	3.99782e-07		139	GAAGGAAG	0.00346188
			140	AAATGGGA	7.99564e-07		140	GAAGGAGA	0.00646407
			141	AAATGGGG	1.99891e-07		141	GAAGGAGG	0.000437681
			142	AAATGGGT	3.99782e-07		142	GAAGGGAA	0.000984581
			143	AAATGTTA	1.99891e-07		143	GAAGGGAG	1.41318e-06
			144	AAATTAAA	7.99564e-07		144	GAAGGGGA	0.00142529
			145	AAATTATA	1.99891e-07		145	GAAGGGGG	2.60428e-05
			146	AAATTGAA	1.99891e-07		146	GAGAAAAA	0.0013831
			147	AAATTGGA	1.99891e-07		147	GAGAAAAG	6.50062e-05
			148	AAATTGTA	1.99891e-07		148	GAGAAAGA	0.000209352
			149	AAATTTAA	1.99891e-07		149	GAGAAAGG	3.41181e-05
			150	AACAAAAA	3.99782e-07		150	GAGAAGAA	7.06589e-06
			151	AACAAGGA	3.99782e-07		151	GAGAAGGA	5.16819e-05
			152	AACACATA	1.99891e-07		152	GAGAAGGG	4.48179e-05
			153	AACAGAAA	1.99891e-07		153	GAGAGAAA	0.000207737
			154	AACAGAAG	1.99891e-07		154	GAGAGAAG	0.00116809
			155	AACAGAGA	9.99454e-07		155	GAGAGAGA	0.00091049
			156	AACAGGAA	1.99891e-07		156	GAGAGAGG	0.000571731
			157	AACAGGGA	1.99891e-07		157	GAGAGGAA	0.000259217
			158	AACATAAG	1.99891e-07		158	GAGAGGGA	8.70113e-05
			159	AACCCATA	1.99891e-07		159	GAGAGGGG	5.45083e-05
			160	AACGAAAA	1.99891e-07		160	GAGGAAAA	0.0280019
			161	AACGAAGA	5.99673e-07		161	GAGGAAAG	0.00140005
			162	AACGAAGG	1.99891e-07		162	GAGGAAGA	0.0195095
			163	AACGACTA	1.99891e-07		163	GAGGAAGG	0.00121352
			164	AACGAGGA	1.99891e-07		164	GAGGAGAA	0.000384384
			165	AACGCAAG	1.99891e-07		165	GAGGAGGA	0.00764367
			166	AACGGAAA	8.59531e-06		166	GAGGAGGG	1.06998e-05
			167	AACGGAAG	1.99891e-06		167	GAGGGAAA	0.0571249
			168	AACGGAGA	1.59913e-06		168	GAGGGAAG	0.00553118
			169	AACGGAGG	1.99891e-07		169	GAGGGAGA	0.0158936
			170	AACGGATA	1.99891e-07		170	GAGGGAGG	0.000265677
			171	AACGGATG	1.99891e-07		171	GAGGGGAA	0.00363207
			172	AACGGGAA	2.1988e-06		172	GAGGGGAG	2.62447e-06
			173	AACGGGGA	1.39924e-06		173	GAGGGGGA	0.0057379
			174	AACGGTAA	1.99891e-07		174	GAGGGGGG	0.000534181
			175	AACGTAAA	3.99782e-07		175	GGAAAAAA	0.000353092
			176	AACGTATA	1.99891e-07		176	GGAAAAAG	8.0753e-07
			177	AACGTGGA	3.99782e-07		177	GGAAAAGA	2.88692e-05
			178	AACTAATA	1.99891e-07		178	GGAAAAGG	2.22071e-06
			179	AACTGAAA	1.99891e-07		179	GGAAAGAA	2.01882e-07
			180	AACTGAGA	3.99782e-07		180	GGAAGAAA	0.000103162
			181	AAGAAAAA	0.000748591		181	GGAAGAAG	0.000178464
			182	AAGAAAAG	0.000267654		182	GGAAGAGA	0.000226512
			183	AAGAAAAT	1.59913e-06		183	GGAAGAGG	1.63525e-05
			184	AAGAAACA	5.99673e-07		184	GGAAGGAA	2.01882e-05
			185	AAGAAAGA	0.000453153		185	GGAAGGAG	2.01882e-07
			186	AAGAAAGG	2.07887e-05		186	GGAAGGGA	9.28659e-06
			187	AAGAAAGT	3.99782e-07		187	GGAAGGGG	1.81694e-06
			188	AAGAAATA	1.59913e-06		188	GGAGAAAA	0.0705196
			189	AAGAAATG	3.99782e-07		189	GGAGAAAG	4.32028e-05
			190	AAGAACAA	3.99782e-07		190	GGAGAAGA	0.00096843
			191	AAGAACGA	5.99673e-07		191	GGAGAAGG	2.80617e-05
			192	AAGAAGAA	5.55697e-05		192	GGAGAGAA	5.45083e-06
			193	AAGAAGGA	0.000142522		193	GGAGAGGA	0.000142529
			194	AAGAAGGG	5.99673e-07		194	GGAGGAAA	0.000685189
			195	AAGAAGGT	1.99891e-07		195	GGAGGAAG	0.00028526
			196	AAGAATAG	1.99891e-07		196	GGAGGAGA	0.00150645
			197	AAGAATGA	5.99673e-07		197	GGAGGAGG	0.000247912
			198	AAGACAAG	1.99891e-07		198	GGAGGGAA	2.62447e-05
			199	AAGACGAA	1.99891e-07		199	GGAGGGGA	0.000447573
			200	AAGAGAAA	0.000197092		200	GGAGGGGG	1.21129e-06
			201	AAGAGAAG	0.00076898		201	GGGAAAAA	0.00701097
			202	AAGAGAAT	3.99782e-07		202	GGGAAAAG	3.45219e-05
			203	AAGAGAGA	0.000345212		203	GGGAAAGA	0.0023703
			204	AAGAGAGG	9.99454e-06		204	GGGAAAGG	3.49257e-05
			205	AAGAGAGT	7.99564e-07		205	GGGAAGAA	2.03901e-05
			206	AAGAGATA	3.99782e-07		206	GGGAAGGA	2.32165e-05
			207	AAGAGATG	9.99454e-07		207	GGGAGAAA	0.0114308
			208	AAGAGGAA	0.000350609		208	GGGAGAAG	0.000273753
			209	AAGAGGAT	7.99564e-07		209	GGGAGAGA	0.00207414
			210	AAGAGGGA	9.39487e-06		210	GGGAGAGG	0.000138895
			211	AAGAGGGG	1.35926e-05		211	GGGAGGAA	0.000446564
			212	AAGAGGTA	1.99891e-07		212	GGGAGGAG	3.23012e-06
			213	AAGAGTAA	3.99782e-07		213	GGGAGGGA	0.000586267
			214	AAGAGTAG	5.99673e-07		214	GGGAGGGG	0.000445555
			215	AAGAGTAT	1.99891e-07		215	GGGGAAAA	0.033204
			216	AAGAGTGA	1.99891e-07		216	GGGGAAAG	0.00499437
			217	AAGAGTTA	1.99891e-07		217	GGGGAAGA	0.126682
			218	AAGATAAA	3.99782e-07		218	GGGGAAGG	0.00329109
			219	AAGATAAG	7.99564e-07		219	GGGGAGAA	0.000763721
			220	AAGATAGA	9.99454e-07		220	GGGGAGAG	1.81694e-06
			221	AAGATATG	1.99891e-07		221	GGGGAGGA	0.0115339
			222	AAGATGAA	9.99454e-07		222	GGGGAGGG	0.000859212
			223	AAGCAAAA	5.99673e-07		223	GGGGGAAA	0.0491745
			224	AAGCCAGA	1.99891e-07		224	GGGGGAAG	0.012379
			225	AAGCGAAA	1.99891e-07		225	GGGGGAGA	0.086755
			226	AAGGAAAA	0.0160582		226	GGGGGAGG	0.0094802
			227	AAGGAAAC	5.99673e-07		227	GGGGGGAA	0.0109949
			228	AAGGAAAG	0.00131928		228	GGGGGGAG	0.00157044
			229	AAGGAAAT	2.11884e-05		229	GGGGGGGA	0.0199999
			230	AAGGAACA	5.99673e-07		230	GGGGGGGG	0.0218679
			231	AAGGAAGA	0.00727523
			232	AAGGAAGG	0.00281886
			233	AAGGAAGT	7.59585e-06
			234	AAGGAATA	2.0189e-05
			235	AAGGAATG	2.79847e-06
			236	AAGGAATT	1.79902e-06
			237	AAGGACAA	7.99564e-07
			238	AAGGACGA	3.99782e-07
			239	AAGGACGG	1.99891e-07
			240	AAGGACGT	1.99891e-07
			241	AAGGAGAA	0.000372996
			242	AAGGAGAG	1.99891e-07
			243	AAGGAGAT	5.99673e-07
			244	AAGGAGCA	1.99891e-07
			245	AAGGAGGA	0.00499467
			246	AAGGAGGG	1.23932e-05
			247	AAGGAGGT	3.39815e-06
			248	AAGGAGTA	7.99564e-06
			249	AAGGAGTT	5.99673e-07
			250	AAGGATAA	1.03943e-05
			251	AAGGATAG	2.1988e-06
			252	AAGGATAT	7.99564e-07
			253	AAGGATGA	1.07941e-05
			254	AAGGATGG	4.99727e-06
			255	AAGGATGT	1.99891e-07
			256	AAGGATTA	1.99891e-07
			257	AAGGATTT	1.99891e-07
			258	AAGGCAAA	3.99782e-07
			259	AAGGCAAC	1.99891e-07
			260	AAGGCAGA	9.99454e-07
			261	AAGGCATA	1.99891e-07
			262	AAGGCGGA	1.99891e-07
			263	AAGGCTAA	1.99891e-07
			264	AAGGCTGA	1.99891e-07
			265	AAGGGAAA	0.0227244
			266	AAGGGAAC	1.39924e-06
			267	AAGGGAAG	0.0097041
			268	AAGGGAAT	3.51808e-05
			269	AAGGGACA	5.99673e-07
			270	AAGGGACG	5.99673e-07
			271	AAGGGAGA	0.00741935
			272	AAGGGAGG	0.00166409
			273	AAGGGAGT	6.39651e-06
			274	AAGGGATA	2.53861e-05
			275	AAGGGATG	1.2793e-05
			276	AAGGGATT	1.39924e-06
			277	AAGGGCAA	1.99891e-07
			278	AAGGGCGA	5.99673e-07
			279	AAGGGCTA	1.99891e-07
			280	AAGGGGAA	0.00321405
			281	AAGGGGAG	1.79902e-06
			282	AAGGGGAT	3.79793e-06
			283	AAGGGGCA	3.99782e-07
			284	AAGGGGGA	0.00503165
			285	AAGGGGGG	0.000649246
			286	AAGGGGGT	6.39651e-06
			287	AAGGGGTA	8.7952e-06
			288	AAGGGGTG	3.99782e-07
			289	AAGGGTAA	1.4592e-05
			290	AAGGGTAG	8.59531e-06
			291	AAGGGTAT	1.39924e-06
			292	AAGGGTCA	1.99891e-07
			293	AAGGGTGA	8.39542e-06
			294	AAGGGTGG	2.39869e-06
			295	AAGGGTTA	9.99454e-07
			296	AAGGGTTG	3.99782e-07
			297	AAGGGTTT	3.99782e-07
			298	AAGGTAAA	4.35762e-05
			299	AAGGTAAG	1.23932e-05
			300	AAGGTAAT	2.59858e-06
			301	AAGGTAGA	1.19935e-05
			302	AAGGTAGG	3.59804e-06
			303	AAGGTAGT	5.99673e-07
			304	AAGGTATA	2.39869e-06
			305	AAGGTATG	5.99673e-07
			306	AAGGTATT	1.99891e-07
			307	AAGGTGAA	3.19825e-06
			308	AAGGTGAT	3.99782e-07
			309	AAGGTGGA	7.79575e-06
			310	AAGGTGGG	5.99673e-07
			311	AAGGTGGT	1.99891e-07
			312	AAGGTGTA	3.99782e-07
			313	AAGGTGTT	1.99891e-07
			314	AAGGTTAA	7.99564e-07
			315	AAGGTTAC	1.99891e-07
			316	AAGGTTGA	7.99564e-07
			317	AAGGTTGT	3.99782e-07
			318	AAGGTTTA	5.99673e-07
			319	AAGTAAAA	3.61803e-05
			320	AAGTAAAG	2.39869e-06
			321	AAGTAAAT	5.99673e-07
			322	AAGTAAGA	9.79465e-06
			323	AAGTAAGG	2.39869e-06
			324	AAGTAAGT	3.99782e-07
			325	AAGTAATA	7.99564e-07
			326	AAGTAATG	1.99891e-07
			327	AAGTAGAA	1.99891e-07
			328	AAGTAGGA	4.79738e-06
			329	AAGTAGGG	1.99891e-07
			330	AAGTATAA	5.99673e-07
			331	AAGTATAT	1.99891e-07
			332	AAGTATGA	3.99782e-07
			333	AAGTCAAA	1.99891e-07
			334	AAGTGAAA	4.59749e-05
			335	AAGTGAAG	1.29929e-05
			336	AAGTGAAT	7.99564e-07
			337	AAGTGAGA	9.39487e-06
			338	AAGTGAGG	1.39924e-06
			339	AAGTGAGT	1.99891e-07
			340	AAGTGATA	1.59913e-06
			341	AAGTGATG	3.99782e-07
			342	AAGTGATT	3.99782e-07
			343	AAGTGGAA	3.79793e-06
			344	AAGTGGGA	2.39869e-06
			345	AAGTGTAA	3.99782e-07
			346	AAGTGTAG	3.99782e-07
			347	AAGTGTAT	1.99891e-07
			348	AAGTGTGA	5.99673e-07
			349	AAGTGTGG	1.99891e-07
			350	AAGTGTTG	1.99891e-07
			351	AAGTTAAA	2.79847e-06
			352	AAGTTAAT	1.99891e-07
			353	AAGTTAGA	3.99782e-07
			354	AAGTTAGT	1.99891e-07
			355	AAGTTATA	1.99891e-07
			356	AAGTTGAA	1.99891e-07
			357	AAGTTGGA	1.99891e-07
			358	AAGTTTAA	3.99782e-07
			359	AATAAAAA	1.79902e-06
			360	AATAAAAG	1.99891e-07
			361	AATAAAGA	1.39924e-06
			362	AATAAAGG	1.99891e-07
			363	AATAAAGT	1.99891e-07
			364	AATAAGAA	1.99891e-07
			365	AATAAGGA	5.99673e-07
			366	AATAAGGG	1.99891e-07
			367	AATAGAAA	1.39924e-06
			368	AATAGAAG	3.99782e-07
			369	AATAGAGA	9.99454e-07
			370	AATAGAGG	1.99891e-07
			371	AATAGGAA	5.99673e-07
			372	AATAGTAG	1.99891e-07
			373	AATATAGA	1.99891e-07
			374	AATCAGGA	1.99891e-07
			375	AATCGTTA	1.99891e-07
			376	AATCTAAA	3.99782e-07
			377	AATCTTTA	1.99891e-07
			378	AATGAAAA	3.67799e-05
			379	AATGAAAG	1.79902e-06
			380	AATGAAAT	5.99673e-07
			381	AATGAAGA	1.2793e-05
			382	AATGAAGG	3.39815e-06
			383	AATGAAGT	3.99782e-07
			384	AATGAATA	9.99454e-07
			385	AATGAATT	1.99891e-07
			386	AATGACGA	1.99891e-07
			387	AATGAGAA	5.99673e-07
			388	AATGAGGA	5.39705e-06
			389	AATGAGTA	3.99782e-07
			390	AATGATAA	7.99564e-07
			391	AATGATGA	3.99782e-07
			392	AATGGAAA	3.2982e-05
			393	AATGGAAC	1.99891e-07
			394	AATGGAAG	8.59531e-06
			395	AATGGAAT	1.59913e-06
			396	AATGGAGA	7.99564e-06
			397	AATGGAGG	7.99564e-07
			398	AATGGAGT	9.99454e-07
			399	AATGGATA	1.39924e-06
			400	AATGGATG	1.99891e-07
			401	AATGGATT	5.99673e-07
			402	AATGGGAA	4.59749e-06
			403	AATGGGAT	3.99782e-07
			404	AATGGGGA	7.39596e-06
			405	AATGGGGT	1.99891e-07
			406	AATGGGTA	3.99782e-07
			407	AATGGTAA	5.99673e-07
			408	AATGGTAG	1.99891e-07
			409	AATGGTAT	1.99891e-07
			410	AATGGTGA	3.99782e-07
			411	AATGGTTA	1.99891e-07
			412	AATGTAAA	2.59858e-06
			413	AATGTAAG	9.99454e-07
			414	AATGTAAT	3.99782e-07
			415	AATGTAGA	3.99782e-07
			416	AATGTATA	1.99891e-07
			417	AATGTATG	3.99782e-07
			418	AATGTGAA	3.99782e-07
			419	AATGTGAT	1.99891e-07
			420	AATGTTAA	1.99891e-07
			421	AATGTTAT	1.99891e-07
			422	AATGTTGA	1.99891e-07
			423	AATGTTTA	1.99891e-07
			424	AATTAAAA	9.99454e-07
			425	AATTAAGA	1.99891e-07
			426	AATTGAAA	5.99673e-07
			427	AATTGAAC	1.99891e-07
			428	AATTGAAG	9.99454e-07
			429	AATTGAAT	1.99891e-07
			430	AATTGAGA	1.99891e-07
			431	AATTGATA	1.99891e-07
			432	AATTGATG	1.99891e-07
			433	AATTGGAT	1.99891e-07
			434	AATTTAAT	1.99891e-07
			435	AATTTATA	1.99891e-07
			436	AATTTTGA	1.99891e-07
			437	AATTTTTA	1.99891e-07
			438	ACAAAAAA	1.99891e-07
			439	ACAAAAGA	1.99891e-07
			440	ACAAGAGG	1.99891e-07
			441	ACAGAAAA	1.99891e-07
			442	ACAGAGTA	1.99891e-07
			443	ACAGGAAA	5.99673e-07
			444	ACAGGAGA	1.99891e-07
			445	ACAGGGAA	3.99782e-07
			446	ACAGGGGA	5.99673e-07
			447	ACATGAAA	1.99891e-07
			448	ACCGGATT	1.99891e-07
			449	ACCTGAGT	1.99891e-07
			450	ACGAGAAG	1.99891e-07
			451	ACGGAAAA	5.99673e-07
			452	ACGGAAGA	3.99782e-07
			453	ACGGAATA	1.99891e-07
			454	ACGGAGGA	5.99673e-07
			455	ACGGGAAA	2.79847e-06
			456	ACGGGAAG	5.99673e-07
			457	ACGGGACA	1.99891e-07
			458	ACGGGAGA	9.99454e-07
			459	ACGGGAGG	7.99564e-07
			460	ACGGGATA	3.99782e-07
			461	ACGGGATT	3.99782e-07
			462	ACGGGGGA	5.99673e-07
			463	ACGGGTAT	1.99891e-07
			464	ACGGTAGA	1.99891e-07
			465	ACGGTAGG	1.99891e-07
			466	ACGGTAGT	1.99891e-07
			467	ACGGTATA	1.99891e-07
			468	ACTGAAAA	1.99891e-07
			469	ACTGGTGA	1.99891e-07
			470	ACTGTAAA	1.99891e-07
			471	ACTGTAGA	1.99891e-07
			472	ACTGTTGT	1.99891e-07
			473	AGAAAAAA	0.000263856
			474	AGAAAACA	1.99891e-07
			475	AGAAAAGA	4.07777e-05
			476	AGAAAAGG	1.03943e-05
			477	AGAAAATA	1.99891e-07
			478	AGAAAGAA	2.75849e-05
			479	AGAAAGGA	1.43921e-05
			480	AGAAAGGG	0.00020229
			481	AGAAAGGT	3.99782e-07
			482	AGAAAGTA	1.99891e-07
			483	AGAAAGTG	3.99782e-07
			484	AGAAATGG	1.99891e-07
			485	AGAAATTA	1.99891e-07
			486	AGAACAGG	1.99891e-07
			487	AGAAGAAA	2.17881e-05
			488	AGAAGAAG	2.15882e-05
			489	AGAAGAAT	1.99891e-07
			490	AGAAGAGA	0.000409776
			491	AGAAGAGC	1.99891e-07
			492	AGAAGAGG	0.00441239
			493	AGAAGAGT	5.19716e-06
			494	AGAAGATA	9.99454e-07
			495	AGAAGATG	5.19716e-06
			496	AGAAGATT	1.99891e-07
			497	AGAAGGAA	0.000158913
			498	AGAAGGAT	5.99673e-07
			499	AGAAGGGA	0.000328021
			500	AGAAGGGG	0.00105103
			501	AGAAGGGT	7.99564e-07
			502	AGAAGGTA	7.99564e-07
			503	AGAAGGTG	9.99454e-07
			504	AGAAGTAA	3.99782e-07
			505	AGAAGTGA	1.19935e-06
			506	AGAAGTGG	6.79629e-06
			507	AGAAGTGT	5.99673e-07
			508	AGAAGTTG	3.99782e-07
			509	AGAATAAA	1.99891e-07
			510	AGAATAGA	1.99891e-07
			511	AGAATAGG	7.99564e-07
			512	AGAATGGA	1.99891e-07
			513	AGAATGGG	1.59913e-06
			514	AGAATGGT	1.99891e-07
			515	AGAATTGG	1.99891e-07
			516	AGACAGGG	1.99891e-07
			517	AGACGAGG	5.99673e-07
			518	AGACGGGA	1.99891e-07
			519	AGACGGGG	3.99782e-07
			520	AGAGAAAA	0.00173066
			521	AGAGAAAC	7.99564e-07
			522	AGAGAAAG	7.99564e-07
			523	AGAGAAAT	2.79847e-06
			524	AGAGAAGA	2.85844e-05
			525	AGAGAAGC	1.99891e-07
			526	AGAGAAGG	0.000767581
			527	AGAGAAGT	1.59913e-06
			528	AGAGAATA	1.39924e-06
			529	AGAGAATG	5.99673e-07
			530	AGAGACGG	1.99891e-07
			531	AGAGAGAA	1.79902e-06
			532	AGAGAGGA	3.59804e-06
			533	AGAGATAA	1.39924e-06
			534	AGAGATGG	9.99454e-07
			535	AGAGCAAA	1.99891e-07
			536	AGAGGAAA	0.000299636
			537	AGAGGAAG	1.69907e-05
			538	AGAGGAAT	1.99891e-07
			539	AGAGGAGA	0.000890314
			540	AGAGGAGG	0.00180501
			541	AGAGGAGT	2.59858e-06
			542	AGAGGATA	1.19935e-06
			543	AGAGGATG	1.99891e-06
			544	AGAGGATT	1.99891e-07
			545	AGAGGCGA	1.99891e-07
			546	AGAGGGAA	0.000155115
			547	AGAGGGAC	1.99891e-07
			548	AGAGGGAT	3.99782e-07
			549	AGAGGGGA	0.00122833
			550	AGAGGGGG	3.69798e-05
			551	AGAGGGGT	9.99454e-07
			552	AGAGGGTA	2.1988e-06
			553	AGAGGTAA	7.99564e-07
			554	AGAGGTGA	1.39924e-06
			555	AGAGGTGG	1.79902e-06
			556	AGAGTAAA	5.99673e-07
			557	AGAGTAGA	7.99564e-07
			558	AGAGTAGG	1.39924e-06
			559	AGAGTAGT	1.99891e-07
			560	AGAGTATA	3.99782e-07
			561	AGAGTGAA	1.99891e-07
			562	AGAGTGGA	7.99564e-07
			563	AGAGTTGG	1.99891e-07
			564	AGATAAAA	2.99836e-06
			565	AGATAAGG	9.99454e-07
			566	AGATAATG	1.99891e-07
			567	AGATAGAT	1.99891e-07
			568	AGATAGGA	1.99891e-07
			569	AGATAGGG	5.99673e-07
			570	AGATGAAA	5.99673e-07
			571	AGATGAGA	1.39924e-06
			572	AGATGAGG	5.19716e-06
			573	AGATGAGT	3.99782e-07
			574	AGATGATA	3.99782e-07
			575	AGATGATG	1.99891e-07
			576	AGATGGGA	1.19935e-06
			577	AGATGGGG	3.39815e-06
			578	AGATGGGT	1.99891e-07
			579	AGATGTAA	1.99891e-07
			580	AGATGTGA	1.99891e-07
			581	AGATGTGG	5.99673e-07
			582	AGATTAAA	1.99891e-07
			583	AGATTTTG	1.99891e-07
			584	AGCAAAAA	5.99673e-07
			585	AGCAGAGA	1.99891e-07
			586	AGCAGAGG	7.99564e-07
			587	AGCAGATG	1.99891e-07
			588	AGCAGGGG	1.99891e-07
			589	AGCAGTGG	1.99891e-07
			590	AGCGGAAG	1.99891e-07
			591	AGCGGAGA	5.99673e-07
			592	AGCGGAGG	1.19935e-06
			593	AGCGGGAA	1.99891e-07
			594	AGCGGGGA	7.99564e-07
			595	AGGAAAAA	0.00154236
			596	AGGAAAAG	5.99673e-06
			597	AGGAAAAT	1.39924e-06
			598	AGGAAACA	1.99891e-07
			599	AGGAAAGA	0.00010994
			600	AGGAAAGG	0.000253861
			601	AGGAAAGT	3.99782e-07
			602	AGGAAATA	1.19935e-06
			603	AGGAAATG	1.99891e-07
			604	AGGAAGAA	1.17936e-05
			605	AGGAAGGA	1.37925e-05
			606	AGGAAGGG	7.99564e-07
			607	AGGAATAA	1.39924e-06
			608	AGGAATGA	1.99891e-07
			609	AGGAATGG	5.99673e-07
			610	AGGAGAAA	0.00190996
			611	AGGAGAAC	3.99782e-07
			612	AGGAGAAG	7.71579e-05
			613	AGGAGAAT	2.1988e-06
			614	AGGAGAGA	0.000588279
			615	AGGAGAGG	0.00246445
			616	AGGAGAGT	2.59858e-06
			617	AGGAGATA	1.99891e-06
			618	AGGAGATG	1.99891e-06
			619	AGGAGATT	1.99891e-07
			620	AGGAGGAA	0.000550899
			621	AGGAGGCG	2.99836e-06
			622	AGGAGGGA	3.39815e-06
			623	AGGAGGGG	1.97892e-05
			624	AGGAGGTA	1.99891e-07
			625	AGGAGTAA	1.99891e-07
			626	AGGAGTGA	3.99782e-07
			627	AGGAGTGG	3.59804e-06
			628	AGGATAAA	2.1988e-06
			629	AGGATAAT	3.99782e-07
			630	AGGATACA	1.99891e-07
			631	AGGATAGA	5.99673e-07
			632	AGGATAGG	1.19935e-06
			633	AGGATAGT	1.99891e-07
			634	AGGATATA	5.99673e-07
			635	AGGATATG	3.99782e-07
			636	AGGATGAA	7.99564e-07
			637	AGGCAAAA	5.99673e-07
			638	AGGCAGGA	3.99782e-07
			639	AGGCGAAA	1.99891e-07
			640	AGGCGAAG	1.99891e-07
			641	AGGCGAGG	1.99891e-07
			642	AGGCGGGA	1.99891e-07
			643	AGGCGGGG	1.99891e-07
			644	AGGGAAAA	0.0103545
			645	AGGGAAAC	1.99891e-07
			646	AGGGAAAG	0.00144301
			647	AGGGAAAT	1.2793e-05
			648	AGGGAACA	5.99673e-07
			649	AGGGAAGA	0.00354387
			650	AGGGAAGC	3.99782e-07
			651	AGGGAAGG	0.00748551
			652	AGGGAAGT	1.15937e-05
			653	AGGGAATA	1.25931e-05
			654	AGGGAATG	6.5964e-06
			655	AGGGAATT	5.99673e-07
			656	AGGGACGA	5.99673e-07
			657	AGGGAGAA	0.000101145
			658	AGGGAGAG	3.99782e-07
			659	AGGGAGCA	3.99782e-07
			660	AGGGAGGA	0.00459949
			661	AGGGAGGG	8.03561e-05
			662	AGGGAGGT	4.59749e-06
			663	AGGGAGTA	6.79629e-06
			664	AGGGAGTG	1.99891e-07
			665	AGGGAGTT	3.99782e-07
			666	AGGGATAA	5.59695e-06
			667	AGGGATAG	7.99564e-07
			668	AGGGATGA	7.19607e-06
			669	AGGGATGG	1.13938e-05
			670	AGGGATGT	1.99891e-07
			671	AGGGATTA	1.99891e-07
			672	AGGGATTG	3.99782e-07
			673	AGGGCAGA	3.99782e-07
			674	AGGGCAGG	3.99782e-07
			675	AGGGCGGA	3.99782e-07
			676	AGGGGAAA	0.00754848
			677	AGGGGAAC	3.99782e-07
			678	AGGGGAAG	0.00661519
			679	AGGGGAAT	1.81901e-05
			680	AGGGGACA	1.99891e-07
			681	AGGGGACC	1.99891e-07
			682	AGGGGACG	1.99891e-06
			683	AGGGGAGA	0.0167571
			684	AGGGGAGC	5.99673e-07
			685	AGGGGAGG	0.0432364
			686	AGGGGAGT	7.15609e-05
			687	AGGGGATA	2.45866e-05
			688	AGGGGATC	1.99891e-07
			689	AGGGGATG	3.89787e-05
			690	AGGGGATT	4.19771e-06
			691	AGGGGCAA	1.99891e-07
			692	AGGGGCGG	3.99782e-07
			693	AGGGGCGT	1.99891e-07
			694	AGGGGGAA	0.00265115
			695	AGGGGGAG	9.85462e-05
			696	AGGGGGAT	4.59749e-06
			697	AGGGGGCA	1.19935e-06
			698	AGGGGGGA	0.025244
			699	AGGGGGGC	3.99782e-07
			700	AGGGGGGG	0.0064123
			701	AGGGGGGT	3.77794e-05
			702	AGGGGGTA	2.83845e-05
			703	AGGGGGTG	6.79629e-06
			704	AGGGGGTT	7.99564e-07
			705	AGGGGTAA	5.99673e-06
			706	AGGGGTAG	6.79629e-06
			707	AGGGGTGA	3.71797e-05
			708	AGGGGTGG	5.33709e-05
			709	AGGGGTGT	5.59695e-06
			710	AGGGGTTA	1.59913e-06
			711	AGGGGTTG	1.79902e-06
			712	AGGGGTTT	2.1988e-06
			713	AGGGTAAA	1.21933e-05
			714	AGGGTAAG	3.39815e-06
			715	AGGGTAAT	1.19935e-06
			716	AGGGTACT	1.99891e-07
			717	AGGGTAGA	1.13938e-05
			718	AGGGTAGG	1.69907e-05
			719	AGGGTAGT	2.79847e-06
			720	AGGGTATA	1.79902e-06
			721	AGGGTATC	1.99891e-07
			722	AGGGTATG	2.39869e-06
			723	AGGGTATT	1.39924e-06
			724	AGGGTGAA	1.59913e-06
			725	AGGGTGAT	3.99782e-07
			726	AGGGTGGA	1.41923e-05
			727	AGGGTGGG	1.79902e-06
			728	AGGGTGGT	9.99454e-07
			729	AGGGTGTA	5.99673e-07
			730	AGGGTGTC	1.99891e-07
			731	AGGGTGTG	1.99891e-07
			732	AGGGTTAA	5.99673e-07
			733	AGGGTTGA	1.79902e-06
			734	AGGGTTGG	5.99673e-07
			735	AGGGTTGT	1.39924e-06
			736	AGGGTTTA	9.99454e-07
			737	AGGGTTTG	1.99891e-07
			738	AGGGTTTT	3.99782e-07
			739	AGGTAAAA	1.33927e-05
			740	AGGTAAAG	7.99564e-07
			741	AGGTAAAT	1.99891e-07
			742	AGGTAAGA	9.99454e-07
			743	AGGTAAGG	2.79847e-06
			744	AGGTAATA	1.99891e-07
			745	AGGTAATG	5.99673e-07
			746	AGGTAATT	3.99782e-07
			747	AGGTAGGA	9.99454e-07
			748	AGGTATAA	3.99782e-07
			749	AGGTGAAA	1.21933e-05
			750	AGGTGAAG	4.19771e-06
			751	AGGTGAAT	1.99891e-07
			752	AGGTGAGA	1.15937e-05
			753	AGGTGAGG	2.11884e-05
			754	AGGTGAGT	1.59913e-06
			755	AGGTGATA	7.99564e-07
			756	AGGTGATG	2.99836e-06
			757	AGGTGATT	7.99564e-07
			758	AGGTGGAA	1.79902e-06
			759	AGGTGGAT	1.99891e-07
			760	AGGTGGGA	6.19662e-06
			761	AGGTGGGG	1.99891e-06
			762	AGGTGGTA	1.39924e-06
			763	AGGTGGTG	1.99891e-07
			764	AGGTGGTT	1.99891e-07
			765	AGGTGTAA	7.99564e-07
			766	AGGTGTAT	3.99782e-07
			767	AGGTGTGA	7.99564e-07
			768	AGGTGTTA	1.99891e-07
			769	AGGTGTTT	1.99891e-07
			770	AGGTTAAA	5.99673e-07
			771	AGGTTAGA	3.99782e-07
			772	AGGTTAGG	3.99782e-07
			773	AGGTTAGT	3.99782e-07
			774	AGGTTGAA	1.99891e-07
			775	AGGTTGTA	1.99891e-07
			776	AGGTTTTA	1.99891e-07
			777	AGTAAAAA	6.19662e-06
			778	AGTAAAAT	1.99891e-07
			779	AGTAAAGA	3.99782e-07
			780	AGTAAAGG	3.99782e-07
			781	AGTAAATA	3.99782e-07
			782	AGTAAGGG	3.99782e-07
			783	AGTAATAA	3.99782e-07
			784	AGTAGAAA	3.39815e-06
			785	AGTAGAAT	1.99891e-07
			786	AGTAGAGA	9.99454e-07
			787	AGTAGAGG	7.79575e-06
			788	AGTAGAGT	1.99891e-07
			789	AGTAGATG	5.99673e-07
			790	AGTAGGAA	9.99454e-07
			791	AGTAGGGA	1.99891e-07
			792	AGTAGGGG	2.1988e-06
			793	AGTAGTGG	1.99891e-07
			794	AGTATAAA	3.99782e-07
			795	AGTCGAGG	1.99891e-07
			796	AGTCGAGT	1.99891e-07
			797	AGTGAAAA	3.17827e-05
			798	AGTGAAAC	1.99891e-07
			799	AGTGAAAG	3.19825e-06
			800	AGTGAAAT	3.99782e-07
			801	AGTGAAGA	6.79629e-06
			802	AGTGAAGG	1.01944e-05
			803	AGTGAAGT	1.19935e-06
			804	AGTGAATA	9.99454e-07
			805	AGTGAATG	3.99782e-07
			806	AGTGAATT	1.99891e-07
			807	AGTGAGGA	5.39705e-06
			808	AGTGATAA	3.99782e-07
			809	AGTGATAG	1.99891e-07
			810	AGTGATAT	1.99891e-07
			811	AGTGATGA	1.99891e-07
			812	AGTGATGG	1.99891e-07
			813	AGTGATTA	1.99891e-07
			814	AGTGCTGA	1.99891e-07
			815	AGTGGAAA	9.39487e-06
			816	AGTGGAAG	3.79793e-06
			817	AGTGGAAT	5.99673e-07
			818	AGTGGAGA	1.23932e-05
			819	AGTGGAGG	2.31873e-05
			820	AGTGGAGT	1.19935e-06
			821	AGTGGATA	7.99564e-07
			822	AGTGGATG	1.99891e-06
			823	AGTGGATT	5.99673e-07
			824	AGTGGGAA	1.59913e-06
			825	AGTGGGAG	3.99782e-07
			826	AGTGGGAT	1.99891e-07
			827	AGTGGGGA	8.99509e-06
			828	AGTGGGGG	1.59913e-06
			829	AGTGGGGT	1.99891e-07
			830	AGTGGGTA	1.39924e-06
			831	AGTGGGTT	1.99891e-07
			832	AGTGGTAG	1.99891e-07
			833	AGTGGTGA	3.99782e-07
			834	AGTGGTGG	7.99564e-07
			835	AGTGGTTA	3.99782e-07
			836	AGTGGTTG	1.99891e-07
			837	AGTGGTTT	3.99782e-07
			838	AGTGTAAA	3.99782e-07
			839	AGTGTAAG	1.99891e-07
			840	AGTGTAAT	3.99782e-07
			841	AGTGTAGA	1.99891e-07
			842	AGTGTAGG	3.99782e-07
			843	AGTGTAGT	1.99891e-07
			844	AGTGTATA	3.99782e-07
			845	AGTGTATC	1.99891e-07
			846	AGTGTATG	1.99891e-07
			847	AGTGTATT	9.99454e-07
			848	AGTGTGAA	1.99891e-07
			849	AGTGTGTA	1.99891e-07
			850	AGTGTTAA	1.99891e-07
			851	AGTGTTGA	3.99782e-07
			852	AGTGTTGG	1.99891e-07
			853	AGTGTTTA	5.99673e-07
			854	AGTTAAAA	1.99891e-07
			855	AGTTAATA	1.99891e-07
			856	AGTTAGGT	1.99891e-07
			857	AGTTATTT	1.99891e-07
			858	AGTTGAAA	3.99782e-07
			859	AGTTGAAG	1.99891e-07
			860	AGTTGAGA	1.99891e-07
			861	AGTTGAGG	3.99782e-07
			862	AGTTGAGT	1.99891e-07
			863	AGTTGATG	3.99782e-07
			864	AGTTGATT	1.99891e-07
			865	AGTTGGGG	3.99782e-07
			866	AGTTGGGT	1.99891e-07
			867	AGTTGTGG	1.99891e-07
			868	AGTTTAAT	1.99891e-07
			869	AGTTTAGG	1.99891e-07
			870	AGTTTAGT	3.99782e-07
			871	AGTTTATA	1.99891e-07
			872	AGTTTTTA	1.99891e-07
			873	ATAAAAAA	1.39924e-06
			874	ATAAAAGA	3.99782e-07
			875	ATAAAGGA	3.99782e-07
			876	ATAAAGGG	1.99891e-07
			877	ATAAGAAA	7.99564e-07
			878	ATAAGAAG	1.99891e-07
			879	ATAAGAGA	1.79902e-06
			880	ATAAGAGG	3.99782e-06
			881	ATAAGAGT	1.99891e-07
			882	ATAAGATA	1.99891e-07
			883	ATAAGGAA	5.99673e-07
			884	ATAAGGGG	1.99891e-07
			885	ATAATAAG	1.99891e-07
			886	ATAATAGG	1.99891e-07
			887	ATAATATA	1.99891e-07
			888	ATAATGGG	1.99891e-07
			889	ATAGAAAA	2.99836e-06
			890	ATAGAAAG	1.99891e-07
			891	ATAGAAGA	3.99782e-07
			892	ATAGAAGG	3.99782e-07
			893	ATAGAATG	1.99891e-07
			894	ATAGAGGA	7.99564e-07
			895	ATAGATGA	1.99891e-07
			896	ATAGGAAA	1.53916e-05
			897	ATAGGAAG	3.39815e-06
			898	ATAGGAAT	5.99673e-07
			899	ATAGGAGA	6.5964e-06
			900	ATAGGAGG	7.99564e-07
			901	ATAGGAGT	1.99891e-07
			902	ATAGGATA	9.99454e-07
			903	ATAGGATG	1.99891e-07
			904	ATAGGATT	1.99891e-07
			905	ATAGGGAA	2.1988e-06
			906	ATAGGGGA	4.19771e-06
			907	ATAGGGGT	3.99782e-07
			908	ATAGGGTA	1.99891e-07
			909	ATAGGGTT	1.99891e-07
			910	ATAGGTAA	3.99782e-07
			911	ATAGGTAG	1.99891e-07
			912	ATAGGTGA	3.99782e-07
			913	ATAGGTGT	1.99891e-07
			914	ATAGTAAA	1.39924e-06
			915	ATAGTAAT	1.99891e-07
			916	ATAGTAGA	3.99782e-07
			917	ATAGTCGA	1.99891e-07
			918	ATATAAGA	1.99891e-07
			919	ATATGAAA	3.99782e-07
			920	ATATGAGG	3.99782e-07
			921	ATATGATT	1.99891e-07
			922	ATATGGAA	1.99891e-07
			923	ATATGGTA	1.99891e-07
			924	ATATGTGT	1.99891e-07
			925	ATATTAGA	1.99891e-07
			926	ATATTGAA	1.99891e-07
			927	ATCAGTGG	1.99891e-07
			928	ATCGAATA	1.99891e-07
			929	ATCGGATA	1.99891e-07
			930	ATCGGATT	3.99782e-07
			931	ATCGGTAG	3.99782e-07
			932	ATCGGTTT	1.99891e-07
			933	ATCGTAGA	1.99891e-07
			934	ATCGTTGA	3.99782e-07
			935	ATCGTTTA	1.99891e-07
			936	ATCTTAGA	1.99891e-07
			937	ATGAAAAA	4.99727e-06
			938	ATGAAAGG	3.99782e-07
			939	ATGAAATA	1.99891e-07
			940	ATGAAATG	1.99891e-07
			941	ATGAAGGA	1.99891e-07
			942	ATGAGAAA	2.79847e-06
			943	ATGAGAGA	5.99673e-07
			944	ATGAGAGG	3.19825e-06
			945	ATGAGATG	1.99891e-07
			946	ATGAGGAA	3.99782e-07
			947	ATGATAAA	3.99782e-07
			948	ATGATAAG	1.99891e-07
			949	ATGATAGA	1.99891e-07
			950	ATGGAAAA	2.85844e-05
			951	ATGGAAAG	3.59804e-06
			952	ATGGAAAT	5.99673e-07
			953	ATGGAACA	1.99891e-07
			954	ATGGAACT	1.99891e-07
			955	ATGGAAGA	1.07941e-05
			956	ATGGAAGG	7.79575e-06
			957	ATGGAAGT	7.99564e-07
			958	ATGGAATA	7.99564e-07
			959	ATGGAATG	1.19935e-06
			960	ATGGAATT	7.99564e-07
			961	ATGGAGAA	3.99782e-07
			962	ATGGAGAT	1.99891e-07
			963	ATGGAGGA	8.99509e-06
			964	ATGGAGGG	1.99891e-07
			965	ATGGAGGT	1.99891e-07
			966	ATGGAGTA	5.99673e-07
			967	ATGGAGTT	1.99891e-07
			968	ATGGATAA	5.99673e-07
			969	ATGGATAG	1.99891e-07
			970	ATGGATAT	1.99891e-07
			971	ATGGATGA	5.99673e-07
			972	ATGGATGT	1.99891e-07
			973	ATGGATTA	1.99891e-07
			974	ATGGGAAA	3.77794e-05
			975	ATGGGAAG	1.89896e-05
			976	ATGGGAAT	2.79847e-06
			977	ATGGGACA	3.99782e-07
			978	ATGGGAGA	2.15882e-05
			979	ATGGGAGG	1.53916e-05
			980	ATGGGAGT	2.1988e-06
			981	ATGGGATA	3.59804e-06
			982	ATGGGATC	1.99891e-07
			983	ATGGGATG	3.59804e-06
			984	ATGGGATT	2.99836e-06
			985	ATGGGCGG	1.99891e-07
			986	ATGGGGAA	7.59585e-06
			987	ATGGGGAT	3.99782e-07
			988	ATGGGGGA	1.75904e-05
			989	ATGGGGGG	2.99836e-06
			990	ATGGGGGT	5.99673e-07
			991	ATGGGGTA	2.1988e-06
			992	ATGGGGTC	1.99891e-07
			993	ATGGGGTT	1.99891e-07
			994	ATGGGTAA	1.79902e-06
			995	ATGGGTAG	7.99564e-07
			996	ATGGGTAT	1.99891e-07
			997	ATGGGTGA	2.99836e-06
			998	ATGGGTGG	3.99782e-07
			999	ATGGGTGT	1.19935e-06
			1000	ATGGGTTA	1.59913e-06
			1001	ATGGGTTC	1.99891e-07
			1002	ATGGGTTG	7.99564e-07
			1003	ATGGGTTT	9.99454e-07
			1004	ATGGTAAA	5.19716e-06
			1005	ATGGTAAC	1.99891e-07
			1006	ATGGTAAG	3.99782e-07
			1007	ATGGTAAT	5.99673e-07
			1008	ATGGTACA	1.99891e-07
			1009	ATGGTAGA	1.79902e-06
			1010	ATGGTAGG	7.99564e-07
			1011	ATGGTATA	2.79847e-06
			1012	ATGGTATG	9.99454e-07
			1013	ATGGTATT	1.59913e-06
			1014	ATGGTGGA	1.19935e-06
			1015	ATGGTGGG	1.99891e-07
			1016	ATGGTTAG	1.99891e-07
			1017	ATGGTTGA	1.39924e-06
			1018	ATGGTTGG	1.99891e-07
			1019	ATGGTTGT	3.99782e-07
			1020	ATGGTTTA	1.19935e-06
			1021	ATGGTTTT	5.99673e-07
			1022	ATGTAAAA	3.99782e-07
			1023	ATGTAGGA	1.99891e-07
			1024	ATGTATAA	1.99891e-07
			1025	ATGTGAAA	1.79902e-06
			1026	ATGTGAAG	3.99782e-07
			1027	ATGTGAGA	9.99454e-07
			1028	ATGTGAGG	1.99891e-07
			1029	ATGTGATA	5.99673e-07
			1030	ATGTGATT	1.99891e-07
			1031	ATGTGGGA	1.99891e-07
			1032	ATGTGGGT	1.99891e-07
			1033	ATGTGTAG	1.99891e-07
			1034	ATGTGTTT	1.99891e-07
			1035	ATGTTAAA	1.99891e-07
			1036	ATGTTAAG	3.99782e-07
			1037	ATGTTAAT	1.99891e-07
			1038	ATGTTAGA	1.99891e-07
			1039	ATGTTATT	3.99782e-07
			1040	ATTAAAAA	3.99782e-07
			1041	ATTAAAGA	1.99891e-07
			1042	ATTAAAGG	1.99891e-07
			1043	ATTAGAAC	1.99891e-07
			1044	ATTAGAGG	1.99891e-07
			1045	ATTAGATA	1.99891e-07
			1046	ATTGAAAA	1.79902e-06
			1047	ATTGAAAG	1.99891e-07
			1048	ATTGAAGA	5.99673e-07
			1049	ATTGAATA	1.99891e-07
			1050	ATTGAGGA	7.99564e-07
			1051	ATTGATAA	1.99891e-07
			1052	ATTGGAAA	1.39924e-06
			1053	ATTGGAAG	3.99782e-07
			1054	ATTGGAAT	1.99891e-07
			1055	ATTGGACA	1.99891e-07
			1056	ATTGGAGA	7.99564e-07
			1057	ATTGGAGG	3.99782e-07
			1058	ATTGGAGT	1.99891e-07
			1059	ATTGGATA	5.99673e-07
			1060	ATTGGATG	5.99673e-07
			1061	ATTGGATT	9.99454e-07
			1062	ATTGGCAG	1.99891e-07
			1063	ATTGGGAA	1.99891e-07
			1064	ATTGGGGA	7.99564e-07
			1065	ATTGGTAA	1.99891e-07
			1066	ATTGGTAG	1.99891e-07
			1067	ATTGGTCA	5.99673e-07
			1068	ATTGGTGA	1.99891e-07
			1069	ATTGGTGT	5.99673e-07
			1070	ATTGGTTG	1.99891e-07
			1071	ATTGGTTT	1.99891e-07
			1072	ATTGTAAA	1.39924e-06
			1073	ATTGTAAG	1.99891e-07
			1074	ATTGTAAT	3.99782e-07
			1075	ATTGTAGT	1.99891e-07
			1076	ATTGTATC	3.99782e-07
			1077	ATTGTATG	1.99891e-07
			1078	ATTGTATT	1.99891e-07
			1079	ATTGTGTA	1.99891e-07
			1080	ATTGTTAA	1.99891e-07
			1081	ATTTGAAA	1.99891e-07
			1082	ATTTGAAT	1.99891e-07
			1083	ATTTGAGA	1.99891e-07
			1084	ATTTGAGT	1.99891e-07
			1085	ATTTGATA	1.99891e-07
			1086	ATTTGATT	1.99891e-07
			1087	ATTTGGGA	1.99891e-07
			1088	ATTTGGTA	1.99891e-07
			1089	ATTTGTGA	1.99891e-07
			1090	ATTTGTGT	1.99891e-07
			1091	ATTTTAAG	1.99891e-07
			1092	ATTTTTTA	1.99891e-07
			1093	CAACACTA	1.99891e-07
			1094	CAAGAAAA	1.59913e-06
			1095	CAAGGAAA	3.99782e-07
			1096	CACCGAAA	1.99891e-07
			1097	CACGAATA	1.99891e-07
			1098	CACGTATA	1.99891e-07
			1099	CAGGAAAA	1.19935e-06
			1100	CAGGAACA	3.99782e-07
			1101	CAGGAAGA	5.99673e-07
			1102	CAGGAAGG	1.99891e-07
			1103	CAGGAGGA	1.99891e-07
			1104	CAGGGAAA	2.1988e-06
			1105	CAGGGAAG	7.99564e-07
			1106	CAGGGAGA	1.99891e-07
			1107	CAGGGATA	3.99782e-07
			1108	CAGGGGAA	1.99891e-07
			1109	CAGGGGGA	3.99782e-07
			1110	CAGGGTAA	1.99891e-07
			1111	CAGGTAAA	1.99891e-07
			1112	CAGGTATT	1.99891e-07
			1113	CAGGTTGA	1.99891e-07
			1114	CATGGAAA	1.99891e-07
			1115	CATGGAAG	1.99891e-07
			1116	CATGGTAA	1.99891e-07
			1117	CATGTCTG	1.99891e-07
			1118	CATTTATA	1.99891e-07
			1119	CCGGATTA	1.99891e-07
			1120	CCGGGGGA	1.99891e-07
			1121	CCTGTAAA	1.99891e-07
			1122	CGAAGAGG	1.99891e-07
			1123	CGAGAAAA	3.99782e-07
			1124	CGAGAAGG	1.99891e-07
			1125	CGAGGAGT	1.99891e-07
			1126	CGAGGGGG	1.99891e-07
			1127	CGAGTACA	1.99891e-07
			1128	CGCGCAAA	1.99891e-07
			1129	CGGAAAAA	5.99673e-07
			1130	CGGAGAAA	7.99564e-07
			1131	CGGCGAGG	1.99891e-07
			1132	CGGGAAAA	1.99891e-06
			1133	CGGGAAAG	1.99891e-07
			1134	CGGGAAGA	2.59858e-06
			1135	CGGGAAGT	1.99891e-07
			1136	CGGGAGTA	1.99891e-07
			1137	CGGGATGA	1.99891e-07
			1138	CGGGGAAA	1.99891e-06
			1139	CGGGGAAG	3.99782e-07
			1140	CGGGGAAT	1.99891e-07
			1141	CGGGGACT	1.99891e-07
			1142	CGGGGAGA	2.1988e-06
			1143	CGGGGAGG	1.79902e-06
			1144	CGGGGATA	3.99782e-07
			1145	CGGGGATG	1.99891e-07
			1146	CGGGGATT	1.99891e-07
			1147	CGGGGGAA	3.99782e-07
			1148	CGGGGGGA	9.99454e-07
			1149	CGGGGGGG	1.19935e-06
			1150	CGGGGGGT	3.99782e-07
			1151	CGGGGGTT	1.99891e-07
			1152	CGGGGTGA	5.99673e-07
			1153	CGGGGTGC	1.99891e-07
			1154	CGGGGTGG	1.99891e-07
			1155	CGGGGTGT	1.99891e-07
			1156	CGGGTAAA	1.99891e-07
			1157	CGGGTAGA	3.99782e-07
			1158	CGGGTAGG	1.99891e-07
			1159	CGGGTAGT	1.99891e-07
			1160	CGGGTTGA	1.99891e-07
			1161	CGGTGAAA	1.99891e-07
			1162	CGGTTTTA	1.99891e-07
			1163	CGTGGAGG	1.99891e-07
			1164	CGTGGGGA	1.99891e-07
			1165	CGTGTAAA	1.99891e-07
			1166	CGTGTACC	1.99891e-07
			1167	CGTGTATT	1.99891e-07
			1168	CGTGTTTA	1.99891e-07
			1169	CGTTAATG	1.99891e-07
			1170	CTACATGA	1.99891e-07
			1171	CTAGAAAA	1.99891e-07
			1172	CTAGTAAA	1.99891e-07
			1173	CTCGGTAA	1.99891e-07
			1174	CTCGGTTA	1.99891e-07
			1175	CTGAGAAA	1.99891e-07
			1176	CTGGAACA	1.99891e-07
			1177	CTGGAATA	7.99564e-07
			1178	CTGGGAAA	1.99891e-07
			1179	CTGGGATA	1.99891e-07
			1180	CTGGGGTA	1.99891e-07
			1181	CTGGGTTA	1.99891e-07
			1182	CTGGTATA	3.99782e-07
			1183	CTGGTGAA	1.99891e-07
			1184	CTGGTGGA	1.99891e-07
			1185	CTGGTTTA	1.99891e-07
			1186	CTGTGAGT	1.99891e-07
			1187	CTGTTAAA	1.99891e-07
			1188	CTTGAAAA	1.99891e-07
			1189	CTTGGAAA	1.99891e-07
			1190	CTTGGATG	1.99891e-07
			1191	CTTGTAAA	1.99891e-07
			1192	CTTGTACA	1.99891e-07
			1193	CTTGTATT	3.99782e-07
			1194	CTTTAAGA	1.99891e-07
			1195	GAAAAAAA	5.71688e-05
			1196	GAAAAAAG	6.69635e-05
			1197	GAAAAAAT	1.99891e-07
			1198	GAAAAAGA	6.19662e-05
			1199	GAAAAAGG	7.17608e-05
			1200	GAAAAAGT	1.99891e-07
			1201	GAAAAATG	5.99673e-07
			1202	GAAAAGAA	9.99454e-07
			1203	GAAAAGGA	1.85899e-05
			1204	GAAAATAA	1.99891e-07
			1205	GAAAGAAA	8.03561e-05
			1206	GAAAGAAG	0.000773778
			1207	GAAAGAAT	9.99454e-07
			1208	GAAAGAGA	0.00056769
			1209	GAAAGAGG	1.69907e-05
			1210	GAAAGAGT	1.99891e-07
			1211	GAAAGATA	1.99891e-07
			1212	GAAAGATG	1.99891e-07
			1213	GAAAGGAA	2.61857e-05
			1214	GAAAGGAG	7.99564e-07
			1215	GAAAGGGA	4.55751e-05
			1216	GAAAGGGG	3.39815e-06
			1217	GAAAGTAA	3.99782e-07
			1218	GAAAGTAG	1.39924e-06
			1219	GAAAGTGA	3.99782e-07
			1220	GAAATAAA	3.99782e-07
			1221	GAAATAAG	5.99673e-07
			1222	GAAATAGG	1.99891e-07
			1223	GAAATATG	1.99891e-07
			1224	GAAATTAG	1.99891e-07
			1225	GAACAAAA	1.19935e-06
			1226	GAACAACA	1.99891e-07
			1227	GAAGAAAA	0.0497618
			1228	GAAGAAAC	1.67908e-05
			1229	GAAGAAAG	0.000381592
			1230	GAAGAAAT	6.35653e-05
			1231	GAAGAACA	7.99564e-06
			1232	GAAGAACG	1.99891e-07
			1233	GAAGAAGA	0.00407078
			1234	GAAGAAGC	3.99782e-07
			1235	GAAGAAGG	0.000968072
			1236	GAAGAAGT	5.39705e-06
			1237	GAAGAATA	4.69744e-05
			1238	GAAGAATC	3.99782e-07
			1239	GAAGAATG	1.19935e-06
			1240	GAAGAATT	1.59913e-06
			1241	GAAGACAA	9.59476e-06
			1242	GAAGACAG	1.99891e-07
			1243	GAAGACCA	3.99782e-07
			1244	GAAGACCG	1.99891e-07
			1245	GAAGACGA	3.99782e-07
			1246	GAAGACGG	1.99891e-07
			1247	GAAGAGAA	1.47919e-05
			1248	GAAGAGAG	1.99891e-07
			1249	GAAGAGGA	0.00033002
			1250	GAAGAGGT	1.99891e-07
			1251	GAAGAGTA	7.99564e-07
			1252	GAAGATAA	3.03834e-05
			1253	GAAGATAC	3.99782e-07
			1254	GAAGATAG	3.99782e-07
			1255	GAAGATAT	1.59913e-06
			1256	GAAGATGA	3.59804e-06
			1257	GAAGATGG	1.39924e-06
			1258	GAAGATGT	1.99891e-07
			1259	GAAGATTA	9.99454e-07
			1260	GAAGCAAA	5.99673e-07
			1261	GAAGCAAC	1.99891e-07
			1262	GAAGCAAG	3.99782e-07
			1263	GAAGCAGA	3.99782e-07
			1264	GAAGCAGG	1.99891e-07
			1265	GAAGCTAA	1.99891e-07
			1266	GAAGGAAA	0.0056877
			1267	GAAGGAAC	7.99564e-07
			1268	GAAGGAAG	0.00342773
			1269	GAAGGAAT	8.59531e-06
			1270	GAAGGACA	5.99673e-07
			1271	GAAGGAGA	0.00640031
			1272	GAAGGAGG	0.000433363
			1273	GAAGGAGT	6.79629e-06
			1274	GAAGGATA	1.43921e-05
			1275	GAAGGATG	3.59804e-06
			1276	GAAGGATT	5.99673e-07
			1277	GAAGGCAA	1.99891e-07
			1278	GAAGGCGA	3.99782e-07
			1279	GAAGGCTA	1.99891e-07
			1280	GAAGGGAA	0.000974868
			1281	GAAGGGAG	1.39924e-06
			1282	GAAGGGAT	2.39869e-06
			1283	GAAGGGGA	0.00141123
			1284	GAAGGGGG	2.57859e-05
			1285	GAAGGGGT	1.19935e-06
			1286	GAAGGGTA	2.59858e-06
			1287	GAAGGGTG	1.99891e-07
			1288	GAAGGTAA	5.39705e-06
			1289	GAAGGTAC	1.99891e-07
			1290	GAAGGTAG	3.39815e-06
			1291	GAAGGTAT	5.99673e-07
			1292	GAAGGTGA	6.99618e-06
			1293	GAAGGTGG	5.99673e-07
			1294	GAAGGTGT	1.99891e-07
			1295	GAAGGTTT	1.99891e-07
			1296	GAAGTAAA	3.05833e-05
			1297	GAAGTAAG	5.79684e-06
			1298	GAAGTAAT	1.99891e-06
			1299	GAAGTAGA	1.0994e-05
			1300	GAAGTAGG	1.59913e-06
			1301	GAAGTATA	3.79793e-06
			1302	GAAGTATG	1.99891e-07
			1303	GAAGTATT	1.99891e-07
			1304	GAAGTGAA	2.99836e-06
			1305	GAAGTGGA	1.19935e-06
			1306	GAAGTGGT	3.99782e-07
			1307	GAAGTTAA	1.19935e-06
			1308	GAAGTTAT	1.99891e-07
			1309	GAAGTTGA	1.99891e-07
			1310	GAAGTTTA	1.99891e-07
			1311	GAATAAAA	8.99509e-05
			1312	GAATAAAG	1.99891e-07
			1313	GAATAAAT	7.99564e-07
			1314	GAATAAGA	3.79793e-06
			1315	GAATAAGG	5.99673e-07
			1316	GAATAAGT	3.99782e-07
			1317	GAATAATA	9.99454e-07
			1318	GAATAATG	1.99891e-07
			1319	GAATAATT	3.99782e-07
			1320	GAATACAA	1.99891e-07
			1321	GAATAGGA	1.99891e-07
			1322	GAATATAA	1.39924e-06
			1323	GAATGAAA	9.19498e-06
			1324	GAATGAAG	3.99782e-06
			1325	GAATGAAT	1.99891e-07
			1326	GAATGAGA	7.79575e-06
			1327	GAATGAGG	7.99564e-07
			1328	GAATGAGT	1.99891e-07
			1329	GAATGATA	1.99891e-07
			1330	GAATGATG	1.99891e-07
			1331	GAATGATT	3.99782e-07
			1332	GAATGGAA	7.99564e-07
			1333	GAATGGGA	3.99782e-07
			1334	GAATGTAA	3.99782e-07
			1335	GAATGTGA	1.99891e-07
			1336	GAATGTTG	1.99891e-07
			1337	GAATTAAA	2.1988e-06
			1338	GAATTAAG	1.99891e-07
			1339	GAATTAAT	3.99782e-07
			1340	GAATTAGA	1.99891e-07
			1341	GACAGAAA	1.99891e-07
			1342	GACAGAGA	3.99782e-07
			1343	GACGAAAA	6.5964e-06
			1344	GACGAACA	1.99891e-07
			1345	GACGAAGA	5.99673e-07
			1346	GACGAAGG	3.99782e-07
			1347	GACGAATA	3.99782e-07
			1348	GACGATAA	1.99891e-07
			1349	GACGATCC	1.99891e-07
			1350	GACGATGG	1.99891e-07
			1351	GACGATTA	1.99891e-07
			1352	GACGCAAA	1.99891e-07
			1353	GACGGAAA	4.19771e-06
			1354	GACGGAAG	9.99454e-07
			1355	GACGGAAT	3.99782e-07
			1356	GACGGACA	1.99891e-07
			1357	GACGGAGA	3.19825e-06
			1358	GACGGAGG	1.99891e-07
			1359	GACGGATA	3.99782e-07
			1360	GACGGGAA	3.99782e-07
			1361	GACGGGGA	9.99454e-07
			1362	GACGGGGT	1.99891e-07
			1363	GACGGTGA	1.99891e-07
			1364	GACGGTTA	1.99891e-07
			1365	GACGGTTT	1.99891e-07
			1366	GACGTAAA	5.99673e-07
			1367	GACGTAAG	1.99891e-07
			1368	GACGTACA	1.99891e-07
			1369	GACGTAGA	1.99891e-07
			1370	GACGTATA	5.99673e-07
			1371	GACGTTAA	1.99891e-07
			1372	GACGTTGA	1.99891e-07
			1373	GACTAACA	1.99891e-07
			1374	GACTGAAA	1.99891e-07
			1375	GACTGATA	1.99891e-07
			1376	GAGAAAAA	0.00136945
			1377	GAGAAAAG	6.43649e-05
			1378	GAGAAAAT	1.79902e-06
			1379	GAGAAAGA	0.000207287
			1380	GAGAAAGG	3.37816e-05
			1381	GAGAAAGT	3.99782e-07
			1382	GAGAAATA	1.19935e-06
			1383	GAGAACAA	3.99782e-07
			1384	GAGAACTA	1.99891e-07
			1385	GAGAAGAA	6.99618e-06
			1386	GAGAAGGA	5.11721e-05
			1387	GAGAAGGG	4.43758e-05
			1388	GAGAAGGT	3.99782e-07
			1389	GAGAAGTA	1.99891e-07
			1390	GAGAATAA	9.99454e-07
			1391	GAGAATAT	1.99891e-07
			1392	GAGAATGG	1.99891e-07
			1393	GAGAGAAA	0.000205688
			1394	GAGAGAAG	0.00115657
			1395	GAGAGAAT	1.59913e-06
			1396	GAGAGAGA	0.000901508
			1397	GAGAGAGG	0.000566091
			1398	GAGAGAGT	1.59913e-06
			1399	GAGAGATA	1.79902e-06
			1400	GAGAGATG	9.99454e-07
			1401	GAGAGGAA	0.00025666
			1402	GAGAGGAT	3.99782e-07
			1403	GAGAGGGA	8.6153e-05
			1404	GAGAGGGG	5.39705e-05
			1405	GAGAGGTG	1.99891e-07
			1406	GAGAGTAA	7.99564e-07
			1407	GAGAGTAG	2.1988e-06
			1408	GAGAGTGA	1.19935e-06
			1409	GAGAGTGG	7.99564e-07
			1410	GAGAGTTA	3.99782e-07
			1411	GAGATAAA	1.39924e-06
			1412	GAGATAAG	1.79902e-06
			1413	GAGATAAT	5.99673e-07
			1414	GAGATAGA	3.99782e-07
			1415	GAGATAGG	5.99673e-07
			1416	GAGATAGT	1.99891e-07
			1417	GAGATATA	1.99891e-07
			1418	GAGATGAA	5.99673e-07
			1419	GAGATGGG	1.19935e-06
			1420	GAGCAAAA	3.99782e-07
			1421	GAGCAAGA	3.99782e-07
			1422	GAGCAAGG	1.99891e-07
			1423	GAGCAGGA	1.99891e-07
			1424	GAGCGAAA	1.39924e-06
			1425	GAGCGAAG	1.99891e-07
			1426	GAGCGAGA	1.99891e-07
			1427	GAGCGGGA	3.99782e-07
			1428	GAGGAAAA	0.0277257
			1429	GAGGAAAC	4.19771e-06
			1430	GAGGAAAG	0.00138624
			1431	GAGGAAAT	3.79793e-05
			1432	GAGGAACA	1.19935e-06
			1433	GAGGAAGA	0.0193171
			1434	GAGGAAGG	0.00120154
			1435	GAGGAAGT	1.55915e-05
			1436	GAGGAATA	4.51753e-05
			1437	GAGGAATG	3.39815e-06
			1438	GAGGAATT	1.59913e-06
			1439	GAGGACAA	7.99564e-07
			1440	GAGGACAT	1.99891e-07
			1441	GAGGACGA	1.19935e-06
			1442	GAGGACGG	1.99891e-07
			1443	GAGGACTA	1.99891e-07
			1444	GAGGACTT	1.99891e-07
			1445	GAGGAGAA	0.000380592
			1446	GAGGAGAT	3.99782e-07
			1447	GAGGAGCT	1.99891e-07
			1448	GAGGAGGA	0.00756827
			1449	GAGGAGGC	1.99891e-07
			1450	GAGGAGGG	1.05942e-05
			1451	GAGGAGGT	6.79629e-06
			1452	GAGGAGTA	1.01944e-05
			1453	GAGGAGTT	1.99891e-07
			1454	GAGGATAA	1.75904e-05
			1455	GAGGATAC	1.99891e-07
			1456	GAGGATAG	1.59913e-06
			1457	GAGGATAT	1.19935e-06
			1458	GAGGATGA	2.23878e-05
			1459	GAGGATGG	1.79902e-06
			1460	GAGGATGT	3.99782e-07
			1461	GAGGATTA	2.79847e-06
			1462	GAGGATTG	1.99891e-07
			1463	GAGGCAAA	1.99891e-06
			1464	GAGGCAGA	5.99673e-07
			1465	GAGGCATA	1.99891e-07
			1466	GAGGCATT	1.99891e-07
			1467	GAGGCGAA	3.99782e-07
			1468	GAGGCGGA	1.99891e-07
			1469	GAGGGAAA	0.0565613
			1470	GAGGGAAC	3.39815e-06
			1471	GAGGGAAG	0.00547661
			1472	GAGGGAAT	7.99564e-05
			1473	GAGGGACA	3.59804e-06
			1474	GAGGGACC	1.99891e-07
			1475	GAGGGACG	3.99782e-07
			1476	GAGGGAGA	0.0157368
			1477	GAGGGAGG	0.000263056
			1478	GAGGGAGT	1.49918e-05
			1479	GAGGGATA	6.7763e-05
			1480	GAGGGATC	1.99891e-07
			1481	GAGGGATG	7.39596e-06
			1482	GAGGGATT	3.59804e-06
			1483	GAGGGCGA	3.99782e-07
			1484	GAGGGGAA	0.00359624
			1485	GAGGGGAC	1.99891e-07
			1486	GAGGGGAG	2.59858e-06
			1487	GAGGGGAT	4.3976e-06
			1488	GAGGGGGA	0.0056813
			1489	GAGGGGGG	0.000528911
			1490	GAGGGGGT	5.79684e-06
			1491	GAGGGGTA	7.99564e-06
			1492	GAGGGGTG	1.99891e-07
			1493	GAGGGGTT	1.99891e-07
			1494	GAGGGTAA	2.71852e-05
			1495	GAGGGTAG	4.99727e-06
			1496	GAGGGTAT	1.99891e-06
			1497	GAGGGTCA	1.99891e-07
			1498	GAGGGTGA	1.85899e-05
			1499	GAGGGTGG	3.99782e-07
			1500	GAGGGTGT	9.99454e-07
			1501	GAGGGTTA	3.59804e-06
			1502	GAGGGTTT	9.99454e-07
			1503	GAGGTAAA	0.000114338
			1504	GAGGTAAG	4.99727e-06
			1505	GAGGTAAT	4.19771e-06
			1506	GAGGTACA	1.19935e-06
			1507	GAGGTAGA	3.2982e-05
			1508	GAGGTAGG	1.19935e-06
			1509	GAGGTAGT	1.39924e-06
			1510	GAGGTATA	9.79465e-06
			1511	GAGGTATC	1.99891e-07
			1512	GAGGTATG	5.99673e-07
			1513	GAGGTATT	7.99564e-07
			1514	GAGGTGAA	6.39651e-06
			1515	GAGGTGAT	1.99891e-07
			1516	GAGGTGGA	1.49918e-05
			1517	GAGGTGGC	1.99891e-07
			1518	GAGGTGGG	1.99891e-07
			1519	GAGGTGGT	1.99891e-07
			1520	GAGGTGTA	9.99454e-07
			1521	GAGGTTAA	3.59804e-06
			1522	GAGGTTAG	3.99782e-07
			1523	GAGGTTAT	3.99782e-07
			1524	GAGGTTGA	2.59858e-06
			1525	GAGGTTGG	3.99782e-07
			1526	GAGGTTTA	1.59913e-06
			1527	GAGGTTTG	3.99782e-07
			1528	GAGGTTTT	1.99891e-07
			1529	GAGTAAAA	5.23714e-05
			1530	GAGTAAAG	1.99891e-06
			1531	GAGTAAAT	1.19935e-06
			1532	GAGTAAGA	2.05888e-05
			1533	GAGTAAGG	7.99564e-07
			1534	GAGTAAGT	3.99782e-07
			1535	GAGTAATA	2.39869e-06
			1536	GAGTAATG	1.99891e-07
			1537	GAGTAGAA	1.99891e-07
			1538	GAGTAGAT	1.99891e-07
			1539	GAGTAGGA	3.59804e-06
			1540	GAGTAGTA	3.99782e-07
			1541	GAGTATAA	5.99673e-07
			1542	GAGTATGA	5.99673e-07
			1543	GAGTATTA	3.99782e-07
			1544	GAGTGAAA	0.000102944
			1545	GAGTGAAG	8.39542e-06
			1546	GAGTGAAT	2.1988e-06
			1547	GAGTGAGA	1.77903e-05
			1548	GAGTGAGG	7.99564e-07
			1549	GAGTGAGT	5.99673e-07
			1550	GAGTGATA	2.79847e-06
			1551	GAGTGATG	1.99891e-07
			1552	GAGTGGAA	3.59804e-06
			1553	GAGTGGGA	1.99891e-06
			1554	GAGTGGGG	1.99891e-07
			1555	GAGTGGTA	1.99891e-07
			1556	GAGTGTAA	1.19935e-06
			1557	GAGTGTAG	3.99782e-07
			1558	GAGTGTGA	3.99782e-07
			1559	GAGTTAAA	3.39815e-06
			1560	GAGTTAAG	3.99782e-07
			1561	GAGTTAAT	3.99782e-07
			1562	GAGTTAGA	9.99454e-07
			1563	GAGTTAGG	1.99891e-07
			1564	GAGTTAGT	1.99891e-07
			1565	GAGTTATT	1.99891e-07
			1566	GAGTTGAA	1.99891e-07
			1567	GAGTTTTA	1.99891e-07
			1568	GATAAAAA	2.59858e-06
			1569	GATAAAGA	1.99891e-07
			1570	GATAAAGG	1.99891e-07
			1571	GATAAGGA	1.99891e-07
			1572	GATAGAAA	5.99673e-07
			1573	GATAGAAG	1.79902e-06
			1574	GATAGAGA	1.19935e-06
			1575	GATAGAGG	1.99891e-07
			1576	GATAGTAG	1.99891e-07
			1577	GATGAAAA	8.11557e-05
			1578	GATGAAAC	1.99891e-07
			1579	GATGAAAG	1.39924e-06
			1580	GATGAAAT	2.39869e-06
			1581	GATGAACA	1.19935e-06
			1582	GATGAAGA	2.49864e-05
			1583	GATGAAGG	1.39924e-06
			1584	GATGAAGT	7.99564e-07
			1585	GATGAATA	6.39651e-06
			1586	GATGAATT	1.99891e-07
			1587	GATGACAA	1.99891e-07
			1588	GATGAGAA	5.99673e-07
			1589	GATGAGGA	5.39705e-06
			1590	GATGAGGT	3.99782e-07
			1591	GATGAGTA	5.99673e-07
			1592	GATGATAA	1.79902e-06
			1593	GATGATAC	1.99891e-07
			1594	GATGATAG	1.99891e-07
			1595	GATGATAT	1.99891e-07
			1596	GATGATCA	1.99891e-07
			1597	GATGATCT	1.99891e-07
			1598	GATGATGA	1.39924e-06
			1599	GATGATGG	1.99891e-07
			1600	GATGATTA	9.99454e-07
			1601	GATGATTC	1.99891e-07
			1602	GATGCAAA	5.99673e-07
			1603	GATGCTAA	1.99891e-07
			1604	GATGGAAA	4.91732e-05
			1605	GATGGAAC	1.99891e-07
			1606	GATGGAAG	7.79575e-06
			1607	GATGGAAT	2.1988e-06
			1608	GATGGACG	1.99891e-07
			1609	GATGGAGA	2.07887e-05
			1610	GATGGAGG	9.99454e-07
			1611	GATGGAGT	1.39924e-06
			1612	GATGGATA	3.39815e-06
			1613	GATGGATG	1.99891e-07
			1614	GATGGATT	3.99782e-07
			1615	GATGGGAA	2.79847e-06
			1616	GATGGGGA	3.19825e-06
			1617	GATGGGTA	1.99891e-07
			1618	GATGGTAA	1.59913e-06
			1619	GATGGTAG	1.99891e-07
			1620	GATGGTAT	1.99891e-07
			1621	GATGGTGA	9.99454e-07
			1622	GATGGTTA	5.99673e-07
			1623	GATGGTTT	1.99891e-07
			1624	GATGTAAA	1.33927e-05
			1625	GATGTAAC	1.99891e-07
			1626	GATGTAAG	1.99891e-07
			1627	GATGTAAT	9.99454e-07
			1628	GATGTACG	1.99891e-07
			1629	GATGTAGA	7.99564e-07
			1630	GATGTAGG	1.99891e-07
			1631	GATGTAGT	3.99782e-07
			1632	GATGTATA	1.99891e-06
			1633	GATGTATT	1.99891e-07
			1634	GATGTGAA	5.99673e-07
			1635	GATGTTAA	9.99454e-07
			1636	GATGTTGA	1.99891e-07
			1637	GATGTTTA	1.39924e-06
			1638	GATGTTTT	3.99782e-07
			1639	GATTAAAA	3.99782e-06
			1640	GATTAAGA	3.99782e-07
			1641	GATTAAGT	1.99891e-07
			1642	GATTAATA	1.99891e-07
			1643	GATTCAAA	1.99891e-07
			1644	GATTGAAA	7.99564e-07
			1645	GATTGAAG	1.99891e-07
			1646	GATTGAGA	5.99673e-07
			1647	GATTGATA	1.99891e-07
			1648	GATTGGAA	1.99891e-07
			1649	GATTTAAT	5.99673e-07
			1650	GCAGAAAA	4.59749e-06
			1651	GCAGAAAC	1.99891e-07
			1652	GCAGAACA	1.99891e-07
			1653	GCAGAAGA	1.99891e-07
			1654	GCAGAATA	1.99891e-07
			1655	GCAGACAA	1.99891e-07
			1656	GCAGGAAA	1.99891e-07
			1657	GCAGGAAG	1.99891e-07
			1658	GCAGGAGA	1.99891e-07
			1659	GCAGGAGT	1.99891e-07
			1660	GCAGGGGA	1.99891e-07
			1661	GCAGTAAA	1.99891e-07
			1662	GCAGTACA	3.99782e-07
			1663	GCAGTATA	1.99891e-07
			1664	GCATAAAA	1.99891e-07
			1665	GCATAATA	1.99891e-07
			1666	GCCGAAAA	1.99891e-07
			1667	GCCGAATA	1.99891e-07
			1668	GCCGGAGA	1.99891e-07
			1669	GCCGTAGA	1.99891e-07
			1670	GCCGTATA	1.99891e-07
			1671	GCGAAAAA	1.99891e-07
			1672	GCGAGAAA	9.99454e-07
			1673	GCGAGAAG	1.99891e-07
			1674	GCGATAAA	1.99891e-07
			1675	GCGCCATT	1.99891e-07
			1676	GCGCGACA	1.99891e-07
			1677	GCGGAAAA	2.1988e-06
			1678	GCGGAAAG	1.99891e-07
			1679	GCGGAACA	1.99891e-07
			1680	GCGGAAGA	3.79793e-06
			1681	GCGGAAGT	1.99891e-07
			1682	GCGGAATA	3.99782e-07
			1683	GCGGACAA	1.99891e-07
			1684	GCGGAGGA	1.39924e-06
			1685	GCGGATGA	3.99782e-07
			1686	GCGGCAAA	1.99891e-07
			1687	GCGGCAAT	1.99891e-07
			1688	GCGGCATA	5.99673e-07
			1689	GCGGGAAA	5.39705e-06
			1690	GCGGGAAC	1.99891e-07
			1691	GCGGGAAG	7.99564e-07
			1692	GCGGGAGA	3.39815e-06
			1693	GCGGGATA	7.99564e-07
			1694	GCGGGATG	1.99891e-07
			1695	GCGGGGAA	5.99673e-07
			1696	GCGGGGGA	1.19935e-06
			1697	GCGGGGGG	1.99891e-07
			1698	GCGGGGTA	3.99782e-07
			1699	GCGGGTAA	3.99782e-07
			1700	GCGGGTGA	1.99891e-07
			1701	GCGGGTTA	1.99891e-07
			1702	GCGGTAAA	1.19935e-06
			1703	GCGGTACT	1.99891e-07
			1704	GCGGTAGA	1.99891e-07
			1705	GCGGTATA	1.39924e-06
			1706	GCGGTATG	1.99891e-07
			1707	GCGGTATT	3.99782e-07
			1708	GCGGTCTT	1.99891e-07
			1709	GCGGTGGA	3.99782e-07
			1710	GCGGTGTA	1.99891e-07
			1711	GCGGTTGA	1.99891e-07
			1712	GCGTGAAA	1.99891e-07
			1713	GCGTGAAT	1.99891e-07
			1714	GCGTGACA	1.99891e-07
			1715	GCTCAAAA	1.99891e-07
			1716	GCTGAAAA	1.39924e-06
			1717	GCTGAACA	1.99891e-07
			1718	GCTGAAGA	5.99673e-07
			1719	GCTGAATA	3.99782e-07
			1720	GCTGAATT	1.99891e-07
			1721	GCTGATGA	1.99891e-07
			1722	GCTGCAGA	1.99891e-07
			1723	GCTGCCAA	1.99891e-07
			1724	GCTGGAAA	1.99891e-07
			1725	GCTGGAAG	1.99891e-07
			1726	GCTGGTGA	3.99782e-07
			1727	GCTGTAAA	9.99454e-07
			1728	GCTGTAAT	1.99891e-07
			1729	GCTGTATA	1.59913e-06
			1730	GCTGTTAT	1.99891e-07
			1731	GCTGTTGA	1.99891e-07
			1732	GCTTGAAA	1.99891e-07
			1733	GCTTGAGA	1.99891e-07
			1734	GGAAAAAA	0.000349609
			1735	GGAAAAAG	7.99564e-07
			1736	GGAAAAAT	5.99673e-07
			1737	GGAAAAGA	2.85844e-05
			1738	GGAAAAGG	2.1988e-06
			1739	GGAAAATA	7.99564e-07
			1740	GGAAAGAA	1.99891e-07
			1741	GGAAATAA	7.99564e-07
			1742	GGAAGAAA	0.000102144
			1743	GGAAGAAG	0.000176704
			1744	GGAAGAAT	1.99891e-07
			1745	GGAAGAGA	0.000224278
			1746	GGAAGAGG	1.61912e-05
			1747	GGAAGAGT	3.99782e-07
			1748	GGAAGATA	9.99454e-07
			1749	GGAAGGAA	1.99891e-05
			1750	GGAAGGAG	1.99891e-07
			1751	GGAAGGGA	9.19498e-06
			1752	GGAAGGGG	1.79902e-06
			1753	GGAAGGGT	1.99891e-07
			1754	GGAAGTGA	1.99891e-07
			1755	GGAATAAA	1.99891e-07
			1756	GGAATATA	1.99891e-07
			1757	GGACAAAA	5.99673e-07
			1758	GGACAAGA	1.99891e-07
			1759	GGAGAAAA	0.0698239
			1760	GGAGAAAC	1.49918e-05
			1761	GGAGAAAG	4.27767e-05
			1762	GGAGAAAT	8.35544e-05
			1763	GGAGAACA	1.03943e-05
			1764	GGAGAACT	5.99673e-07
			1765	GGAGAAGA	0.000958877
			1766	GGAGAAGG	2.77848e-05
			1767	GGAGAATA	6.15664e-05
			1768	GGAGAATC	3.99782e-07
			1769	GGAGAATT	1.79902e-06
			1770	GGAGACAA	6.79629e-06
			1771	GGAGACAC	1.99891e-07
			1772	GGAGACTA	3.99782e-07
			1773	GGAGAGAA	5.39705e-06
			1774	GGAGAGGA	0.000141123
			1775	GGAGAGGT	1.99891e-07
			1776	GGAGATAA	4.17772e-05
			1777	GGAGATAT	2.39869e-06
			1778	GGAGATGA	9.99454e-07
			1779	GGAGATGG	1.99891e-07
			1780	GGAGATTA	2.1988e-06
			1781	GGAGATTT	3.99782e-07
			1782	GGAGCAAA	7.99564e-07
			1783	GGAGCATA	1.99891e-07
			1784	GGAGCATC	1.99891e-07
			1785	GGAGGAAA	0.00067843
			1786	GGAGGAAG	0.000282446
			1787	GGAGGAAT	5.99673e-07
			1788	GGAGGAGA	0.00149159
			1789	GGAGGAGG	0.000245466
			1790	GGAGGAGT	1.59913e-06
			1791	GGAGGATA	2.79847e-06
			1792	GGAGGATG	1.39924e-06
			1793	GGAGGGAA	2.59858e-05
			1794	GGAGGGGA	0.000443158
			1795	GGAGGGGG	1.19935e-06
			1796	GGAGGGGT	7.99564e-07
			1797	GGAGGGTA	3.99782e-07
			1798	GGAGGTAA	5.99673e-07
			1799	GGAGGTAG	1.99891e-07
			1800	GGAGGTAT	1.99891e-07
			1801	GGAGGTGA	2.99836e-06
			1802	GGAGGTGT	1.99891e-07
			1803	GGAGGTTA	1.99891e-07
			1804	GGAGTAAA	3.23823e-05
			1805	GGAGTAAG	3.99782e-07
			1806	GGAGTAAT	1.99891e-06
			1807	GGAGTACA	3.99782e-07
			1808	GGAGTAGA	1.99891e-06
			1809	GGAGTAGT	1.99891e-07
			1810	GGAGTATA	3.59804e-06
			1811	GGAGTATC	1.99891e-07
			1812	GGAGTATG	1.99891e-07
			1813	GGAGTATT	5.99673e-07
			1814	GGAGTCAA	1.99891e-07
			1815	GGAGTCAC	1.99891e-07
			1816	GGAGTGGA	1.99891e-07
			1817	GGAGTTAA	1.39924e-06
			1818	GGAGTTGA	1.99891e-07
			1819	GGAGTTTA	3.99782e-07
			1820	GGAGTTTT	3.99782e-07
			1821	GGATAAAA	0.000105942
			1822	GGATAAAC	1.99891e-07
			1823	GGATAAAT	1.59913e-06
			1824	GGATAACA	1.99891e-07
			1825	GGATAATA	1.79902e-06
			1826	GGATAATT	1.99891e-07
			1827	GGATATAA	1.19935e-06
			1828	GGATGAAA	7.99564e-07
			1829	GGATGAAG	3.99782e-07
			1830	GGATGAGA	1.59913e-06
			1831	GGATGAGG	1.99891e-07
			1832	GGATGATT	1.99891e-07
			1833	GGATGGGA	1.99891e-07
			1834	GGATTAAA	1.79902e-06
			1835	GGATTAAT	1.99891e-07
			1836	GGATTAGA	1.99891e-07
			1837	GGATTATA	1.99891e-07
			1838	GGCAAAAA	3.99782e-07
			1839	GGCAGAAA	5.99673e-07
			1840	GGCGAAAA	3.39815e-06
			1841	GGCGAACA	3.99782e-07
			1842	GGCGAAGA	3.59804e-06
			1843	GGCGAAGT	1.99891e-07
			1844	GGCGAATA	7.99564e-07
			1845	GGCGGAAA	5.99673e-07
			1846	GGCGGAAG	1.99891e-07
			1847	GGCGGAGA	7.99564e-07
			1848	GGCGGATA	1.99891e-07
			1849	GGCGGGAA	3.99782e-07
			1850	GGCGGGGA	1.99891e-07
			1851	GGCGGTGA	3.99782e-07
			1852	GGCGTAAA	7.99564e-07
			1853	GGCGTACA	1.99891e-07
			1854	GGCGTAGT	1.99891e-07
			1855	GGCGTATA	5.99673e-07
			1856	GGCGTTGA	1.99891e-07
			1857	GGCTAAAA	3.99782e-07
			1858	GGCTTATA	1.99891e-07
			1859	GGGAAAAA	0.00694181
			1860	GGGAAAAC	1.99891e-07
			1861	GGGAAAAG	3.41813e-05
			1862	GGGAAAAT	6.5964e-06
			1863	GGGAAAGA	0.00234692
			1864	GGGAAAGG	3.45811e-05
			1865	GGGAAAGT	1.79902e-06
			1866	GGGAAATA	7.19607e-06
			1867	GGGAAATT	5.99673e-07
			1868	GGGAAGAA	2.0189e-05
			1869	GGGAAGGA	2.29875e-05
			1870	GGGAATAA	3.99782e-06
			1871	GGGAATAG	1.99891e-07
			1872	GGGAATAT	5.99673e-07
			1873	GGGAATGA	1.19935e-06
			1874	GGGAATTA	7.99564e-07
			1875	GGGACAAA	5.99673e-07
			1876	GGGACATT	1.99891e-07
			1877	GGGAGAAA	0.011318
			1878	GGGAGAAC	2.1988e-06
			1879	GGGAGAAG	0.000271052
			1880	GGGAGAAT	1.47919e-05
			1881	GGGAGACA	1.39924e-06
			1882	GGGAGAGA	0.00205368
			1883	GGGAGAGG	0.000137525
			1884	GGGAGAGT	1.39924e-06
			1885	GGGAGATA	1.23932e-05
			1886	GGGAGATC	1.99891e-07
			1887	GGGAGATG	7.99564e-07
			1888	GGGAGATT	3.99782e-07
			1889	GGGAGCGA	1.99891e-07
			1890	GGGAGGAA	0.000442159
			1891	GGGAGGAG	3.19825e-06
			1892	GGGAGGAT	3.99782e-07
			1893	GGGAGGGA	0.000580483
			1894	GGGAGGGG	0.000441159
			1895	GGGAGGGT	7.99564e-07
			1896	GGGAGGTA	1.39924e-06
			1897	GGGAGTAA	4.79738e-06
			1898	GGGAGTAC	1.99891e-07
			1899	GGGAGTAG	1.99891e-07
			1900	GGGAGTCA	1.99891e-07
			1901	GGGAGTGA	2.59858e-06
			1902	GGGAGTGG	5.99673e-07
			1903	GGGAGTTA	1.59913e-06
			1904	GGGATAAA	1.61912e-05
			1905	GGGATAAC	1.99891e-07
			1906	GGGATAAT	3.99782e-07
			1907	GGGATACA	1.99891e-07
			1908	GGGATAGA	4.3976e-06
			1909	GGGATAGG	1.99891e-07
			1910	GGGATAGT	1.99891e-07
			1911	GGGATATA	1.19935e-06
			1912	GGGATATG	1.99891e-07
			1913	GGGATTAA	5.99673e-07
			1914	GGGATTAT	1.99891e-07
			1915	GGGATTGA	1.99891e-07
			1916	GGGCAAAA	1.99891e-07
			1917	GGGCAAAG	1.99891e-07
			1918	GGGCAAGA	1.79902e-06
			1919	GGGCAAGG	3.99782e-07
			1920	GGGCGAAA	3.99782e-07
			1921	GGGCGAAG	1.99891e-07
			1922	GGGCGAGA	1.39924e-06
			1923	GGGCGAGG	1.99891e-07
			1924	GGGCGGAA	5.99673e-07
			1925	GGGCGGAG	1.99891e-07
			1926	GGGCGGGA	3.99782e-07
			1927	GGGGAAAA	0.0328765
			1928	GGGGAAAC	3.99782e-07
			1929	GGGGAAAG	0.0049451
			1930	GGGGAAAT	4.15773e-05
			1931	GGGGAACA	3.39815e-06
			1932	GGGGAAGA	0.125432
			1933	GGGGAAGC	5.99673e-07
			1934	GGGGAAGG	0.00325862
			1935	GGGGAAGT	0.000108941
			1936	GGGGAATA	0.000181101
			1937	GGGGAATG	9.39487e-06
			1938	GGGGAATT	5.99673e-06
			1939	GGGGACAA	2.59858e-06
			1940	GGGGACAG	1.99891e-07
			1941	GGGGACGA	4.3976e-06
			1942	GGGGACTA	1.99891e-07
			1943	GGGGAGAA	0.000756187
			1944	GGGGAGAC	1.99891e-07
			1945	GGGGAGAG	1.79902e-06
			1946	GGGGAGAT	1.19935e-06
			1947	GGGGAGCA	3.99782e-07
			1948	GGGGAGGA	0.0114202
			1949	GGGGAGGC	7.99564e-07
			1950	GGGGAGGG	0.000850736
			1951	GGGGAGGT	1.2793e-05
			1952	GGGGAGTA	1.43921e-05
			1953	GGGGAGTG	1.99891e-07
			1954	GGGGAGTT	1.99891e-07
			1955	GGGGATAA	1.93894e-05
			1956	GGGGATAG	5.59695e-06
			1957	GGGGATAT	1.79902e-06
			1958	GGGGATGA	0.000106942
			1959	GGGGATGG	5.59695e-06
			1960	GGGGATGT	2.99836e-06
			1961	GGGGATTA	5.19716e-06
			1962	GGGGATTT	5.99673e-07
			1963	GGGGCAAA	5.99673e-07
			1964	GGGGCAAG	1.99891e-07
			1965	GGGGCACA	1.99891e-07
			1966	GGGGCAGA	5.19716e-06
			1967	GGGGCAGT	1.99891e-07
			1968	GGGGCATA	9.99454e-07
			1969	GGGGCGGG	3.99782e-07
			1970	GGGGCTGA	3.99782e-07
			1971	GGGGCTTT	5.99673e-07
			1972	GGGGGAAA	0.0486894
			1973	GGGGGAAC	4.19771e-06
			1974	GGGGGAAG	0.0122569
			1975	GGGGGAAT	7.31601e-05
			1976	GGGGGACA	6.99618e-06
			1977	GGGGGACG	1.39924e-06
			1978	GGGGGACT	5.99673e-07
			1979	GGGGGAGA	0.0858991
			1980	GGGGGAGC	1.59913e-06
			1981	GGGGGAGG	0.00938668
			1982	GGGGGAGT	9.41486e-05
			1983	GGGGGATA	0.000158314
			1984	GGGGGATC	1.99891e-07
			1985	GGGGGATG	2.1988e-05
			1986	GGGGGATT	9.99454e-06
			1987	GGGGGCAA	5.99673e-07
			1988	GGGGGCGA	1.39924e-06
			1989	GGGGGCGG	1.99891e-07
			1990	GGGGGCGT	1.99891e-07
			1991	GGGGGCTA	1.99891e-07
			1992	GGGGGGAA	0.0108865
			1993	GGGGGGAC	5.99673e-07
			1994	GGGGGGAG	0.00155495
			1995	GGGGGGAT	1.53916e-05
			1996	GGGGGGCA	1.99891e-07
			1997	GGGGGGCG	5.99673e-07
			1998	GGGGGGCT	3.99782e-07
[truncated: 1,521 more rows]
