# Supplementary material for: In-situ generation of large numbers of genetic combinations for metabolic reprogramming via CRISPR-guided base editing
Source: Nat Commun. 2021 Jan 29;12:678. doi: 10.1038/s41467-021-21003-y (PMC7846839; doi:10.1038/s41467-021-21003-y)
Supplement: Supplementary file 12 — Supplementary Data 8 [file 41467_2021_21003_MOESM12_ESM.xlsx]

## Sheet: Sheet1
Statistics	0 passage	10th passage		0, GACT-containing										0, GA-containing										10th, GACT-containing										10th, GA-containing
glpF				No.	glpF RBS sequence	Proportion	No.	dhaD RBS sequence	Proportion	No.	dhaK RBS sequence	Proportion		No.	glpF RBS sequence	Proportion	No.	dhaD RBS sequence	Proportion	No.	dhaK RBS sequence	Proportion		No.	glpF RBS sequence	Proportion	No.	dhaD RBS sequence	Proportion	No.	dhaK RBS sequence	Proportion		No.	glpF RBS sequence	Proportion	No.	dhaD RBS sequence	Proportion	No.	dhaK RBS sequence	Proportion
No. of GACT-containing RBSs	7170	543		1	AAAAAAAA	0.00316034	1	AAAAAAAA	0.00143809	1	AAAAAAAA	0.00117589		1	AAAAAAAA	0.00321661	1	AAAAAAAA	0.00145759	1	AAAAAAAA	0.0011972		1	AAAAAAAA	4.77224e-06	1	AAAAAAAA	1.42493e-06	1	AAAAGAGA	8.05609e-07		1	AAAAAAAA	4.81945e-06	1	AAAAAAAA	1.77718e-06	1	AAAAGAGA	2.87604e-06
No. of GA-containing RBSs	254	102		2	AAAAAAAC	7.8362e-07	2	AAAAAAAC	4.41402e-07	2	AAAAAAAC	9.66538e-08		2	AAAAAAAG	0.00011501	2	AAAAAAAG	0.000131085	2	AAAAAAAG	0.000129993		2	AAAAAAGA	3.69053e-05	2	AAAAAAGA	4.74976e-07	2	AAACGAGA	1.61122e-07		2	AAAAAAGA	3.72704e-05	2	AAAAAAGA	5.92392e-07	2	AAAGAAGA	1.20794e-05
D(pꟾꟾq) for AG-containing RBSs	1.18	5.63		3	AAAAAAAG	0.000112998	3	AAAAAAAG	0.000129331	3	AAAAAAAG	0.00012768		3	AAAAAAGA	0.00111437	3	AAAAAAGA	0.000834604	3	AAAAAAGA	0.000717374		3	AAAAAAGG	1.59075e-06	3	AAAAAGGG	2.37488e-06	3	AAAGAAGA	3.38356e-06		3	AAAAAAGG	1.60648e-06	3	AAAAAGGG	2.96196e-06	3	AAAGAGAA	1.72562e-06
dhaD				4	AAAAAAAT	3.60465e-06	4	AAAAAAAT	1.54491e-06	4	AAAAAAAT	1.83642e-06		4	AAAAAAGG	0.00105599	4	AAAAAAGG	0.000844	4	AAAAAAGG	0.00062999		4	AAAAAATA	3.18149e-07	4	AAAAGAGA	4.74976e-07	4	AAAGAATA	1.61122e-07		4	AAAAAGGA	3.85556e-06	4	AAAAGAGA	5.92392e-07	4	AAAGGAAA	2.70348e-05
No. of GACT-containing RBSs	3909	494		5	AAAAAACA	1.09707e-06	5	AAAAAACG	2.20701e-07	5	AAAAAACA	2.89961e-07		5	AAAAAGAA	0.000219332	5	AAAAAGAA	0.000205799	5	AAAAAGAA	0.000211768		5	AAAAAGGA	3.81779e-06	5	AAAAGAGG	1.56742e-05	5	AAAGAGAA	4.83365e-07		5	AAAAAGGG	3.85556e-06	5	AAAAGAGG	1.95489e-05	5	AAAGGAGA	0.0369594
No. of GA-containing RBSs	254	96		6	AAAAAACT	3.13448e-07	6	AAAAAAGA	0.000823435	6	AAAAAAGA	0.000704606		6	AAAAAGAG	5.53515e-05	6	AAAAAGAG	5.25682e-05	6	AAAAAGAG	4.31015e-05		6	AAAAAGGG	3.81779e-06	6	AAAAGGGG	4.27478e-06	6	AAAGATAA	1.61122e-07		6	AAAAGAAA	9.96019e-06	6	AAAAGGGG	5.33153e-06	6	AAAGGAGG	1.6681e-05
D(pꟾꟾq) for AG-containing RBSs	1.12	5.67		7	AAAAAAGA	0.00109487	7	AAAAAAGC	2.20701e-07	7	AAAAAAGC	1.73977e-06		7	AAAAAGGA	0.0017494	7	AAAAAGGA	0.00130302	7	AAAAAGGA	0.000930716		7	AAAAGAAA	9.86262e-06	7	AAAGAAAA	1.8999e-06	7	AAAGCAGA	1.61122e-07		7	AAAAGAGA	3.21296e-07	7	AAAGAAAA	2.36957e-06	7	AAAGGGAA	1.03537e-05
dhaK				8	AAAAAAGG	0.00103751	8	AAAAAAGG	0.000832705	8	AAAAAAGG	0.000618777		8	AAAAAGGG	0.00261556	8	AAAAAGGG	0.00236221	8	AAAAAGGG	0.00162004		8	AAAAGAGA	3.18149e-07	8	AAAGGAAA	4.46477e-05	8	AAAGGAAA	7.57272e-06		8	AAAAGAGG	1.28519e-06	8	AAAGGAAA	5.56849e-05	8	AAAGGGGA	1.6681e-05
No. of GACT-containing RBSs	4913	768		9	AAAAAAGT	2.66431e-06	9	AAAAAAGT	2.20701e-06	9	AAAAAAGT	1.15985e-06		9	AAAAGAAA	0.00157521	9	AAAAGAAA	0.00160814	9	AAAAGAAA	0.0014377		9	AAAAGAGG	1.2726e-06	9	AAAGGAGA	7.59961e-06	9	AAAGGACA	1.61122e-07		9	AAAAGGGA	0.000121771	9	AAAGGAGA	9.47827e-06	9	AAAGGGGG	1.89819e-05
No. of GA-containing RBSs	255	88		10	AAAAAATA	3.13448e-06	10	AAAAAATA	2.20701e-06	10	AAAAAATA	1.93308e-06		10	AAAAGAAG	0.000103525	10	AAAAGAAG	0.000215865	10	AAAAGAAG	0.0001666		10	AAAAGGGA	0.000120578	10	AAAGGAGG	1.56742e-05	10	AAAGGAGA	0.0103527		10	AAAAGGGG	0.000195348	10	AAAGGAGG	1.95489e-05	10	AAGGAAAA	5.75208e-06
D(pꟾꟾq) for AG-containing RBSs	1.23	5.81		11	AAAAAATG	2.97776e-06	11	AAAAAATG	2.64841e-06	11	AAAAAATG	1.44981e-06		11	AAAAGAGA	0.00112043	11	AAAAGAGA	0.00134843	11	AAAAGAGA	0.000971456		11	AAAAGGGG	0.000193435	11	AAAGGATG	4.74976e-07	11	AAAGGAGC	3.22244e-07		11	AAAGAAAA	2.0563e-05	11	AAAGGGAA	3.67283e-05	11	AAGGAGAG	5.75208e-07
				12	AAAAACAA	3.13448e-07	12	AAAAAATT	2.20701e-07	12	AAAAACAA	1.93308e-07		12	AAAAGAGG	0.00112011	12	AAAAGAGG	0.00123278	12	AAAAGAGG	0.00094961		12	AAAAGGTG	3.18149e-07	12	AAAGGGAA	2.94485e-05	12	AAAGGAGG	4.67253e-06		12	AAAGAAGA	6.42593e-07	12	AAAGGGGA	4.14675e-06	12	AAGGAGGA	0.0006914
				13	AAAAACAT	1.56724e-07	13	AAAAAGAA	0.000203045	13	AAAAACAC	9.66538e-08		13	AAAAGGAA	0.000514753	13	AAAAGGAA	0.000482957	13	AAAAGGAA	0.000532864		13	AAAAGTGA	9.54447e-07	13	AAAGGGGA	3.32483e-06	13	AAAGGAGT	2.57795e-06		13	AAAGAGGG	4.20898e-05	13	AAAGGGGG	1.18478e-06	13	AAGGAGGG	0.000219154
				14	AAAAACGA	3.13448e-07	14	AAAAAGAG	5.18647e-05	14	AAAAACGG	2.89961e-07		14	AAAAGGAG	0.000179613	14	AAAAGGAG	0.000142493	14	AAAAGGAG	0.000107458		14	AAAATGGG	3.18149e-07	14	AAAGGGGG	9.49951e-07	14	AAAGGATA	8.37833e-06		14	AAAGGAAA	4.75519e-05	14	AAGAAAAA	1.00707e-05	14	AAGGGAAA	4.02646e-06
				15	AAAAAGAA	0.000215496	15	AAAAAGGA	0.00128558	15	AAAAAGAA	0.000207999		15	AAAAGGGA	0.00349385	15	AAAAGGGA	0.00345362	15	AAAAGGGA	0.00207822		15	AAAGAAAA	2.03615e-05	15	AAATGAAA	4.74976e-07	15	AAAGGGAA	2.90019e-06		15	AAAGGAGA	1.92778e-06	15	AAGAGAAA	6.39784e-05	15	AAGGGAAG	5.75208e-07
				16	AAAAAGAG	5.43833e-05	16	AAAAAGGC	2.20701e-07	16	AAAAAGAC	1.93308e-07		16	AAAAGGGG	0.00230833	16	AAAAGGGG	0.00218706	16	AAAAGGGG	0.00151751		16	AAAGAAGA	6.36298e-07	16	AACCGAAA	9.49951e-07	16	AAAGGGGA	4.67253e-06		16	AAAGGAGG	3.21296e-07	16	AAGAGAGA	5.92392e-07	16	AAGGGAGA	8.05291e-06
				17	AAAAAGAT	1.56724e-07	17	AAAAAGGG	0.0023306	17	AAAAAGAG	4.23344e-05		17	AAAGAAAA	0.00415344	17	AAAGAAAA	0.00226312	17	AAAGAAAA	0.00210646		17	AAAGAGGG	4.16775e-05	17	AACGGAAA	2.0424e-05	17	AAAGGGGG	5.31702e-06		17	AAAGGGAA	6.42593e-07	17	AAGAGAGG	5.92392e-07	17	AAGGGAGG	3.85389e-05
				18	AAAAAGCG	1.56724e-07	18	AAAAAGGT	4.63472e-06	18	AAAAAGAT	9.66538e-08		18	AAAGAAAG	4.45045e-05	18	AAAGAAAG	4.04887e-05	18	AAAGAAAG	3.28673e-05		18	AAAGAGGT	3.18149e-07	18	AACTGAAA	2.84985e-06	18	AAAGGTAA	3.22244e-07		18	AAAGGGAG	1.22093e-05	18	AAGAGGAA	1.12555e-05	18	AAGGGGAA	8.62812e-06
				19	AAAAAGGA	0.00171879	19	AAAAAGTA	2.64841e-06	19	AAAAAGGA	0.000914151		19	AAAGAAGA	0.000692452	19	AAAGAAGA	0.000500181	19	AAAGAAGA	0.000518792		19	AAAGAGTG	3.18149e-07	19	AACTTAAA	4.74976e-07	19	AAAGGTGA	3.22244e-07		19	AAAGGGGA	1.54222e-05	19	AAGGAAAA	0.000152245	19	AAGGGGAG	1.55306e-05
				20	AAAAAGGG	0.0025698	20	AAAAAGTG	8.16593e-06	20	AAAAAGGC	9.66538e-08		20	AAAGAAGG	0.000233051	20	AAAGAAGG	0.000113413	20	AAAGAAGG	0.000108639		20	AAAGGAAA	4.70861e-05	20	AAGAAAAA	8.07459e-06	20	AAAGTAGA	1.30509e-05		20	AAAGGGGG	6.42593e-07	20	AAGGAAGA	8.29349e-06	20	AAGGGGGA	9.72102e-05
				21	AAAAAGGT	3.9181e-06	21	AAAAAGTT	2.20701e-07	21	AAAAAGGG	0.00159121		21	AAAGAGAA	8.61378e-05	21	AAAGAGAA	0.000102005	21	AAAGAGAA	8.66949e-05		21	AAAGGAGA	1.90889e-06	21	AAGAGAAA	5.12974e-05	21	AAAGTATA	1.61122e-07		21	AAGAAAAA	2.28121e-05	21	AAGGAGAA	2.36957e-06	21	AAGGGGGG	2.35835e-05
				22	AAAAAGTA	4.07483e-06	22	AAAAATAA	8.82804e-07	22	AAAAAGGT	2.22304e-06		22	AAAGAGAG	1.02089e-05	22	AAAGAGAG	1.38691e-05	22	AAAGAGAG	1.75161e-05		22	AAAGGAGG	3.18149e-07	22	AAGAGAGA	4.74976e-07	22	AAAGTTAA	1.61122e-07		22	AAGAAAGA	6.42593e-07	22	AAGGGAAA	0.852791	22	AGAAGGGG	5.75208e-07
				23	AAAAAGTG	1.09707e-05	23	AAAAATCA	2.20701e-07	23	AAAAAGTA	1.44981e-06		23	AAAGAGGA	0.000437389	23	AAAGAGGA	0.000396163	23	AAAGAGGA	0.000355341		23	AAAGGGAA	6.36298e-07	23	AAGAGAGG	4.74976e-07	23	AAATGAGA	1.46621e-05		23	AAGAGAAA	2.57037e-06	23	AAGGGAAG	4.79838e-05	23	AGAGGAAA	2.87604e-06
				24	AAAAAGTT	4.70172e-07	24	AAAAATGA	3.31051e-06	24	AAAAAGTG	3.47954e-06		24	AAAGAGGG	0.000159993	24	AAAGAGGG	0.000194167	24	AAAGAGGG	0.000121924		24	AAAGGGAG	1.20897e-05	24	AAGAGGAA	9.02454e-06	24	AAATGATA	9.66731e-07		24	AAGAGAGA	3.21296e-06	24	AAGGGAGA	0.000123218	24	AGAGGAGA	2.87604e-06
				25	AAAAATAA	1.41052e-06	25	AAAAATGG	3.97262e-06	25	AAAAATAA	4.83269e-07		25	AAAGGAAA	0.00502279	25	AAAGGAAA	0.00598271	25	AAAGGAAA	0.00637006		25	AAAGGGGA	1.52712e-05	25	AAGCCATA	4.74976e-07	25	AAATGGAA	1.61122e-07		25	AAGAGAGG	9.63889e-07	25	AAGGGAGG	2.66576e-05	25	AGAGGGGG	1.72562e-06
				26	AAAAATAG	1.56724e-07	26	AAAAATGT	4.41402e-07	26	AAAAATAG	2.89961e-07		26	AAAGGAAG	0.000386823	26	AAAGGAAG	0.000547828	26	AAAGGAAG	0.000614934		26	AAAGGGGG	6.36298e-07	26	AAGCGAAA	1.56742e-05	26	AAATTAGA	1.61122e-07		26	AAGAGGAA	9.63889e-07	26	AAGGGGAA	0.00011137	26	AGGAGAAA	5.75208e-07
				27	AAAAATAT	1.56724e-07	27	AAAAATTA	2.20701e-07	27	AAAAATGA	2.12638e-06		27	AAAGGAGA	0.00403907	27	AAAGGAGA	0.00475955	27	AAAGGAGA	0.00420603		27	AAAGTATA	3.18149e-07	27	AAGGAAAA	0.000122069	27	AACGGAGA	4.83365e-07		27	AAGAGGGG	1.28519e-06	27	AAGGGGAG	1.18478e-06	27	AGGAGGAA	1.72562e-06
				28	AAAAATGA	5.17189e-06	28	AAAAATTG	8.82804e-07	28	AAAAATGG	1.93308e-06		28	AAAGGAGG	0.00269181	28	AAAGGAGG	0.00239711	28	AAAGGAGG	0.00182296		28	AAAGTGGG	3.18149e-07	28	AAGGAAAT	9.49951e-07	28	AAGGAAAA	1.61122e-06		28	AAGGAAAA	0.000184103	28	AAGGGGGA	9.53751e-05	28	AGGGAAAA	5.75208e-07
				29	AAAAATGG	6.73913e-06	29	AAAACAGA	2.20701e-07	29	AAAAATGT	1.93308e-07		29	AAAGGGAA	0.00192518	29	AAAGGGAA	0.00241791	29	AAAGGGAA	0.00236202		29	AAATAGGG	6.36298e-07	29	AAGGAAGA	6.64966e-06	29	AAGGAGAG	1.61122e-07		29	AAGGAAAG	3.21296e-07	29	AAGGGGGG	0.000218	29	AGGGAAGA	1.15042e-06
				30	AAAAATGT	6.26896e-07	30	AAAAGAAA	0.00158662	30	AAAAATTA	1.93308e-07		30	AAAGGGAG	0.000350294	30	AAAGGGAG	0.000473561	30	AAAGGGAG	0.00036528		30	AAATGAGA	3.18149e-07	30	AAGGAGAA	1.8999e-06	30	AAGGAGGA	0.000193668		30	AAGGAAGA	3.53426e-06	30	AGAGGAGA	1.77718e-06	30	AGGGAGGA	5.75208e-07
				31	AAAAATTA	4.70172e-07	31	AAAAGAAG	0.000212976	31	AAAAATTG	9.66538e-08		31	AAAGGGGA	0.00726573	31	AAAGGGGA	0.00873237	31	AAAGGGGA	0.00659305		31	AAATTAGA	3.18149e-07	31	AAGGCAAA	4.74976e-07	31	AAGGAGGG	6.13874e-05		31	AAGGAAGG	3.21296e-07	31	AGAGGAGG	1.18478e-06	31	AGGGAGGG	1.72562e-06
				32	AAAAATTG	6.26896e-07	32	AAAAGAAT	1.98631e-06	32	AAAAATTT	9.66538e-08		32	AAAGGGGG	0.00262146	32	AAAGGGGG	0.00310645	32	AAAGGGGG	0.00256168		32	AACAGGGA	3.18149e-07	32	AAGGGAAA	0.683761	32	AAGGAGGT	4.83365e-07		32	AAGGAGGA	3.21296e-07	32	AGGAAAAA	1.18478e-06	32	AGGGGAAA	8.34052e-05
				33	AAAACAGA	1.56724e-07	33	AAAAGACA	1.1035e-06	33	AAAACAAA	9.66538e-08		33	AAGAAAAA	0.00294177	33	AAGAAAAA	0.00161776	33	AAGAAAAA	0.0013018		33	AAGAAAAA	2.25886e-05	33	AAGGGAAC	6.17468e-06	33	AAGGAGTA	1.61122e-07		33	AAGGGAAA	0.000117273	33	AGGGAGGG	5.92392e-07	33	AGGGGAGA	6.9025e-06
				34	AAAACAGG	1.56724e-07	34	AAAAGACG	4.41402e-07	34	AAAACAGA	9.66538e-08		34	AAGAAAAG	3.54122e-05	34	AAGAAAAG	5.27919e-05	34	AAGAAAAG	3.90668e-05		34	AAGAAAGA	6.36298e-07	34	AAGGGAAG	3.8473e-05	34	AAGGATGA	1.61122e-07		34	AAGGGAAG	6.10463e-06	34	AGGGGAAA	4.14675e-05	34	AGGGGAGG	2.30083e-06
				35	AAAACGAA	1.56724e-07	35	AAAAGAGA	0.00133039	35	AAAACAGG	4.83269e-07		35	AAGAAAGA	0.0004141	35	AAGAAAGA	0.00030937	35	AAGAAAGA	0.000267957		35	AAGAAATA	3.18149e-07	35	AAGGGAAT	0.000521523	35	AAGGGAAA	1.12785e-06		35	AAGGGAGA	0.000113096	35	AGGGGAGA	1.18478e-06	35	AGGGGGAG	1.15042e-06
				36	AAAACGGA	6.26896e-07	36	AAAAGAGG	0.00121628	36	AAAACAGT	9.66538e-08		36	AAGAAAGG	0.000368159	36	AAGAAAGG	0.000250762	36	AAGAAAGG	0.000245029		36	AAGAGAAA	2.54519e-06	36	AAGGGACA	1.09244e-05	36	AAGGGAAG	1.61122e-07		36	AAGGGAGG	2.89167e-06	36	AGGGGAGG	9.47827e-06	36	AGGGGGGG	3.79637e-05
				37	AAAACGGG	6.26896e-07	37	AAAAGAGT	1.98631e-06	37	AAAACGGA	3.86615e-07		37	AAGAAGAA	7.91192e-05	37	AAGAAGAA	0.000105136	37	AAGAAGAA	7.08517e-05		37	AAGAGAGA	3.18149e-06	37	AAGGGAGA	9.87949e-05	37	AAGGGAGA	2.2557e-06		37	AAGGGGAA	5.14074e-06	37	AGGGGGAA	1.18478e-06	37	GAAAGAAA	5.75208e-07
				38	AAAACGGT	1.56724e-07	38	AAAAGATA	5.73822e-06	38	AAAACTGA	9.66538e-08		38	AAGAAGAG	2.47247e-05	38	AAGAAGAG	3.13172e-05	38	AAGAAGAG	4.42823e-05		38	AAGAGAGG	9.54447e-07	38	AAGGGAGG	2.13739e-05	38	AAGGGAGG	1.07952e-05		38	AAGGGGGA	3.21296e-07	38	AGGGGGGA	5.92392e-07	38	GAAAGGAA	1.15042e-06
				39	AAAACTGA	1.56724e-07	39	AAAAGATG	4.63472e-06	39	AAAAGAAA	0.00141211		39	AAGAAGGA	0.000191577	39	AAGAAGGA	0.000280513	39	AAGAAGGA	0.000178605		39	AAGAGATA	6.36298e-07	39	AAGGGATA	0.000346257	39	AAGGGGAA	2.41683e-06		39	AAGGGGGG	4.49815e-06	39	AGGGGGGG	3.96903e-05	39	GAAGAAAA	5.75208e-07
				40	AAAAGAAA	0.00154765	40	AAAAGATT	2.20701e-07	40	AAAAGAAC	6.76576e-07		40	AAGAAGGG	0.000350932	40	AAGAAGGG	0.000544249	40	AAGAAGGG	0.000367346		40	AAGAGGAA	9.54447e-07	40	AAGGGATT	2.08989e-05	40	AAGGGGAG	4.35029e-06		40	AGAAGGGA	9.63889e-07	40	GAAAGAAG	1.06631e-05	40	GAAGAGAA	1.43802e-05
				41	AAAAGAAC	4.70172e-07	41	AAAAGGAA	0.000476493	41	AAAAGAAG	0.000163635		41	AAGAGAAA	0.000569467	41	AAGAGAAA	0.000715599	41	AAGAGAAA	0.000544869		41	AAGAGGGG	1.2726e-06	41	AAGGGCAA	4.74976e-07	41	AAGGGGGA	2.72296e-05		41	AGAGAAAA	9.63889e-07	41	GAAAGAGA	1.42174e-05	41	GAAGGAAA	9.20333e-06
				42	AAAAGAAG	0.000101714	42	AAAAGGAG	0.000140586	42	AAAAGAAT	1.44981e-06		42	AAGAGAAG	4.22713e-05	42	AAGAGAAG	7.87405e-05	42	AAGAGAAG	9.46658e-05		42	AAGATAGA	6.36298e-07	42	AAGGGGAA	8.92954e-05	42	AAGGGGGG	6.60599e-06		42	AGGAAAAA	2.28121e-05	42	GAAAGGGA	3.55435e-06	42	GAAGGAGA	0.00013805
				43	AAAAGAAT	1.56724e-06	43	AAAAGGAT	4.41402e-07	43	AAAAGACA	2.60965e-06		43	AAGAGAGA	0.000260009	43	AAGAGAGA	0.000414506	43	AAGAGAGA	0.000234598		43	AAGGAAAA	0.000182299	43	AAGGGGAG	9.49951e-07	43	AAGGGTAA	1.61122e-07		43	AGGAGAAA	3.21296e-07	43	GAAGGAAA	4.73914e-06	43	GAAGGAGG	2.30083e-05
				44	AAAAGACA	7.8362e-07	44	AAAAGGGA	0.0034074	44	AAAAGACG	9.66538e-08		44	AAGAGAGG	0.000488274	44	AAGAGAGG	0.000453429	44	AAGAGAGG	0.000239026		44	AAGGAAAG	3.18149e-07	44	AAGGGGGA	7.64711e-05	44	AAGGTAAA	1.61122e-07		44	AGGGAAAA	2.82741e-05	44	GAAGGAGA	2.31033e-05	44	GAAGGGAA	0.00110095
				45	AAAAGAGA	0.00110083	45	AAAAGGGC	4.41402e-07	45	AAAAGAGA	0.000954166		45	AAGAGGAA	0.000308182	45	AAGAGGAA	0.000387886	45	AAGAGGAA	0.000312338		45	AAGGAAGA	3.49964e-06	45	AAGGGGGG	0.000174791	45	AAGGTGGA	3.22244e-07		45	AGGGAGAA	1.60648e-06	45	GAAGGAGG	3.3174e-05	45	GAAGGGAG	5.75208e-07
				46	AAAAGAGC	1.56724e-07	46	AAAAGGGG	0.00215779	46	AAAAGAGG	0.000932709		46	AAGAGGAG	5.43944e-05	46	AAGAGGAG	8.41092e-05	46	AAGAGGAG	8.63013e-05		46	AAGGAAGG	3.18149e-07	46	AAGGGGTT	4.74976e-07	46	AAGTAGGA	1.61122e-07		46	AGGGGAAA	3.34148e-05	46	GAAGGGGA	2.19185e-05	46	GAAGGGGA	4.02646e-06
				47	AAAAGAGG	0.00110052	47	AAAAGGGT	4.63472e-06	47	AAAAGAGT	2.12638e-06		47	AAGAGGGA	0.00123927	47	AAGAGGGA	0.00146699	47	AAGAGGGA	0.000983166		47	AAGGACAA	6.36298e-07	47	AAGGGTAA	0.00020139	47	AANGGAGA	1.61122e-07		47	AGGGGAAG	9.63889e-07	47	GAAGGGGG	4.14675e-06	47	GAAGGGGG	2.87604e-06
				48	AAAAGAGT	3.76138e-06	48	AAAAGGTA	6.17963e-06	48	AAAAGATA	1.06319e-06		48	AAGAGGGG	0.000729141	48	AAGAGGGG	0.00108112	48	AAGAGGGG	0.000704778		48	AAGGAGGA	3.18149e-07	48	AAGGGTAT	1.66241e-05	48	AATGAGTG	1.61122e-07		48	AGGGGAGA	3.21296e-06	48	GAGAAAAA	1.18478e-06	48	GAGAAAAA	5.75208e-07
				49	AAAAGATA	1.41052e-06	49	AAAAGGTG	5.95892e-06	49	AAAAGATG	2.22304e-06		49	AAGGAAAA	0.0221215	49	AAGGAAAA	0.0157852	49	AAGGAAAA	0.0140309		49	AAGGGAAA	0.000116124	49	AAGGGTGA	4.74976e-07	49	AATGATGA	1.61122e-07		49	AGGGGGGG	4.81945e-06	49	GAGAGAAA	2.96196e-06	49	GAGAGAGG	5.75208e-07
				50	AAAAGATG	2.66431e-06	50	AAAAGGTT	6.62103e-07	50	AAAAGCGA	3.86615e-07		50	AAGGAAAG	0.000220449	50	AAGGAAAG	0.000215194	50	AAGGAAAG	0.00021413		50	AAGGGAAG	6.04483e-06	50	AAGGGTTA	4.74976e-06	50	AATGGAAA	4.83365e-07		50	GAAAAAAA	3.21296e-07	50	GAGAGAGG	3.55435e-06	50	GAGAGGGA	2.30083e-06
				51	AAAAGCGA	3.13448e-07	51	AAAAGTAA	8.82804e-07	51	AAAAGCGG	1.93308e-07		51	AAGGAAGA	0.00329062	51	AAGGAAGA	0.0034223	51	AAGGAAGA	0.00322237		51	AAGGGACA	9.54447e-07	51	AAGGGTTT	7.59961e-06	51	AATGGAGA	5.47814e-06		51	GAAAAAGA	3.21296e-07	51	GAGAGGGA	7.10871e-06	51	GAGAGGGG	5.75208e-07
				52	AAAAGGAA	0.000505749	52	AAAAGTGA	9.93154e-06	52	AAAAGGAA	0.00052338		52	AAGGAAGG	0.000767584	52	AAGGAAGG	0.000888291	52	AAGGAAGG	0.000625562		52	AAGGGAGA	0.000111988	52	AAGGTAAA	0.000380456	52	AATGGGGA	1.61122e-07		52	GAAAGAAA	3.21296e-07	52	GAGAGGGG	1.00707e-05	52	GAGGAAAA	6.9025e-06
				53	AAAAGGAC	6.26896e-07	53	AAAAGTGG	3.31051e-06	53	AAAAGGAC	2.22304e-06		53	AAGGAGAA	0.000699471	53	AAGGAGAA	0.000882251	53	AAGGAGAA	0.000544082		53	AAGGGAGG	2.86334e-06	53	AAGGTAAT	7.59961e-06	53	AATGTAGA	1.61122e-07		53	GAAAGAGA	3.21296e-07	53	GAGGAAAA	4.26522e-05	53	GAGGAGGA	2.87604e-06
				54	AAAAGGAG	0.000176471	54	AAAAGTGT	2.20701e-07	54	AAAAGGAG	0.000105546		54	AAGGAGAG	7.49718e-05	54	AAGGAGAG	8.74646e-05	54	AAGGAGAG	8.47268e-05		54	AAGGGATA	3.49964e-06	54	AAGGTATA	1.8999e-06	54	AATTGAGA	3.22244e-07		54	GAAAGAGG	4.62667e-05	54	GAGGAAAG	2.36957e-06	54	GAGGAGGG	5.75208e-07
				55	AAAAGGAT	7.8362e-07	55	AAAAGTTA	4.41402e-07	55	AAAAGGCA	9.66538e-08		55	AAGGAGGA	0.00329605	55	AAGGAGGA	0.00309302	55	AAGGAGGA	0.00222868		55	AAGGGCAA	3.18149e-07	55	AAGGTATT	9.49951e-07	55	AATTGAGT	1.61122e-07		55	GAAAGGGA	2.08843e-05	55	GAGGAAGA	1.77718e-06	55	GAGGGAAA	7.82283e-05
				56	AAAAGGCA	1.56724e-07	56	AAAAGTTG	4.41402e-07	56	AAAAGGCG	9.66538e-08		56	AAGGAGGG	0.000968093	56	AAGGAGGG	0.00110237	56	AAGGAGGG	0.000755358		56	AAGGGCGA	3.18149e-07	56	AAGGTGAA	9.49951e-07	56	ACAGGAGA	8.05609e-07		56	GAAGAAAA	1.28519e-06	56	GAGGAAGG	0.0035508	56	GAGGGAGA	1.6681e-05
				57	AAAAGGGA	0.00343273	57	AAAATAAA	1.76561e-06	57	AAAAGGGA	0.00204123		57	AAGGGAAA	0.022719	57	AAGGGAAA	0.0306347	57	AAGGGAAA	0.029367		57	AAGGGGAA	5.09038e-06	57	AAGGTTAA	1.42493e-06	57	ACGGAGGA	1.61122e-07		57	GAAGAAGA	6.42593e-07	57	GAGGAGGG	8.29349e-06	57	GAGGGAGG	0.000172562
				58	AAAAGGGC	6.26896e-07	58	AAAATAGA	1.1035e-06	58	AAAAGGGC	4.83269e-07		58	AAGGGAAG	0.00134885	58	AAGGGAAG	0.00238727	58	AAGGGAAG	0.00281232		58	AAGGGGGA	3.18149e-07	58	AAGTGAAA	0.00247985	58	AGAAGGGG	1.61122e-07		58	GAAGAGGA	6.42593e-07	58	GAGGGAAA	0.000322261	58	GAGGGGAA	5.75208e-07
				59	AAAAGGGG	0.00226795	59	AAAATATA	2.20701e-07	59	AAAAGGGG	0.0014905		59	AAGGGAGA	0.0146388	59	AAGGGAGA	0.0169851	59	AAGGGAGA	0.0141128		59	AAGGGGGG	4.45409e-06	59	AAGTGAAT	2.23239e-05	59	AGAGGAAA	8.05609e-07		59	GAAGGAAA	8.03241e-06	59	GAGGGAAG	5.92392e-07	59	GAGGGGAG	2.87604e-06
				60	AAAAGGGT	4.07483e-06	60	AAAATGAA	1.76561e-06	60	AAAAGGGT	3.18957e-06		60	AAGGGAGG	0.00774108	60	AAGGGAGG	0.00945333	60	AAGGGAGG	0.00666301		60	AAGGTAAA	3.18149e-07	60	AAGTGATA	1.32993e-05	60	AGAGGAAC	1.61122e-07		60	GAAGGAGA	3.43787e-05	60	GAGGGAGA	0.000118478	60	GAGGGGGA	0.000167961
				61	AAAAGGTA	3.29121e-06	61	AAAATGAT	2.20701e-07	61	AAAAGGTA	3.67284e-06		61	AAGGGGAA	0.00653946	61	AAGGGGAA	0.00778032	61	AAGGGGAA	0.00609325		61	AAGGTAGA	5.09038e-06	61	AAGTGATT	4.74976e-07	61	AGAGGAGA	8.05609e-07		61	GAAGGGGA	7.38982e-06	61	GAGGGAGG	0.000135065	61	GAGGGGGG	0.00019327
				62	AAAAGGTG	7.99293e-06	62	AAAATGGA	5.29682e-06	62	AAAAGGTG	2.60965e-06		62	AAGGGGAG	0.000871747	62	AAGGGGAG	0.00115471	62	AAGGGGAG	0.00116777		62	AAGGTGAA	3.18149e-07	62	AAGTGTAA	6.17468e-06	62	AGAGGGGG	4.83365e-07		62	GAAGGGGG	3.21296e-07	62	GAGGGGAA	7.7011e-06	62	GGAAGAAA	5.75208e-07
				63	AAAAGGTT	1.56724e-07	63	AAAATGGG	2.64841e-06	63	AAAAGGTT	9.66538e-08		63	AAGGGGGA	0.0150274	63	AAGGGGGA	0.017199	63	AAGGGGGA	0.0112868		63	AAGTAAAA	3.18149e-07	63	AAGTGTAT	9.49951e-07	63	AGATGAAA	1.61122e-07		63	GAGAAAAA	6.42593e-06	63	GAGGGGAG	1.12555e-05	63	GGAGAAAA	1.15042e-06
				64	AAAAGTAA	1.56724e-06	64	AAAATGGT	2.20701e-07	64	AAAAGTAA	1.54646e-06		64	AAGGGGGG	0.0108218	64	AAGGGGGG	0.0115988	64	AAGGGGGG	0.00975756		64	AAGTAAGA	3.18149e-07	64	AAGTGTTA	9.49951e-07	64	AGGAGAAA	1.61122e-07		64	GAGAAAGA	3.85556e-06	64	GAGGGGGA	0.000675327	64	GGAGGAAA	0.000228933
				65	AAAAGTAG	3.13448e-07	65	AAAATGTA	4.41402e-07	65	AAAAGTAG	9.66538e-08		65	AGAAAAAA	0.000307384	65	AGAAAAAA	8.5675e-05	65	AGAAAAAA	6.63251e-05		65	AAGTGAAA	2.54519e-06	65	AAGTTAAA	4.36978e-05	65	AGGAGGAA	4.83365e-07		65	GAGAGAAA	4.59454e-05	65	GAGGGGGG	0.122348	65	GGAGGAGA	9.20333e-06
				66	AAAAGTCG	1.56724e-07	66	AAAATTAA	2.20701e-07	66	AAAAGTGA	5.41261e-06		66	AGAAAAAG	2.39272e-06	66	AGAAAAGA	6.26345e-06	66	AGAAAAAG	4.62504e-06		66	AAGTGAGA	7.95373e-06	66	AAGTTAAT	9.49951e-07	66	AGGGAAAA	1.61122e-07		66	GAGAGAGA	0.000115667	66	GGAAGGGA	1.77718e-06	66	GGAGGGAA	0.00102962
				67	AAAAGTGA	1.3635e-05	67	AAAATTGA	2.20701e-07	67	AAAAGTGG	2.02973e-06		67	AGAAAAGA	1.6749e-05	67	AGAAAAGG	1.54349e-05	67	AGAAAAGA	2.75534e-06		67	AAGTGATA	3.18149e-07	67	AAGTTATA	9.49951e-07	67	AGGGAAGA	3.22244e-07		67	GAGAGAGG	3.53426e-05	67	GGAAGGGG	5.92392e-07	67	GGAGGGAG	9.77854e-06
				68	AAAAGTGG	4.85845e-06	68	AAAATTTA	2.20701e-07	68	AAAAGTGT	2.89961e-07		68	AGAAAAGG	1.46753e-05	68	AGAAAGAA	4.92128e-06	68	AGAAAAGG	1.51544e-05		68	AAGTTAAA	3.18149e-07	68	AAGTTTAA	4.74976e-07	68	AGGGAGGA	1.61122e-07		68	GAGAGGAA	1.47796e-05	68	GGAGAAAA	8.29349e-06	68	GGAGGGGA	3.16365e-05
				69	AAAAGTGT	1.56724e-07	69	AAACAGGA	4.41402e-07	69	AAAAGTTG	1.93308e-07		69	AGAAAGAA	1.43563e-06	69	AGAAAGAG	1.56586e-06	69	AGAAAGAA	1.18086e-06		69	AATAGAAA	3.18149e-07	69	AANGGAAA	3.32483e-06	69	AGGGAGGG	4.83365e-07		69	GAGGAAAA	0.00042379	69	GGAGAAGA	5.92392e-07	69	GGAGGGGG	4.48662e-05
				70	AAAAGTTT	1.56724e-07	70	AAACAGGG	6.62103e-07	70	AAAATAAA	3.57619e-06		70	AGAAAGAG	1.75466e-06	70	AGAAAGGA	2.59486e-05	70	AGAAAGAG	7.87241e-07		70	AATAGAGA	3.18149e-07	70	AATAGAAA	4.74976e-07	70	AGGGGAAA	2.33627e-05		70	GAGGAAGA	0.000140728	70	GGAGAAGG	5.92392e-07	70	GGGAAAAA	1.15042e-06
				71	AAAATAAA	4.07483e-06	71	AAACCAAA	2.20701e-07	71	AAAATAAG	9.66538e-08		71	AGAAAGGA	2.69579e-05	71	AGAAAGGG	5.10024e-05	71	AGAAAGGA	1.604e-05		71	AATAGGGG	3.18149e-07	71	AATCGAAA	4.74976e-07	71	AGGGGACA	1.12785e-06		71	GAGGAAGG	2.24908e-06	71	GGAGAGGA	5.92392e-07	71	GGGAGAAA	4.54414e-05
				72	AAAATAAG	1.56724e-07	72	AAACGAAG	2.20701e-07	72	AAAATACT	9.66538e-08		72	AGAAAGGG	8.51807e-05	72	AGAAGAAA	7.89642e-05	72	AGAAAGGG	2.97184e-05		72	AATATAGA	3.18149e-07	72	AATGAAAA	9.49951e-07	72	AGGGGAGA	1.93346e-06		72	GAGGAGAA	3.21296e-07	72	GGAGGAAA	0.000224517	72	GGGAGAAG	2.24331e-05
				73	AAAATACA	1.56724e-07	73	AAACGAGA	2.20701e-07	73	AAAATAGA	1.54646e-06		73	AGAAGAAA	6.71556e-05	73	AGAAGAAG	1.0961e-05	73	AGAAGAAA	6.65219e-05		73	AATGAAAA	3.49964e-06	73	AATGGAAA	0.00193125	73	AGGGGAGG	6.44487e-07		73	GAGGGAAA	0.106198	73	GGAGGAGG	1.18478e-06	73	GGGAGAGG	1.15042e-06
				74	AAAATACG	1.56724e-07	74	AAACGGAA	2.20701e-07	74	AAAATAGG	7.7323e-07		74	AGAAGAAG	4.30689e-06	74	AGAAGAGA	7.09112e-05	74	AGAAGAAG	1.00373e-05		74	AATGAAGA	3.18149e-07	74	AATGGAAT	2.51737e-05	74	AGGGGGAG	3.22244e-07		74	GAGGGAAG	5.78334e-06	74	GGAGGGGA	6.57555e-05	74	GGGAGGGG	2.24331e-05
				75	AAAATAGA	2.97776e-06	75	AAAGAAAA	0.00223283	75	AAAATGAA	1.73977e-06		75	AGAAGAGA	5.39159e-05	75	AGAAGAGG	0.000145849	75	AGAAGAGA	4.89074e-05		75	AATGAATA	3.18149e-07	75	AATGGACA	4.74976e-07	75	AGGGGGGG	1.0634e-05		75	GAGGGAGA	0.689883	75	GGAGGGGG	1.77718e-06	75	GGGGAAAA	0.000157607
				76	AAAATAGG	1.88069e-06	76	AAAGAAAC	2.20701e-06	76	AAAATGAT	9.66538e-08		76	AGAAGAGG	9.66658e-05	76	AGAAGGAA	2.48301e-05	76	AGAAGAGG	6.64235e-05		76	AATGGAAA	1.2726e-06	76	AATGGATA	1.66241e-05	76	AGGGTAAA	3.22244e-07		76	GAGGGAGG	9.34973e-05	76	GGGAAAAA	2.96196e-06	76	GGGGAAAG	9.20333e-06
				77	AAAATATA	4.70172e-07	77	AAAGAAAG	3.99469e-05	77	AAAATGGA	3.09292e-06		77	AGAAGGAA	1.77061e-05	77	AGAAGGAG	9.17148e-06	77	AGAAGGAA	1.73193e-05		77	AATGGAGA	4.45409e-06	77	AATGGATT	1.42493e-06	77	AGGGTGGG	1.61122e-07		77	GAGGGGAA	1.67074e-05	77	GGGAAAGA	5.92392e-07	77	GGGGAAGA	5.75208e-06
				78	AAAATCTA	1.56724e-07	78	AAAGAAAT	1.54491e-06	78	AAAATGGG	2.41634e-06		78	AGAAGGAG	6.69961e-06	78	AGAAGGGA	0.000180074	78	AGAAGGAG	4.32983e-06		78	AATGTAGA	6.36298e-07	78	AATGGGAA	4.74976e-07	78	AGGTAAAA	1.61122e-07		78	GAGGGGGA	7.90389e-05	78	GGGAAAGG	1.00707e-05	78	GGGGAAGG	1.95571e-05
				79	AAAATGAA	9.40344e-07	79	AAAGAACA	6.62103e-07	79	AAAATGGT	9.66538e-08		79	AGAAGGGA	0.000139735	79	AGAAGGGG	0.000149875	79	AGAAGGGA	0.000112477		79	AATTGAGA	6.36298e-07	79	AATGGGGA	4.74976e-07	79	AGGTGAAA	1.61122e-07		79	GAGGGGGG	8.35371e-06	79	GGGAGAAA	1.77718e-06	79	GGGGAGGA	0.00108772
				80	AAAATGAG	6.26896e-07	80	AAAGAACC	2.20701e-07	80	AAAATGTA	2.89961e-07		80	AGAAGGGG	9.81014e-05	80	AGAGAAAA	0.000204009	80	AGAAGGGG	9.48626e-05		80	AGAAGGGA	9.54447e-07	80	AATGGTAA	1.66241e-05	80	AGGTGGGG	1.61122e-07		80	GGAAAAAA	8.35371e-06	80	GGGAGGGG	5.92392e-07	80	GGGGAGGG	2.12827e-05
				81	AAAATGGA	6.58241e-06	81	AAAGAAGA	0.000493487	81	AAAATGTG	2.89961e-07		81	AGAGAAAA	0.000346306	81	AGAGAAAG	2.01325e-06	81	AGAGAAAA	0.00019248		81	AGAGAAAA	9.54447e-07	81	AATGTAAA	5.46222e-05	81	AGGTTAAA	1.61122e-07		81	GGAAGGAA	1.60648e-06	81	GGGGAAAA	0.000388609	81	GGGGGAAA	0.664909
				82	AAAATGGG	6.73913e-06	82	AAAGAAGG	0.000111895	82	AAAATTAA	9.66538e-08		82	AGAGAAAG	1.59514e-06	82	AGAGAAGA	2.9304e-05	82	AGAGAAAG	4.13302e-06		82	AGGAAAAA	2.25886e-05	82	AATGTAAT	9.49951e-07	82	AGTGGAAA	6.44487e-07		82	GGAGAAAA	0.000118237	82	GGGGAAAG	4.73914e-06	82	GGGGGAAG	0.00107564
				83	AAAATGGT	7.8362e-07	83	AAAGAAGT	8.82804e-07	83	AAAATTTA	9.66538e-08		83	AGAGAAGA	2.85531e-05	83	AGAGAAGG	6.71084e-06	83	AGAGAAGA	2.04683e-05		83	AGGAGAAA	3.18149e-07	83	AATGTATA	4.74976e-07	83	AGTGGAGG	1.61122e-07		83	GGAGGAAA	0.000104743	83	GGGGAAGA	0.00106394	83	GGGGGAGA	0.00245614
				84	AAAATGTA	7.8362e-07	84	AAAGAATA	2.42771e-06	84	AAACAAGA	9.66538e-08		84	AGAGAAGG	5.90204e-06	84	AGAGAGAA	4.47389e-06	84	AGAGAAGG	2.06651e-06		84	AGGGAAAA	2.79971e-05	84	AATGTTAA	2.37488e-06	84	AGTGGGCG	1.61122e-07		84	GGAGGAGA	6.42593e-07	84	GGGGAAGG	0.0146119	84	GGGGGAGG	0.000377912
				85	AAAATGTG	3.13448e-07	85	AAAGAATG	8.82804e-07	85	AAACAAGG	3.86615e-07		85	AGAGAGAA	3.19029e-06	85	AGAGAGAG	4.47389e-07	85	AGAGAGAA	1.8697e-06		85	AGGGAGAA	1.59075e-06	85	AATTGAAA	0.000159117	85	AGTGGGGG	4.83365e-07		85	GGGAAAAA	0.000387162	85	GGGGAGAA	5.92392e-07	85	GGGGGGAA	0.000287029
				86	AAAATTAA	1.56724e-07	86	AAAGACAA	1.1035e-06	86	AAACAGGA	2.89961e-07		86	AGAGAGAG	3.19029e-07	86	AGAGAGGA	2.55012e-05	86	AGAGAGAG	1.9681e-07		86	AGGGGAAA	3.30875e-05	86	AATTGAAT	2.84985e-06	86	AGTGGGTG	1.61122e-07		86	GGGAAAGA	5.78334e-06	86	GGGGAGAG	1.77718e-06	86	GGGGGGAG	3.39373e-05
				87	AAAATTGA	9.40344e-07	87	AAAGACAG	2.20701e-07	87	AAACAGGG	1.2565e-06		87	AGAGAGGA	1.75466e-05	87	AGAGAGGG	9.39517e-06	87	AGAGAGGA	1.25959e-05		87	AGGGGAAG	9.54447e-07	87	AATTGATA	4.74976e-07	87	AGTTGAAA	1.61122e-07		87	GGGAGAAA	1.70287e-05	87	GGGGAGGA	8.29349e-06	87	GGGGGGGA	0.0011067
				88	AAAATTGG	3.13448e-07	88	AAAGACGG	2.20701e-07	88	AAACAGGT	9.66538e-08		88	AGAGAGGG	1.29207e-05	88	AGAGGAAA	0.00048497	88	AGAGAGGG	1.0923e-05		88	AGGGGAGA	3.18149e-06	88	AATTGTAA	4.74976e-07	88	ATAAATAA	1.61122e-07		88	GGGAGGGA	3.21296e-07	88	GGGGAGGG	2.96196e-06	88	GGGGGGGG	0.286737
				89	AAAATTTA	1.56724e-07	89	AAAGAGAA	0.00010064	89	AAACGAAA	3.86615e-07		89	AGAGGAAA	0.000382516	89	AGAGGAAG	2.55012e-05	89	AGAGGAAA	0.000443118		89	AGGGGGGG	4.77224e-06	89	AATTTAAA	1.04495e-05	89	ATAGAAAA	1.61122e-07		89	GGGAGGGG	6.42593e-07	89	GGGGGAAA	0.000465028
				90	AAAATTTG	1.56724e-07	90	AAAGAGAG	1.36835e-05	90	AAACGAGA	3.86615e-07		90	AGAGGAAG	1.81847e-05	90	AGAGGAGA	0.000380057	90	AGAGGAAG	1.90906e-05		90	AGGTAAAA	1.59075e-06	90	AATTTATA	9.49951e-07	90	ATAGAGAA	1.4501e-06		90	GGGGAAAA	0.19946	90	GGGGGAAG	0.000328778
				91	AAAATTTT	1.56724e-07	91	AAAGAGGA	0.000390861	91	AAACGAGG	2.89961e-07		91	AGAGGAGA	0.000278991	91	AGAGGAGG	0.00019797	91	AGAGGAGA	0.000234204		91	AGTGAAAA	3.18149e-07	91	AATTTTAA	4.74976e-07	91	ATAGAGAC	1.61122e-07		91	GGGGAAAG	4.40176e-05	91	GGGGGAGA	0.000526637
				92	AAACAAAA	9.40344e-07	92	AAAGAGGG	0.000191568	92	AAACGGAA	1.93308e-07		92	AGAGGAGG	0.000153293	92	AGAGGGAA	0.000111176	92	AGAGGAGG	0.000169847		92	AGTGGAAA	3.18149e-07	92	ACGCGAAA	9.49951e-07	92	ATAGGAAA	3.86692e-06		92	GGGGAAGA	0.000290773	92	GGGGGAGG	0.000246435
				93	AAACAACA	1.56724e-07	93	AAAGAGGT	6.62103e-07	93	AAACGGGA	1.93308e-07		93	AGAGGGAA	8.2469e-05	93	AGAGGGAG	1.43165e-05	93	AGAGGGAA	7.68544e-05		93	ATAGGAAA	3.18149e-07	93	ACGGAAAA	4.74976e-07	93	ATAGGACA	1.61122e-07		93	GGGGAAGG	4.08047e-05	93	GGGGGGAA	2.31033e-05
				94	AAACAAGA	3.13448e-07	94	AAAGAGTA	8.82804e-07	94	AAACGGGG	5.79923e-07		94	AGAGGGAG	1.27612e-05	94	AGAGGGGA	0.000601067	94	AGAGGGAG	1.04309e-05		94	ATGGAAAA	9.54447e-07	94	ACGGGAAA	3.65731e-05	94	ATAGGAGA	8.53945e-06		94	GGGGAGAA	2.73102e-05	94	GGGGGGAG	1.30326e-05
				95	AAACAAGG	1.56724e-07	95	AAAGATAA	4.41402e-07	95	AAACGTGA	9.66538e-08		95	AGAGGGGA	0.000375497	95	AGAGGGGG	0.000231524	95	AGAGGGGA	0.000333495		95	ATGGGAGA	3.18149e-07	95	ACGGGATA	4.74976e-07	95	ATAGGAGT	3.22244e-07		95	GGGGAGGG	9.63889e-07	95	GGGGGGGA	6.81251e-05
				96	AAACAATA	1.56724e-07	96	AAAGATGA	1.54491e-06	96	AAACTAGA	9.66538e-08		96	AGAGGGGG	0.00015776	96	AGGAAAAA	0.00122965	96	AGAGGGGG	0.000165222		96	ATGTAAAA	3.18149e-07	96	ACGGTAAA	4.74976e-07	96	ATAGGATA	6.44487e-07		96	GGGGGAAA	0.000384913	96	GGGGGGGG	0.000637414
				97	AAACAATG	3.13448e-07	97	AAAGATGG	4.41402e-07	97	AAACTGGG	9.66538e-08		97	AGGAAAAA	0.00221661	97	AGGAAAAG	5.36867e-06	97	AGGAAAAA	0.000977065		97	ATTGAAAA	6.36298e-07	97	ACGTGAAA	1.42493e-06	97	ATAGGGAA	7.95942e-05		97	GGGGGAAG	3.85556e-06
				98	AAACACAA	1.56724e-07	98	AAAGATGT	2.20701e-07	98	AAAGAAAA	0.00206897		98	AGGAAAAG	5.74252e-06	98	AGGAAAGA	3.7357e-05	98	AGGAAAAG	7.28198e-06		98	ATTGGTGG	3.18149e-07	98	ACTGGAAA	9.49951e-07	98	ATAGGGAC	1.4501e-06		98	GGGGGAGA	0.000106349
				99	AAACACGA	1.56724e-07	99	AAAGATTA	4.41402e-07	99	AAAGAAAC	1.73977e-06		99	AGGAAAGA	7.32172e-05	99	AGGAAAGG	1.76719e-05	99	AGGAAAGA	3.38514e-05		99	CAAAGGGG	3.18149e-07	99	AGAGGAGA	1.42493e-06	99	ATAGGGCA	3.22244e-07		99	GGGGGAGG	4.04834e-05
				100	AAACACGG	3.13448e-07	100	AAAGCGAA	2.20701e-07	100	AAAGAAAG	3.22824e-05		100	AGGAAAGG	9.25184e-06	100	AGGAAGAA	1.05136e-05	100	AGGAAAGG	6.10112e-06		100	CACGGAGA	3.18149e-07	100	AGAGGAGG	9.49951e-07	100	ATAGGGGA	1.61122e-07		100	GGGGGGAA	3.21296e-07
				101	AAACAGAA	1.56724e-07	101	AAAGCGGG	4.41402e-07	101	AAAGAAAT	2.12638e-06		101	AGGAAGAA	9.41135e-06	101	AGGAAGAG	2.46064e-06	101	AGGAAGAA	2.95215e-06		101	CAGCAAGA	3.18149e-07	101	AGGAAAAA	9.49951e-07	101	ATAGGTAA	2.57795e-06		101	GGGGGGGA	1.63861e-05
				102	AAACAGGA	7.8362e-07	102	AAAGGAAA	0.00590265	102	AAAGAACA	3.7695e-06		102	AGGAAGAG	2.39272e-06	102	AGGAAGGA	4.07124e-05	102	AGGAAGAG	1.9681e-07		102	CAGCGAAA	3.18149e-07	102	AGGGAGGG	4.74976e-07	102	ATAGGTGA	1.61122e-07		102	GGGGGGGG	0.000654802
				103	AAACAGGG	1.72396e-06	103	AAAGGAAC	4.41402e-07	103	AAAGAAGA	0.000509559		103	AGGAAGGA	3.78049e-05	103	AGGAAGGG	9.14911e-05	103	AGGAAGGA	2.283e-05		103	CAGGGAAA	2.86334e-06	103	AGGGCAGA	1.75741e-05	103	ATAGGTTA	6.44487e-07
				104	AAACCAAA	1.56724e-07	104	AAAGGAAG	0.000540497	104	AAAGAAGC	2.89961e-07		104	AGGAAGGG	0.000110225	104	AGGAGAAA	0.000399295	104	AGGAAGGG	4.57584e-05		104	CAGGGAGA	1.04989e-05	104	AGGGCTGT	4.74976e-07	104	ATAGTGAA	2.09458e-06
				105	AAACCGAA	1.56724e-07	105	AAAGGAAT	6.84173e-06	105	AAAGAAGG	0.000106706		105	AGGAGAAA	0.00034168	105	AGGAGAAG	4.22783e-05	105	AGGAGAAA	0.000326508		105	CAGGGAGC	3.18149e-07	105	AGGGGAAA	3.32483e-05	105	ATAGTTAA	1.61122e-07
				106	AAACGAAA	3.13448e-07	106	AAAGGACA	6.62103e-07	106	AAAGAAGT	1.06319e-06		106	AGGAGAAG	2.93507e-05	106	AGGAGAGA	0.000208707	106	AGGAGAAG	2.72582e-05		106	CAGGTAGA	3.18149e-07	106	AGGGGAGA	9.49951e-07	106	ATAGTTAC	1.61122e-07
				107	AAACGAGA	6.26896e-07	107	AAAGGACG	2.20701e-07	107	AAAGAATA	1.35315e-06		107	AGGAGAGA	0.000177061	107	AGGAGAGG	0.000268433	107	AGGAGAGA	0.000134618		107	CAGTGAAA	3.18149e-07	107	AGGGGAGG	7.59961e-06	107	ATATGAAA	1.61122e-07
				108	AAACGAGG	9.40344e-07	108	AAAGGAGA	0.00469585	108	AAAGAATG	7.7323e-07		108	AGGAGAGG	0.000209762	108	AGGAGGAA	9.21622e-05	108	AGGAGAGG	0.000139145		108	CATGGAGA	3.18149e-07	108	AGGGGGAA	9.49951e-07	108	ATATGAGA	3.22244e-07
				109	AAACGAGT	1.56724e-07	109	AAAGGAGG	0.00236503	109	AAAGAATT	1.93308e-07		109	AGGAGGAA	6.73151e-05	109	AGGAGGAG	1.85667e-05	109	AGGAGGAA	4.87105e-05		109	CGGGAAAA	3.49964e-06	109	AGGGGGGA	4.74976e-07	109	ATATGGAA	9.66731e-07
				110	AAACGGAA	1.56724e-07	110	AAAGGAGT	9.71084e-06	110	AAAGACAA	2.513e-06		110	AGGAGGAG	1.99393e-05	110	AGGAGGGA	0.000286105	110	AGGAGGAG	1.08246e-05		110	CGGGAAAC	3.18149e-07	110	AGGGGGGG	3.18234e-05	110	ATATGTAA	1.61122e-07
				111	AAACGGAG	1.56724e-07	111	AAAGGATA	9.71084e-06	111	AAAGACGA	1.93308e-07		111	AGGAGGGA	0.000204498	111	AGGAGGGG	0.000201101	111	AGGAGGGA	0.000137177		111	CGGGAACA	3.18149e-07	111	AGTGGAAA	4.74976e-07	111	ATATTGAA	1.61122e-07
				112	AAACGGGA	4.70172e-07	112	AAAGGATG	6.40033e-06	112	AAAGAGAA	8.5152e-05		112	AGGAGGGG	0.000103844	112	AGGGAAAA	0.00200967	112	AGGAGGGG	7.61656e-05		112	CGTGAAAA	6.36298e-07	112	ATGGCAAA	4.74976e-07	112	ATCGGGAA	3.22244e-07
				113	AAACGGGG	3.13448e-07	113	AAAGGATT	4.41402e-07	113	AAAGAGAG	1.72044e-05		113	AGGGAAAA	0.0029507	113	AGGGAAAG	5.8608e-05	113	AGGGAAAA	0.00245058		113	GAAAAAAA	3.18149e-07	113	ATGGCAGA	4.74976e-07	113	ATCGGGAC	3.22244e-07
				114	AAACGGTG	1.56724e-07	114	AAAGGCAA	4.41402e-07	114	AAAGAGAT	9.66538e-08		114	AGGGAAAG	7.21005e-05	114	AGGGAAGA	0.000717165	114	AGGGAAAG	4.9793e-05		114	GAAAAAGA	3.18149e-07	114	ATGGGAAA	0.000250312	114	ATGGAGGA	1.61122e-07
				115	AAACGTGT	1.56724e-07	115	AAAGGCGA	8.82804e-07	115	AAAGAGGA	0.000349017		115	AGGGAAGA	0.000976867	115	AGGGAAGG	0.000273578	115	AGGGAAGA	0.000721408		115	GAAAGAAA	3.18149e-07	115	ATGGGAAT	8.54956e-06	115	ATGGGAAA	1.28897e-06
				116	AAACGTTT	1.56724e-07	116	AAAGGCGG	4.41402e-07	116	AAAGAGGG	0.000119754		116	AGGGAAGG	0.000264635	116	AGGGAGAA	9.03726e-05	116	AGGGAAGG	0.000161384		116	GAAAGAGA	3.18149e-07	116	ATGGGATA	1.85241e-05	116	ATGGGGGG	1.61122e-07
				117	AAACTAAC	1.56724e-07	117	AAAGGGAA	0.00238556	117	AAAGAGGT	1.93308e-07		117	AGGGAGAA	9.87395e-05	117	AGGGAGAG	1.38691e-05	117	AGGGAGAA	6.36681e-05		117	GAAAGAGG	4.58135e-05	117	ATGGGATT	2.84985e-06	117	ATGGTAAA	1.61122e-07
				118	AAACTAGA	1.56724e-07	118	AAAGGGAG	0.000467224	118	AAAGAGTA	1.93308e-07		118	AGGGAGAG	2.37677e-05	118	AGGGAGGA	0.000412717	118	AGGGAGAG	1.74177e-05		118	GAAAGGGA	2.06797e-05	118	ATGGGTAA	3.79981e-06	118	ATGGTGGG	1.61122e-07
				119	AAACTCGA	1.56724e-07	119	AAAGGGAT	2.86911e-06	119	AAAGAGTG	1.93308e-07		119	AGGGAGGA	0.000629285	119	AGGGAGGG	0.000154797	119	AGGGAGGA	0.000334085		119	GAAGAAAA	1.2726e-06	119	ATGGGTAT	4.74976e-07	119	ATTGAGGA	1.61122e-07
				120	AAACTGGG	1.56724e-07	120	AAAGGGCA	2.20701e-07	120	AAAGATAA	4.83269e-07		120	AGGGAGGG	0.000226989	120	AGGGGAAA	0.00415267	120	AGGGAGGG	0.000119562		120	GAAGAAGA	6.36298e-07	120	ATGGGTTA	4.74976e-07	120	ATTGGAGA	4.83365e-07
				121	AAACTTTT	1.56724e-07	121	AAAGGGCG	4.41402e-07	121	AAAGATGA	5.79923e-07		121	AGGGGAAA	0.00373487	121	AGGGGAAG	0.000357911	121	AGGGGAAA	0.00451375		121	GAAGAGGA	6.36298e-07	121	ATGGTAAA	6.17468e-06	121	ATTGGTGT	1.61122e-07
				122	AAAGAAAA	0.00408078	122	AAAGGGGA	0.0086155	122	AAAGATGG	1.93308e-07		122	AGGGGAAG	0.000349975	122	AGGGGAGA	0.00241255	122	AGGGGAAG	0.000371479		122	GAAGGAAA	7.95373e-06	122	ATGGTATA	9.49951e-07	122	ATTGTGGT	1.61122e-07
				123	AAAGAAAC	2.35086e-06	123	AAAGGGGC	7.06243e-06	123	AAAGATTA	1.93308e-07		123	AGGGGAGA	0.00277013	123	AGGGGAGG	0.00134127	123	AGGGGAGA	0.00214877		123	GAAGGACA	3.18149e-07	123	ATGTGAAA	1.61492e-05	123	CAAGGAAA	1.61122e-07
				124	AAAGAAAG	4.3726e-05	124	AAAGGGGG	0.00306487	124	AAAGCAAA	4.83269e-07		124	AGGGGAGG	0.0014913	124	AGGGGGAA	0.000874198	124	AGGGGAGG	0.00104408		124	GAAGGAGA	3.40419e-05	124	ATGTGAAT	1.8999e-06	124	CAAGGAGA	6.44487e-07
				125	AAAGAAAT	4.07483e-06	125	AAAGGGGT	1.36835e-05	125	AAAGCAGA	2.89961e-07		125	AGGGGGAA	0.000893281	125	AGGGGGAG	0.000163968	125	AGGGGGAA	0.000555792		125	GAAGGATA	3.18149e-07	125	ATGTGATA	9.49951e-07	125	CAAGGGAA	1.4501e-06
				126	AAAGAACA	1.41052e-06	126	AAAGGGTA	8.82804e-06	126	AAAGCAGG	5.79923e-07		126	AGGGGGAG	0.00020689	126	AGGGGGGA	0.00206	126	AGGGGGAG	0.000130879		126	GAAGGGGA	7.31743e-06	126	ATGTGTAA	1.42493e-06	126	CAGGAAAA	1.61122e-07
				127	AAAGAACC	1.56724e-07	127	AAAGGGTG	6.40033e-06	127	AAAGCGAA	1.93308e-07		127	AGGGGGGA	0.00236081	127	AGGGGGGG	0.0024678	127	AGGGGGGA	0.00142678		127	GAAGGGGG	3.18149e-07	127	ATGTTAAA	4.74976e-07	127	CAGGGAAA	1.61122e-07
				128	AAAGAAGA	0.000680339	128	AAAGGGTT	8.82804e-07	128	AAAGCGGA	2.89961e-07		128	AGGGGGGG	0.00325617	128	GAAAAAAA	0.000353661	128	AGGGGGGG	0.00247794		128	GAAGTAAA	9.54447e-07	128	ATTGGAAA	1.70991e-05	128	CAGGGGGG	1.61122e-07
				129	AAAGAAGG	0.000228974	129	AAAGGTAA	4.41402e-06	129	AAAGGAAA	0.00625669		129	GAAAAAAA	0.000914178	129	GAAAAAAG	1.52112e-05	129	GAAAAAAA	0.000231351		129	GAAGTAGA	2.22704e-06	129	ATTGGAAT	1.42493e-06	129	CGAGGGAA	1.61122e-07
				130	AAAGAAGT	6.26896e-07	130	AAAGGTAG	6.62103e-07	130	AAAGGAAC	2.89961e-06		130	GAAAAAAG	7.33767e-06	130	GAAAAAGA	5.74895e-05	130	GAAAAAAG	1.27927e-05		130	GAAGTATA	3.18149e-07	130	ATTGGATA	4.74976e-07	130	CGGGGAAA	7.73384e-06
				131	AAAGAATA	1.88069e-06	131	AAAGGTCA	2.20701e-07	131	AAAGGAAG	0.000603989		131	GAAAAAGA	5.08851e-05	131	GAAAAAGG	8.25433e-05	131	GAAAAAGA	4.59552e-05		131	GAATGAAA	3.18149e-07	131	ATTGGTTA	4.74976e-07	131	CGGGGACA	4.83365e-07
				132	AAAGAATG	3.13448e-07	132	AAAGGTGA	4.03883e-05	132	AAAGGAAT	6.18584e-06		132	GAAAAAGG	8.98067e-05	132	GAAAAGAA	6.93453e-06	132	GAAAAAGG	6.78011e-05		132	GAATGAGA	1.59075e-06	132	ATTGTAAA	9.49951e-07	132	CGGGGAGA	1.61122e-07
				133	AAAGAATT	1.56724e-07	133	AAAGGTGG	4.63472e-06	133	AAAGGACA	5.77023e-05		133	GAAAAGAA	1.0847e-05	133	GAAAAGAG	1.34217e-06	133	GAAAAGAA	1.39735e-05		133	GACGCAGA	3.18149e-07	133	ATTTGAAA	9.49951e-07	133	CGGGGGGG	1.77234e-06
				134	AAAGACAA	2.66431e-06	134	AAAGGTGT	1.1035e-06	134	AAAGGACC	9.66538e-08		134	GAAAAGGA	2.71175e-05	134	GAAAAGGA	4.49626e-05	134	GAAAAGAG	1.47608e-06		134	GACGGAAA	1.2726e-06	134	ATTTGAAT	4.74976e-07	134	CTACTGAA	1.61122e-07
				135	AAAGACGA	4.70172e-07	135	AAAGGTTA	8.82804e-07	135	AAAGGACG	1.54646e-06		135	GAAAAGGG	4.94495e-05	135	GAAAAGGG	9.90967e-05	135	GAAAAGGA	2.46013e-05		135	GACGGAGA	5.40853e-06	135	CACGGAAA	4.74976e-07	135	CTAGAGAA	4.83365e-07
				136	AAAGACGG	3.13448e-07	136	AAAGGTTG	2.20701e-07	136	AAAGGACT	2.89961e-07		136	GAAAGAAA	0.000323974	136	GAAAGAAA	0.000420322	136	GAAAAGGG	6.9474e-05		136	GACTGAGA	3.18149e-07	136	CAGGGAAA	1.51992e-05	136	CTAGGAAA	1.61122e-07
				137	AAAGACTA	1.56724e-07	137	AAAGTAAA	1.03729e-05	137	AAAGGAGA	0.00413118		137	GAAAGAAG	3.09458e-05	137	GAAAGAAG	7.62799e-05	137	GAAAGAAA	0.000390767		137	GAGAAAAA	6.36298e-06	137	CAGGGGGG	9.49951e-07	137	CTAGGCAA	1.61122e-07
				138	AAAGAGAA	8.4631e-05	138	AAAGTAAG	2.20701e-07	138	AAAGGAGC	3.86615e-07		138	GAAAGAGA	0.000448555	138	GAAAGAGA	0.00078651	138	GAAAGAAG	9.71259e-05		138	GAGAAAGA	3.81779e-06	138	CAGTGAAA	9.49951e-07	138	CTAGGGAA	1.8529e-05
				139	AAAGAGAC	4.70172e-07	139	AAAGTAGA	1.76561e-06	139	AAAGGAGG	0.00179051		139	GAAAGAGG	0.000636463	139	GAAAGAGG	0.00100663	139	GAAAGAGA	0.000505704		139	GAGAGAAA	4.54953e-05	139	CATGGAAA	9.49951e-07	139	CTAGGGAC	3.22244e-07
				140	AAAGAGAG	1.00303e-05	140	AAAGTAGG	8.82804e-07	140	AAAGGAGT	6.76576e-06		140	GAAAGGAA	0.000124262	140	GAAAGGAA	0.000192601	140	GAAAGAGG	0.000597614		140	GAGAGACA	1.2726e-06	140	CATTGAAA	4.74976e-07	140	CTAGGGGA	1.61122e-07
				141	AAAGAGGA	0.000429737	141	AAAGTATA	4.41402e-07	141	AAAGGATA	5.31596e-06		141	GAAAGGAG	1.77061e-05	141	GAAAGGAG	3.48964e-05	141	GAAAGGAA	0.000171127		141	GAGAGAGA	0.000114534	141	CGGGCATA	4.74976e-07	141	CTAGGTAA	3.22244e-07
				142	AAAGAGGG	0.000157194	142	AAAGTCAA	2.20701e-07	142	AAAGGATG	2.513e-06		142	GAAAGGGA	0.00147264	142	GAAAGGGA	0.00186069	142	GAAAGGAG	3.29657e-05		142	GAGAGAGG	3.49964e-05	142	CTGGCATA	9.49951e-07	142	CTAGTGAA	1.61122e-07
				143	AAAGAGGT	6.26896e-07	143	AAAGTGAA	8.82804e-06	143	AAAGGATT	1.93308e-07		143	GAAAGGGG	0.00104897	143	GAAAGGGG	0.00124441	143	GAAAGGGA	0.00111011		143	GAGAGATA	2.86334e-06	143	CTGGGAAA	4.74976e-07	143	CTATCCAA	1.61122e-07
				144	AAAGAGTA	7.8362e-07	144	AAAGTGAG	1.54491e-06	144	AAAGGCAA	1.06319e-06		144	GAAGAAAA	0.00281671	144	GAAGAAAA	0.00239868	144	GAAAGGGG	0.00089588		144	GAGAGGAA	1.46349e-05	144	CTGGTAAT	4.74976e-07	144	CTATTGAA	1.61122e-07
				145	AAAGAGTG	7.8362e-07	145	AAAGTGAT	4.41402e-07	145	AAAGGCAG	9.66538e-08		145	GAAGAAAG	3.27005e-05	145	GAAGAAAG	2.72907e-05	145	GAAGAAAA	0.00225525		145	GAGATAAA	2.54519e-06	145	GAAAGAAG	8.54956e-06	145	CTCGGCAC	1.61122e-07
				146	AAAGATAA	1.09707e-06	146	AAAGTGGA	1.45663e-05	146	AAAGGCGA	1.35315e-06		146	GAAGAAGA	0.000278672	146	GAAGAAGA	0.000287	146	GAAGAAAG	1.69257e-05		146	GAGATAGA	4.77224e-06	146	GAAAGAGA	1.13994e-05	146	CTGGGAAA	3.22244e-07
				147	AAAGATCA	1.56724e-07	147	AAAGTGGG	2.86911e-06	147	AAAGGCGG	1.93308e-07		147	GAAGAAGG	7.67265e-05	147	GAAGAAGG	7.49377e-05	147	GAAGAAGA	0.000345107		147	GAGATATA	6.36298e-07	147	GAAAGGGA	2.84985e-06	147	CTGGGGGG	1.61122e-07
				148	AAAGATGA	1.56724e-06	148	AAAGTGTA	2.20701e-07	148	AAAGGGAA	0.00231998		148	GAAGAGAA	2.95102e-05	148	GAAGAGAA	6.42003e-05	148	GAAGAAGG	7.49847e-05		148	GAGCAAGA	3.18149e-07	148	GAAGGAAA	3.79981e-06	148	GAAAGAAA	1.61122e-07
				149	AAAGATGG	4.70172e-07	149	AAAGTGTG	2.20701e-07	149	AAAGGGAC	1.45947e-05		149	GAAGAGAG	9.57087e-07	149	GAAGAGAG	3.35542e-06	149	GAAGAGAA	3.75908e-05		149	GAGCCAGA	9.54447e-07	149	GAAGGAGA	1.85241e-05	149	GAAAGGAA	3.22244e-07
				150	AAAGATGT	1.56724e-07	150	AAAGTTAA	6.62103e-07	150	AAAGGGAG	0.000358779		150	GAAGAGGA	0.000187589	150	GAAGAGGA	0.000219444	150	GAAGAGAG	6.88836e-07		150	GAGCGAAA	3.18149e-06	150	GAAGGAGG	2.65986e-05	150	GAACGGAA	1.61122e-07
				151	AAAGCAGA	1.56724e-07	151	AAAGTTGA	1.54491e-06	151	AAAGGGAT	8.69884e-07		151	GAAGAGGG	4.45045e-05	151	GAAGAGGG	5.12261e-05	151	GAAGAGGA	0.000160302		151	GAGCGAGA	1.33623e-05	151	GAAGGATG	4.74976e-07	151	GAACGGAC	1.61122e-07
				152	AAAGCTAA	1.56724e-07	152	AAATAAAA	3.53121e-06	152	AAAGGGCA	2.41634e-06		152	GAAGGAAA	0.00241074	152	GAAGGAAA	0.00412515	152	GAAGAGGG	3.82796e-05		152	GAGCGAGT	3.18149e-07	152	GAAGGGGA	1.75741e-05	152	GAAGAAAA	1.61122e-07
				153	AAAGCTTT	1.56724e-07	153	AAATAAGA	4.41402e-07	153	AAAGGGCG	2.89961e-07		153	GAAGGAAG	0.000179294	153	GAAGGAAG	0.000403545	153	GAAGGAAA	0.00348925		153	GAGCTAAA	3.18149e-07	153	GAAGGGGG	3.32483e-06	153	GAAGAGAA	4.02804e-06
				154	AAAGGAAA	0.00493493	154	AAATAAGG	6.62103e-07	154	AAAGGGGA	0.00647571		154	GAAGGAGA	0.002918	154	GAAGGAGA	0.00526197	154	GAAGGAAG	0.000385355		154	GAGCTAGA	3.18149e-07	154	GAGAAAAA	9.49951e-07	154	GAAGAGAC	1.61122e-07
				155	AAAGGAAC	1.56724e-06	155	AAATAATA	2.20701e-07	155	AAAGGGGC	6.37915e-06		155	GAAGGAGG	0.00170856	155	GAAGGAGG	0.00339859	155	GAAGGAGA	0.00378141		155	GAGGAAAA	0.000419639	155	GAGAGAAA	2.37488e-06	155	GAAGAGCA	1.61122e-07
				156	AAAGGAAG	0.000380056	156	AAATAATT	4.41402e-07	156	AAAGGGGG	0.00251609		156	GAAGGGAA	0.000765031	156	GAAGGGAA	0.00170791	156	GAAGGAGG	0.00194301		156	GAGGAAAT	9.54447e-07	156	GAGAGAGG	2.84985e-06	156	GAAGATAA	1.61122e-07
				157	AAAGGAAT	2.82103e-06	157	AAATAGAA	2.20701e-07	157	AAAGGGGT	1.69144e-05		157	GAAGGGAG	8.70949e-05	157	GAAGGGAG	0.000192825	157	GAAGGGAA	0.00116709		157	GAGGAACA	6.36298e-07	157	GAGAGGGA	5.69971e-06	157	GAAGCGAA	1.61122e-07
				158	AAAGGACA	1.56724e-05	158	AAATAGGA	2.42771e-06	158	AAAGGGTA	6.76576e-06		158	GAAGGGGA	0.00311787	158	GAAGGGGA	0.00715935	158	GAAGGGAG	0.000117594		158	GAGGAAGA	0.000139349	158	GAGAGGGG	8.07459e-06	158	GAAGGAAA	2.57795e-06
				159	AAAGGACG	3.13448e-07	159	AAATAGGG	2.86911e-06	159	AAAGGGTC	9.66538e-08		159	GAAGGGGG	0.000922632	159	GAAGGGGG	0.0025707	159	GAAGGGGA	0.00412957		159	GAGGAAGG	2.22704e-06	159	GAGAGTGG	4.74976e-07	159	GAAGGAGA	3.86692e-05
				160	AAAGGACT	1.56724e-07	160	AAATAGGT	6.62103e-07	160	AAAGGGTG	2.70631e-06		160	GAGAAAAA	0.00253564	160	GAGAAAAA	0.00162469	160	GAAGGGGG	0.00157596		160	GAGGAATA	1.36804e-05	160	GAGCGAAA	4.74976e-07	160	GAAGGAGG	6.44487e-06
				161	AAAGGAGA	0.00396841	161	AAATGAAA	1.76561e-05	161	AAAGGGTT	3.86615e-07		161	GAGAAAAG	1.32397e-05	161	GAGAAAAG	1.34217e-05	161	GAGAAAAA	0.00118332		161	GAGGAATT	3.18149e-07	161	GAGGAAAA	3.41982e-05	161	GAAGGCAA	4.83365e-07
				162	AAAGGAGG	0.00264472	162	AAATGAAG	6.62103e-07	162	AAAGGTAA	3.57619e-06		162	GAGAAAGA	0.000129845	162	GAGAAAGA	0.000125716	162	GAGAAAAG	1.03325e-05		162	GAGGACAA	3.18149e-07	162	GAGGAAAG	1.8999e-06	162	GAAGGGAA	0.000308387
				163	AAAGGAGT	6.73913e-06	163	AAATGAAT	2.20701e-07	163	AAAGGTAG	2.89961e-07		163	GAGAAAGG	2.56818e-05	163	GAGAAAGG	2.77381e-05	163	GAGAAAGA	0.000134913		163	GAGGACGA	6.36298e-07	163	GAGGAAGA	1.42493e-06	163	GAAGGGAC	1.35342e-05
				164	AAAGGATA	5.17189e-06	164	AAATGACC	2.20701e-07	164	AAAGGTAT	9.66538e-08		164	GAGAAGAA	1.37182e-05	164	GAGAAGAA	1.27506e-05	164	GAGAAAGG	1.9189e-05		164	GAGGAGAA	3.18149e-07	164	GAGGAAGG	0.002847	164	GAAGGGAG	1.61122e-07
				165	AAAGGATC	3.13448e-07	165	AAATGAGA	9.71084e-06	165	AAAGGTCA	2.89961e-07		165	GAGAAGAG	3.19029e-07	165	GAGAAGAG	4.69759e-06	165	GAGAAGAA	7.28198e-06		165	GAGGATGA	3.18149e-07	165	GAGGAAGT	1.8999e-06	165	GAAGGGCA	3.86692e-06
				166	AAAGGATG	4.70172e-06	166	AAATGAGG	2.64841e-06	166	AAAGGTGA	1.5078e-05		166	GAGAAGGA	5.13637e-05	166	GAGAAGGA	5.61473e-05	166	GAGAAGAG	1.37767e-06		166	GAGGCAAA	1.2726e-06	166	GAGGAATG	5.69971e-06	166	GAAGGGCC	1.61122e-07
				167	AAAGGATT	1.56724e-07	167	AAATGAGT	6.62103e-07	167	AAAGGTGC	9.66538e-08		167	GAGAAGGG	2.18535e-05	167	GAGAAGGG	4.69759e-05	167	GAGAAGGA	4.67424e-05		167	GAGGCAGA	8.90817e-06	167	GAGGAGGG	6.64966e-06	167	GAAGGGGA	1.12785e-06
				168	AAAGGCAA	3.13448e-07	168	AAATGATA	6.62103e-07	168	AAAGGTGG	1.93308e-06		168	GAGAGAAA	0.000585737	168	GAGAGAAA	0.000892094	168	GAGAAGGG	2.58806e-05		168	GAGGGAAA	0.105158	168	GAGGATGG	1.42493e-06	168	GAAGGGGG	8.05609e-07
				169	AAAGGCAG	3.13448e-07	169	AAATGATG	2.20701e-07	169	AAAGGTGT	2.89961e-07		169	GAGAGAAG	6.34868e-05	169	GAGAGAAG	0.000102676	169	GAGAGAAA	0.000657543		169	GAGGGAAC	6.99928e-06	169	GAGGCAGA	1.61492e-05	169	GAAGGTAA	6.60599e-06
				170	AAAGGCGA	1.56724e-06	170	AAATGGAA	4.41402e-06	170	AAAGGTTA	5.79923e-07		170	GAGAGAGA	0.000399743	170	GAGAGAGA	0.000694795	170	GAGAGAAG	8.42348e-05		170	GAGGGAAG	5.72668e-06	170	GAGGCCGT	4.74976e-07	170	GAAGGTAC	1.61122e-07
				171	AAAGGGAA	0.0018915	171	AAATGGAG	6.62103e-07	171	AAAGGTTG	9.66538e-08		171	GAGAGAGG	0.000442493	171	GAGAGAGG	0.000859882	171	GAGAGAGA	0.000395293		171	GAGGGAAT	4.54953e-05	171	GAGGCGGG	9.49951e-07	171	GAAGGTGG	1.61122e-07
				172	AAAGGGAC	6.58241e-06	172	AAATGGGA	7.94523e-06	172	AAAGTAAA	1.04386e-05		172	GAGAGGAA	0.000175466	172	GAGAGGAA	0.00023309	172	GAGAGAGG	0.00040848		172	GAGGGACA	0.000463543	172	GAGGGAAA	0.000258387	172	GAAGTGAA	7.08936e-06
				173	AAAGGGAG	0.000344166	173	AAATGGGG	3.08981e-06	173	AAAGTAAC	9.66538e-08		173	GAGAGGAG	3.79644e-05	173	GAGAGGAG	6.88979e-05	173	GAGAGGAA	0.000145049		173	GAGGGACC	3.18149e-07	173	GAGGGAAG	4.74976e-07	173	GAAGTGAC	1.61122e-07
				174	AAAGGGAT	4.70172e-07	174	AAATGGGT	4.41402e-07	174	AAAGTAAG	5.79923e-07		174	GAGAGGGA	0.000751473	174	GAGAGGGA	0.00148958	174	GAGAGGAG	3.85748e-05		174	GAGGGAGA	0.683125	174	GAGGGAGA	9.49951e-05	174	GAATAGAA	1.61122e-07
				175	AAAGGGCA	3.13448e-07	175	AAATGGTA	8.82804e-07	175	AAAGTAAT	1.93308e-07		175	GAGAGGGG	0.000569467	175	GAGAGGGG	0.00109006	175	GAGAGGGA	0.000554513		175	GAGGGAGC	4.77224e-06	175	GAGGGAGG	0.000108294	175	GAATGAAA	3.22244e-07
				176	AAAGGGCG	4.70172e-07	176	AAATGTAA	2.20701e-07	176	AAAGTAGA	5.50926e-06		176	GAGGAAAA	0.0306702	176	GAGGAAAA	0.0268272	176	GAGAGGGG	0.000405823		176	GAGGGAGG	9.25814e-05	176	GAGGGAGT	4.74976e-07	176	GAATGAAC	1.61122e-07
				177	AAAGGGGA	0.00713862	177	AAATGTGA	1.32421e-06	177	AAAGTAGG	1.2565e-06		177	GAGGAAAG	0.000549368	177	GAGGAAAG	0.000458126	177	GAGGAAAA	0.0263018		177	GAGGGAGT	0.000275517	177	GAGGGATA	4.74976e-07	177	GAATGAGA	1.61122e-07
				178	AAAGGGGC	2.03741e-06	178	AAATGTGG	4.41402e-07	178	AAAGTAGT	1.93308e-07		178	GAGGAAGA	0.00554775	178	GAGGAAGA	0.00584402	178	GAGGAAAG	0.000381714		178	GAGGGATA	0.000722198	178	GAGGGCGG	4.74976e-07	178	GAATGGAA	2.09458e-06
				179	AAAGGGGG	0.0025756	179	AAATGTTA	2.20701e-07	179	AAAGTATA	9.66538e-08		179	GAGGAAGG	0.0014208	179	GAGGAAGG	0.0013491	179	GAGGAAGA	0.00583228		179	GAGGGATC	3.18149e-07	179	GAGGGGAA	6.17468e-06	179	GAATGTAA	1.61122e-07
				180	AAAGGGGT	4.545e-06	180	AAATGTTG	2.20701e-07	180	AAAGTCAA	9.66538e-08		180	GAGGAGAA	0.000505023	180	GAGGAGAA	0.000573106	180	GAGGAAGG	0.0011475		180	GAGGGATT	5.72668e-06	180	GAGGGGAG	9.02454e-06	180	GACGGGAA	1.61122e-06
				181	AAAGGGTA	5.32862e-06	181	AAATTAAA	1.32421e-06	181	AAAGTGAA	6.66911e-06		181	GAGGAGAG	3.36576e-05	181	GAGGAGAG	6.48714e-05	181	GAGGAGAA	0.000347862		181	GAGGGCAA	3.49964e-06	181	GAGGGGCG	1.8999e-06	181	GACGGGAC	1.61122e-07
				182	AAAGGGTG	4.545e-06	182	AAATTAGA	2.20701e-07	182	AAAGTGAG	3.86615e-07		182	GAGGAGGA	0.00283298	182	GAGGAGGA	0.00297089	182	GAGGAGAG	4.05429e-05		182	GAGGGCCA	3.18149e-07	182	GAGGGGGA	0.000541472	182	GACGGTAA	1.61122e-07
				183	AAAGGTAA	5.32862e-06	183	AAATTGGA	2.20701e-07	183	AAAGTGGA	1.0342e-05		183	GAGGAGGG	0.00042383	183	GAGGAGGG	0.000538433	183	GAGGAGGA	0.00226538		183	GAGGGCGA	4.04049e-05	183	GAGGGGGC	1.42493e-06	183	GAGAAAAA	1.61122e-07
				184	AAAGGTAG	4.70172e-07	184	AAATTGGG	4.41402e-07	184	AAAGTGGG	1.93308e-06		184	GAGGGAAA	0.0142526	184	GAGGGAAA	0.020747	184	GAGGAGGG	0.000420092		184	GAGGGGAA	1.65437e-05	184	GAGGGGGG	0.0980977	184	GAGAGAGG	1.61122e-07
				185	AAAGGTAT	1.56724e-07	185	AAATTTGT	2.20701e-07	185	AAAGTGGT	9.66538e-08		185	GAGGGAAG	0.00211532	185	GAGGGAAG	0.00322075	185	GAGGGAAA	0.0222888		185	GAGGGGGA	7.82647e-05	185	GAGGGGGT	5.31973e-05	185	GAGAGGGA	6.44487e-07
				186	AAAGGTGA	2.38221e-05	186	AACAAAAA	4.41402e-07	186	AAAGTGTA	2.89961e-07		186	GAGGGAGA	0.0169626	186	GAGGGAGA	0.0218304	186	GAGGGAAG	0.00305154		186	GAGGGGGG	8.27187e-06	186	GAGGGGTG	5.7947e-05	186	GAGAGGGG	1.61122e-07
				187	AAAGGTGG	5.64207e-06	187	AACAAAAG	2.20701e-07	187	AAAGTGTG	9.66538e-08		187	GAGGGAGG	0.00942013	187	GAGGGAGG	0.0138872	187	GAGGGAGA	0.0189989		187	GAGGGNGA	3.18149e-07	187	GAGGGGTT	6.17468e-06	187	GAGCGAAA	1.61122e-07
				188	AAAGGTGT	1.56724e-07	188	AACAAAGA	4.41402e-07	188	AAAGTTAA	4.83269e-07		188	GAGGGGAA	0.00380474	188	GAGGGGAA	0.00483113	188	GAGGGAGG	0.0102026		188	GAGGGTAA	1.81345e-05	188	GAGGGTGA	4.74976e-07	188	GAGGAAAA	1.93346e-06
				189	AAAGGTTA	3.13448e-07	189	AACAAAGG	4.41402e-07	189	AAAGTTGA	4.83269e-07		189	GAGGGGAG	0.000923429	189	GAGGGGAG	0.00154774	189	GAGGGGAA	0.00422581		189	GAGGGTAT	9.54447e-07	189	GAGGGTGG	4.60726e-05	189	GAGGAGGA	8.05609e-07
				190	AAAGTAAA	1.14409e-05	190	AACAAGAA	2.20701e-07	190	AAAGTTTA	9.66538e-08		190	GAGGGGGA	0.010776	190	GAGGGGGA	0.0169547	190	GAGGGGAG	0.00117171		190	GAGGGTGA	8.65365e-05	190	GAGGGTGT	9.02454e-06	190	GAGGAGGG	1.61122e-07
				191	AAAGTAAG	7.8362e-07	191	AACAAGGA	6.62103e-07	191	AAATAAAA	3.18957e-06		191	GAGGGGGG	0.0106554	191	GAGGGGGG	0.0190648	191	GAGGGGGA	0.011511		191	GAGGGTGT	1.59075e-06	191	GAGGGTTG	6.64966e-06	191	GAGGGAAA	2.19126e-05
				192	AAAGTAAT	1.56724e-07	192	AACAAGGG	6.62103e-07	192	AAATAAAT	9.66538e-08		192	GGAAAAAA	0.00825232	192	GGAAAAAA	0.00238861	192	GAGGGGGG	0.0155925		192	GAGGGTTA	1.90889e-06	192	GAGGGTTT	1.23494e-05	192	GAGGGACA	1.28897e-06
				193	AAAGTACA	4.70172e-07	193	AACAAGTG	2.20701e-07	193	AAATAAGA	1.15985e-06		193	GGAAAAAG	4.46641e-06	193	GGAAAAAG	5.81606e-06	193	GGAAAAAA	0.00228753		193	GAGGNAGA	1.2726e-06	193	GAGGTAGG	1.42493e-06	193	GAGGGAGA	4.67253e-06
				194	AAAGTAGA	6.42569e-06	194	AACAATGA	2.20701e-07	194	AAATAAGG	8.69884e-07		194	GGAAAAGA	2.98292e-05	194	GGAAAAGA	2.84092e-05	194	GGAAAAAG	8.95487e-06		194	GAGGNNAA	3.18149e-07	194	GAGGTATG	4.74976e-07	194	GAGGGAGG	4.83365e-05
				195	AAAGTAGG	2.03741e-06	195	AACAATGG	2.20701e-07	195	AAATAAGT	9.66538e-08		195	GGAAAAGG	2.44057e-05	195	GGAAAAGG	2.95277e-05	195	GGAAAAGA	2.31252e-05		195	GAGGNNGA	3.18149e-07	195	GAGGTATT	9.49951e-07	195	GAGGGAGT	1.61122e-07
				196	AAAGTAGT	4.70172e-07	196	AACAGAAA	8.82804e-07	196	AAATAATA	9.66538e-08		196	GGAAAGAA	3.98786e-06	196	GGAAAGAA	2.46064e-06	196	GGAAAAGG	1.61384e-05		196	GAGGTAAA	0.000145712	196	GAGGTGGA	4.74976e-07	196	GAGGGGAA	1.61122e-07
				197	AAAGTATA	6.26896e-07	197	AACAGAAG	4.41402e-07	197	AAATACTA	9.66538e-08		197	GGAAAGGA	1.83442e-05	197	GGAAAGGA	1.20795e-05	197	GGAAAGAA	1.9681e-06		197	GAGGTAAT	9.54447e-07	197	GAGGTGGG	3.60982e-05	197	GAGGGGAG	8.05609e-07
				198	AAAGTATG	3.13448e-07	198	AACAGAGA	8.82804e-07	198	AAATAGGA	7.7323e-07		198	GGAAAGGG	1.70681e-05	198	GGAAAGGG	1.49875e-05	198	GGAAAGGA	1.04309e-05		198	GAGGTACA	9.54447e-07	198	GAGGTGGT	4.74976e-07	198	GAGGGGGA	4.70476e-05
				199	AAAGTCTA	1.56724e-07	199	AACAGAGG	1.32421e-06	199	AAATAGGG	2.41634e-06		199	GGAAGAAA	0.000325091	199	GGAAGAAA	0.000448955	199	GGAAAGGG	1.47608e-05		199	GAGGTAGA	0.000540217	199	GAGGTGTG	1.8999e-06	199	GAGGGGGG	5.41369e-05
				200	AAAGTGAA	7.67948e-06	200	AACAGATG	2.20701e-07	200	AAATAGTA	9.66538e-08		200	GGAAGAAG	2.39272e-05	200	GGAAGAAG	4.33967e-05	200	GGAAGAAA	0.000371873		200	GAGGTAGT	1.59075e-06	200	GAGGTTGG	9.49951e-07	200	GAGGGGGT	3.22244e-07
				201	AAAGTGAG	9.40344e-07	201	AACAGGAA	2.20701e-07	201	AAATAGTG	9.66538e-08		201	GGAAGAGA	0.000345827	201	GGAAGAGA	0.00048922	201	GGAAGAAG	9.98812e-05		201	GAGGTATA	6.8402e-05	201	GAGGTTTG	4.74976e-07	201	GAGGGGTG	1.61122e-07
				202	AAAGTGGA	1.0814e-05	202	AACAGGAG	2.20701e-07	202	AAATATAG	9.66538e-08		202	GGAAGAGG	0.000393203	202	GGAAGAGG	0.000935491	202	GGAAGAGA	0.000352684		202	GAGGTATT	3.18149e-07	202	GAGTAAGG	4.74976e-07	202	GAGGGTGA	3.22244e-07
				203	AAAGTGGG	3.76138e-06	203	AACAGGGA	3.97262e-06	203	AAATATAT	9.66538e-08		203	GGAAGGAA	5.91799e-05	203	GGAAGGAA	8.81357e-05	203	GGAAGAGG	0.00048868		203	GAGGTCAA	3.18149e-07	203	GAGTAAGT	4.74976e-07	203	GAGGGTGG	4.83365e-07
				204	AAAGTGGT	1.56724e-07	204	AACAGGGG	3.53121e-06	204	AAATATTA	9.66538e-08		204	GGAAGGAG	1.13255e-05	204	GGAAGGAG	1.92377e-05	204	GGAAGGAA	6.04208e-05		204	GAGGTCGA	1.59075e-06	204	GAGTGAGA	9.49951e-07	204	GAGGGTGT	1.61122e-07
				205	AAAGTGTA	4.70172e-07	205	AACAGGGT	2.20701e-07	205	AAATATTG	9.66538e-08		205	GGAAGGGA	0.000711435	205	GGAAGGGA	0.00103861	205	GGAAGGAG	9.84051e-06		205	GAGGTTAA	6.36298e-07	205	GAGTGGGA	9.49951e-07	205	GAGGTAAA	3.22244e-07
				206	AAAGTGTG	6.26896e-07	206	AACAGTTG	2.20701e-07	206	AAATCGGA	9.66538e-08		206	GGAAGGGG	0.000451905	206	GGAAGGGG	0.000634622	206	GGAAGGGA	0.000542409		206	GAGGTTGA	6.36298e-07	206	GAGTGGGG	4.27478e-05	206	GAGGTGGA	1.61122e-07
				207	AAAGTTAA	3.13448e-07	207	AACATATA	2.20701e-07	207	AAATCTTT	9.66538e-08		207	GGAGAAAA	0.00702869	207	GGAGAAAA	0.00610373	207	GGAAGGGG	0.000377679		207	GAGGTTTA	6.36298e-07	207	GAGTGGGT	9.49951e-07	207	GAGTCAAA	1.61122e-07
				208	AAAGTTGA	1.25379e-06	208	AACATGGA	2.20701e-07	208	AAATGAAA	1.41115e-05		208	GGAGAAAG	2.29701e-05	208	GGAGAAAG	2.08036e-05	208	GGAGAAAA	0.00553391		208	GAGTAAAA	1.59075e-06	208	GAGTGGTG	9.49951e-07	208	GAGTGAAA	3.22244e-07
				209	AAAGTTGG	1.56724e-07	209	AACCGGTA	2.20701e-07	209	AAATGAAG	1.35315e-06		209	GGAGAAGA	0.000282181	209	GGAGAAGA	0.000318317	209	GGAGAAAG	2.24364e-05		209	GAGTAACA	3.18149e-07	209	GAGTGGTT	4.74976e-07	209	GAGTGGGG	1.61122e-07
				210	AAAGTTGT	3.13448e-07	210	AACGAAAA	2.64841e-06	210	AAATGAAT	4.83269e-07		210	GGAGAAGG	6.15726e-05	210	GGAGAAGG	4.92128e-05	210	GGAGAAGA	0.000264513		210	GAGTAAGA	3.18149e-06	210	GAGTGTGG	1.42493e-06	210	GATGGAAA	3.22244e-07
				211	AAAGTTTA	3.13448e-07	211	AACGAAAG	2.20701e-07	211	AAATGAGA	5.70257e-06		211	GGAGAGAA	3.22219e-05	211	GGAGAGAA	5.21208e-05	211	GGAGAAGG	3.38514e-05		211	GAGTACAA	3.18149e-07	211	GAGTTGGG	1.42493e-06	211	GATGGAGA	1.61122e-07
				212	AAATAAAA	8.77655e-06	212	AACGAAGA	2.20701e-07	212	AAATGAGG	2.70631e-06		212	GGAGAGAG	4.78543e-07	212	GGAGAGAG	2.90803e-06	212	GGAGAGAA	3.0112e-05		212	GAGTCAGA	3.18149e-07	212	GANGGGGG	1.8999e-06	212	GATGGATA	1.61122e-07
				213	AAATAAAG	3.13448e-07	213	AACGAGAA	4.41402e-07	213	AAATGAGT	2.89961e-07		213	GGAGAGGA	0.000179773	213	GGAGAGGA	0.000220563	213	GGAGAGAG	4.92026e-07		213	GAGTGAAA	0.000375734	213	GATGAAAA	4.74976e-07	213	GATGGGGA	1.61122e-07
				214	AAATAAAT	4.70172e-07	214	AACGATAC	2.20701e-07	214	AAATGATA	1.93308e-07		214	GGAGAGGG	2.07369e-05	214	GGAGAGGG	3.62385e-05	214	GGAGAGGA	0.000118381		214	GAGTGAAT	3.18149e-06	214	GATGAAGG	8.54956e-06	214	GATGGGGG	3.22244e-07
				215	AAATAAGA	1.25379e-06	215	AACGCACA	2.20701e-07	215	AAATGATG	4.83269e-07		215	GGAGGAAA	0.00380107	215	GGAGGAAA	0.0049989	215	GGAGAGGG	1.22022e-05		215	GAGTGACA	9.54447e-07	215	GATGAATT	4.74976e-07	215	GATGTAAA	1.61122e-07
				216	AAATAAGG	1.09707e-06	216	AACGGAAA	2.42771e-06	216	AAATGGAA	3.67284e-06		216	GGAGGAAG	0.000173552	216	GGAGGAAG	0.00021251	216	GGAGGAAA	0.0048313		216	GAGTGAGA	0.00147526	216	GATGGGGG	4.17979e-05	216	GCAGGGAA	3.23855e-05
				217	AAATAAGT	3.13448e-07	217	AACGGAGA	1.98631e-06	217	AAATGGAG	6.76576e-07		217	GGAGGAGA	0.00179773	217	GGAGGAGA	0.00297782	217	GGAGGAAG	0.00025172		217	GAGTGAGT	1.2726e-05	217	GATGGGGT	4.74976e-07	217	GCAGGGAC	1.61122e-07
				218	AAATAATA	6.26896e-07	218	AACGGAGG	1.32421e-06	218	AAATGGAT	9.66538e-08		218	GGAGGAGG	0.00075227	218	GGAGGAGG	0.00124016	218	GGAGGAGA	0.0020606		218	GAGTGATA	4.29501e-05	218	GATGGGTG	9.49951e-07	218	GCATGGAT	1.61122e-07
				219	AAATAATG	1.56724e-07	219	AACGGCAA	2.20701e-07	219	AAATGGGA	5.99253e-06		219	GGAGGGAA	0.000434677	219	GGAGGGAA	0.00107843	219	GGAGGAGG	0.000719834		219	GAGTGATT	3.18149e-07	219	GATGGTGG	1.8999e-06	219	GCGGGAAA	4.67253e-06
				220	AAATAATT	1.56724e-07	220	AACGGGAA	8.82804e-07	220	AAATGGGC	9.66538e-08		220	GGAGGGAG	5.40754e-05	220	GGAGGGAG	0.000108716	220	GGAGGGAA	0.000395786		220	GAGTGCAA	3.18149e-07	220	GATGTGGG	2.37488e-06	220	GCGGGACA	1.61122e-07
				221	AAATAGAA	1.56724e-07	221	AACGGGAC	2.20701e-07	221	AAATGGGG	2.513e-06		221	GGAGGGGA	0.00116477	221	GGAGGGGA	0.00320689	221	GGAGGGAG	5.92399e-05		221	GAGTGCGA	6.36298e-07	221	GATGTTGG	4.74976e-07	221	GCGGGAGA	3.22244e-07
				222	AAATAGAG	1.56724e-07	222	AACGGGGA	3.31051e-06	222	AAATGGGT	1.93308e-07		222	GGAGGGGG	0.000804432	222	GGAGGGGG	0.00349277	222	GGAGGGGA	0.00116994		222	GAGTGTAA	6.36298e-07	222	GATTATGG	4.74976e-07	222	GCGGGGGG	2.90019e-06
				223	AAATAGGA	1.72396e-06	223	AACGGGGG	1.76561e-06	223	AAATGGTA	9.66538e-08		223	GGGAAAAA	0.019601	223	GGGAAAAA	0.00912987	223	GGAGGGGG	0.00109928		223	GAGTGTGA	1.90889e-06	223	GATTGGGG	4.74976e-07	223	GCTGTAAA	1.61122e-07
				224	AAATAGGG	4.545e-06	224	AACGGGTA	2.20701e-07	224	AAATGGTG	9.66538e-08		224	GGGAAAAG	6.50819e-05	224	GGGAAAAG	5.72658e-05	224	GGGAAAAA	0.0116819		224	GAGTGTTA	3.18149e-07	224	GATTGGTG	4.74976e-07	224	GGAAGAAA	1.61122e-07
				225	AAATAGGT	1.56724e-07	225	AACGGTGA	2.20701e-07	225	AAATGTAA	1.93308e-07		225	GGGAAAGA	0.000590204	225	GGGAAAGA	0.0003984	225	GGGAAAAG	6.71123e-05		225	GAGTTAAA	7.95373e-06	225	GATTTGGG	4.74976e-07	225	GGAGAAAA	3.22244e-07
				226	AAATAGTA	3.13448e-07	226	AACGGTTA	2.20701e-07	226	AAATGTAG	9.66538e-08		226	GGGAAAGG	7.56099e-05	226	GGGAAAGG	6.57662e-05	226	GGGAAAGA	0.000468999		226	GAGTTACA	3.18149e-07	226	GCGGCAGA	1.42493e-06	226	GGAGGAAA	6.41265e-05
				227	AAATAGTG	3.13448e-07	227	AACGGTTG	2.20701e-07	227	AAATGTGA	3.86615e-07		227	GGGAAGAA	3.46146e-05	227	GGGAAGAA	4.18309e-05	227	GGGAAAGG	5.08755e-05		227	GAGTTAGA	3.21331e-05	227	GCGGGGGG	1.8999e-06	227	GGAGGAAC	6.44487e-07
				228	AAATAGTT	1.56724e-07	228	AACGTAAA	2.20701e-07	228	AAATGTGG	9.66538e-08		228	GGGAAGAG	1.27612e-06	228	GGGAAGAG	1.56586e-06	228	GGGAAGAA	2.47981e-05		228	GAGTTATA	4.77224e-06	228	GGAAGGGA	1.42493e-06	228	GGAGGACA	9.66731e-07
				229	AAATATAA	1.56724e-07	229	AACGTAGT	2.20701e-07	229	AAATGTTG	9.66538e-08		229	GGGAAGGA	0.000133514	229	GGGAAGGA	0.0001029	229	GGGAAGAG	2.36172e-06		229	GANGNAGA	3.18149e-07	229	GGAAGGGG	4.74976e-07	229	GGAGGAGA	2.57795e-06
				230	AAATATGA	1.56724e-07	230	AACGTTGA	2.20701e-07	230	AAATTAAA	4.83269e-07		230	GGGAAGGG	2.52033e-05	230	GGGAAGGG	3.33305e-05	230	GGGAAGGA	8.34476e-05		230	GATAGAAA	1.2726e-06	230	GGAGAAAA	6.64966e-06	230	GGAGGCAA	1.61122e-07
				231	AAATATGG	1.56724e-07	231	AACTCCGA	2.20701e-07	231	AAATTAGA	1.93308e-07		231	GGGAGAAA	0.00230355	231	GGGAGAAA	0.00296843	231	GGGAAGGG	1.5548e-05		231	GATAGAGA	3.81779e-06	231	GGAGAAGA	4.74976e-07	231	GGAGGGAA	0.000288408
				232	AAATCAAA	1.56724e-07	232	AACTCTTT	2.20701e-07	232	AAATTAGG	1.93308e-07		232	GGGAGAAG	0.000281065	232	GGGAGAAG	0.000358806	232	GGGAGAAA	0.00346288		232	GATAGATA	3.18149e-07	232	GGAGAAGG	4.74976e-07	232	GGAGGGAC	7.25048e-06
				233	AAATCAAC	1.56724e-07	233	AACTGATA	2.20701e-07	233	AAATTATA	9.66538e-08		233	GGGAGAGA	0.00178018	233	GGGAGAGA	0.00203137	233	GGGAGAAG	0.000261266		233	GATATAAA	3.18149e-07	233	GGAGAGGA	4.74976e-07	233	GGAGGGAG	2.73907e-06
				234	AAATCGTG	1.56724e-07	234	AACTGGGA	2.20701e-07	234	AAATTGAA	3.86615e-07		234	GGGAGAGG	0.00152033	234	GGGAGAGG	0.00184749	234	GGGAGAGA	0.00142796		234	GATATAGA	9.54447e-07	234	GGAGCAGA	1.23494e-05	234	GGAGGGAT	3.38356e-06
				235	AAATCTCA	1.56724e-07	235	AACTTGGA	2.20701e-07	235	AAATTGGG	9.66538e-08		235	GGGAGGAA	0.000485243	235	GGGAGGAA	0.000603081	235	GGGAGAGG	0.00104546		235	GATATATA	3.18149e-07	235	GGAGGAAA	0.000180016	235	GGAGGGCA	9.66731e-07
				236	AAATGAAA	1.56724e-05	236	AACTTGGT	2.20701e-07	236	AACAAAAA	1.93308e-07		236	GGGAGGAG	0.000113734	236	GGGAGGAG	0.000157034	236	GGGAGGAA	0.000363509		236	GATCGAAA	3.18149e-07	236	GGAGGAAT	9.49951e-07	236	GGAGGGCC	1.61122e-07
				237	AAATGAAG	4.70172e-07	237	AAGAAAAA	0.00159611	237	AACAAAAT	9.66538e-08		237	GGGAGGGA	0.00103764	237	GGGAGGGA	0.0016842	237	GGGAGGAG	9.132e-05		237	GATGAAAA	1.90889e-06	237	GGAGGAGG	9.49951e-07	237	GGAGGGGA	8.8617e-06
				238	AAATGAGA	9.40344e-06	238	AAGAAAAG	5.20854e-05	238	AACAAAGG	1.93308e-07		238	GGGAGGGG	0.000909711	238	GGGAGGGG	0.0023951	238	GGGAGGGA	0.00074719		238	GATGAAGA	1.2726e-06	238	GGAGGGGA	5.27223e-05	238	GGAGGGGG	1.25675e-05
				239	AAATGAGG	4.07483e-06	239	AAGAAAAT	1.1035e-06	239	AACAAGAA	9.66538e-08		239	GGGGAAAA	0.0927974	239	GGGGAAAA	0.0727291	239	GGGAGGGG	0.000958466		239	GATGAAGG	3.18149e-07	239	GGAGGGGG	1.42493e-06	239	GGAGGGTA	2.2557e-06
				240	AAATGAGT	1.09707e-06	240	AAGAAACA	4.41402e-07	240	AACAAGGA	4.83269e-07		240	GGGGAAAG	0.00306475	240	GGGGAAAG	0.00260023	240	GGGGAAAA	0.106449		240	GATGCAGA	3.18149e-07	240	GGAGTAAA	4.74976e-07	240	GGAGGGTG	1.61122e-07
				241	AAATGATA	1.56724e-07	241	AAGAAAGA	0.000305229	241	AACAAGGG	7.7323e-07		241	GGGGAAGA	0.0335883	241	GGGGAAGA	0.0255323	241	GGGGAAAG	0.00257575		241	GATGGAAA	0.000158438	241	GGATGAAA	9.49951e-07	241	GGAGGGTT	1.12785e-06
				242	AAATGATG	3.13448e-07	242	AAGAAAGC	2.20701e-07	242	AACAAGTG	9.66538e-08		242	GGGGAAGG	0.00900252	242	GGGGAAGG	0.0073307	242	GGGGAAGA	0.0299285		242	GATGGAAT	9.54447e-07	242	GGCGCAGA	4.27478e-06	242	GGAGGTAA	8.8617e-06
				243	AAATGGAA	4.07483e-06	243	AAGAAAGG	0.000247406	243	AACAGAAA	5.79923e-07		243	GGGGAGAA	0.00190684	243	GGGGAGAA	0.00156049	243	GGGGAAGG	0.00646551		243	GATGGACA	6.36298e-07	243	GGGAAAAA	2.37488e-06	243	GGAGGTAT	1.61122e-07
				244	AAATGGAG	6.26896e-07	244	AAGAAAGT	8.82804e-07	244	AACAGAAC	1.93308e-07		244	GGGGAGAG	0.000235284	244	GGGGAGAG	0.000245169	244	GGGGAGAA	0.00120605		244	GATGGAGA	0.000631844	244	GGGAAAGA	4.74976e-07	244	GGAGGTTA	1.61122e-07
				245	AAATGGAT	3.13448e-07	245	AAGAAATA	2.42771e-06	245	AACAGAGA	6.76576e-07		245	GGGGAGGA	0.0098891	245	GGGGAGGA	0.0066793	245	GGGGAGAG	0.000217672		245	GATGGAGT	1.11352e-05	245	GGGAAAGG	8.07459e-06	245	GGAGTAAA	4.83365e-07
				246	AAATGGGA	1.23812e-05	246	AAGAAATG	8.82804e-07	246	AACAGAGG	9.66538e-07		246	GGGGAGGG	0.00172276	246	GGGGAGGG	0.00147616	246	GGGGAGGA	0.00617482		246	GATGGATA	1.90889e-05	246	GGGAAAGT	4.74976e-07	246	GGAGTGAA	1.4501e-06
				247	AAATGGGG	4.70172e-06	247	AAGAACAA	2.20701e-07	247	AACAGAGT	9.66538e-08		247	GGGGGAAA	0.0914379	247	GGGGGAAA	0.100311	247	GGGGAGGG	0.00147942		247	GATGGATT	1.2726e-06	247	GGGACAGA	1.32993e-05	247	GGAGTGGG	1.61122e-07
				248	AAATGGTA	3.13448e-07	248	AAGAAGAA	0.000103729	248	AACAGGAA	6.76576e-07		248	GGGGGAAG	0.0149283	248	GGGGGAAG	0.0169075	248	GGGGGAAA	0.134709		248	GATGGTGA	1.2726e-06	248	GGGAGAAA	1.42493e-06	248	GGATGAAA	1.61122e-07
				249	AAATGGTG	3.13448e-07	249	AAGAAGAG	3.08981e-05	249	AACAGGAG	9.66538e-08		249	GGGGGAGA	0.0983571	249	GGGGGAGA	0.0836723	249	GGGGGAAG	0.0165692		249	GATGGTGT	3.18149e-07	249	GGGAGGGG	4.74976e-07	249	GGATGGAA	1.4501e-06
				250	AAATGGTT	1.56724e-07	250	AAGAAGAT	4.41402e-07	250	AACAGGGA	3.28623e-06		250	GGGGGAGG	0.0553766	250	GGGGGAGG	0.0516077	250	GGGGGAGA	0.0912128		250	GATGGTTA	3.18149e-07	250	GGGCCAGA	4.74976e-06	250	GGATGGTA	4.83365e-07
				251	AAATGTAA	3.13448e-07	251	AAGAAGGA	0.000276759	251	AACAGGGG	2.80296e-06		251	GGGGGGAA	0.0127878	251	GGGGGGAA	0.0112105	251	GGGGGAGG	0.049572		251	GATGGTTT	3.18149e-07	251	GGGGAAAA	0.000311584	251	GGCGGAAA	6.44487e-06
				252	AAATGTCT	1.56724e-07	252	AAGAAGGG	0.000536965	252	AACAGTGA	9.66538e-08		252	GGGGGGAG	0.00416444	252	GGGGGGAG	0.00429203	252	GGGGGGAA	0.0092551		252	GATGTAAA	8.59002e-06	252	GGGGAAAG	3.79981e-06	252	GGCGGAAC	1.61122e-07
				253	AAATGTGA	1.25379e-06	253	AAGAAGGT	6.62103e-07	253	AACAGTTA	9.66538e-08		253	GGGGGGGA	0.047457	253	GGGGGGGA	0.0416613	253	GGGGGGAG	0.00366461		253	GATGTAAT	3.18149e-07	253	GGGGAACG	4.74976e-07	253	GGCGGACA	1.61122e-07
				254	AAATGTGG	3.13448e-07	254	AAGAAGTA	6.62103e-07	254	AACCCCGG	9.66538e-08		254	GGGGGGGG	0.132837	254	GGGGGGGG	0.133576	254	GGGGGGGA	0.0412117		254	GATGTACA	6.36298e-07	254	GGGGAAGA	0.000853056	254	GGCGGCAA	1.61122e-07
				255	AAATGTGT	3.13448e-07	255	AAGAAGTG	1.54491e-06	255	AACCGAAA	9.66538e-08								255	GGGGGGGG	0.134595		255	GATGTAGA	2.60882e-05	255	GGGGAAGG	0.0117157	255	GGCGGGAA	6.44487e-07
				256	AAATGTTA	4.70172e-07	256	AAGAATAA	2.20701e-07	256	AACCGACA	9.66538e-08												256	GATGTAGT	3.18149e-07	256	GGGGAAGT	1.13994e-05	256	GGCGGGAC	3.22244e-07
				257	AAATGTTT	1.56724e-07	257	AAGAATGA	1.76561e-06	257	AACCGCCA	9.66538e-08												257	GATGTATA	2.22704e-06	257	GGGGAATA	4.74976e-06	257	GGCGGGGG	1.4501e-06
				258	AAATTAAA	3.13448e-07	258	AAGAATGG	8.82804e-07	258	AACCGGGG	9.66538e-08												258	GATTAAGA	3.18149e-07	258	GGGGAATG	1.80491e-05	258	GGCGGGTT	3.22244e-07
				259	AAATTAGA	1.56724e-07	259	AAGACAAA	6.62103e-07	259	AACGAAAA	1.83642e-06												259	GATTGAAA	1.04989e-05	259	GGGGAGAA	4.74976e-07	259	GGCGGTAA	1.61122e-07
				260	AAATTAGG	1.56724e-07	260	AAGACAGA	2.20701e-07	260	AACGGAAA	2.60965e-06												260	GATTGAGA	3.59508e-05	260	GGGGAGAG	1.42493e-06	260	GGGAAAAA	3.22244e-07
				261	AAATTATA	1.56724e-07	261	AAGACAGG	2.20701e-07	261	AACGGAAG	1.93308e-07												261	GATTGAGT	9.54447e-07	261	GGGGAGGA	6.64966e-06	261	GGGAGAAA	1.27286e-05
				262	AAATTATG	1.56724e-07	262	AAGACCAA	2.20701e-07	262	AACGGACA	9.66538e-08												262	GATTGATA	3.49964e-06	262	GGGGAGGG	2.37488e-06	262	GGGAGAAG	6.28375e-06
				263	AAATTGAA	1.56724e-07	263	AAGACGGG	8.82804e-07	263	AACGGAGA	1.64311e-06												263	GATTGTGA	3.18149e-07	263	GGGGATGA	2.37488e-06	263	GGGAGAGG	3.22244e-07
				264	AAATTGGA	6.26896e-07	264	AAGAGAAA	0.000706022	264	AACGGAGG	3.86615e-07												264	GATTTAAA	3.18149e-07	264	GGGGATGG	5.69971e-06	264	GGGAGGGG	6.28375e-06
				265	AAATTGGG	1.56724e-07	265	AAGAGAAC	8.82804e-07	265	AACGGATA	2.89961e-07												265	GATTTAGA	2.54519e-06	265	GGGGATTA	4.74976e-07	265	GGGCGAAA	4.02804e-06
				266	AAATTGTA	3.13448e-07	266	AAGAGAAG	7.76867e-05	266	AACGGATG	9.66538e-08												266	GATTTATA	3.18149e-07	266	GGGGATTG	4.74976e-07	266	GGGCGGAA	1.61122e-07
				267	AAATTGTT	1.56724e-07	267	AAGAGAAT	2.20701e-07	267	AACGGCAA	9.66538e-08												267	GCAGGAGA	3.18149e-07	267	GGGGATTT	4.74976e-07	267	GGGCGGGG	9.66731e-07
				268	AAATTTGA	1.56724e-07	268	AAGAGACA	4.41402e-07	268	AACGGGAA	7.7323e-07												268	GCGCGAGA	3.18149e-07	268	GGGGCAAA	1.75741e-05	268	GGGGAAAA	4.41474e-05
				269	AAATTTGG	1.56724e-07	269	AAGAGAGA	0.000408959	269	AACGGGAG	9.66538e-08												269	GCGGAAAA	2.86334e-06	269	GGGGCACA	2.37488e-06	269	GGGGAAAG	2.57795e-06
				270	AAATTTGT	1.56724e-07	270	AAGAGAGG	0.000447361	270	AACGGGGA	2.31969e-06												270	GCGGGAAA	1.90889e-06	270	GGGGCAGA	0.188435	270	GGGGAACA	6.44487e-07
				271	AAATTTTT	1.56724e-07	271	AAGAGAGT	8.82804e-07	271	AACGGGGG	1.06319e-06												271	GCGGGAGA	1.14534e-05	271	GGGGCAGC	1.42493e-06	271	GGGGAAGA	1.61122e-06
				272	AACAAAAA	6.26896e-07	272	AAGAGATA	1.32421e-06	272	AACGGGGT	9.66538e-08												272	GCGGGATA	3.18149e-07	272	GGGGCAGG	1.13994e-05	272	GGGGAAGG	5.47814e-06
				273	AACAAAAC	1.56724e-07	273	AAGAGATG	1.32421e-06	273	AACGGGTG	9.66538e-08												273	GCGGGCGA	3.18149e-07	273	GGGGCAGT	0.000123019	273	GGGGAATA	1.61122e-07
				274	AACAAAAG	1.56724e-07	274	AAGAGCGA	4.41402e-07	274	AACGGGTT	9.66538e-08												274	GCGGTAAA	3.18149e-07	274	GGGGCATA	0.000173841	274	GGGGACAA	4.83365e-07
				275	AACAAACA	1.56724e-07	275	AAGAGGAA	0.000382695	275	AACGGTGT	1.93308e-07												275	GCGGTACA	3.18149e-07	275	GGGGCATT	4.27478e-06	275	GGGGAGGA	0.000304681
				276	AACAAAGA	4.70172e-07	276	AAGAGGAG	8.29835e-05	276	AACGGTTA	9.66538e-08												276	GCGGTAGA	3.18149e-07	276	GGGGCGGA	1.61492e-05	276	GGGGAGGG	5.96151e-06
				277	AACAAAGG	3.13448e-07	277	AAGAGGAT	8.82804e-07	277	AACGTGGA	9.66538e-08												277	GCGGTATA	9.54447e-07	277	GGGGCTGA	4.41727e-05	277	GGGGAGGT	1.61122e-07
				278	AACAAATA	1.56724e-07	278	AAGAGGGA	0.00144736	278	AACTAAAA	2.89961e-07												278	GCGTGAGA	3.18149e-07	278	GGGGCTGT	3.79981e-06	278	GGGGATGA	8.05609e-07
				279	AACAAGAA	1.56724e-07	279	AAGAGGGC	8.82804e-07	279	AACTAGCT	9.66538e-08												279	GCTGAAAA	3.18149e-07	279	GGGGCTTA	9.49951e-07	279	GGGGATGG	1.61122e-07
				280	AACAAGGA	9.40344e-07	280	AAGAGGGG	0.00106665	280	AACTCAAA	9.66538e-08												280	GCTGAATA	3.18149e-07	280	GGGGGAAA	0.000372856	280	GGGGCAAA	4.18917e-06
				281	AACAAGGG	2.35086e-06	281	AAGAGGGT	3.08981e-06	281	AACTCCCA	9.66538e-08												281	GCTGGAGA	6.36298e-07	281	GGGGGAAG	0.000263611	281	GGGGCACA	1.61122e-07
				282	AACAAGTG	1.56724e-07	282	AAGAGGTA	4.19332e-06	282	AACTGAAA	9.66538e-08												282	GGAAAAAA	8.27187e-06	282	GGGGGAAT	9.49951e-07	282	GGGGCGAG	1.61122e-07
				283	AACAATGA	3.13448e-07	283	AAGAGGTG	3.31051e-06	283	AACTGAGA	9.66538e-08												283	GGAAGGAA	1.59075e-06	283	GGGGGAGA	0.000422253	283	GGGGCGGG	1.12785e-06
				284	AACAATGG	1.56724e-07	284	AAGAGGTT	2.20701e-07	284	AACTGGGA	9.66538e-08												284	GGAGAAAA	0.000117079	284	GGGGGAGG	0.00019759	284	GGGGGAAA	0.186248
				285	AACACCCT	1.56724e-07	285	AAGAGTAA	2.20701e-06	285	AACTTAAA	9.66538e-08												285	GGAGGAAA	0.000103717	285	GGGGGAGT	9.49951e-07	285	GGGGGAAC	7.12158e-05
				286	AACACTGA	1.56724e-07	286	AAGAGTAC	2.20701e-07	286	AACTTGAA	9.66538e-08												286	GGAGGACA	6.36298e-07	286	GGGGGATA	9.49951e-07	286	GGGGGAAG	0.000301298
				287	AACAGAAA	7.8362e-07	287	AAGAGTAT	2.20701e-07	287	AAGAAAAA	0.00127863												287	GGAGGAGA	6.36298e-07	287	GGGGGATT	9.49951e-07	287	GGGGGAAT	5.59093e-05
				288	AACAGAAT	1.56724e-07	288	AAGAGTGA	6.84173e-06	288	AAGAAAAC	9.66538e-08												288	GGAGTAAA	6.36298e-07	288	GGGGGGAA	1.85241e-05	288	GGGGGACA	0.00345622
				289	AACAGACT	1.56724e-07	289	AAGAGTGG	2.64841e-06	289	AAGAAAAG	3.83715e-05												289	GGATAAAA	6.36298e-07	289	GGGGGGAG	1.04495e-05	289	GGGGGACC	3.06131e-06
				290	AACAGAGA	1.41052e-06	290	AAGAGTTA	8.82804e-07	290	AAGAAAAT	1.54646e-06												290	GGCGAAAA	5.40853e-06	290	GGGGGGGA	5.46222e-05	290	GGGGGACG	3.86692e-06
				291	AACAGAGG	1.25379e-06	291	AAGAGTTG	4.41402e-07	291	AAGAAACA	8.69884e-07												291	GGGAAAAA	0.00038337	291	GGGGGGGG	0.000511074	291	GGGGGACT	3.22244e-07
				292	AACAGATA	1.56724e-07	292	AAGATAAA	1.76561e-06	292	AAGAAAGA	0.000263188												292	GGGAAAAT	6.36298e-07	292	GGGGGGTG	4.74976e-07	292	GGGGGAGA	0.00068799
				293	AACAGATG	3.13448e-07	293	AAGATAAG	4.41402e-07	293	AAGAAAGG	0.000240668												293	GGGAAAGA	5.72668e-06	293	GGGGGTAA	4.74976e-07	293	GGGGGAGG	0.000105857
				294	AACAGGAA	6.26896e-07	294	AAGATAGA	8.82804e-07	294	AAGAAAGT	8.69884e-07												294	GGGAAATA	3.18149e-07	294	GGGGGTGG	1.8999e-06	294	GGGGGAGT	3.22244e-07
				295	AACAGGAG	1.56724e-07	295	AAGATAGG	8.82804e-07	295	AAGAAATA	1.2565e-06												295	GGGACAAA	6.36298e-07	295	GGGGGTTT	9.49951e-07	295	GGGGGATA	4.51141e-05
				296	AACAGGGA	6.26896e-06	296	AAGATATA	4.41402e-07	296	AAGAACAA	7.7323e-07												296	GGGAGAAA	1.68619e-05	296	GGGGTAGA	4.41727e-05	296	GGGGGATG	1.61122e-07
				297	AACAGGGG	4.38827e-06	297	AAGATGAA	1.54491e-06	297	AAGAAGAA	6.95907e-05												297	GGGAGGGA	3.18149e-07	297	GGGGTAGG	6.17468e-06	297	GGGGGATT	2.41683e-06
				298	AACAGGGT	1.56724e-07	298	AAGATGGA	3.08981e-06	298	AAGAAGAC	3.86615e-07												298	GGGAGGGG	6.36298e-07	298	GGGGTAGT	9.49951e-07	298	GGGGGCAA	2.44905e-05
				299	AACAGGTA	1.56724e-07	299	AAGATGGG	1.1035e-06	299	AAGAAGAG	4.34942e-05												299	GGGATAAA	3.18149e-07	299	GGGGTATA	9.49951e-07	299	GGGGGCAC	8.05609e-07
				300	AACAGTGA	3.13448e-07	300	AAGATGTA	2.20701e-07	300	AAGAAGAT	1.93308e-07												300	GGGCAAAA	3.49964e-06	300	GGGGTATG	1.42493e-06	300	GGGGGCCA	4.83365e-07
				301	AACATAAA	1.56724e-07	301	AAGATGTG	2.20701e-07	301	AAGAAGGA	0.000175427												301	GGGGAAAA	0.197506	301	GGGGTATT	9.49951e-07	301	GGGGGCGC	1.61122e-07
				302	AACATATA	1.56724e-07	302	AAGATTGA	2.20701e-07	302	AAGAAGGG	0.000360809												302	GGGGAAAC	2.86334e-06	302	GGGGTGAA	4.74976e-07	302	GGGGGCGG	3.86692e-06
				303	AACATATG	1.56724e-07	303	AAGCAAAA	4.41402e-07	303	AAGAAGGT	2.89961e-07												303	GGGGAAAG	4.35864e-05	303	GGGGTTGA	9.49951e-07	303	GGGGGCTT	1.61122e-07
				304	AACATCGT	1.56724e-07	304	AAGCAAGG	2.20701e-07	304	AAGAAGTA	2.89961e-07												304	GGGGAAAT	0.000117079	304	GGGGTTGT	4.74976e-07	304	GGGGGGAA	8.03998e-05
				305	AACATCTA	1.56724e-07	305	AAGCAGGA	2.20701e-07	305	AAGAAGTG	5.79923e-07												305	GGGGAACA	2.67245e-05	305	GGGTAAGA	9.49951e-07	305	GGGGGGAC	4.83365e-07
				306	AACATCTG	1.56724e-07	306	AAGCGAAA	2.42771e-06	306	AAGAATAA	3.86615e-07												306	GGGGAACC	3.18149e-07	306	GGGTAAGG	1.8999e-06	306	GGGGGGAG	9.50618e-06
				307	AACATGAG	1.56724e-07	307	AAGCGAGA	6.62103e-07	307	AAGAATGA	8.69884e-07												307	GGGGAAGA	0.000287925	307	GGGTCAGA	8.54956e-05	307	GGGGGGCG	3.54468e-06
				308	AACATGGA	1.56724e-07	308	AAGCGAGG	6.62103e-07	308	AAGAATGG	3.86615e-07												308	GGGGAAGG	4.04049e-05	308	GGGTCAGT	4.74976e-07	308	GGGGGGCT	3.22244e-07
				309	AACATGGG	1.56724e-07	309	AAGCGGAA	2.20701e-07	309	AAGAATTG	9.66538e-08												309	GGGGAAGT	6.36298e-07	309	GGGTCATA	4.74976e-06	309	GGGGGGGA	0.000309998
				310	AACATGTT	1.56724e-07	310	AAGCGGGA	4.41402e-07	310	AAGACAAA	1.2565e-06												310	GGGGAATA	7.09472e-05	310	GGGTCATT	4.74976e-07	310	GGGGGGGC	1.12785e-06
				311	AACATTTT	1.56724e-07	311	AAGCTTGA	2.20701e-07	311	AAGACAGA	1.64311e-06												311	GGGGAATG	3.18149e-07	311	GGGTCTGA	4.74976e-07	311	GGGGGGGG	0.0803181
				312	AACCAAAA	7.8362e-07	312	AAGGAAAA	0.015574	312	AAGACAGG	5.79923e-07												312	GGGGAATT	1.59075e-06	312	GGGTGAAA	4.74976e-07	312	GGGGGGGT	6.49321e-05
				313	AACCAACA	1.56724e-07	313	AAGGAAAC	3.08981e-06	313	AAGACCTG	9.66538e-08												313	GGGGACAA	0.000242111	313	GGGTGAAG	4.74976e-07	313	GGGGGGTA	4.83365e-07
				314	AACCAACT	3.13448e-07	314	AAGGAAAG	0.000212314	314	AAGACGAA	1.93308e-07												314	GGGGACAT	3.18149e-07	314	GGGTGAGA	4.74976e-07	314	GGGGGGTG	0.000286636
				315	AACCAGAT	1.56724e-07	315	AAGGAAAT	1.28007e-05	315	AAGACGGG	2.89961e-07												315	GGGGACCA	3.18149e-07	315	GGGTGGGG	4.74976e-07	315	GGGGGGTT	1.41787e-05
				316	AACCAGGG	1.56724e-07	316	AAGGAACA	3.31051e-06	316	AAGACGTG	9.66538e-08												316	GGGGACGA	6.36298e-07	316	GGGTTAGA	9.49951e-07	316	GGGGGTAA	3.44801e-05
				317	AACCAGGT	3.13448e-07	317	AAGGAACG	2.20701e-07	317	AAGAGAAA	0.000535172												317	GGGGACTA	3.18149e-07	317	GGGTTAGG	4.74976e-07	317	GGGGGTAG	1.61122e-07
				318	AACCCAAA	1.56724e-07	318	AAGGAACT	2.20701e-07	318	AAGAGAAC	2.89961e-07												318	GGGGAGAA	2.70427e-05	318	GGGTTTGA	4.74976e-07	318	GGGGGTAT	2.73907e-06
				319	AACCCACC	1.56724e-07	319	AAGGAAGA	0.0033765	319	AAGAGAAG	9.29809e-05												319	GGGGAGGG	9.54447e-07	319	GGNGCAGA	9.49951e-07	319	GGGGGTCG	1.61122e-07
				320	AACCCTAA	1.56724e-07	320	AAGGAAGC	2.20701e-07	320	AAGAGAAT	4.83269e-07												320	GGGGATAA	3.27694e-05	320	GGTGAAAA	4.74976e-07	320	GGGGGTCT	1.61122e-07
				321	AACCCTTT	1.56724e-07	321	AAGGAAGG	0.000876403	321	AAGAGACA	2.89961e-06												321	GGGGATAT	1.90889e-06	321	GGTGAAGA	3.32483e-06	321	GGGGGTGA	1.12785e-06
				322	AACCGAGA	1.56724e-07	322	AAGGAAGT	4.19332e-06	322	AAGAGACG	1.93308e-07												322	GGGGATTA	1.2726e-06	322	GGTGAAGG	1.42493e-05	322	GGGGGTGG	0.000114396
				323	AACCGAGG	1.56724e-07	323	AAGGAATA	1.54491e-05	323	AAGAGAGA	0.000230423												323	GGGGCAAA	5.09038e-06	323	GGTGAAGT	4.74976e-07	323	GGGGGTGT	1.11174e-05
				324	AACCGATA	1.56724e-07	324	AAGGAATC	2.20701e-07	324	AAGAGAGG	0.000234772												324	GGGGCACA	3.18149e-07	324	GGTGAATA	1.42493e-06	324	GGGGGTTA	1.77234e-06
				325	AACCGCGT	1.56724e-07	325	AAGGAATG	3.08981e-06	325	AAGAGAGT	8.69884e-07												325	GGGGGAAA	0.000381143	325	GGTGAATG	9.49951e-07	325	GGGGGTTC	1.61122e-07
				326	AACCTAGG	1.56724e-07	326	AAGGACAA	1.98631e-06	326	AAGAGATG	7.7323e-07												326	GGGGGAAG	3.81779e-06	326	GGTGATAA	4.74976e-07	326	GGGGGTTG	1.36954e-05
				327	AACCTTTT	1.56724e-07	327	AAGGACAT	2.20701e-07	327	AAGAGCAG	9.66538e-08												327	GGGGGACA	1.2726e-06	327	GGTGCACA	4.74976e-07	327	GGGGGTTT	2.40071e-05
				328	AACGAAAA	4.85845e-06	328	AAGGACGA	8.82804e-07	328	AAGAGGAA	0.000306779												328	GGGGGAGA	0.000105307	328	GGTGCAGA	0.000208514	328	GGGGTAAA	8.16887e-05
				329	AACGAAAC	1.56724e-07	329	AAGGACGG	4.41402e-07	329	AAGAGGAC	1.83642e-06												329	GGGGGAGG	4.00868e-05	329	GGTGCAGC	4.74976e-07	329	GGGGTAAT	6.44487e-07
				330	AACGAACA	1.56724e-07	330	AAGGAGAA	0.000870444	330	AAGAGGAG	8.47654e-05												330	GGGGGATA	1.2726e-06	330	GGTGCAGT	3.32483e-06	330	GGGGTACA	8.05609e-07
				331	AACGAAGA	1.56724e-07	331	AAGGAGAC	2.20701e-07	331	AAGAGGAT	2.89961e-07												331	GGGGGGAA	3.18149e-07	331	GGTGCATA	5.69971e-06	331	GGGGTAGA	1.61122e-07
				332	AACGAATA	1.56724e-07	332	AAGGAGAG	8.62941e-05	332	AAGAGGCA	2.89961e-07												332	GGGGGGGA	1.62256e-05	332	GGTGCTGA	4.74976e-07	332	GGGGTCAC	1.61122e-07
				333	AACGACAA	3.13448e-07	333	AAGGAGAT	6.62103e-07	333	AAGAGGGA	0.000965668												333	GGGGGGGG	0.000648388	333	GGTGGAAA	4.74976e-07	333	GGGGTCGG	1.61122e-07
				334	AACGAGGA	3.13448e-07	334	AAGGAGCA	2.20701e-07	334	AAGAGGGC	2.89961e-07												334	GGGGGGGT	2.22704e-06	334	GGTGGAGA	4.74976e-07	334	GGGGTGGA	9.66731e-07
				335	AACGAGGG	1.56724e-07	335	AAGGAGGA	0.00305163	335	AAGAGGGG	0.000692234												335	GGGGGGTG	1.90889e-06	335	GGTGGATA	9.49951e-07	335	GGGGTGGG	4.75309e-05
				336	AACGCAAA	6.26896e-07	336	AAGGAGGG	0.00108761	336	AAGAGGGT	1.06319e-06												336	GGGGGTAA	3.18149e-07	336	GGTGTAGA	2.84985e-06	336	GGGGTGGT	4.83365e-06
				337	AACGCACC	1.56724e-07	337	AAGGAGGT	4.41402e-06	337	AAGAGGTA	1.06319e-06												337	GGGGGTGG	3.18149e-07	337	GGTTAAGA	9.49951e-07	337	GGGGTGTG	7.4116e-06
				338	AACGCATT	3.13448e-07	338	AAGGAGTA	7.50383e-06	338	AAGAGGTG	1.54646e-06												338	GGGGGTTG	3.18149e-07	338	GGTTAAGG	4.74976e-07	338	GGGGTGTT	1.61122e-07
				339	AACGGAAA	2.35086e-06	339	AAGGAGTG	2.20701e-06	339	AAGAGTAA	6.76576e-07												339	GGGGNNAA	3.18149e-07	339	GGTTCAGA	2.37488e-06	339	GGGGTTAA	3.22244e-07
				340	AACGGAAG	1.56724e-07	340	AAGGATAA	8.16593e-06	340	AAGAGTAG	3.86615e-07												340	GGGGTAAA	4.23138e-05	340	GGTTCATA	4.74976e-07	340	GGGGTTAT	1.61122e-07
				341	AACGGAAT	1.56724e-07	341	AAGGATAG	2.20701e-07	341	AAGAGTGA	3.38288e-06												341	GGGGTAAT	6.36298e-07	341	GGTTCTGA	4.74976e-07	341	GGGGTTGG	2.09458e-06
				342	AACGGACA	4.70172e-07	342	AAGGATGA	8.60734e-06	342	AAGAGTGG	1.2565e-06												342	GGGGTAGA	3.18149e-07	342	GGTTGAAA	4.74976e-07	342	GGGGTTGT	6.44487e-07
				343	AACGGACT	1.56724e-07	343	AAGGATGG	1.98631e-06	343	AAGAGTTA	9.66538e-08												343	GGGGTATA	1.718e-05	343	GTGGAAAA	1.42493e-06	343	GGGGTTTG	6.44487e-07
				344	AACGGAGA	2.50759e-06	344	AAGGATGT	2.20701e-07	344	AAGATAAA	8.69884e-07												344	GGGGTGAT	3.18149e-07	344	GTGGAAGA	8.07459e-06	344	GGGTGAAA	0.000165794
				345	AACGGAGG	1.25379e-06	345	AAGGATTA	6.62103e-07	345	AAGATAAG	9.66538e-08												345	GGGGTTAA	3.18149e-07	345	GTGGAAGG	8.54956e-06	345	GGGTGAAT	2.2557e-06
				346	AACGGAGT	1.56724e-07	346	AAGGCAAA	1.98631e-06	346	AAGATAAT	9.66538e-08												346	GGGGTTGG	3.18149e-07	346	GTGGAAGT	4.74976e-07	346	GGGTGACA	6.44487e-07
				347	AACGGATA	3.13448e-07	347	AAGGCAAT	2.20701e-07	347	AAGATAGA	3.86615e-07												347	GGGGTTTA	6.36298e-07	347	GTGGAATG	9.49951e-07	347	GGGTGAGA	8.05609e-07
				348	AACGGATC	3.13448e-07	348	AAGGCAGA	1.98631e-06	348	AAGATAGG	3.86615e-07												348	GGGGTTTT	9.54447e-07	348	GTGGCAGA	0.000178116	348	GGGTGATA	8.05609e-07
				349	AACGGATG	1.56724e-07	349	AAGGCAGG	2.20701e-07	349	AAGATAGT	9.66538e-08												349	GGGNAAAA	3.18149e-07	349	GTGGCAGC	4.74976e-07	349	GGGTGCGG	1.61122e-07
				350	AACGGCAA	1.56724e-07	350	AAGGCAGT	2.20701e-07	350	AAGATGAA	4.83269e-07												350	GGGTAAAA	0.000144758	350	GTGGCAGT	5.69971e-06	350	GGGTGGAG	1.61122e-07
				351	AACGGCGC	1.56724e-07	351	AAGGCCGA	2.20701e-07	351	AAGATGAG	1.93308e-07												351	GGGTAAAC	3.18149e-07	351	GTGGCATA	2.23239e-05	351	GGGTGGGA	4.83365e-07
				352	AACGGCGG	1.56724e-07	352	AAGGCGAA	4.41402e-07	352	AAGATGGA	1.83642e-06												352	GGGTAAAT	9.54447e-07	352	GTGGCATT	4.74976e-07	352	GGGTGGGG	5.1559e-05
				353	AACGGCTA	1.56724e-07	353	AAGGCGAT	2.20701e-07	353	AAGATGGG	5.79923e-07												353	GGGTAATA	2.22704e-06	353	GTGGCTGA	4.74976e-07	353	GGGTGGGT	1.61122e-06
				354	AACGGCTG	1.56724e-07	354	AAGGCGGA	1.76561e-06	354	AAGATGTG	9.66538e-08												354	GGGTACAA	3.18149e-07	354	GTGGCTGT	7.12464e-06	354	GGGTGGTG	6.92824e-06
				355	AACGGGAA	6.26896e-07	355	AAGGCTTT	2.20701e-07	355	AAGATTAA	9.66538e-08												355	GGGTGAGA	3.18149e-07	355	GTGGGAAA	4.74976e-07	355	GGGTGGTT	1.61122e-07
				356	AACGGGCT	1.56724e-07	356	AAGGGAAA	0.0302248	356	AAGCAAAA	6.76576e-07												356	GGGTGGGG	3.18149e-07	356	GTGGGAAG	4.74976e-07	356	GGGTGTAA	8.05609e-07
				357	AACGGGGA	2.97776e-06	357	AAGGGAAC	1.76561e-06	357	AAGCAGGA	9.66538e-08												357	GGGTTAAT	3.18149e-07	357	GTGGGAGA	9.49951e-07	357	GGGTGTCG	1.61122e-07
				358	AACGGGGG	2.03741e-06	358	AAGGGAAG	0.00235532	358	AAGCCACG	9.66538e-08												358	GGTGAAAA	0.000450181	358	GTGGGAGG	4.74976e-07	358	GGGTGTGG	2.2557e-06
				359	AACGGGGT	1.56724e-07	359	AAGGGAAT	2.93532e-05	359	AAGCCAGG	1.93308e-07												359	GGTGAAAT	4.13594e-06	359	GTGGGAGT	4.74976e-07	359	GGGTGTGT	8.05609e-07
				360	AACGGGTA	6.26896e-07	360	AAGGGACA	3.31051e-06	360	AAGCCGGG	9.66538e-08												360	GGTGAACA	6.36298e-07	360	GTGGGATA	6.17468e-06	360	GGGTGTTG	1.28897e-06
				361	AACGGGTG	1.56724e-07	361	AAGGGAGA	0.0167578	361	AAGCGAAA	2.41634e-06												361	GGTGAAGA	1.2726e-06	361	GTGGGATG	4.74976e-07	361	GGGTTAAA	2.41683e-06
				362	AACGGTAA	3.13448e-07	362	AAGGGAGC	1.98631e-06	362	AAGCGAAG	4.83269e-07												362	GGTGAATA	3.18149e-06	362	GTGGGGGG	7.97959e-05	362	GGGTTAAT	1.61122e-07
				363	AACGGTAT	1.56724e-07	363	AAGGGAGG	0.00932682	363	AAGCGACA	9.66538e-08												363	GGTGAATT	3.18149e-07	363	GTGGGGGT	4.27478e-06	363	GGGTTGGG	3.22244e-07
				364	AACGGTGA	6.26896e-07	364	AAGGGAGT	5.20854e-05	364	AAGCGAGA	9.66538e-07												364	GGTGACAA	6.36298e-07	364	GTGGGGTT	9.49951e-07	364	GGGTTGGT	1.61122e-07
				365	AACGGTGC	1.56724e-07	365	AAGGGATA	3.33258e-05	365	AAGCGAGG	1.93308e-07												365	GGTGATAA	1.2726e-06	365	GTGGGTGA	4.74976e-07	365	GGGTTGTG	6.44487e-07
				366	AACGGTGG	3.13448e-07	366	AAGGGATC	2.20701e-07	366	AAGCGGAA	5.79923e-07												366	GGTGGAAA	6.36298e-07	366	GTGGGTGG	3.32483e-06	366	GGGTTTGG	3.22244e-07
				367	AACGGTGT	1.56724e-07	367	AAGGGATG	1.67733e-05	367	AAGCGGAG	6.76576e-07												367	GGTGGGGG	6.36298e-07	367	GTGGGTGT	1.9474e-05	367	GGGTTTTG	1.61122e-07
				368	AACGGTTT	1.56724e-07	368	AAGGGATT	1.76561e-06	368	AAGCGGGA	8.69884e-07												368	GGTGTAAA	2.54519e-06	368	GTGGGTTT	4.74976e-07	368	GGNGGACA	3.22244e-07
				369	AACGTAAA	4.70172e-07	369	AAGGGCAA	6.62103e-07	369	AAGCGGGG	3.86615e-07												369	GGTGTTAA	3.18149e-07	369	GTGGTAGA	9.49951e-07	369	GGNGGGGG	1.61122e-07
				370	AACGTACA	1.56724e-07	370	AAGGGCAG	4.41402e-07	370	AAGCGGGT	9.66538e-08												370	GGTTAAAA	5.72668e-06	370	GTGGTAGG	4.74976e-07	370	GGTAGAAA	3.22244e-07
				371	AACGTATA	1.56724e-07	371	AAGGGCGA	1.98631e-06	371	AAGCGTAA	9.66538e-08												371	GGTTAATA	3.18149e-07	371	GTGGTAGT	1.8999e-06	371	GGTCGTTT	1.61122e-07
				372	AACGTATC	1.56724e-07	372	AAGGGCGG	8.82804e-07	372	AAGCGTTA	9.66538e-08												372	GTAGAAAA	3.18149e-07	372	GTGGTATA	9.49951e-07	372	GGTGAAAA	6.44487e-07
				373	AACGTATG	1.56724e-07	373	AAGGGCGT	2.20701e-07	373	AAGCGTTG	9.66538e-08												373	GTATAAAA	3.18149e-07	373	GTGGTATT	9.49951e-07	373	GGTGAAAG	1.61122e-07
				374	AACGTCGT	3.13448e-07	374	AAGGGGAA	0.0076762	374	AAGCTAAA	2.89961e-07												374	GTCAAAAA	3.18149e-07	374	GTGGTGGG	9.49951e-07	374	GGTGAGGA	1.61122e-07
				375	AACGTCTT	1.56724e-07	375	AAGGGGAC	2.64841e-06	375	AAGCTAGA	9.66538e-08												375	GTGAAAAA	1.2726e-06	375	GTGGTTGA	9.49951e-07	375	GGTGAGGG	1.61122e-07
				376	AACGTGGA	3.13448e-07	376	AAGGGGAG	0.00113926	376	AAGCTGGG	9.66538e-08												376	GTGAAATA	3.18149e-07	376	GTGGTTGG	1.42493e-06	376	GGTGGAAA	0.000213486
				377	AACGTGTA	1.56724e-07	377	AAGGGGAT	6.17963e-06	377	AAGGAAAA	0.0137812												377	GTGAGAAA	3.18149e-07	377	GTGGTTGT	4.74976e-07	377	GGTGGAAC	1.61122e-07
				378	AACGTTGG	1.56724e-07	378	AAGGGGCA	2.20701e-06	378	AAGGAAAC	3.18957e-06												378	GTGATATA	3.18149e-07	378	GTGTAAAA	4.74976e-07	378	GGTGGAAG	1.61122e-07
				379	AACGTTTT	1.56724e-07	379	AAGGGGCG	4.41402e-07	379	AAGGAAAG	0.000210319												379	GTGGAAAA	0.000404049	379	GTGTAAGG	4.74976e-07	379	GGTGGAAT	1.93346e-06
				380	AACTAAAA	3.13448e-07	380	AAGGGGGA	0.0169688	380	AAGGAAAT	1.36282e-05												380	GTGGAAAT	2.86334e-06	380	GTGTATGA	4.74976e-07	380	GGTGGACA	1.93346e-06
				381	AACTAATA	1.56724e-07	381	AAGGGGGC	7.06243e-06	381	AAGGAACA	2.09739e-05												381	GTGGAACA	6.36298e-07	381	GTGTCAGA	5.69971e-06	381	GGTGGAGA	1.4501e-06
				382	AACTACTA	1.56724e-07	382	AAGGGGGG	0.0114436	382	AAGGAACT	2.89961e-07												382	GTGGAAGA	5.09038e-06	382	GTGTCATA	4.74976e-07	382	GGTGGAGG	1.61122e-07
				383	AACTAGGT	1.56724e-07	383	AAGGGGGT	3.04567e-05	383	AAGGAAGA	0.00316502												383	GTGGAATA	6.3948e-05	383	GTGTGGTG	4.74976e-07	383	GGTGGATA	1.61122e-06
				384	AACTATGT	1.56724e-07	384	AAGGGGTA	2.67048e-05	384	AAGGAAGC	4.83269e-07												384	GTGGACAA	9.54447e-07	384	GTGTGTGG	4.74976e-07	384	GGTGGGAA	4.99477e-06
				385	AACTATTA	1.56724e-07	385	AAGGGGTC	2.20701e-07	385	AAGGAAGG	0.000614428												385	GTGGATAA	1.59075e-06	385	GTGTTAGT	4.74976e-07	385	GGTGGGAG	3.22244e-07
				386	AACTATTT	1.56724e-07	386	AAGGGGTG	2.42771e-05	386	AAGGAAGT	4.92934e-06												386	GTGGATAT	6.36298e-07	386	GTTGAAGA	4.74976e-07	386	GGTGGGAT	2.41683e-06
				387	AACTCAGA	1.56724e-07	387	AAGGGGTT	1.32421e-06	387	AAGGAATA	5.99253e-06												387	GTGGGAAA	4.80405e-05	387	GTTGCAGA	4.74976e-06	387	GGTGGGCA	1.61122e-07
				388	AACTCATT	1.56724e-07	388	AAGGGTAA	2.03045e-05	388	AAGGAATC	9.66538e-08												388	GTGGGAAT	3.18149e-06	388	GTTGCATT	4.74976e-07	388	GGTGGGCG	1.61122e-07
				389	AACTCTGT	1.56724e-07	389	AAGGGTAC	2.20701e-07	389	AAGGAATG	4.83269e-07												389	GTGGGACA	3.18149e-07	389	GTTGGGGA	4.74976e-07	389	GGTGGGCT	1.61122e-07
				390	AACTCTTA	1.56724e-07	390	AAGGGTAG	2.20701e-06	390	AAGGAATT	3.86615e-07												390	GTGGGAGA	0.000393232	390	GTTGGGGG	3.32483e-06	390	GGTGGGGA	8.05609e-07
				391	AACTCTTG	1.56724e-07	391	AAGGGTAT	8.82804e-07	391	AAGGACAA	8.08992e-05												391	GTGGGAGG	3.18149e-07	391	GTTGGGTG	4.74976e-07	391	GGTGGGGG	6.39653e-05
				392	AACTGAAA	3.13448e-07	392	AAGGGTCA	4.41402e-07	392	AAGGACAG	2.89961e-07												392	GTGGGAGT	1.17715e-05	392	GTTGTAAA	4.74976e-07	392	GGTGGGGT	3.54468e-06
				393	AACTGAAC	1.56724e-07	393	AAGGGTGA	5.03198e-05	393	AAGGACAT	1.93308e-07												393	GTGGGATA	4.16775e-05	393	TAAAGAGA	4.74976e-07	393	GGTGGGTA	9.66731e-07
				394	AACTGAGG	1.56724e-07	394	AAGGGTGC	6.62103e-07	394	AAGGACCA	5.79923e-07												394	GTGGGATC	3.18149e-07	394	TAGGAAGG	2.84985e-06	394	GGTGGGTC	1.61122e-07
				395	AACTGAGT	1.56724e-07	395	AAGGGTGG	1.80975e-05	395	AAGGACGA	3.38288e-06												395	GTGGGATT	9.54447e-07	395	TAGGAATG	4.74976e-07	395	GGTGGGTG	1.41787e-05
				396	AACTGATT	3.13448e-07	396	AAGGGTGT	2.42771e-06	396	AAGGACGG	1.93308e-06												396	GTGGGGGG	3.18149e-07	396	TAGGCAAA	4.74976e-07	396	GGTGGGTT	5.05922e-05
				397	AACTGGGA	4.70172e-07	397	AAGGGTTA	1.76561e-06	397	AAGGACTA	9.66538e-08												397	GTGGGTAA	3.18149e-07	397	TAGGCAGA	4.74976e-07	397	GGTGGTAA	0.000105696
				398	AACTGGGG	3.13448e-07	398	AAGGGTTC	4.41402e-07	398	AAGGAGAA	0.000534399												398	GTGGGTAT	3.18149e-07	398	TAGGCATA	4.74976e-07	398	GGTGGTAT	1.61122e-07
				399	AACTGGGT	1.56724e-07	399	AAGGGTTG	1.32421e-06	399	AAGGAGAC	8.69884e-07												399	GTGGGTGA	2.22704e-06	399	TAGGGAAA	0.00049445	399	GGTGGTGG	3.7058e-06
				400	AACTGTGA	1.56724e-07	400	AAGGGTTT	6.62103e-07	400	AAGGAGAG	8.32189e-05												400	GTGGGTGG	3.18149e-07	400	TAGGGAAT	2.46987e-05	400	GGTGGTGT	1.77234e-06
				401	AACTGTTT	1.56724e-07	401	AAGGTAAA	5.78236e-05	401	AAGGAGAT	5.79923e-07												401	GTGGGTGT	2.54519e-06	401	TAGGGAGA	4.74976e-07	401	GGTGGTTA	3.22244e-07
				402	AACTTAAA	1.56724e-07	402	AAGGTAAG	3.53121e-06	402	AAGGAGGA	0.00218901												402	GTGGGTTA	3.18149e-07	402	TAGGGATA	4.03729e-05	402	GGTGGTTG	1.4501e-06
				403	AACTTAGA	1.56724e-07	403	AAGGTAAT	1.54491e-06	403	AAGGAGGC	9.66538e-07												403	GTGGGTTT	3.18149e-07	403	TAGGGATC	4.74976e-07	403	GGTGGTTT	3.22244e-07
				404	AACTTATC	1.56724e-07	404	AAGGTAGA	1.54491e-05	404	AAGGAGGG	0.000741914												404	GTGGTAAA	0.000104671	404	TAGGGATT	9.97449e-06	404	GGTGTAAA	6.12263e-06
				405	AACTTATT	4.70172e-07	405	AAGGTAGG	7.72453e-06	405	AAGGAGGT	2.70631e-06												405	GTGGTACA	3.18149e-07	405	TAGGGGGG	1.56742e-05	405	GGTGTAAT	1.61122e-07
				406	AACTTCTA	1.56724e-07	406	AAGGTAGT	8.82804e-07	406	AAGGAGTA	3.7695e-06												406	GTGGTAGA	3.78597e-05	406	TAGGGGGT	2.37488e-06	406	GGTGTACA	1.61122e-07
				407	AACTTTTA	1.56724e-07	407	AAGGTATA	1.98631e-06	407	AAGGAGTC	1.93308e-07												407	GTGGTAGT	6.36298e-07	407	TAGGGGTG	3.32483e-06	407	GGTGTAGA	1.61122e-07
				408	AAGAAAAA	0.00289031	408	AAGGTATG	2.20701e-07	408	AAGGAGTG	1.2565e-06												408	GTGGTATA	0.000518265	408	TAGGGGTT	2.37488e-06	408	GGTGTATA	1.61122e-07
				409	AAGAAAAC	6.26896e-07	409	AAGGTATT	4.41402e-07	409	AAGGATAA	2.60965e-06												409	GTGGTATT	6.36298e-07	409	TAGGGTAA	8.54956e-06	409	GGTGTGGG	1.77234e-06
				410	AAGAAAAG	3.47927e-05	410	AAGGTCAA	2.20701e-07	410	AAGGATAT	9.66538e-08												410	GTGGTTTA	3.18149e-07	410	TAGGGTAT	3.79981e-06	410	GGTGTGGT	4.83365e-07
				411	AAGAAAAT	5.48534e-06	411	AAGGTCGA	2.20701e-07	411	AAGGATGA	5.2193e-06												411	GTGTAAAA	1.718e-05	411	TAGGGTGA	4.74976e-07	411	GGTGTGTG	4.83365e-07
				412	AAGAAACA	2.35086e-06	412	AAGGTGAA	3.00153e-05	412	AAGGATGG	1.06319e-06												412	GTGTAAAT	3.18149e-07	412	TAGGGTGG	1.42493e-06	412	GGTGTGTT	1.61122e-07
				413	AAGAAAGA	0.000406856	413	AAGGTGAG	3.31051e-06	413	AAGGATTA	2.89961e-07												413	GTGTAAGA	3.18149e-07	413	TAGGGTGT	4.27478e-06	413	GGTGTTAA	1.61122e-07
				414	AAGAAAGG	0.000361719	414	AAGGTGAT	4.41402e-07	414	AAGGATTG	9.66538e-08												414	GTGTGAAA	3.18149e-06	414	TAGGGTTA	6.64966e-06	414	GGTGTTAT	1.61122e-07
				415	AAGAAAGT	6.26896e-07	415	AAGGTGGA	3.64156e-05	415	AAGGATTT	9.66538e-08												415	GTGTGAGA	9.22632e-06	415	TAGGGTTG	5.22473e-06	415	GGTGTTGG	4.83365e-07
				416	AAGAAATA	2.19414e-06	416	AAGGTGGG	1.63319e-05	416	AAGGCAAA	4.25277e-06												416	GTGTGAGT	3.18149e-07	416	TAGGGTTT	0.000127293	416	GGTGTTTT	1.61122e-07
				417	AAGAAATG	1.09707e-06	417	AAGGTGGT	1.32421e-06	417	AAGGCACA	9.66538e-08												417	GTGTGATA	1.2726e-06	417	TAGGTAAA	1.09244e-05	417	GGTTGAAA	6.92824e-06
				418	AAGAACAA	7.8362e-07	418	AAGGTGTA	1.32421e-06	418	AAGGCAGA	2.31969e-06												418	GTGTTATA	2.54519e-06	418	TAGGTAAT	9.49951e-07	418	GGTTGGAA	3.22244e-07
				419	AAGAACAT	1.56724e-07	419	AAGGTGTG	1.54491e-06	419	AAGGCAGG	3.86615e-07												419	GTGTTTAA	3.18149e-07	419	TAGGTATA	1.42493e-06	419	GGTTGGGG	1.12785e-06
				420	AAGAACTA	1.56724e-07	420	AAGGTGTT	2.20701e-07	420	AAGGCCAA	9.66538e-08												420	GTTAAAAA	3.18149e-07	420	TAGGTATT	2.84985e-06	420	GGTTGGTG	6.44487e-07
				421	AAGAAGAA	7.77351e-05	421	AAGGTTAA	1.32421e-06	421	AAGGCGAA	4.83269e-07												421	GTTGAAAA	1.08171e-05	421	TAGGTGGG	4.74976e-07	421	GGTTGGTT	1.61122e-07
				422	AAGAAGAC	1.56724e-07	422	AAGGTTAG	2.20701e-07	422	AAGGCGAG	9.66538e-08												422	GTTGGAAA	4.77224e-06	422	TAGTGAAA	2.70736e-05	422	GGTTGTAA	1.61122e-07
				423	AAGAAGAG	2.42922e-05	423	AAGGTTGA	1.32421e-06	423	AAGGCGGA	4.83269e-07												423	GTTGGAAT	3.18149e-07	423	TAGTGAAT	2.37488e-06	423	GGTTTAAA	1.61122e-07
				424	AAGAAGCG	3.13448e-07	424	AAGGTTGG	2.20701e-07	424	AAGGCGGG	2.89961e-07												424	GTTGGAGA	1.2726e-05	424	TAGTGATA	9.49951e-07	424	GGTTTGGG	1.61122e-07
				425	AAGAAGGA	0.000188226	425	AAGGTTGT	4.41402e-07	425	AAGGCTAA	9.66538e-08												425	GTTGGAGT	6.36298e-07	425	TAGTGGGG	9.49951e-07	425	GGTTTGGT	1.61122e-07
				426	AAGAAGGG	0.000344793	426	AAGGTTTA	6.62103e-07	426	AAGGCTCA	9.66538e-08												426	GTTGGATA	9.54447e-07	426	TAGTGGGT	4.74976e-07	426	GGTTTTTG	1.61122e-07
				427	AAGAAGGT	7.8362e-07	427	AAGTAAAA	3.26637e-05	427	AAGGCTTA	9.66538e-08												427	GTTGGATT	9.54447e-07	427	TAGTGTAA	9.49951e-07	427	GTAAAGAA	1.61122e-07
				428	AAGAAGTA	4.70172e-07	428	AAGTAAAT	1.32421e-06	428	AAGGGAAA	0.0288444												428	GTTGGTAA	6.36298e-07	428	TAGTGTTA	4.74976e-07	428	GTAAGAAA	3.22244e-07
				429	AAGAAGTG	1.25379e-06	429	AAGTAACA	2.20701e-07	429	AAGGGAAC	1.7591e-05												429	GTTGGTGA	3.18149e-07	429	TAGTTAAA	9.49951e-07	429	GTAAGCAA	1.61122e-07
				430	AAGAATAA	9.40344e-07	430	AAGTAAGA	5.73822e-06	430	AAGGGAAG	0.00276227												430	GTTGGTTT	3.18149e-07	430	TAGTTATA	4.74976e-07	430	GTAAGGAA	3.36744e-05
				431	AAGAATAT	1.56724e-07	431	AAGTAAGG	6.62103e-07	431	AAGGGAAT	1.9814e-05												431	GTTGTAAA	3.18149e-07	431	TATGGAAA	3.08734e-05	431	GTAAGGAC	8.05609e-07
				432	AAGAATGA	6.26896e-07	432	AAGTAATA	6.62103e-07	432	AAGGGACA	0.000450213												432	GTTGTAGA	3.18149e-07	432	TATGGAAT	3.79981e-06	432	GTAAGTAA	4.83365e-07
				433	AAGAATGG	9.40344e-07	433	AAGTAATT	2.20701e-07	433	AAGGGACC	8.69884e-07												433	GTTGTATA	6.36298e-07	433	TATGGATA	1.42493e-06	433	GTAATAAA	1.61122e-07
				434	AAGACAAA	1.56724e-06	434	AAGTACAA	2.20701e-07	434	AAGGGACG	1.46914e-05												434	GTTTAAAA	1.2726e-06	434	TATGGGGG	9.49951e-07	434	GTAATGAA	4.83365e-07
				435	AAGACACA	3.13448e-07	435	AAGTAGAA	4.41402e-07	435	AAGGGACT	4.83269e-07												435	GTTTGAGA	6.36298e-07	435	TATGGTAA	1.42493e-06	435	GTACCGAA	3.22244e-07
				436	AAGACAGA	6.26896e-07	436	AAGTAGAG	2.20701e-07	436	AAGGGAGA	0.0138616												436	GTTTTAGA	3.18149e-07	436	TATGTAAA	1.8999e-06	436	GTACGGAA	6.92824e-06
				437	AAGACAGG	1.41052e-06	437	AAGTAGGA	1.98631e-06	437	AAGGGAGC	1.83642e-06												437	TAAGAAAA	6.36298e-07	437	TATTGAAA	2.84985e-06	437	GTACGTAA	1.61122e-07
				438	AAGACATA	1.56724e-07	438	AAGTAGGG	8.82804e-07	438	AAGGGAGG	0.00654443												438	TAAGAAGA	3.18149e-07	438	TATTGAAT	4.74976e-07	438	GTAGAAAA	1.28897e-06
				439	AAGACATC	1.56724e-07	439	AAGTAGTA	6.62103e-07	439	AAGGGAGT	3.2379e-05												439	TAAGGAAA	3.18149e-07	439	TATTTAAT	4.74976e-07	439	GTAGAGAA	8.81336e-05
				440	AAGACCAT	1.56724e-07	440	AAGTAGTG	2.20701e-07	440	AAGGGATA	1.66244e-05												440	TAAGGAGA	1.59075e-06	440	TCGGCATA	4.74976e-07	440	GTAGAGAC	9.66731e-07
				441	AAGACGGA	3.13448e-07	441	AAGTATAA	2.20701e-07	441	AAGGGATC	9.66538e-08												441	TAAGGATA	3.18149e-07	441	TCGGGATA	9.49951e-07	441	GTAGAGAT	1.61122e-07
				442	AAGACGGG	6.26896e-07	442	AAGTATGA	4.41402e-07	442	AAGGGATG	7.34569e-06												442	TAAGTAAA	6.36298e-07	442	TGGGAAGA	1.42493e-06	442	GTAGAGCA	6.44487e-07
				443	AAGACTAA	1.56724e-07	443	AAGTCAGA	4.41402e-07	443	AAGGGATT	6.76576e-07												443	TAAGTAGA	3.18149e-07	443	TGGGAAGG	5.22473e-06	443	GTAGATAA	1.93346e-06
				444	AAGACTGA	1.56724e-07	444	AAGTCGGG	2.20701e-07	444	AAGGGCAA	1.38215e-05												444	TAATGAGA	3.18149e-07	444	TGGGCAGA	0.000119694	444	GTAGCCAA	4.83365e-07
				445	AAGACTGG	1.56724e-07	445	AAGTGAAA	0.000143456	445	AAGGGCAC	9.66538e-08												445	TAGAAAAA	3.18149e-07	445	TGGGCATA	2.94485e-05	445	GTAGCGAA	1.11174e-05
				446	AAGACTTG	1.56724e-07	446	AAGTGAAG	7.06243e-06	446	AAGGGCAG	1.15985e-06												446	TAGAAAGA	6.36298e-07	446	TGGGCATT	9.49951e-07	446	GTAGCGAC	4.83365e-07
				447	AAGAGAAA	0.000559505	447	AAGTGAAT	1.98631e-06	447	AAGGGCCA	1.2565e-06												447	TAGAGAAA	6.36298e-07	447	TGGGCTGA	4.74976e-07	447	GTAGCGCA	1.61122e-07
				448	AAGAGAAC	9.40344e-07	448	AAGTGAGA	5.03198e-05	448	AAGGGCGA	3.7695e-06												448	TAGAGACA	3.18149e-07	448	TGGGGAAA	1.42493e-06	448	GTAGCTAA	3.22244e-07
				449	AAGAGAAG	4.15319e-05	449	AAGTGAGG	2.16287e-05	449	AAGGGCGG	1.93308e-06												449	TAGAGAGA	6.99928e-06	449	TGGGGAAT	4.74976e-07	449	GTAGGAAA	0.000147588
				450	AAGAGAAT	3.13448e-07	450	AAGTGAGT	1.98631e-06	450	AAGGGCTG	9.66538e-08												450	TAGAGATA	3.18149e-07	450	TGGGGAGA	4.74976e-07	450	GTAGGAAC	3.22244e-07
				451	AAGAGACA	7.8362e-07	451	AAGTGATA	2.86911e-06	451	AAGGGGAA	0.0059848												451	TAGATAGA	1.2726e-06	451	TGGGGATA	2.84985e-06	451	GTAGGACA	1.28897e-06
				452	AAGAGACC	1.56724e-07	452	AAGTGATG	8.82804e-07	452	AAGGGGAC	3.98214e-05												452	TAGCGATA	3.18149e-07	452	TGGGGGGG	4.74976e-07	452	GTAGGACC	1.61122e-07
				453	AAGAGACG	1.56724e-07	453	AAGTGATT	4.41402e-07	453	AAGGGGAG	0.00114699												453	TAGGAAAA	1.90889e-06	453	TGGGTAAA	4.74976e-07	453	GTAGGAGA	1.61122e-07
				454	AAGAGAGA	0.00025546	454	AAGTGGAA	1.65526e-05	454	AAGGGGAT	4.54273e-06												454	TAGGAAGA	2.54519e-06	454	TGGGTATT	9.49951e-07	454	GTAGGCAA	8.8617e-06
				455	AAGAGAGG	0.000479732	455	AAGTGGAG	1.32421e-06	455	AAGGGGCA	4.92934e-06												455	TAGGAATA	6.36298e-07	455	TGGTCAGA	2.84985e-06	455	GTAGGCAC	1.61122e-07
				456	AAGAGAGT	3.13448e-07	456	AAGTGGGA	2.62634e-05	456	AAGGGGCG	8.69884e-07												456	TAGGCAGA	6.36298e-07	456	TGGTCATA	9.49951e-07	456	GTAGGGAA	0.704526
				457	AAGAGATA	4.70172e-07	457	AAGTGGGG	1.12557e-05	457	AAGGGGGA	0.0110859												457	TAGGGAAA	0.000113897	457	TGTGAAGA	4.74976e-07	457	GTAGGGAC	0.00464965
				458	AAGAGATG	1.56724e-06	458	AAGTGGGT	1.54491e-06	458	AAGGGGGC	7.82896e-06												458	TAGGGAAT	3.18149e-07	458	TGTGAAGG	4.74976e-07	458	GTAGGGAG	6.55766e-05
				459	AAGAGATT	1.56724e-07	459	AAGTGGTA	1.76561e-06	459	AAGGGGGG	0.0095839												459	TAGGGACA	1.90889e-06	459	TGTGCAGA	9.02454e-06	459	GTAGGGAT	0.000221542
				460	AAGAGCAG	1.56724e-07	460	AAGTGGTG	8.82804e-07	460	AAGGGGGT	2.09739e-05												460	TAGGGAGA	0.000687202	460	TGTGCAGT	9.49951e-07	460	GTAGGGCA	0.000399421
				461	AAGAGCGA	3.13448e-07	461	AAGTGTAA	8.82804e-07	461	AAGGGGTA	9.95534e-06												461	TAGGGAGT	1.59075e-06	461	TGTGCATA	1.42493e-06	461	GTAGGGCC	8.53945e-06
				462	AAGAGGAA	0.000302791	462	AAGTGTAT	2.20701e-07	462	AAGGGGTC	4.83269e-07												462	TAGGGATA	2.16341e-05	462	TGTTAAGG	4.74976e-07	462	GTAGGGGA	7.91108e-05
				463	AAGAGGAC	4.70172e-07	463	AAGTGTGA	1.32421e-06	463	AAGGGGTG	1.53679e-05												463	TAGGGCAA	3.18149e-07	463	TGTTCAGA	1.8999e-06	463	GTAGGGGC	3.22244e-07
				464	AAGAGGAG	5.34429e-05	464	AAGTGTGG	8.82804e-07	464	AAGGGGTT	4.83269e-07												464	TAGGGCGA	3.18149e-07	464	TTAGGAAA	4.74976e-07	464	GTAGGGGG	1.12785e-06
				465	AAGAGGAT	1.56724e-07	465	AAGTGTGT	4.41402e-07	465	AAGGGTAA	1.68178e-05												465	TAGGGTTA	6.36298e-07	465	TTGGAATG	4.74976e-07	465	GTAGGGTA	0.000169661
				466	AAGAGGGA	0.00121759	466	AAGTGTTG	2.20701e-07	466	AAGGGTAG	1.64311e-06												466	TAGGTAAA	4.45409e-06	466	TTGGAATT	9.49951e-07	466	GTAGGGTT	7.08936e-06
				467	AAGAGGGC	1.56724e-07	467	AAGTTAAA	5.29682e-06	467	AAGGGTAT	2.89961e-07												467	TAGGTAGA	2.89516e-05	467	TTGGCAAA	9.49951e-07	467	GTAGGTAA	0.000609685
				468	AAGAGGGG	0.000716386	468	AAGTTAAG	2.20701e-07	468	AAGGGTGA	2.25203e-05												468	TAGGTATA	1.59075e-06	468	TTGGCAGA	1.09244e-05	468	GTAGGTAC	3.06131e-06
				469	AAGAGGGT	7.8362e-07	469	AAGTTAAT	2.20701e-07	469	AAGGGTGC	9.66538e-08												469	TAGTAAGA	3.18149e-07	469	TTGGCATA	6.79215e-05	469	GTAGGTAT	1.61122e-06
				470	AAGAGGTA	1.41052e-06	470	AAGTTACT	2.20701e-07	470	AAGGGTGG	1.27583e-05												470	TAGTGAAA	1.11352e-05	470	TTGGCTGT	4.74976e-07	470	GTAGGTCA	1.77234e-06
				471	AAGAGGTG	2.82103e-06	471	AAGTTAGA	2.20701e-07	471	AAGGGTGT	9.66538e-07												471	TAGTGAAC	3.18149e-07	471	TTGGCTTA	4.74976e-07	471	GTAGGTCC	1.61122e-07
				472	AAGAGTAA	4.70172e-07	472	AAGTTATA	2.20701e-07	472	AAGGGTTA	2.12638e-06												472	TAGTGAAT	3.18149e-07	472	TTGGGAAA	3.03984e-05	472	GTAGGTGA	3.22244e-07
				473	AAGAGTAG	1.56724e-07	473	AAGTTGAA	6.62103e-07	473	AAGGGTTG	2.89961e-07												473	TAGTGACA	3.18149e-07	473	TTGGGAAG	4.74976e-07	473	GTAGGTTA	9.02282e-06
				474	AAGAGTGA	4.85845e-06	474	AAGTTGGA	8.82804e-07	474	AAGGGTTT	4.83269e-07												474	TAGTGAGA	4.64498e-05	474	TTGGGAAT	2.84985e-06	474	GTAGGTTT	3.22244e-07
				475	AAGAGTGG	1.09707e-06	475	AAGTTGGG	2.20701e-07	475	AAGGTAAA	4.41708e-05												475	TAGTGATA	6.04483e-06	475	TTGGGAGA	1.42493e-06	475	GTAGTAAA	8.05609e-07
				476	AAGAGTGT	1.56724e-07	476	AAGTTGGT	2.20701e-07	476	AAGGTAAC	1.93308e-07												476	TAGTTAAA	1.90889e-06	476	TTGGGATA	0.000133468	476	GTAGTGAA	0.00102071
				477	AAGAGTTA	3.13448e-07	477	AAGTTGTA	2.20701e-07	477	AAGGTAAG	2.99627e-06												477	TAGTTAGA	4.13594e-06	477	TTGGGATT	4.74976e-07	477	GTAGTGAC	4.67253e-06
				478	AAGATAAA	1.72396e-06	478	AAGTTGTG	2.20701e-07	478	AAGGTAAT	8.69884e-07												478	TAGTTATA	1.2726e-06	478	TTGGGGGG	9.49951e-07	478	GTAGTGAT	5.80038e-06
				479	AAGATAAC	1.56724e-07	479	AAGTTTGA	4.41402e-07	479	AAGGTACA	7.7323e-07												479	TATAAAAA	3.18149e-07	479	TTGGGTAA	2.37488e-06	479	GTAGTGCA	8.05609e-07
				480	AAGATAAT	3.13448e-07	480	AAGTTTGT	2.20701e-07	480	AAGGTACG	9.66538e-08												480	TATAGAGA	6.36298e-07	480	TTGGGTAT	4.74976e-07	480	GTAGTGTA	3.7058e-06
				481	AAGATACG	1.56724e-07	481	AAGTTTTG	4.41402e-07	481	AAGGTAGA	1.55613e-05												481	TATAGATA	3.18149e-07	481	TTGGTAGA	4.74976e-07	481	GTAGTGTT	3.22244e-07
				482	AAGATAGA	4.70172e-07	482	AATAAAAA	4.19332e-06	482	AAGGTAGG	5.41261e-06												482	TATATAGA	3.18149e-07	482	TTGGTATA	7.12464e-06	482	GTAGTTAA	3.31911e-05
				483	AAGATAGG	6.26896e-07	483	AATAAAAG	4.41402e-07	483	AAGGTAGT	7.7323e-07												483	TATGAAAA	9.54447e-07	483	TTGGTATT	1.28243e-05	483	GTAGTTAT	3.22244e-07
				484	AAGATATG	1.56724e-07	484	AATAAAAT	2.20701e-07	484	AAGGTATA	1.64311e-06												484	TATGAAGA	6.36298e-07	484	TTGGTTAT	4.74976e-07	484	GTAGTTTA	3.22244e-07
				485	AAGATATT	1.56724e-07	485	AATAAAGA	4.41402e-07	485	AAGGTATG	5.79923e-07												485	TATGGAAA	7.63558e-06	485	TTGTCATA	4.74976e-07	485	GTATAGAA	4.83365e-07
				486	AAGATGAA	1.41052e-06	486	AATAAGAA	2.20701e-07	486	AAGGTCAA	2.89961e-07												486	TATGGAGA	3.27694e-05	486	TTGTGAAA	1.8999e-06	486	GTATATAA	1.61122e-07
				487	AAGATGAG	1.56724e-07	487	AATAAGGA	8.82804e-07	487	AAGGTCGA	9.66538e-08												487	TATGGATA	1.90889e-06	487	TTGTGAAT	4.74976e-07	487	GTATGAAA	9.66731e-07
				488	AAGATGGA	1.41052e-06	488	AATAAGGG	1.32421e-06	488	AAGGTCTA	9.66538e-08												488	TATGTAAA	3.18149e-07	488	TTGTGTAA	9.49951e-07	488	GTATGAAC	1.61122e-07
				489	AAGATGGG	1.09707e-06	489	AATAAGGT	2.20701e-07	489	AAGGTGAA	1.65278e-05												489	TATGTAGA	2.54519e-06	489	TTGTTAAA	4.74976e-07	489	GTATGGAA	0.000497222
				490	AAGATGGT	1.56724e-07	490	AATAATGT	2.20701e-07	490	AAGGTGAG	2.60965e-06												490	TATGTATA	1.2726e-06	490	TTGTTAGA	4.74976e-07	490	GTATGGAC	3.54468e-06
				491	AAGATGTA	1.56724e-07	491	AATACAAA	2.20701e-07	491	AAGGTGAT	2.89961e-07												491	TATGTCGA	3.18149e-07	491	TTTGGAAA	1.8999e-06	491	GTATGGAT	5.47814e-06
				492	AAGATTGG	1.56724e-07	492	AATACATA	2.20701e-07	492	AAGGTGGA	1.61412e-05												492	TATTGAAA	1.2726e-06	492	TTTTGAAA	4.74976e-07	492	GTATGGCA	3.22244e-07
				493	AAGATTTA	1.56724e-07	493	AATAGAAA	1.54491e-06	493	AAGGTGGG	1.10185e-05												493	TATTGAGA	7.63558e-06	493	TTTTGATA	4.74976e-07	493	GTATGGTA	6.60599e-06
				494	AAGCAAAA	1.25379e-06	494	AATAGAAG	4.41402e-07	494	AAGGTGGT	7.7323e-07												494	TATTGAGT	3.18149e-07	494	TTTTGTAA	4.74976e-07	494	GTATGGTT	1.61122e-07
				495	AAGCAAAT	1.56724e-07	495	AATAGACC	2.20701e-07	495	AAGGTGTA	1.06319e-06												495	TATTGATA	9.54447e-07				495	GTATGTAA	1.99791e-05
				496	AAGCAACA	1.56724e-07	496	AATAGAGA	3.08981e-06	496	AAGGTGTG	4.83269e-07												496	TATTTAAA	3.18149e-07				496	GTATGTAT	1.61122e-07
				497	AAGCAAGA	1.56724e-07	497	AATAGAGG	1.98631e-06	497	AAGGTGTT	9.66538e-08												497	TATTTAGA	1.59075e-06				497	GTATGTTA	1.61122e-07
				498	AAGCACAA	1.56724e-07	498	AATAGATA	6.62103e-07	498	AAGGTTAA	5.79923e-07												498	TATTTATA	9.54447e-07				498	GTATGTTT	1.61122e-07
				499	AAGCACGA	1.56724e-07	499	AATAGATG	4.41402e-07	499	AAGGTTAG	9.66538e-08												499	TCGGAAAA	3.18149e-07				499	GTATTGAA	2.83574e-05
				500	AAGCAGAA	1.56724e-07	500	AATAGGAA	4.41402e-07	500	AAGGTTGA	9.66538e-07												500	TCGGGAGA	3.18149e-07				500	GTATTGAT	4.83365e-07
				501	AAGCCACA	1.56724e-07	501	AATAGGAG	2.20701e-07	501	AAGGTTGG	1.93308e-07												501	TGAGAAAA	2.22704e-06				501	GTATTTAA	2.90019e-06
				502	AAGCGAAA	2.66431e-06	502	AATAGGGA	4.63472e-06	502	AAGGTTTA	4.83269e-07												502	TGAGGAAA	6.36298e-07				502	GTCAGGAA	3.22244e-07
				503	AAGCGAAC	1.56724e-07	503	AATAGGGG	3.75192e-06	503	AAGGTTTG	9.66538e-08												503	TGATGAAA	3.18149e-07				503	GTCGAGAA	1.61122e-07
				504	AAGCGAAG	1.56724e-07	504	AATAGGGT	2.20701e-07	504	AAGTAAAA	2.38735e-05												504	TGCTAAAA	3.18149e-07				504	GTCGAGCA	1.61122e-07
				505	AAGCGACA	1.56724e-07	505	AATAGGTG	6.62103e-07	505	AAGTAAAG	4.83269e-07												505	TGGAAAAA	1.2726e-06				505	GTCGGAAA	4.83365e-07
				506	AAGCGAGA	1.09707e-06	506	AATAGTGA	4.41402e-07	506	AAGTAAAT	4.83269e-07												506	TGGGAAAA	0.000271699				506	GTCGGGAA	0.000176589
				507	AAGCGAGG	3.13448e-07	507	AATAGTGT	2.20701e-07	507	AAGTAAGA	3.67284e-06												507	TGGGAAAG	6.36298e-07				507	GTCGGGAC	9.18394e-06
				508	AAGCGAGT	1.56724e-07	508	AATAGTTA	2.20701e-07	508	AAGTAAGG	1.93308e-07												508	TGGGAAAT	1.90889e-06				508	GTCGGGCA	3.38356e-06
				509	AAGCGCGT	1.56724e-07	509	AATATAAA	2.20701e-07	509	AAGTAATA	2.89961e-07												509	TGGGAACA	3.18149e-07				509	GTCGGGTT	1.61122e-07
				510	AAGCGGAA	3.13448e-07	510	AATATATA	2.20701e-07	510	AAGTACAA	1.93308e-07												510	TGGGAAGA	3.18149e-07				510	GTCGGTAA	8.05609e-07
				511	AAGCGGGA	2.19414e-06	511	AATATCTA	2.20701e-07	511	AAGTACGA	9.66538e-08												511	TGGGAAGG	3.18149e-07				511	GTCGTGAA	9.66731e-07
				512	AAGCGGGG	9.40344e-07	512	AATATGTG	2.20701e-07	512	AAGTAGAA	4.83269e-07												512	TGGGAATA	6.36298e-07				512	GTCTGGAA	6.44487e-07
				513	AAGCGTCA	1.56724e-07	513	AATATGTT	2.20701e-07	513	AAGTAGAG	9.66538e-08												513	TGGGACAA	1.90889e-06				513	GTCTGTAA	1.61122e-07
				514	AAGCGTGT	1.56724e-07	514	AATCGAAA	2.20701e-07	514	AAGTAGGA	1.83642e-06												514	TGGGATAA	6.36298e-07				514	GTGAGAAA	1.61122e-07
				515	AAGCTAAA	4.70172e-07	515	AATCGAGT	2.20701e-07	515	AAGTAGGG	8.69884e-07												515	TGGGATAT	3.18149e-07				515	GTGCGAAA	1.61122e-07
				516	AAGCTAGC	1.56724e-07	516	AATCGCTA	2.20701e-07	516	AAGTATAA	1.93308e-07												516	TGGGGAAA	6.36298e-07				516	GTGCGACA	1.61122e-07
				517	AAGCTAGT	1.56724e-07	517	AATCGGTA	2.20701e-07	517	AAGTATGA	1.93308e-07												517	TGGGGGGG	3.18149e-07				517	GTGGAAAA	6.44487e-07
				518	AAGCTATA	1.56724e-07	518	AATCGTTC	2.20701e-07	518	AAGTATGG	9.66538e-08												518	TGGGTAAA	6.36298e-07				518	GTGGAGGA	1.61122e-07
				519	AAGCTCCA	1.56724e-07	519	AATGAAAA	6.8638e-05	519	AAGTATTA	9.66538e-08												519	TGGTAAAA	1.04989e-05				519	GTGGAGGG	3.22244e-07
				520	AAGGAAAA	0.0217345	520	AATGAAAG	6.62103e-07	520	AAGTCAAA	9.66538e-08												520	TGGTGGGG	3.18149e-07				520	GTGGATGG	1.61122e-07
				521	AAGGAAAC	3.13448e-06	521	AATGAAAT	1.54491e-06	521	AAGTCTAA	9.66538e-08												521	TGTGAAAA	2.16341e-05				521	GTGGGAAA	0.000156771
				522	AAGGAAAG	0.000216593	522	AATGAAGA	1.05936e-05	522	AAGTCTGG	1.93308e-07												522	TGTGAAAT	3.18149e-07				522	GTGGGAAC	3.22244e-07
				523	AAGGAAAT	4.84277e-05	523	AATGAAGG	1.76561e-06	523	AAGTGAAA	9.75237e-05												523	TGTGAATA	6.36298e-07				523	GTGGGAAG	1.61122e-07
				524	AAGGAACA	1.25379e-05	524	AATGAAGT	2.20701e-07	524	AAGTGAAC	9.66538e-08												524	TGTGAATT	3.18149e-07				524	GTGGGAAT	4.83365e-07
				525	AAGGAACC	1.56724e-07	525	AATGAATA	1.1035e-06	525	AAGTGAAG	8.60219e-06												525	TGTGACAA	3.18149e-07				525	GTGGGACA	4.35029e-06
				526	AAGGAACT	1.56724e-07	526	AATGAATG	2.20701e-07	526	AAGTGAAT	1.93308e-06												526	TGTGTAAA	3.18149e-07				526	GTGGGAGA	8.05609e-07
				527	AAGGAAGA	0.00323306	527	AATGAATT	2.20701e-07	527	AAGTGACA	6.76576e-07												527	TGTGTAAT	3.18149e-07				527	GTGGGAGG	6.44487e-07
				528	AAGGAAGC	1.56724e-07	528	AATGAGAA	2.86911e-06	528	AAGTGACG	1.93308e-07												528	TGTTAAAA	1.90889e-06				528	GTGGGATA	9.66731e-07
				529	AAGGAAGG	0.000754156	529	AATGAGAG	6.62103e-07	529	AAGTGAGA	3.38288e-05												529	TTAGAAAA	6.36298e-07				529	GTGGGATG	1.61122e-07
				530	AAGGAAGT	3.13448e-06	530	AATGAGGA	6.84173e-06	530	AAGTGAGG	1.5078e-05												530	TTGGAAAA	7.95373e-06				530	GTGGGGAA	4.12472e-05
				531	AAGGAATA	1.34783e-05	531	AATGAGGG	1.32421e-06	531	AAGTGAGT	6.76576e-07												531	TTGGAATA	3.18149e-07				531	GTGGGGAC	1.61122e-07
				532	AAGGAATC	1.56724e-07	532	AATGAGTA	2.20701e-07	532	AAGTGATA	1.73977e-06												532	TTGGGAGA	3.18149e-06				532	GTGGGGAG	3.22244e-07
				533	AAGGAATG	2.35086e-06	533	AATGAGTG	2.20701e-07	533	AAGTGATG	7.7323e-07												533	TTGGGAGT	3.18149e-07				533	GTGGGGCA	1.61122e-07
				534	AAGGAATT	9.40344e-07	534	AATGATAA	2.20701e-07	534	AAGTGATT	9.66538e-08												534	TTGGGTTA	3.18149e-07				534	GTGGGGGA	1.93346e-06
				535	AAGGACAA	5.89282e-05	535	AATGATGA	6.62103e-07	535	AAGTGCAA	9.66538e-08												535	TTGGTAAA	3.18149e-07				535	GTGGGGGC	1.61122e-07
				536	AAGGACAG	4.70172e-07	536	AATGATTG	2.20701e-07	536	AAGTGCAG	9.66538e-08												536	TTGGTAAT	3.18149e-07				536	GTGGGGGG	6.57377e-05
				537	AAGGACAT	6.26896e-07	537	AATGGAAA	6.35619e-05	537	AAGTGGAA	8.50553e-06												537	TTGGTATA	6.36298e-07				537	GTGGGGGT	3.54468e-06
				538	AAGGACCA	1.56724e-07	538	AATGGAAG	5.29682e-06	538	AAGTGGAG	1.54646e-06												538	TTGTAAAA	2.22704e-06				538	GTGGGGTG	4.51141e-06
				539	AAGGACCT	1.56724e-07	539	AATGGAAT	1.54491e-06	539	AAGTGGAT	3.86615e-07												539	TTTGAAAA	4.45409e-06				539	GTGGGGTT	1.12785e-06
				540	AAGGACGA	1.01871e-05	540	AATGGACG	2.20701e-07	540	AAGTGGCA	9.66538e-08												540	TTTGTAAA	3.18149e-07				540	GTGGGTAA	6.44487e-07
				541	AAGGACGG	1.72396e-06	541	AATGGAGA	2.67048e-05	541	AAGTGGGA	1.36282e-05												541	TTTTAAAA	3.18149e-07				541	GTGGGTGG	3.38356e-06
				542	AAGGACTA	6.26896e-07	542	AATGGAGG	1.1035e-05	542	AAGTGGGG	1.24683e-05												542	TTTTGAAA	6.36298e-07				542	GTGGGTGT	6.44487e-07
				543	AAGGACTC	1.56724e-07	543	AATGGAGT	8.82804e-07	543	AAGTGGGT	2.89961e-07												543	TTTTTTTT	6.36298e-07				543	GTGGGTTG	6.44487e-07
				544	AAGGACTG	1.56724e-07	544	AATGGATA	6.62103e-07	544	AAGTGGTA	5.79923e-07																		544	GTGGGTTT	3.22244e-07
				545	AAGGACTT	3.13448e-07	545	AATGGATG	1.32421e-06	545	AAGTGGTG	9.66538e-07																		545	GTGGTAAA	4.02804e-06
				546	AAGGAGAA	0.000687235	546	AATGGGAA	1.28007e-05	546	AAGTGTAA	6.76576e-07																		546	GTGGTACA	4.83365e-07
				547	AAGGAGAC	3.13448e-07	547	AATGGGAG	6.62103e-07	547	AAGTGTAG	1.93308e-07																		547	GTGGTATA	1.61122e-07
				548	AAGGAGAG	7.36603e-05	548	AATGGGAT	2.20701e-07	548	AAGTGTCA	9.66538e-08																		548	GTGGTGAA	1.61122e-07
				549	AAGGAGAT	6.26896e-07	549	AATGGGGA	1.96424e-05	549	AAGTGTGA	1.2565e-06																		549	GTGGTGGG	1.28897e-06
				550	AAGGAGCA	1.56724e-07	550	AATGGGGG	9.04874e-06	550	AAGTGTGG	2.89961e-07																		550	GTGGTGGT	4.83365e-07
				551	AAGGAGGA	0.00323839	551	AATGGGGT	6.62103e-07	551	AAGTGTTA	9.66538e-08																		551	GTGGTGTG	4.83365e-07
				552	AAGGAGGC	4.70172e-07	552	AATGGGTA	4.41402e-07	552	AAGTTAAA	3.09292e-06																		552	GTGGTTGG	1.61122e-07
				553	AAGGAGGG	0.000951158	553	AATGGGTG	2.20701e-07	553	AAGTTAAG	9.66538e-08																		553	GTGGTTTT	1.61122e-07
				554	AAGGAGGT	2.03741e-06	554	AATGGTAA	1.54491e-06	554	AAGTTAGA	2.89961e-07																		554	GTGTGAAA	8.37833e-06
				555	AAGGAGTA	5.32862e-06	555	AATGGTAG	2.20701e-07	555	AAGTTAGG	9.66538e-08																		555	GTGTGACA	1.61122e-07
				556	AAGGAGTG	1.56724e-06	556	AATGGTAT	2.20701e-07	556	AAGTTAGT	9.66538e-08																		556	GTGTGAGA	1.61122e-07
				557	AAGGATAA	6.58241e-06	557	AATGGTGA	1.98631e-06	557	AAGTTATA	9.66538e-08																		557	GTGTGGAA	1.61122e-07
				558	AAGGATAC	6.26896e-07	558	AATGGTGT	4.41402e-07	558	AAGTTGAA	9.66538e-07																		558	GTGTGGGG	2.09458e-06
				559	AAGGATAG	3.13448e-07	559	AATGGTTA	4.41402e-07	559	AAGTTGAG	9.66538e-08																		559	GTGTGGGT	1.61122e-07
				560	AAGGATAT	3.13448e-07	560	AATGTAAA	5.07612e-06	560	AAGTTGGA	4.83269e-07																		560	GTGTGGTG	3.22244e-07
				561	AAGGATGA	7.99293e-06	561	AATGTAGA	1.98631e-06	561	AAGTTGGG	2.89961e-07																		561	GTGTGTAA	1.61122e-07
				562	AAGGATGG	7.8362e-07	562	AATGTAGT	2.20701e-07	562	AAGTTTAA	9.66538e-08																		562	GTGTGTGG	3.22244e-07
				563	AAGGATTA	7.8362e-07	563	AATGTATA	2.20701e-07	563	AAGTTTAT	9.66538e-08																		563	GTGTTAAA	4.83365e-07
				564	AAGGATTT	6.26896e-07	564	AATGTATG	4.41402e-07	564	AAGTTTTG	9.66538e-08																		564	GTGTTGTG	1.61122e-07
				565	AAGGCAAA	2.35086e-06	565	AATGTATT	4.41402e-07	565	AAGTTTTT	9.66538e-08																		565	GTGTTTGG	1.61122e-07
				566	AAGGCAAC	1.56724e-07	566	AATGTGAA	1.32421e-06	566	AATAAAAA	2.12638e-06																		566	GTNGGGAA	8.05609e-07
				567	AAGGCAAG	4.70172e-07	567	AATGTGGA	1.54491e-06	567	AATAAAAT	9.66538e-08																		567	GTNNGGAA	1.61122e-07
				568	AAGGCAAT	1.56724e-07	568	AATGTGGG	1.1035e-06	568	AATAAAGA	2.89961e-07																		568	GTTAGAAA	1.61122e-07
				569	AAGGCAGA	6.26896e-07	569	AATGTGGT	4.41402e-07	569	AATAAAGG	2.89961e-07																		569	GTTGGAAA	1.09563e-05
				570	AAGGCATA	7.8362e-07	570	AATGTTAA	4.41402e-07	570	AATAAAGT	9.66538e-08																		570	GTTGGACA	1.61122e-07
				571	AAGGCCAA	1.56724e-07	571	AATGTTGA	2.20701e-07	571	AATAAGAA	9.66538e-08																		571	GTTGGAGT	1.61122e-07
				572	AAGGCCCT	3.13448e-07	572	AATGTTGT	2.20701e-07	572	AATAAGGA	9.66538e-08																		572	GTTGGATA	3.22244e-07
				573	AAGGCCGA	1.56724e-07	573	AATGTTTA	2.20701e-07	573	AATAAGGG	1.15985e-06																		573	GTTGGGAA	0.000142915
				574	AAGGCGAA	4.70172e-07	574	AATTAAAA	1.76561e-06	574	AATAAGGT	9.66538e-08																		574	GTTGGGAC	3.22244e-07
				575	AAGGCGAG	3.13448e-07	575	AATTAAAT	2.20701e-07	575	AATAATGA	9.66538e-08																		575	GTTGGGAG	1.61122e-07
				576	AAGGCGGA	6.26896e-07	576	AATTAATT	2.20701e-07	576	AATAATTG	9.66538e-08																		576	GTTGGGAT	1.12785e-05
				577	AAGGCGGC	1.56724e-07	577	AATTAGGA	6.62103e-07	577	AATAGAAA	1.2565e-06																		577	GTTGGGGG	2.57795e-06
				578	AAGGCTAA	3.13448e-07	578	AATTAGGG	4.41402e-07	578	AATAGAAG	1.93308e-07																		578	GTTGGGGT	1.61122e-07
				579	AAGGCTCT	1.56724e-07	579	AATTAGTA	2.20701e-07	579	AATAGAGA	8.69884e-07																		579	GTTGGGTA	6.92824e-06
				580	AAGGCTTC	1.56724e-07	580	AATTATTA	2.20701e-07	580	AATAGAGG	8.69884e-07																		580	GTTGGGTC	1.61122e-07
				581	AAGGCTTG	1.56724e-07	581	AATTGAAA	5.51752e-06	581	AATAGAGT	1.93308e-07																		581	GTTGGGTG	8.05609e-07
				582	AAGGGAAA	0.0223216	582	AATTGAAG	4.41402e-07	582	AATAGATG	1.93308e-07																		582	GTTGGGTT	3.25466e-05
				583	AAGGGAAC	6.42569e-06	583	AATTGAAT	2.20701e-07	583	AATAGGAA	9.66538e-08																		583	GTTGGTAA	9.45785e-05
				584	AAGGGAAG	0.00132526	584	AATTGAGA	1.1035e-06	584	AATAGGAG	9.66538e-08																		584	GTTGGTAT	1.61122e-07
				585	AAGGGAAT	1.41052e-05	585	AATTGAGG	4.41402e-07	585	AATAGGGA	2.89961e-06																		585	GTTGGTGA	1.61122e-07
				586	AAGGGACA	0.000122872	586	AATTGATA	4.41402e-07	586	AATAGGGG	1.93308e-06																		586	GTTGGTGG	1.61122e-07
				587	AAGGGACG	5.95551e-06	587	AATTGATG	2.20701e-07	587	AATAGGTA	1.93308e-07																		587	GTTGGTGT	1.61122e-07
				588	AAGGGACT	3.13448e-07	588	AATTGGAA	2.20701e-07	588	AATAGGTG	9.66538e-08																		588	GTTGGTTA	2.41683e-06
				589	AAGGGAGA	0.0143827	589	AATTGGGA	4.41402e-07	589	AATAGGTT	1.93308e-07																		589	GTTGGTTG	3.22244e-07
				590	AAGGGAGC	9.40344e-07	590	AATTGGTG	2.20701e-07	590	AATAGTAA	9.66538e-08																		590	GTTGGTTT	3.22244e-07
				591	AAGGGAGG	0.00760566	591	AATTGTGA	2.20701e-07	591	AATAGTGA	2.89961e-07																		591	GTTGTAAA	8.05609e-07
				592	AAGGGAGT	2.08443e-05	592	AATTGTTA	2.20701e-07	592	AATATACA	9.66538e-08																		592	GTTGTGAA	4.51141e-06
				593	AAGGGATA	2.03741e-05	593	AATTGTTT	2.20701e-07	593	AATATGGA	9.66538e-08																		593	GTTGTGAT	6.44487e-07
				594	AAGGGATC	3.13448e-07	594	AATTTAAA	2.20701e-07	594	AATATGGG	1.93308e-07																		594	GTTGTGGT	1.61122e-07
				595	AAGGGATG	1.15976e-05	595	AATTTAAT	4.41402e-07	595	AATATGGT	9.66538e-08																		595	GTTGTGTA	1.61122e-07
				596	AAGGGATT	1.41052e-06	596	AATTTAGA	2.20701e-07	596	AATCGAAA	9.66538e-08																		596	GTTGTTAA	8.05609e-07
				597	AAGGGCAA	4.70172e-06	597	AATTTAGT	2.20701e-07	597	AATCGACT	9.66538e-08																		597	GTTTGAAA	1.61122e-07
				598	AAGGGCAC	1.56724e-07	598	ACAAAAAG	2.20701e-07	598	AATCTAGG	9.66538e-08																		598	GTTTGACA	1.61122e-07
				599	AAGGGCAG	6.26896e-07	599	ACAAAATG	2.20701e-07	599	AATCTATA	9.66538e-08																		599	GTTTGGAA	4.99477e-06
				600	AAGGGCAT	3.13448e-07	600	ACAAAGGA	4.41402e-07	600	AATCTGTA	9.66538e-08																		600	GTTTGGAT	3.22244e-07
				601	AAGGGCGA	5.48534e-06	601	ACAAAGGG	4.41402e-07	601	AATGAAAA	4.06912e-05																		601	GTTTGGGG	1.61122e-07
				602	AAGGGCGG	2.50759e-06	602	ACAAGAGG	6.62103e-07	602	AATGAAAC	1.93308e-07																		602	GTTTGGTA	3.22244e-07
				603	AAGGGCGT	1.56724e-07	603	ACAAGATG	2.20701e-07	603	AATGAAAG	4.83269e-07																		603	GTTTGGTT	1.61122e-07
				604	AAGGGCTA	4.70172e-07	604	ACAAGGAA	2.20701e-07	604	AATGAAAT	3.86615e-07																		604	GTTTGTAA	9.66731e-07
				605	AAGGGGAA	0.00642506	605	ACAAGGGA	1.1035e-06	605	AATGAACA	1.93308e-07																		605	GTTTTAAA	1.61122e-07
				606	AAGGGGAC	1.67695e-05	606	ACAAGGGG	1.1035e-06	606	AATGAAGA	6.95907e-06																		606	GTTTTGAA	1.61122e-07
				607	AAGGGGAG	0.000856497	607	ACAGAAAA	1.76561e-06	607	AATGAAGG	9.66538e-07																		607	TAAAGAAA	1.61122e-07
				608	AAGGGGAT	3.13448e-06	608	ACAGAAAT	2.20701e-07	608	AATGAATA	3.86615e-07																		608	TAAGAGAA	3.22244e-07
				609	AAGGGGCA	2.19414e-06	609	ACAGAAGA	2.20701e-07	609	AATGAATG	9.66538e-08																		609	TAAGGAAA	1.61122e-07
				610	AAGGGGCG	6.26896e-07	610	ACAGAGAA	2.20701e-07	610	AATGACAA	9.66538e-08																		610	TAAGGAGA	5.96151e-06
				611	AAGGGGGA	0.0147645	611	ACAGAGGA	2.20701e-07	611	AATGAGAA	1.2565e-06																		611	TAAGGATA	9.66731e-07
				612	AAGGGGGC	1.88069e-06	612	ACAGAGGG	2.20701e-07	612	AATGAGAG	2.89961e-07																		612	TAAGGGAA	3.38356e-06
				613	AAGGGGGG	0.0106325	613	ACAGGAAA	3.75192e-06	613	AATGAGGA	3.18957e-06																		613	TAAGGGAC	1.61122e-07
				614	AAGGGGGT	1.818e-05	614	ACAGGAAG	4.41402e-07	614	AATGAGGG	2.89961e-07																		614	TAAGGTAA	6.44487e-07
				615	AAGGGGTA	1.37917e-05	615	ACAGGAAT	2.20701e-07	615	AATGAGGT	2.89961e-07																		615	TAAGGTTA	1.93346e-06
				616	AAGGGGTC	1.56724e-07	616	ACAGGAGA	3.75192e-06	616	AATGAGTG	9.66538e-08																		616	TAATGGAA	1.61122e-07
				617	AAGGGGTG	2.11577e-05	617	ACAGGAGG	2.86911e-06	617	AATGATAA	4.83269e-07																		617	TAATTTTA	1.61122e-07
				618	AAGGGGTT	1.25379e-06	618	ACAGGATA	2.20701e-07	618	AATGATGA	2.89961e-07																		618	TACGGGAA	1.61122e-07
				619	AAGGGTAA	1.48888e-05	619	ACAGGGAA	2.42771e-06	619	AATGATGG	9.66538e-08																		619	TAGGAGGA	1.61122e-07
				620	AAGGGTAC	1.56724e-07	620	ACAGGGAG	8.82804e-07	620	AATGCAAA	9.66538e-08																		620	TAGGGAAA	4.83365e-07
				621	AAGGGTAG	2.35086e-06	621	ACAGGGGA	1.16971e-05	621	AATGCGGG	9.66538e-08																		621	TAGTGGTG	1.61122e-07
				622	AAGGGTAT	4.70172e-07	622	ACAGGGGG	6.17963e-06	622	AATGGAAA	4.33975e-05																		622	TATGGAAA	1.61122e-07
				623	AAGGGTCG	1.56724e-07	623	ACAGGGGT	2.20701e-07	623	AATGGAAC	9.66538e-08																		623	TATGGAGA	1.61122e-07
				624	AAGGGTCT	1.56724e-07	624	ACAGGTGA	1.1035e-06	624	AATGGAAG	3.18957e-06																		624	TATGGGGA	1.61122e-07
				625	AAGGGTGA	3.74571e-05	625	ACAGGTGG	2.20701e-07	625	AATGGAAT	7.7323e-07																		625	TATGTATA	1.61122e-07
				626	AAGGGTGC	1.56724e-07	626	ACAGTGAA	2.20701e-07	626	AATGGACA	5.79923e-07																		626	TATGTTAA	1.61122e-07
				627	AAGGGTGG	1.97472e-05	627	ACATATGT	2.20701e-07	627	AATGGAGA	1.5078e-05																		627	TGAGGAAA	3.22244e-07
				628	AAGGGTGT	1.56724e-06	628	ACATGGGA	2.20701e-07	628	AATGGAGG	7.44234e-06																		628	TGAGGGAA	3.38356e-06
				629	AAGGGTTA	2.82103e-06	629	ACCAGGGA	2.20701e-07	629	AATGGAGT	5.79923e-07																		629	TGAGGGAT	4.83365e-07
				630	AAGGGTTC	4.70172e-07	630	ACCCGGTA	2.20701e-07	630	AATGGATA	6.76576e-07																		630	TGAGGTAA	3.22244e-07
				631	AAGGGTTG	1.88069e-06	631	ACCGGAAA	2.20701e-07	631	AATGGATC	9.66538e-08																		631	TGAGTGAA	3.22244e-07
				632	AAGGGTTT	9.40344e-07	632	ACCGGATA	2.20701e-07	632	AATGGATG	2.89961e-07																		632	TGATGGAA	1.61122e-07
				633	AAGGTAAA	4.84277e-05	633	ACCGTTAT	2.20701e-07	633	AATGGATT	1.93308e-07																		633	TGATGGAT	1.61122e-07
				634	AAGGTAAC	1.56724e-07	634	ACCTGGGA	2.20701e-07	634	AATGGGAA	6.18584e-06																		634	TGGAGAAA	1.61122e-07
				635	AAGGTAAG	9.40344e-07	635	ACCTGGGT	2.20701e-07	635	AATGGGAC	9.66538e-08																		635	TGGAGGGG	1.61122e-07
				636	AAGGTAAT	1.25379e-06	636	ACGAAAGA	2.20701e-07	636	AATGGGAG	1.44981e-06																		636	TGGATGGG	1.61122e-07
				637	AAGGTACA	4.70172e-07	637	ACGAAGCA	2.20701e-07	637	AATGGGGA	9.95534e-06																		637	TGGGAAAA	4.83365e-07
				638	AAGGTACC	1.56724e-07	638	ACGAGAAA	2.20701e-07	638	AATGGGGC	1.93308e-07																		638	TGGGAGGA	3.22244e-07
				639	AAGGTAGA	1.62993e-05	639	ACGAGGGG	2.20701e-07	639	AATGGGGG	6.86242e-06																		639	TGGGAGGG	1.61122e-07
				640	AAGGTAGG	7.20931e-06	640	ACGGAAAA	3.53121e-06	640	AATGGGGT	4.83269e-07																		640	TGGGAGTG	1.61122e-07
				641	AAGGTAGT	7.8362e-07	641	ACGGAAAC	2.20701e-07	641	AATGGGTA	6.76576e-07																		641	TGGGGAAA	0.000115685
				642	AAGGTATA	2.50759e-06	642	ACGGAAAT	4.41402e-07	642	AATGGGTG	2.89961e-07																		642	TGGGGAAC	1.61122e-07
				643	AAGGTATC	1.56724e-07	643	ACGGAAGA	6.62103e-07	643	AATGGGTT	2.89961e-07																		643	TGGGGAAG	3.22244e-07
				644	AAGGTATG	3.13448e-07	644	ACGGAAGG	6.62103e-07	644	AATGGTAA	4.83269e-07																		644	TGGGGAAT	8.05609e-07
				645	AAGGTATT	1.56724e-07	645	ACGGAATA	2.20701e-07	645	AATGGTAG	9.66538e-08																		645	TGGGGACA	1.28897e-06
				646	AAGGTCAA	3.13448e-07	646	ACGGAGAA	2.20701e-07	646	AATGGTAT	2.89961e-07																		646	TGGGGAGA	1.61122e-07
				647	AAGGTCCA	1.56724e-07	647	ACGGAGGA	8.82804e-07	647	AATGGTGA	6.76576e-07																		647	TGGGGATA	8.05609e-07
				648	AAGGTCGA	4.70172e-07	648	ACGGAGGG	2.20701e-07	648	AATGGTGG	1.93308e-07																		648	TGGGGCCA	1.61122e-07
				649	AAGGTCTG	1.56724e-07	649	ACGGAGTA	2.20701e-07	649	AATGGTGT	1.93308e-07																		649	TGGGGGGA	1.61122e-07
				650	AAGGTCTT	1.56724e-07	650	ACGGCATA	2.20701e-07	650	AATGGTTA	2.89961e-07																		650	TGGGGGGG	5.52648e-05
				651	AAGGTGAA	2.25683e-05	651	ACGGGAAA	9.93154e-06	651	AATGGTTG	9.66538e-08																		651	TGGGGGGT	1.28897e-06
				652	AAGGTGAG	1.56724e-06	652	ACGGGAAC	2.20701e-07	652	AATGTAAA	2.60965e-06																		652	TGGGGGTG	8.53945e-06
				653	AAGGTGAT	4.70172e-07	653	ACGGGAAG	1.32421e-06	653	AATGTAAT	9.66538e-08																		653	TGGGGGTT	4.83365e-07
				654	AAGGTGCG	1.56724e-07	654	ACGGGAAT	2.20701e-07	654	AATGTAGA	5.79923e-07																		654	TGGGGTAA	6.44487e-07
				655	AAGGTGGA	2.86805e-05	655	ACGGGAGA	8.60734e-06	655	AATGTAGG	1.93308e-07																		655	TGGGGTGG	3.38356e-06
				656	AAGGTGGG	1.39484e-05	656	ACGGGAGG	2.42771e-06	656	AATGTAGT	9.66538e-08																		656	TGGGGTGT	3.22244e-07
				657	AAGGTGGT	9.40344e-07	657	ACGGGAGT	4.41402e-07	657	AATGTATA	1.93308e-07																		657	TGGGGTTG	1.12785e-06
				658	AAGGTGTA	1.41052e-06	658	ACGGGATA	4.41402e-07	658	AATGTATG	9.66538e-08																		658	TGGGGTTT	1.61122e-07
				659	AAGGTGTG	4.70172e-07	659	ACGGGGAA	3.75192e-06	659	AATGTATT	2.89961e-07																		659	TGGGTAAA	1.61122e-06
				660	AAGGTGTT	4.70172e-07	660	ACGGGGAT	2.20701e-07	660	AATGTCGA	9.66538e-08																		660	TGGGTGGG	1.12785e-06
				661	AAGGTTAA	1.41052e-06	661	ACGGGGGA	4.85542e-06	661	AATGTGAA	7.7323e-07																		661	TGGGTGTG	1.28897e-06
				662	AAGGTTAG	1.56724e-07	662	ACGGGGGG	8.38663e-06	662	AATGTGGA	8.69884e-07																		662	TGGGTTGG	1.61122e-07
				663	AAGGTTAT	3.13448e-07	663	ACGGGGTA	2.20701e-07	663	AATGTGGG	1.93308e-07																		663	TGGGTTGT	1.61122e-07
				664	AAGGTTCA	1.56724e-07	664	ACGGGGTG	2.20701e-07	664	AATGTGTG	9.66538e-08																		664	TGGTAGGG	1.61122e-07
				665	AAGGTTGA	1.41052e-06	665	ACGGGTAA	4.41402e-07	665	AATGTGTT	9.66538e-08																		665	TGGTGAAA	5.47814e-06
				666	AAGGTTGG	3.13448e-07	666	ACGGGTAG	2.20701e-07	666	AATGTTAG	9.66538e-08																		666	TGGTGAAT	4.83365e-07
				667	AAGGTTGT	6.26896e-07	667	ACGGGTGA	8.82804e-07	667	AATGTTGA	9.66538e-08																		667	TGGTGGGG	1.4501e-06
				668	AAGGTTTA	1.72396e-06	668	ACGGGTGG	2.20701e-07	668	AATGTTTT	9.66538e-08																		668	TGGTGGTG	8.05609e-07
				669	AAGGTTTT	4.70172e-07	669	ACGGGTTA	4.41402e-07	669	AATTAAAA	7.7323e-07																		669	TGGTGTGG	1.61122e-07
				670	AAGTAAAA	4.79576e-05	670	ACGGGTTG	2.20701e-07	670	AATTAAGA	9.66538e-08																		670	TGGTGTTG	1.61122e-07
				671	AAGTAAAT	6.26896e-07	671	ACGGTAAA	1.54491e-06	671	AATTAATA	9.66538e-08																		671	TGGTTAAA	6.44487e-07
				672	AAGTAACA	9.40344e-07	672	ACGGTAGT	2.20701e-07	672	AATTAGGG	9.66538e-08																		672	TGGTTAAT	1.61122e-07
				673	AAGTAAGA	6.11224e-06	673	ACGGTGGA	6.62103e-07	673	AATTATAG	9.66538e-08																		673	TGGTTGTG	1.61122e-07
				674	AAGTAAGG	7.8362e-07	674	ACGGTTGA	2.20701e-07	674	AATTGAAA	2.22304e-06																		674	TGTATAAA	1.61122e-07
				675	AAGTAATA	9.40344e-07	675	ACGTAGGT	2.20701e-07	675	AATTGAAG	9.66538e-08																		675	TGTGGAAA	6.60599e-06
				676	AAGTACAA	3.13448e-07	676	ACGTGAAA	2.20701e-07	676	AATTGAAT	1.93308e-07																		676	TGTGGAGA	1.61122e-07
				677	AAGTAGAA	7.8362e-07	677	ACGTGGTA	2.20701e-07	677	AATTGAGA	6.76576e-07																		677	TGTGGATA	1.12785e-06
				678	AAGTAGAG	1.56724e-07	678	ACGTTAAA	2.20701e-07	678	AATTGAGG	2.89961e-07																		678	TGTGGGAA	1.61122e-07
				679	AAGTAGGA	2.35086e-06	679	ACGTTATA	2.20701e-07	679	AATTGAGT	1.93308e-07																		679	TGTGGGGG	1.61122e-06
				680	AAGTAGGG	1.41052e-06	680	ACTAGAGT	2.20701e-07	680	AATTGATA	9.66538e-08																		680	TGTGGGTG	6.44487e-07
				681	AAGTAGTA	1.56724e-07	681	ACTAGGGG	2.20701e-07	681	AATTGGAA	9.66538e-08																		681	TGTGGGTT	1.61122e-07
				682	AAGTATAA	1.56724e-07	682	ACTGAAGA	2.20701e-07	682	AATTGGGA	2.89961e-07																		682	TGTGGTAA	3.22244e-07
				683	AAGTATAG	1.56724e-07	683	ACTGGAAA	8.82804e-07	683	AATTGGGG	2.89961e-07																		683	TGTGGTGG	4.83365e-07
				684	AAGTATGA	3.13448e-07	684	ACTGGGAA	4.41402e-07	684	AATTGGTG	9.66538e-08																		684	TGTGGTGT	9.66731e-07
				685	AAGTATGG	1.56724e-07	685	ACTGGGGA	6.62103e-07	685	AATTGTGA	9.66538e-08																		685	TGTGGTTA	3.22244e-07
				686	AAGTATGT	1.56724e-07	686	ACTGTGGA	4.41402e-07	686	AATTGTGG	9.66538e-08																		686	TGTGGTTG	6.44487e-07
				687	AAGTCAAA	4.70172e-07	687	ACTTAGGA	2.20701e-07	687	AATTTAAA	2.89961e-07																		687	TGTGTAAA	1.12785e-06
				688	AAGTCAAT	1.56724e-07	688	ACTTGAGA	2.20701e-07	688	AATTTAAG	9.66538e-08																		688	TGTGTGGG	1.61122e-07
				689	AAGTCGAA	1.56724e-07	689	AGAAAAAA	8.45284e-05	689	AATTTAGA	9.66538e-08																		689	TGTGTTGT	1.61122e-07
				690	AAGTCGGA	3.13448e-07	690	AGAAAAGA	6.17963e-06	690	AATTTATA	9.66538e-08																		690	TGTTGAAA	1.12785e-06
				691	AAGTGAAA	9.57584e-05	691	AGAAAAGG	1.52284e-05	691	AATTTTTA	9.66538e-08																		691	TGTTGAAT	1.61122e-07
				692	AAGTGAAC	4.70172e-07	692	AGAAAAGT	2.20701e-07	692	AATTTTTT	9.66538e-08																		692	TGTTGGTG	1.61122e-07
				693	AAGTGAAG	5.01517e-06	693	AGAAAATG	4.41402e-07	693	ACAAAAAA	3.86615e-07																		693	TGTTGTGT	1.61122e-07
				694	AAGTGAAT	2.03741e-06	694	AGAAAGAA	4.85542e-06	694	ACAAAAAG	9.66538e-08																		694	TGTTTAAA	3.22244e-07
				695	AAGTGACA	4.70172e-07	695	AGAAAGAG	1.54491e-06	695	ACAAAAGG	3.86615e-07																		695	TGTTTGGG	1.61122e-07
				696	AAGTGAGA	4.56067e-05	696	AGAAAGGA	2.56013e-05	696	ACAAACGG	9.66538e-08																		696	TTAAGGAA	4.83365e-07
				697	AAGTGAGG	2.08443e-05	697	AGAAAGGG	5.03198e-05	697	ACAAAGAA	9.66538e-08																		697	TTAAGTAA	1.61122e-07
				698	AAGTGAGT	1.41052e-06	698	AGAAAGGT	2.20701e-07	698	ACAAAGGA	9.66538e-08																		698	TTAGAAAA	3.22244e-07
				699	AAGTGATA	1.25379e-06	699	AGAAATAA	2.20701e-07	699	ACAAAGGG	3.86615e-07																		699	TTAGAGAA	1.4501e-06
				700	AAGTGATC	1.56724e-07	700	AGAAGAAA	7.79074e-05	700	ACAACAAT	9.66538e-08																		700	TTAGATAA	1.61122e-07
				701	AAGTGATG	7.8362e-07	701	AGAAGAAG	1.08143e-05	701	ACAAGAAA	3.86615e-07																		701	TTAGGAAA	2.2557e-06
				702	AAGTGATT	6.26896e-07	702	AGAAGAGA	6.99622e-05	702	ACAAGAGA	1.93308e-07																		702	TTAGGACA	3.22244e-07
				703	AAGTGCGT	1.56724e-07	703	AGAAGAGG	0.000143897	703	ACAAGAGG	7.7323e-07																		703	TTAGGAGA	4.83365e-07
				704	AAGTGGAA	1.3635e-05	704	AGAAGAGT	4.41402e-07	704	ACAAGGAA	1.93308e-07																		704	TTAGGATA	1.61122e-07
				705	AAGTGGAC	1.56724e-07	705	AGAAGATG	2.20701e-07	705	ACAAGGGA	6.76576e-07																		705	TTAGGCAA	1.61122e-07
				706	AAGTGGAG	2.03741e-06	706	AGAAGGAA	2.44978e-05	706	ACAAGGGG	1.64311e-06																		706	TTAGGGAA	0.000511723
				707	AAGTGGAT	1.56724e-07	707	AGAAGGAG	9.04874e-06	707	ACAAGTGA	9.66538e-08																		707	TTAGGGAC	2.90019e-06
				708	AAGTGGGA	2.80536e-05	708	AGAAGGGA	0.000177664	708	ACAATTTA	9.66538e-08																		708	TTAGGGAT	5.1559e-06
				709	AAGTGGGG	1.39484e-05	709	AGAAGGGG	0.00014787	709	ACACGAGA	9.66538e-08																		709	TTAGGGTA	8.05609e-07
				710	AAGTGGGT	7.8362e-07	710	AGAAGGGT	4.41402e-07	710	ACAGAAAA	1.35315e-06																		710	TTAGGGTT	1.61122e-07
				711	AAGTGGTA	7.8362e-07	711	AGAAGGTG	4.41402e-07	711	ACAGAAAG	9.66538e-08																		711	TTAGGTAA	2.12681e-05
				712	AAGTGGTG	1.25379e-06	712	AGAAGTAA	2.20701e-07	712	ACAGAAGA	4.83269e-07																		712	TTAGGTAC	1.61122e-07
				713	AAGTGGTT	1.56724e-07	713	AGAAGTGA	1.32421e-06	713	ACAGGAAA	4.92934e-06																		713	TTAGGTAT	4.83365e-07
				714	AAGTGTAA	1.09707e-06	714	AGAAGTGG	6.62103e-07	714	ACAGGAAC	9.66538e-08																		714	TTAGGTGA	1.61122e-07
				715	AAGTGTGA	1.72396e-06	715	AGAAGTTG	2.20701e-07	715	ACAGGAAG	4.83269e-07																		715	TTAGGTTA	1.11174e-05
				716	AAGTGTGG	6.26896e-07	716	AGAATAGG	2.20701e-07	716	ACAGGACA	2.89961e-07																		716	TTAGTCAA	3.22244e-07
				717	AAGTGTGT	4.70172e-07	717	AGAATGGG	4.41402e-07	717	ACAGGAGA	3.7695e-06																		717	TTAGTGAA	3.33522e-05
				718	AAGTGTTA	4.70172e-07	718	AGAATTGA	2.20701e-07	718	ACAGGAGG	2.22304e-06																		718	TTAGTGAT	3.22244e-07
				719	AAGTGTTC	1.56724e-07	719	AGACGAAA	4.41402e-07	719	ACAGGAGT	9.66538e-08																		719	TTAGTGTA	3.22244e-07
				720	AAGTGTTT	1.56724e-07	720	AGACGGGG	2.20701e-07	720	ACAGGATA	1.93308e-07																		720	TTAGTGTT	3.22244e-07
				721	AAGTTAAA	3.29121e-06	721	AGAGAAAA	0.000201279	721	ACAGGATT	9.66538e-08																		721	TTAGTTAA	4.18917e-06
				722	AAGTTAAG	1.56724e-07	722	AGAGAAAC	2.20701e-07	722	ACAGGCGA	9.66538e-08																		722	TTATGGAA	2.14292e-05
				723	AAGTTAAT	1.56724e-07	723	AGAGAAAG	1.98631e-06	723	ACAGGGAA	2.22304e-06																		723	TTATGGAT	9.66731e-07
				724	AAGTTAGA	1.41052e-06	724	AGAGAAAT	2.20701e-07	724	ACAGGGAC	1.93308e-07																		724	TTATGGTA	4.83365e-07
				725	AAGTTAGG	7.8362e-07	725	AGAGAACA	2.20701e-07	725	ACAGGGAG	3.86615e-07																		725	TTATGTAA	2.57795e-06
				726	AAGTTATA	6.26896e-07	726	AGAGAAGA	2.89118e-05	726	ACAGGGCA	9.66538e-08																		726	TTATGTAT	3.22244e-07
				727	AAGTTATT	1.56724e-07	727	AGAGAAGG	6.62103e-06	727	ACAGGGGA	8.40888e-06																		727	TTATTGAA	4.83365e-06
				728	AAGTTCTA	1.56724e-07	728	AGAGAATA	2.20701e-07	728	ACAGGGGC	9.66538e-08																		728	TTATTTAA	6.44487e-07
				729	AAGTTGAA	1.09707e-06	729	AGAGAGAA	4.41402e-06	729	ACAGGGGG	5.2193e-06																		729	TTCGGGAA	1.61122e-07
				730	AAGTTGGA	7.8362e-07	730	AGAGAGAG	4.41402e-07	730	ACAGGGGT	9.66538e-08																		730	TTCGGGCA	1.61122e-07
				731	AAGTTGGG	4.70172e-07	731	AGAGAGGA	2.51599e-05	731	ACAGGTGA	1.93308e-07																		731	TTCGGTAA	1.61122e-07
				732	AAGTTGTG	1.56724e-07	732	AGAGAGGG	9.26944e-06	732	ACAGGTGG	9.66538e-08																		732	TTCGTGAA	1.61122e-07
				733	AAGTTTCT	1.56724e-07	733	AGAGGAAA	0.00047848	733	ACAGGTTA	9.66538e-08																		733	TTGGGAAA	1.4501e-06
				734	AAGTTTGT	1.56724e-07	734	AGAGGAAG	2.51599e-05	734	ACAGTGAA	1.93308e-07																		734	TTGGGGAA	1.61122e-07
				735	AATAAAAA	7.05258e-06	735	AGAGGAAT	2.20701e-07	735	ACATGGAA	9.66538e-08																		735	TTGGGGGG	1.28897e-06
				736	AATAAAAG	3.13448e-07	736	AGAGGAGA	0.000374971	736	ACATGGGA	9.66538e-08																		736	TTGGGGGT	1.61122e-07
				737	AATAAAAT	1.56724e-07	737	AGAGGAGG	0.00019532	737	ACCAGAAA	9.66538e-08																		737	TTGGGGTG	6.44487e-07
				738	AATAAAGA	1.25379e-06	738	AGAGGAGT	1.32421e-06	738	ACCAGGGG	9.66538e-08																		738	TTGGGGTT	3.22244e-07
				739	AATAAAGG	1.56724e-06	739	AGAGGATA	2.20701e-07	739	ACCCTGTA	9.66538e-08																		739	TTGGGTGG	1.61122e-07
				740	AATAAATA	1.56724e-07	740	AGAGGATG	6.62103e-07	740	ACCGGACA	9.66538e-08																		740	TTGGGTTT	1.61122e-07
				741	AATAAATG	1.56724e-07	741	AGAGGGAA	0.000109688	741	ACCGGATA	9.66538e-08																		741	TTGGTAAA	4.83365e-07
				742	AATAAATT	1.56724e-07	742	AGAGGGAG	1.41249e-05	742	ACCGGCGA	9.66538e-08																		742	TTGGTGGG	1.61122e-07
				743	AATAACAA	1.56724e-07	743	AGAGGGCA	2.20701e-07	743	ACCGGTGA	9.66538e-08																		743	TTGGTGTT	1.61122e-07
				744	AATAAGGA	9.40344e-07	744	AGAGGGGA	0.000593023	744	ACCTCTTA	9.66538e-08																		744	TTGTGAAA	4.83365e-07
				745	AATAAGGG	7.8362e-07	745	AGAGGGGG	0.000228425	745	ACGAAAAA	3.86615e-07																		745	TTGTGACA	1.61122e-07
				746	AATAAGTG	1.56724e-07	746	AGAGGGGT	1.32421e-06	746	ACGAAGGG	1.93308e-07																		746	TTGTGGGG	1.61122e-07
				747	AATAATGA	3.13448e-07	747	AGAGGGTA	8.82804e-07	747	ACGACAAA	9.66538e-08																		747	TTGTGGGT	1.61122e-07
				748	AATAATGG	1.56724e-07	748	AGAGGGTG	6.62103e-07	748	ACGAGAAA	9.66538e-08																		748	TTGTGGTG	4.83365e-07
				749	AATAGAAA	1.72396e-06	749	AGAGGTAA	2.20701e-07	749	ACGAGAAG	9.66538e-08																		749	TTGTGTGT	1.61122e-07
				750	AATAGAGA	1.88069e-06	750	AGAGGTGA	2.64841e-06	750	ACGAGAGA	9.66538e-08																		750	TTTGGAAA	4.83365e-07
				751	AATAGAGG	2.35086e-06	751	AGAGTAAA	2.20701e-07	751	ACGAGGGA	2.89961e-07																		751	TTTGGAGA	3.22244e-07
				752	AATAGAGT	4.70172e-07	752	AGAGTAGA	4.41402e-07	752	ACGAGGGG	4.83269e-07																		752	TTTGGATA	1.4501e-06
				753	AATAGATG	3.13448e-07	753	AGAGTAGG	2.20701e-07	753	ACGCCACT	9.66538e-08																		753	TTTGGGAA	2.2557e-06
				754	AATAGGAA	4.70172e-07	754	AGAGTGAA	8.82804e-07	754	ACGGAAAA	3.57619e-06																		754	TTTGGGAT	1.61122e-07
				755	AATAGGAG	3.13448e-07	755	AGAGTGAG	2.20701e-07	755	ACGGAACA	1.93308e-07																		755	TTTGGGTA	3.22244e-07
				756	AATAGGGA	4.70172e-06	756	AGAGTGGA	1.98631e-06	756	ACGGAAGA	1.06319e-06																		756	TTTGGGTG	1.61122e-07
				757	AATAGGGG	4.38827e-06	757	AGATAAAA	6.62103e-07	757	ACGGAAGG	1.93308e-07																		757	TTTGGGTT	1.61122e-07
				758	AATAGGGT	3.13448e-07	758	AGATGAAA	1.76561e-06	758	ACGGACAA	1.93308e-07																		758	TTTGGTAA	3.22244e-07
				759	AATAGGTA	1.56724e-07	759	AGATGAGA	1.1035e-06	759	ACGGAGAA	9.66538e-08																		759	TTTGGTGT	1.61122e-06
				760	AATAGGTG	3.13448e-07	760	AGATGAGG	6.62103e-07	760	ACGGAGAG	2.89961e-07																		760	TTTGGTTA	8.05609e-07
				761	AATAGTCA	1.56724e-07	761	AGATGGAA	2.20701e-07	761	ACGGAGCG	9.66538e-08																		761	TTTGGTTG	1.61122e-07
				762	AATAGTGG	1.56724e-07	762	AGATGGGA	2.20701e-07	762	ACGGAGGA	3.86615e-07																		762	TTTGTGAT	1.61122e-07
				763	AATAGTTG	1.56724e-07	763	AGATGGGG	6.62103e-07	763	ACGGAGGG	1.93308e-07																		763	TTTGTTAA	1.61122e-07
				764	AATATAAA	6.26896e-07	764	AGATGGTA	4.41402e-07	764	ACGGATAA	9.66538e-08																		764	TTTGTTGG	1.61122e-07
				765	AATATACC	1.56724e-07	765	AGCAAAAA	2.20701e-07	765	ACGGCAAA	9.66538e-08																		765	TTTGTTTA	3.22244e-07
				766	AATATAGA	3.13448e-07	766	AGCAGAGG	2.20701e-07	766	ACGGCGGA	9.66538e-08																		766	TTTTGAAA	1.61122e-07
				767	AATATGGA	3.13448e-07	767	AGCAGGGG	2.20701e-07	767	ACGGGAAA	1.56579e-05																		767	TTTTGGAA	3.22244e-07
				768	AATATGGG	4.70172e-07	768	AGCGGAAA	6.62103e-07	768	ACGGGAAC	3.86615e-07																		768	TTTTTGAA	1.61122e-07
				769	AATATTGG	1.56724e-07	769	AGCGGAAG	2.20701e-07	769	ACGGGAAG	8.69884e-07
				770	AATATTTA	1.56724e-07	770	AGCGGAGA	4.41402e-07	770	ACGGGAAT	3.86615e-07
				771	AATCAAGA	1.56724e-07	771	AGCGGAGT	2.20701e-07	771	ACGGGACA	7.7323e-07
				772	AATCAAGG	1.56724e-07	772	AGCGGATA	2.20701e-07	772	ACGGGACC	9.66538e-08
				773	AATCGAAA	1.56724e-07	773	AGCGGCTA	2.20701e-07	773	ACGGGAGA	5.41261e-06
				774	AATCGGGT	1.56724e-07	774	AGCGGGGA	2.20701e-07	774	ACGGGAGC	9.66538e-08
				775	AATCGGTA	1.56724e-07	775	AGCGTATA	2.20701e-07	775	ACGGGAGG	3.47954e-06
				776	AATCGTGA	1.56724e-07	776	AGCGTTTA	2.20701e-07	776	ACGGGAGT	1.93308e-07
				777	AATCTAAA	1.56724e-07	777	AGGAAAAA	0.00121319	777	ACGGGATA	4.83269e-07
				778	AATCTAAT	1.56724e-07	778	AGGAAAAG	5.29682e-06	778	ACGGGATG	9.66538e-08
				779	AATGAAAA	8.77655e-05	779	AGGAAAAT	6.62103e-07	779	ACGGGCAA	9.66538e-08
				780	AATGAAAC	1.56724e-07	780	AGGAAAGA	3.68571e-05	780	ACGGGGAA	2.80296e-06
				781	AATGAAAG	6.26896e-07	781	AGGAAAGG	1.74354e-05	781	ACGGGGAC	1.93308e-07
				782	AATGAAAT	1.25379e-06	782	AGGAAAGT	2.20701e-07	782	ACGGGGAG	9.66538e-07
				783	AATGAACA	1.56724e-07	783	AGGAACAA	2.20701e-07	783	ACGGGGGA	5.2193e-06
				784	AATGAAGA	9.09e-06	784	AGGAAGAA	1.03729e-05	784	ACGGGGGG	1.01486e-05
				785	AATGAAGG	1.72396e-06	785	AGGAAGAG	2.42771e-06	785	ACGGGGGT	1.93308e-07
				786	AATGAATA	1.41052e-06	786	AGGAAGGA	4.01676e-05	786	ACGGGGTG	9.66538e-08
				787	AATGAATT	1.56724e-07	787	AGGAAGGG	9.02667e-05	787	ACGGGTGA	3.86615e-07
				788	AATGACAA	3.13448e-07	788	AGGAAGTG	2.20701e-07	788	ACGGGTGT	9.66538e-08
				789	AATGACAG	1.56724e-07	789	AGGAATGG	4.41402e-07	789	ACGGTAAA	3.86615e-07
				790	AATGACAT	1.56724e-07	790	AGGACAAA	2.20701e-07	790	ACGGTAAG	9.66538e-08
				791	AATGACGG	1.56724e-07	791	AGGAGAAA	0.000393951	791	ACGGTACA	9.66538e-08
				792	AATGAGAA	1.56724e-06	792	AGGAGAAC	4.41402e-07	792	ACGGTAGA	3.86615e-07
				793	AATGAGAT	1.56724e-07	793	AGGAGAAG	4.17125e-05	793	ACGGTAGG	9.66538e-08
				794	AATGAGGA	6.89586e-06	794	AGGAGAGA	0.000205914	794	ACGGTATA	9.66538e-08
				795	AATGAGGG	1.72396e-06	795	AGGAGAGG	0.000264841	795	ACGGTATT	1.93308e-07
				796	AATGAGTA	3.13448e-07	796	AGGAGAGT	2.20701e-07	796	ACGGTGGA	1.93308e-07
				797	AATGAGTG	1.56724e-07	797	AGGAGATA	1.1035e-06	797	ACGGTTAT	9.66538e-08
				798	AATGATAA	3.13448e-07	798	AGGAGATG	1.1035e-06	798	ACGGTTGA	9.66538e-08
				799	AATGATAT	1.56724e-07	799	AGGAGATT	2.20701e-07	799	ACGGTTTG	9.66538e-08
				800	AATGATGA	7.8362e-07	800	AGGAGGAA	9.09288e-05	800	ACGTAAAA	9.66538e-08
				801	AATGATGG	1.56724e-07	801	AGGAGGAC	2.20701e-07	801	ACGTAGGG	9.66538e-08
				802	AATGATTA	3.13448e-07	802	AGGAGGAG	1.83182e-05	802	ACGTGAAA	4.83269e-07
				803	AATGATTT	1.56724e-07	803	AGGAGGAT	4.41402e-07	803	ACGTGAAG	1.93308e-07
				804	AATGCAAA	1.56724e-07	804	AGGAGGGA	0.000282276	804	ACGTGAGA	1.93308e-07
				805	AATGGAAA	4.545e-05	805	AGGAGGGG	0.00019841	805	ACGTGGAG	9.66538e-08
				806	AATGGAAG	2.19414e-06	806	AGGAGGGT	6.62103e-07	806	ACGTTAAT	9.66538e-08
				807	AATGGAAT	1.41052e-06	807	AGGAGGTA	2.20701e-07	807	ACGTTTTT	9.66538e-08
				808	AATGGACA	1.56724e-07	808	AGGAGGTG	2.20701e-07	808	ACTCGGTA	9.66538e-08
				809	AATGGACT	1.56724e-07	809	AGGAGTAG	6.62103e-07	809	ACTGAAAA	1.93308e-07
				810	AATGGAGA	2.71133e-05	810	AGGAGTGA	1.32421e-06	810	ACTGGAAA	9.66538e-08
				811	AATGGAGG	1.3635e-05	811	AGGAGTGG	6.62103e-07	811	ACTGGAGA	9.66538e-08
				812	AATGGAGT	9.40344e-07	812	AGGATAAA	1.1035e-06	812	ACTGGAGG	1.93308e-07
				813	AATGGATA	2.97776e-06	813	AGGATAGA	4.41402e-07	813	ACTGGATA	9.66538e-08
				814	AATGGATG	9.40344e-07	814	AGGATAGG	6.62103e-07	814	ACTGGGAA	1.93308e-07
				815	AATGGATT	3.13448e-07	815	AGGATGGA	4.41402e-07	815	ACTGGGAC	9.66538e-08
				816	AATGGCAA	1.56724e-07	816	AGGATGGT	2.20701e-07	816	ACTGGGGG	9.66538e-08
				817	AATGGCAC	1.56724e-07	817	AGGCAAAA	2.20701e-07	817	ACTGGGGT	9.66538e-08
				818	AATGGCTA	3.13448e-07	818	AGGCGAAA	4.41402e-07	818	ACTGGGTG	9.66538e-08
				819	AATGGGAA	8.61982e-06	819	AGGCGAGA	2.20701e-07	819	ACTGGTGA	9.66538e-08
				820	AATGGGAC	3.13448e-07	820	AGGCGGGG	4.41402e-07	820	ACTGGTGG	9.66538e-08
				821	AATGGGAG	1.56724e-06	821	AGGGAAAA	0.00198278	821	ACTGGTGT	9.66538e-08
				822	AATGGGCA	1.56724e-07	822	AGGGAAAC	2.20701e-07	822	ACTGGTTT	9.66538e-08
				823	AATGGGGA	2.31952e-05	823	AGGGAAAG	5.78236e-05	823	ACTTGAAC	9.66538e-08
				824	AATGGGGC	1.56724e-07	824	AGGGAAAT	1.54491e-06	824	ACTTTAAG	9.66538e-08
				825	AATGGGGG	1.31648e-05	825	AGGGAAGA	0.000707567	825	ACTTTTGA	9.66538e-08
				826	AATGGGGT	1.09707e-06	826	AGGGAAGG	0.000269917	826	AGAAAAAA	6.51446e-05
				827	AATGGGTA	9.40344e-07	827	AGGGAAGT	4.41402e-07	827	AGAAAAAG	4.54273e-06
				828	AATGGGTG	9.40344e-07	828	AGGGAATA	1.98631e-06	828	AGAAAAGA	2.70631e-06
				829	AATGGGTT	1.56724e-07	829	AGGGAATG	6.62103e-07	829	AGAAAAGG	1.48847e-05
				830	AATGGTAA	9.40344e-07	830	AGGGACAA	2.20701e-07	830	AGAAAAGT	9.66538e-08
				831	AATGGTGA	1.56724e-06	831	AGGGACGG	2.20701e-07	831	AGAAAGAA	1.15985e-06
				832	AATGGTGG	7.8362e-07	832	AGGGAGAA	8.91632e-05	832	AGAAAGAG	7.7323e-07
				833	AATGGTGT	3.13448e-07	833	AGGGAGAG	1.36835e-05	833	AGAAAGGA	1.57546e-05
				834	AATGGTTA	4.70172e-07	834	AGGGAGGA	0.000407193	834	AGAAAGGG	2.91894e-05
				835	AATGGTTG	3.13448e-07	835	AGGGAGGC	2.20701e-07	835	AGAAAGGT	1.93308e-07
				836	AATGGTTT	3.13448e-07	836	AGGGAGGG	0.000152725	836	AGAACAGG	9.66538e-08
				837	AATGTAAA	4.70172e-06	837	AGGGAGGT	4.41402e-07	837	AGAACGGG	9.66538e-08
				838	AATGTAGA	9.40344e-07	838	AGGGAGTG	4.41402e-07	838	AGAAGAAA	6.53379e-05
				839	AATGTAGG	9.40344e-07	839	AGGGATAA	1.1035e-06	839	AGAAGAAC	1.93308e-07
				840	AATGTAGT	1.56724e-07	840	AGGGATCT	2.20701e-07	840	AGAAGAAG	9.85868e-06
				841	AATGTATA	4.70172e-07	841	AGGGATGA	1.76561e-06	841	AGAAGACA	3.86615e-07
				842	AATGTATT	3.13448e-07	842	AGGGATGG	2.20701e-07	842	AGAAGAGA	4.80369e-05
				843	AATGTGAA	9.40344e-07	843	AGGGCAAA	2.20701e-07	843	AGAAGAGG	6.52413e-05
				844	AATGTGGA	1.25379e-06	844	AGGGCAGA	1.32421e-06	844	AGAAGATG	9.66538e-08
				845	AATGTGGG	1.56724e-07	845	AGGGGAAA	0.00409709	845	AGAAGGAA	1.70111e-05
				846	AATGTGTA	1.56724e-07	846	AGGGGAAC	8.82804e-07	846	AGAAGGAC	9.66538e-08
				847	AATGTGTG	3.13448e-07	847	AGGGGAAG	0.000353121	847	AGAAGGAG	4.25277e-06
				848	AATGTTAA	3.13448e-07	848	AGGGGAAT	4.41402e-06	848	AGAAGGGA	0.000110475
				849	AATGTTAT	1.56724e-07	849	AGGGGACA	2.20701e-07	849	AGAAGGGC	1.93308e-07
				850	AATGTTGG	4.70172e-07	850	AGGGGAGA	0.00238026	850	AGAAGGGG	9.31742e-05
				851	AATGTTTA	9.40344e-07	851	AGGGGAGC	4.41402e-07	851	AGAAGGGT	1.93308e-07
				852	AATGTTTG	1.56724e-07	852	AGGGGAGG	0.00132332	852	AGAAGGTA	9.66538e-08
				853	AATTAAAA	3.76138e-06	853	AGGGGAGT	2.20701e-06	853	AGAAGTCA	9.66538e-08
				854	AATTAAAT	1.56724e-07	854	AGGGGATA	4.41402e-06	854	AGAAGTGA	3.86615e-07
				855	AATTAAGA	3.13448e-07	855	AGGGGATC	2.20701e-07	855	AGAAGTGG	9.66538e-08
				856	AATTAAGG	1.56724e-07	856	AGGGGATG	2.42771e-06	856	AGAATAGA	9.66538e-08
				857	AATTAATA	3.13448e-07	857	AGGGGATT	4.41402e-07	857	AGAATGGA	2.89961e-07
				858	AATTAATG	1.56724e-07	858	AGGGGCAA	4.41402e-07	858	AGAATGGG	1.93308e-07
				859	AATTAGGA	1.56724e-07	859	AGGGGCCA	2.20701e-07	859	AGACAGGG	1.93308e-07
				860	AATTAGTA	3.13448e-07	860	AGGGGCGG	4.41402e-07	860	AGACGAAA	1.93308e-07
				861	AATTATAA	1.56724e-07	861	AGGGGGAA	0.000862499	861	AGACGAAG	9.66538e-08
				862	AATTATAC	1.56724e-07	862	AGGGGGAC	2.20701e-07	862	AGACGAGG	1.93308e-07
				863	AATTATGA	1.56724e-07	863	AGGGGGAG	0.000161774	863	AGACGGGA	9.66538e-08
				864	AATTATTA	1.56724e-07	864	AGGGGGAT	6.62103e-07	864	AGACGGGG	2.89961e-07
				865	AATTCCTG	1.56724e-07	865	AGGGGGCA	4.41402e-07	865	AGACTGGG	9.66538e-08
				866	AATTCGGT	1.56724e-07	866	AGGGGGCG	2.20701e-07	866	AGAGAAAA	0.000189055
				867	AATTCTGG	1.56724e-07	867	AGGGGGGA	0.00203243	867	AGAGAAAC	2.89961e-07
				868	AATTGAAA	2.97776e-06	868	AGGGGGGC	4.41402e-07	868	AGAGAAAG	4.05946e-06
				869	AATTGAAG	1.56724e-07	869	AGGGGGGG	0.00243477	869	AGAGAAAT	3.86615e-07
				870	AATTGACT	1.56724e-07	870	AGGGGGGT	5.51752e-06	870	AGAGAACA	4.83269e-07
				871	AATTGAGA	1.41052e-06	871	AGGGGGTA	3.97262e-06	871	AGAGAAGA	2.0104e-05
				872	AATTGAGG	3.13448e-07	872	AGGGGGTG	4.19332e-06	872	AGAGAAGG	2.02973e-06
				873	AATTGAGT	1.56724e-07	873	AGGGGGTT	2.20701e-07	873	AGAGAATA	9.66538e-08
				874	AATTGATA	4.70172e-07	874	AGGGGTAA	4.85542e-06	874	AGAGACAA	6.76576e-07
				875	AATTGATG	1.56724e-07	875	AGGGGTAG	2.20701e-07	875	AGAGACAT	9.66538e-08
				876	AATTGCGT	1.56724e-07	876	AGGGGTAT	2.20701e-07	876	AGAGAGAA	1.83642e-06
				877	AATTGGAA	7.8362e-07	877	AGGGGTGA	8.60734e-06	877	AGAGAGAG	1.93308e-07
				878	AATTGGAG	1.56724e-07	878	AGGGGTGC	2.20701e-07	878	AGAGAGGA	1.23717e-05
				879	AATTGGGA	4.70172e-07	879	AGGGGTGG	4.19332e-06	879	AGAGAGGG	1.07286e-05
				880	AATTGGGC	1.56724e-07	880	AGGGGTGT	4.41402e-07	880	AGAGAGTA	9.66538e-08
				881	AATTGGGG	1.56724e-07	881	AGGGGTTA	6.62103e-07	881	AGAGATAA	9.66538e-08
				882	AATTGGGT	3.13448e-07	882	AGGGGTTG	2.20701e-07	882	AGAGATGA	9.66538e-08
				883	AATTGGTG	1.56724e-07	883	AGGGGTTT	4.41402e-07	883	AGAGCGAA	9.66538e-08
				884	AATTGGTT	3.13448e-07	884	AGGGTAAA	6.40033e-06	884	AGAGCGGA	1.93308e-07
				885	AATTGTAA	3.13448e-07	885	AGGGTAAG	8.82804e-07	885	AGAGGAAA	0.000435232
				886	AATTGTAG	1.56724e-07	886	AGGGTAAT	6.62103e-07	886	AGAGGAAC	4.83269e-07
				887	AATTGTGA	1.56724e-07	887	AGGGTAGA	3.97262e-06	887	AGAGGAAG	1.87508e-05
				888	AATTGTGG	1.56724e-07	888	AGGGTAGG	1.76561e-06	888	AGAGGAAT	2.89961e-07
				889	AATTGTGT	6.26896e-07	889	AGGGTAGT	2.20701e-07	889	AGAGGACA	6.95907e-06
				890	AATTGTTA	4.70172e-07	890	AGGGTATA	2.20701e-07	890	AGAGGAGA	0.000230036
				891	AATTGTTT	3.13448e-07	891	AGGGTATT	4.41402e-07	891	AGAGGAGG	0.000166824
				892	AATTTAAA	9.40344e-07	892	AGGGTGAA	2.20701e-06	892	AGAGGAGT	9.66538e-08
				893	AATTTAGT	1.56724e-07	893	AGGGTGAG	2.20701e-07	893	AGAGGATA	4.83269e-07
				894	AATTTATA	1.56724e-07	894	AGGGTGAT	2.20701e-07	894	AGAGGATG	2.89961e-07
				895	AATTTATG	1.56724e-07	895	AGGGTGGA	4.63472e-06	895	AGAGGCGG	1.93308e-07
				896	AATTTCGG	1.56724e-07	896	AGGGTGGG	2.86911e-06	896	AGAGGGAA	7.54866e-05
				897	AATTTGAA	1.56724e-07	897	AGGGTGTA	2.20701e-07	897	AGAGGGAC	1.06319e-06
				898	AATTTGGG	1.56724e-07	898	AGGGTGTG	2.20701e-07	898	AGAGGGAG	1.02453e-05
				899	AATTTGGT	3.13448e-07	899	AGGGTTAA	2.20701e-07	899	AGAGGGAT	9.66538e-08
				900	AATTTGTG	1.56724e-07	900	AGGGTTGG	2.20701e-07	900	AGAGGGCA	9.66538e-08
				901	AATTTTAT	1.56724e-07	901	AGGGTTTA	2.20701e-07	901	AGAGGGGA	0.00032756
				902	AATTTTGA	1.56724e-07	902	AGGTAAAA	4.19332e-06	902	AGAGGGGG	0.000162282
				903	AATTTTGT	1.56724e-07	903	AGGTAAAG	2.20701e-07	903	AGAGGGGT	1.93308e-07
				904	AATTTTTA	1.56724e-07	904	AGGTAAGA	2.20701e-06	904	AGAGGGTA	6.76576e-07
				905	AATTTTTG	1.56724e-07	905	AGGTAAGG	4.41402e-07	905	AGAGGGTG	3.86615e-07
				906	AATTTTTT	4.70172e-07	906	AGGTAATA	6.62103e-07	906	AGAGGTAA	2.89961e-07
				907	ACAAAAAA	3.13448e-07	907	AGGTAGGA	6.62103e-07	907	AGAGGTGA	1.15985e-06
				908	ACAAAAAG	1.56724e-07	908	AGGTAGGG	4.41402e-07	908	AGAGGTGG	9.66538e-08
				909	ACAAAAAT	1.56724e-07	909	AGGTAGTA	2.20701e-07	909	AGAGTAAA	1.35315e-06
				910	ACAAAAGA	4.70172e-07	910	AGGTATGA	2.20701e-07	910	AGAGTACG	9.66538e-08
				911	ACAAAAGG	7.8362e-07	911	AGGTCGTA	2.20701e-07	911	AGAGTAGA	3.86615e-07
				912	ACAAAATT	1.56724e-07	912	AGGTGAAA	1.89803e-05	912	AGAGTAGG	9.66538e-08
				913	ACAAAGAA	3.13448e-07	913	AGGTGAAG	6.62103e-07	913	AGAGTAGT	9.66538e-08
				914	ACAAAGGA	7.8362e-07	914	AGGTGAAT	8.82804e-07	914	AGAGTGAA	2.89961e-07
				915	ACAAAGGG	1.41052e-06	915	AGGTGAGA	9.26944e-06	915	AGAGTGGA	3.86615e-07
				916	ACAAAGGT	1.56724e-07	916	AGGTGAGG	2.64841e-06	916	AGAGTGGG	4.83269e-07
				917	ACAAAGTG	1.56724e-07	917	AGGTGAGT	6.62103e-07	917	AGAGTGGT	9.66538e-08
				918	ACAAATGG	1.56724e-07	918	AGGTGATG	2.20701e-07	918	AGATAAAA	2.89961e-07
				919	ACAACAAG	1.56724e-07	919	AGGTGGAA	1.54491e-06	919	AGATAGGG	9.66538e-08
				920	ACAACAGT	1.56724e-07	920	AGGTGGAG	2.20701e-07	920	AGATGAAA	7.7323e-07
				921	ACAAGAAA	6.26896e-07	921	AGGTGGGA	2.86911e-06	921	AGATGAAG	9.66538e-08
				922	ACAAGAGA	7.8362e-07	922	AGGTGGGG	3.08981e-06	922	AGATGAGA	2.89961e-07
				923	ACAAGAGG	7.8362e-07	923	AGGTGGGT	2.20701e-07	923	AGATGGAA	9.66538e-08
				924	ACAAGGAA	9.40344e-07	924	AGGTGGTA	2.20701e-07	924	AGATGGGA	5.79923e-07
				925	ACAAGGAG	3.13448e-07	925	AGGTGGTG	2.20701e-07	925	AGATGGGG	1.93308e-07
				926	ACAAGGGA	2.97776e-06	926	AGGTTAGA	4.41402e-07	926	AGATTAAA	9.66538e-08
				927	ACAAGGGG	3.29121e-06	927	AGGTTGGA	2.20701e-07	927	AGCAGGGA	9.66538e-08
				928	ACAAGTGA	1.56724e-07	928	AGGTTGTA	2.20701e-07	928	AGCAGGGG	9.66538e-08
				929	ACAATAAA	4.70172e-07	929	AGGTTGTG	2.20701e-07	929	AGCAGTTA	9.66538e-08
				930	ACAATATA	1.56724e-07	930	AGTAAAAA	2.86911e-06	930	AGCGAAAA	1.93308e-07
				931	ACAATGCA	1.56724e-07	931	AGTAATAA	2.20701e-07	931	AGCGAAGA	1.93308e-07
				932	ACAATGGA	1.56724e-07	932	AGTAGAAA	1.76561e-06	932	AGCGACAA	9.66538e-08
				933	ACAATTGA	1.56724e-07	933	AGTAGAGG	4.41402e-07	933	AGCGGAAA	4.83269e-07
				934	ACACAAAA	1.56724e-07	934	AGTAGGAA	2.20701e-07	934	AGCGGACA	9.66538e-08
				935	ACACAAGA	3.13448e-07	935	AGTAGGGA	2.20701e-07	935	AGCGGAGA	1.93308e-07
				936	ACACATCA	1.56724e-07	936	AGTAGGTA	2.20701e-07	936	AGCGGAGG	9.66538e-08
				937	ACACCCAA	1.56724e-07	937	AGTGAAAA	1.16971e-05	937	AGCGGGAG	9.66538e-08
				938	ACACGGGA	1.56724e-07	938	AGTGAAAT	2.20701e-07	938	AGCTGGGG	9.66538e-08
				939	ACAGAAAA	2.66431e-06	939	AGTGAAGA	1.32421e-06	939	AGCTGTGA	9.66538e-08
				940	ACAGAAAT	1.56724e-07	940	AGTGAAGG	1.1035e-06	940	AGGAAAAA	0.000959675
				941	ACAGAACC	1.56724e-07	941	AGTGAAGT	4.41402e-07	941	AGGAAAAC	3.86615e-07
				942	ACAGAAGA	1.56724e-07	942	AGTGAGAA	4.41402e-07	942	AGGAAAAG	7.15238e-06
				943	ACAGAAGG	3.13448e-07	943	AGTGAGGA	1.54491e-06	943	AGGAAAAT	8.69884e-07
				944	ACAGACAA	1.56724e-07	944	AGTGAGGG	4.41402e-07	944	AGGAAACA	1.93308e-07
				945	ACAGACAT	1.56724e-07	945	AGTGATAA	4.41402e-07	945	AGGAAAGA	3.32489e-05
				946	ACAGAGGA	3.13448e-07	946	AGTGGAAA	1.19178e-05	946	AGGAAAGG	5.99253e-06
				947	ACAGAGGG	1.56724e-07	947	AGTGGAAG	8.82804e-07	947	AGGAAAGT	1.93308e-07
				948	ACAGATAA	1.56724e-07	948	AGTGGAAT	2.20701e-07	948	AGGAAATA	6.76576e-07
				949	ACAGGAAA	6.73913e-06	949	AGTGGAGA	5.73822e-06	949	AGGAACAA	9.66538e-07
				950	ACAGGAAC	1.56724e-07	950	AGTGGAGG	3.31051e-06	950	AGGAACCA	9.66538e-08
				951	ACAGGAAG	9.40344e-07	951	AGTGGAGT	4.41402e-07	951	AGGAACGG	9.66538e-08
				952	ACAGGAAT	1.56724e-07	952	AGTGGATA	4.41402e-07	952	AGGAAGAA	2.89961e-06
				953	ACAGGACA	1.56724e-07	953	AGTGGGAA	1.1035e-06	953	AGGAAGAG	1.93308e-07
				954	ACAGGAGA	6.89586e-06	954	AGTGGGAG	2.20701e-07	954	AGGAAGGA	2.24237e-05
				955	ACAGGAGG	3.76138e-06	955	AGTGGGGA	2.64841e-06	955	AGGAAGGG	4.4944e-05
				956	ACAGGAGT	4.70172e-07	956	AGTGGGGG	1.54491e-06	956	AGGAAGGT	1.93308e-07
				957	ACAGGATA	3.13448e-07	957	AGTGGGGT	2.20701e-07	957	AGGAAGTG	1.93308e-07
				958	ACAGGATT	1.56724e-07	958	AGTGGGTG	4.41402e-07	958	AGGAATAA	7.7323e-07
				959	ACAGGCTA	1.56724e-07	959	AGTGGTAA	2.20701e-07	959	AGGAATGG	1.93308e-07
				960	ACAGGGAA	3.44793e-06	960	AGTGGTGA	4.41402e-07	960	AGGACAAA	2.41634e-06
				961	ACAGGGAG	6.26896e-07	961	AGTGGTGG	4.41402e-07	961	AGGACAAC	9.66538e-08
				962	ACAGGGGA	1.44186e-05	962	AGTGTAAA	2.20701e-07	962	AGGACAAG	9.66538e-08
				963	ACAGGGGG	9.56017e-06	963	AGTGTAGA	2.20701e-07	963	AGGACACA	9.66538e-08
				964	ACAGGGTA	3.13448e-07	964	AGTTAAAG	2.20701e-07	964	AGGACGGG	9.66538e-08
				965	ACAGGTAA	1.56724e-07	965	AGTTAGGA	2.20701e-07	965	AGGAGAAA	0.000320697
				966	ACAGGTGA	6.26896e-07	966	AGTTGAAA	1.1035e-06	966	AGGAGAAC	3.86615e-07
				967	ACAGGTTT	1.56724e-07	967	AGTTGAGA	2.20701e-07	967	AGGAGAAG	2.67731e-05
				968	ACAGTAAA	3.13448e-07	968	AGTTGAGG	2.20701e-07	968	AGGAGAAT	1.93308e-07
				969	ACAGTAGT	1.56724e-07	969	AGTTGGAA	2.20701e-07	969	AGGAGACA	1.15985e-06
				970	ACAGTATA	3.13448e-07	970	AGTTGGGA	2.20701e-07	970	AGGAGACG	9.66538e-08
				971	ACAGTGGA	6.26896e-07	971	AGTTGTGA	2.20701e-07	971	AGGAGAGA	0.000132222
				972	ACAGTTGA	3.13448e-07	972	AGTTTAAA	2.20701e-07	972	AGGAGAGC	9.66538e-08
				973	ACATGGAA	1.56724e-07	973	ATAAAAAA	1.1035e-06	973	AGGAGAGG	0.000136668
				974	ACATGGGA	1.56724e-07	974	ATAAAAGA	2.20701e-07	974	AGGAGAGT	9.66538e-08
				975	ACATTAAA	3.13448e-07	975	ATAAAAGG	1.32421e-06	975	AGGAGATA	9.66538e-08
				976	ACCAAAAA	1.56724e-07	976	ATAAAATA	2.20701e-07	976	AGGAGATG	9.66538e-08
				977	ACCAGGGA	3.13448e-07	977	ATAAAATG	2.20701e-07	977	AGGAGCTA	9.66538e-08
				978	ACCAGTCT	1.56724e-07	978	ATAAAGGG	1.1035e-06	978	AGGAGGAA	4.78436e-05
				979	ACCAGTGA	1.56724e-07	979	ATAAATGG	2.20701e-07	979	AGGAGGAC	4.83269e-07
				980	ACCATGCA	1.56724e-07	980	ATAAGAAA	1.98631e-06	980	AGGAGGAG	1.06319e-05
				981	ACCATGGG	1.56724e-07	981	ATAAGAAG	1.1035e-06	981	AGGAGGAT	9.66538e-08
				982	ACCCGAGA	1.56724e-07	982	ATAAGAGA	6.62103e-07	982	AGGAGGGA	0.000134735
				983	ACCGAACA	1.56724e-07	983	ATAAGAGG	1.1035e-06	983	AGGAGGGG	7.481e-05
				984	ACCGATAA	1.56724e-07	984	ATAAGATA	2.20701e-07	984	AGGAGGGT	2.89961e-07
				985	ACCGGAAG	1.56724e-07	985	ATAAGGAA	4.41402e-07	985	AGGAGGTG	2.89961e-07
				986	ACCGGACA	1.56724e-07	986	ATAAGGAG	1.1035e-06	986	AGGAGTAA	3.86615e-07
				987	ACCGGGGG	1.56724e-07	987	ATAAGGGA	1.98631e-06	987	AGGAGTGA	3.86615e-07
				988	ACCGGTGA	1.56724e-07	988	ATAAGGGG	1.98631e-06	988	AGGATAAA	5.79923e-07
				989	ACCGGTTA	1.56724e-07	989	ATAAGGGT	2.20701e-07	989	AGGATAAG	9.66538e-08
				990	ACCGTATA	1.56724e-07	990	ATAAGGTG	2.20701e-07	990	AGGATAAT	9.66538e-08
				991	ACCGTTAA	1.56724e-07	991	ATAAGTGA	2.20701e-07	991	AGGATAGA	9.66538e-08
				992	ACCTATTG	1.56724e-07	992	ATAATGGA	2.20701e-07	992	AGGATGAG	9.66538e-08
				993	ACCTGAAA	1.56724e-07	993	ATACAGTG	2.20701e-07	993	AGGATGGA	9.66538e-08
				994	ACCTGGGC	1.56724e-07	994	ATAGAAAA	1.32421e-06	994	AGGATGGG	9.66538e-08
				995	ACCTTCTA	1.56724e-07	995	ATAGAAAT	2.20701e-07	995	AGGCAAAA	2.89961e-07
				996	ACGAAAAA	1.72396e-06	996	ATAGAAGA	2.20701e-07	996	AGGCAGGA	9.66538e-08
				997	ACGAAAGA	1.56724e-07	997	ATAGAGAA	2.20701e-07	997	AGGCGAAA	2.89961e-07
				998	ACGAAAGG	3.13448e-07	998	ATAGAGGA	2.20701e-07	998	AGGCGAAG	9.66538e-08
				999	ACGAACAA	1.56724e-07	999	ATAGAGGG	2.20701e-07	999	AGGCGAGG	9.66538e-08
				1000	ACGAAGGA	1.56724e-07	1000	ATAGGAAA	5.51752e-06	1000	AGGCGGGA	9.66538e-08
				1001	ACGAAGGG	1.56724e-07	1001	ATAGGAAG	2.20701e-07	1001	AGGGAAAA	0.00240697
				1002	ACGACACA	1.56724e-07	1002	ATAGGAAT	6.62103e-07	1002	AGGGAAAC	9.66538e-08
				1003	ACGAGAAA	3.13448e-07	1003	ATAGGAGA	5.73822e-06	1003	AGGGAAAG	4.89068e-05
				1004	ACGAGAGG	1.56724e-07	1004	ATAGGAGG	3.08981e-06	1004	AGGGAAAT	2.02973e-06
				1005	ACGAGCAG	1.56724e-07	1005	ATAGGATA	2.20701e-07	1005	AGGGAACA	4.34942e-06
				1006	ACGAGGAA	1.56724e-07	1006	ATAGGATG	8.82804e-07	1006	AGGGAACG	9.66538e-08
				1007	ACGAGGGA	7.8362e-07	1007	ATAGGGAA	2.20701e-06	1007	AGGGAAGA	0.000708569
				1008	ACGAGGGG	1.56724e-07	1008	ATAGGGAG	8.82804e-07	1008	AGGGAAGG	0.000158512
				1009	ACGAGGTT	1.56724e-07	1009	ATAGGGGA	1.14764e-05	1009	AGGGAAGT	1.06319e-06
				1010	ACGCGAGA	1.56724e-07	1010	ATAGGGGG	7.06243e-06	1010	AGGGAATA	1.54646e-06
				1011	ACGGAAAA	8.4631e-06	1011	ATAGGGGT	4.41402e-07	1011	AGGGAATG	3.86615e-07
				1012	ACGGAAAT	4.70172e-07	1012	ATAGGGTA	2.20701e-07	1012	AGGGAATT	9.66538e-08
				1013	ACGGAACA	7.8362e-07	1013	ATAGGGTG	2.20701e-07	1013	AGGGACAA	2.24237e-05
				1014	ACGGAAGA	1.56724e-06	1014	ATAGGTAA	4.41402e-07	1014	AGGGACAC	9.66538e-08
				1015	ACGGAAGG	1.56724e-07	1015	ATAGGTGA	1.32421e-06	1015	AGGGACAG	2.89961e-07
				1016	ACGGAATA	6.26896e-07	1016	ATAGGTGG	6.62103e-07	1016	AGGGACAT	1.93308e-07
				1017	ACGGACAA	3.13448e-07	1017	ATAGTAAA	4.41402e-07	1017	AGGGACGA	3.28623e-06
				1018	ACGGACGA	3.13448e-07	1018	ATAGTAAT	2.20701e-07	1018	AGGGACGG	1.06319e-06
				1019	ACGGACTA	1.56724e-07	1019	ATAGTATA	2.20701e-07	1019	AGGGAGAA	6.2535e-05
				1020	ACGGAGAA	3.13448e-07	1020	ATAGTGAA	2.20701e-07	1020	AGGGAGAC	1.93308e-07
				1021	ACGGAGGA	1.72396e-06	1021	ATAGTGGA	2.20701e-07	1021	AGGGAGAG	1.71077e-05
				1022	ACGGAGGG	4.70172e-07	1022	ATAGTGGG	2.20701e-07	1022	AGGGAGAT	9.66538e-08
				1023	ACGGAGGT	1.56724e-07	1023	ATAGTGGT	2.20701e-07	1023	AGGGAGCA	9.66538e-08
				1024	ACGGAGTA	4.70172e-07	1024	ATAGTTAA	2.20701e-07	1024	AGGGAGCG	9.66538e-08
				1025	ACGGAGTG	1.56724e-07	1025	ATAGTTGA	2.20701e-07	1025	AGGGAGGA	0.00032814
				1026	ACGGATAA	3.13448e-07	1026	ATATAAGT	2.20701e-07	1026	AGGGAGGG	0.000117434
				1027	ACGGATGA	1.56724e-07	1027	ATATAGGA	2.20701e-07	1027	AGGGAGGT	2.89961e-07
				1028	ACGGCAAA	4.70172e-07	1028	ATATAGGG	2.20701e-07	1028	AGGGAGTA	2.89961e-07
				1029	ACGGCATA	1.56724e-07	1029	ATATGAAA	6.62103e-07	1029	AGGGAGTG	2.89961e-07
				1030	ACGGCGTA	1.56724e-07	1030	ATATGAGA	2.20701e-07	1030	AGGGATAA	7.7323e-07
				1031	ACGGCTGG	1.56724e-07	1031	ATATGGGA	2.20701e-07	1031	AGGGATAG	9.66538e-08
				1032	ACGGCTGT	1.56724e-07	1032	ATATGGGG	2.20701e-07	1032	AGGGATCA	1.93308e-07
				1033	ACGGGAAA	1.52022e-05	1033	ATATTAAA	2.20701e-07	1033	AGGGATGA	1.93308e-07
				1034	ACGGGAAC	3.13448e-07	1034	ATATTAGA	2.20701e-07	1034	AGGGATTA	9.66538e-08
				1035	ACGGGAAG	9.40344e-07	1035	ATCAAAGG	2.20701e-07	1035	AGGGCAAA	8.69884e-07
				1036	ACGGGAAT	6.26896e-07	1036	ATCATATA	2.20701e-07	1036	AGGGCAAG	2.89961e-07
				1037	ACGGGACA	7.8362e-07	1037	ATCGGGGG	2.20701e-07	1037	AGGGCACA	9.66538e-08
				1038	ACGGGACT	1.56724e-07	1038	ATCGTTTT	2.20701e-07	1038	AGGGCAGA	1.93308e-07
				1039	ACGGGAGA	1.09707e-05	1039	ATCTAAAA	2.20701e-07	1039	AGGGCAGT	9.66538e-08
				1040	ACGGGAGC	1.56724e-07	1040	ATCTCATA	2.20701e-07	1040	AGGGCGAG	9.66538e-08
				1041	ACGGGAGG	6.89586e-06	1041	ATGAAAAA	4.85542e-06	1041	AGGGCGGA	9.66538e-08
				1042	ACGGGAGT	7.8362e-07	1042	ATGAAAAT	2.20701e-07	1042	AGGGCGGG	3.86615e-07
				1043	ACGGGATA	4.70172e-07	1043	ATGAAAGA	6.62103e-07	1043	AGGGGAAA	0.00443341
				1044	ACGGGATG	4.70172e-07	1044	ATGAAGGG	2.20701e-07	1044	AGGGGAAC	2.80296e-06
				1045	ACGGGATT	1.56724e-07	1045	ATGAGAAA	1.76561e-06	1045	AGGGGAAG	0.000364868
				1046	ACGGGCGA	1.56724e-07	1046	ATGAGAAG	1.32421e-06	1046	AGGGGAAT	3.38288e-06
				1047	ACGGGGAA	4.70172e-06	1047	ATGAGAGA	6.62103e-07	1047	AGGGGACA	6.28249e-05
				1048	ACGGGGAG	9.40344e-07	1048	ATGAGAGG	1.54491e-06	1048	AGGGGACC	9.66538e-08
				1049	ACGGGGAT	1.56724e-07	1049	ATGAGATG	2.20701e-07	1049	AGGGGACG	3.09292e-06
				1050	ACGGGGGA	1.3635e-05	1050	ATGAGATT	2.20701e-07	1050	AGGGGAGA	0.00211053
				1051	ACGGGGGG	1.17543e-05	1051	ATGAGGAA	4.41402e-07	1051	AGGGGAGC	5.79923e-07
				1052	ACGGGGGT	4.70172e-07	1052	ATGAGGAG	6.62103e-07	1052	AGGGGAGG	0.0010255
				1053	ACGGGGTA	7.8362e-07	1053	ATGAGGGA	1.76561e-06	1053	AGGGGAGT	3.86615e-06
				1054	ACGGGGTG	1.56724e-07	1054	ATGAGGGG	1.54491e-06	1054	AGGGGATA	2.70631e-06
				1055	ACGGGTAA	3.13448e-07	1055	ATGAGTGA	2.20701e-07	1055	AGGGGATG	7.7323e-07
				1056	ACGGGTGA	9.40344e-07	1056	ATGAGTGG	2.20701e-07	1056	AGGGGATT	9.66538e-08
				1057	ACGGGTGT	6.26896e-07	1057	ATGATAAT	2.20701e-07	1057	AGGGGCAA	1.44981e-06
				1058	ACGGGTTA	3.13448e-07	1058	ATGATGTA	2.20701e-07	1058	AGGGGCAG	1.93308e-07
				1059	ACGGGTTT	4.70172e-07	1059	ATGGAAAA	1.14764e-05	1059	AGGGGCGA	1.15985e-06
				1060	ACGGTAAA	7.8362e-07	1060	ATGGAAAC	2.20701e-07	1060	AGGGGCGG	4.83269e-07
				1061	ACGGTAAT	1.56724e-07	1061	ATGGAAAG	8.82804e-07	1061	AGGGGGAA	0.0005459
				1062	ACGGTAGA	1.56724e-07	1062	ATGGAAAT	4.41402e-07	1062	AGGGGGAC	3.47954e-06
				1063	ACGGTAGG	4.70172e-07	1063	ATGGAAGA	3.08981e-06	1063	AGGGGGAG	0.00012855
				1064	ACGGTAGT	1.56724e-07	1064	ATGGAAGG	2.20701e-07	1064	AGGGGGAT	1.93308e-07
				1065	ACGGTATA	4.70172e-07	1065	ATGGAAGT	2.20701e-07	1065	AGGGGGCA	5.79923e-07
				1066	ACGGTGCT	1.56724e-07	1066	ATGGAATA	6.62103e-07	1066	AGGGGGCG	1.93308e-07
				1067	ACGGTGGA	6.26896e-07	1067	ATGGAATC	2.20701e-07	1067	AGGGGGGA	0.00140138
				1068	ACGGTTGA	3.13448e-07	1068	ATGGAGAA	1.54491e-06	1068	AGGGGGGC	1.64311e-06
				1069	ACGGTTTA	3.13448e-07	1069	ATGGAGGA	4.19332e-06	1069	AGGGGGGG	0.00243384
				1070	ACGGTTTG	1.56724e-07	1070	ATGGAGGG	2.20701e-07	1070	AGGGGGGT	3.47954e-06
				1071	ACGTAAAA	4.70172e-07	1071	ATGGATAA	4.41402e-07	1071	AGGGGGTA	1.35315e-06
				1072	ACGTAAGA	1.56724e-07	1072	ATGGGAAA	2.51599e-05	1072	AGGGGGTG	5.41261e-06
				1073	ACGTCAAA	1.56724e-07	1073	ATGGGAAG	1.98631e-06	1073	AGGGGGTT	9.66538e-08
				1074	ACGTGAAA	1.56724e-07	1074	ATGGGAAT	6.62103e-07	1074	AGGGGTAA	2.70631e-06
				1075	ACGTGAAG	1.56724e-07	1075	ATGGGAGA	1.87596e-05	1075	AGGGGTAG	2.89961e-07
				1076	ACGTGAGA	7.8362e-07	1076	ATGGGAGG	6.84173e-06	1076	AGGGGTAT	9.66538e-08
				1077	ACGTGAGG	1.56724e-07	1077	ATGGGAGT	8.82804e-07	1077	AGGGGTCA	1.93308e-07
				1078	ACGTGGAA	1.56724e-07	1078	ATGGGATA	4.41402e-07	1078	AGGGGTCT	9.66538e-08
				1079	ACGTGGGA	3.13448e-07	1079	ATGGGATG	6.62103e-07	1079	AGGGGTGA	4.73603e-06
				1080	ACGTGGGG	1.56724e-07	1080	ATGGGATT	6.62103e-07	1080	AGGGGTGG	3.18957e-06
				1081	ACGTTCGG	1.56724e-07	1081	ATGGGGAA	6.62103e-06	1081	AGGGGTGT	2.89961e-07
				1082	ACGTTTGT	1.56724e-07	1082	ATGGGGAG	2.42771e-06	1082	AGGGGTTA	9.66538e-08
				1083	ACTAGTCG	1.56724e-07	1083	ATGGGGGA	1.32421e-05	1083	AGGGTAAA	6.95907e-06
				1084	ACTATTAT	1.56724e-07	1084	ATGGGGGG	7.28313e-06	1084	AGGGTAAG	4.83269e-07
				1085	ACTCGAGA	3.13448e-07	1085	ATGGGGGT	2.20701e-07	1085	AGGGTAAT	9.66538e-08
				1086	ACTCGATA	1.56724e-07	1086	ATGGGGTA	2.20701e-07	1086	AGGGTAGA	3.18957e-06
				1087	ACTCTAGT	1.56724e-07	1087	ATGGGGTG	4.41402e-07	1087	AGGGTAGG	9.66538e-07
				1088	ACTCTTTA	1.56724e-07	1088	ATGGGGTT	2.20701e-07	1088	AGGGTATA	9.66538e-08
				1089	ACTGAAAA	3.13448e-07	1089	ATGGGTAA	1.32421e-06	1089	AGGGTCGA	1.93308e-07
				1090	ACTGAGGA	1.56724e-07	1090	ATGGGTGA	1.1035e-06	1090	AGGGTGAA	1.15985e-06
				1091	ACTGCCAA	1.56724e-07	1091	ATGGGTGT	6.62103e-07	1091	AGGGTGAG	9.66538e-08
				1092	ACTGGAAA	7.8362e-07	1092	ATGGGTTA	4.41402e-07	1092	AGGGTGCG	9.66538e-08
				1093	ACTGGAGA	3.13448e-07	1093	ATGGTAAA	6.62103e-07	1093	AGGGTGGA	1.73977e-06
				1094	ACTGGAGC	1.56724e-07	1094	ATGGTAAT	4.41402e-07	1094	AGGGTGGC	9.66538e-08
				1095	ACTGGAGG	3.13448e-07	1095	ATGGTAGA	6.62103e-07	1095	AGGGTGGG	1.73977e-06
				1096	ACTGGATA	1.56724e-07	1096	ATGGTATA	2.20701e-07	1096	AGGGTGTA	1.93308e-07
				1097	ACTGGGAA	1.56724e-07	1097	ATGGTATT	2.20701e-07	1097	AGGGTGTG	3.86615e-07
				1098	ACTGGGGA	3.13448e-07	1098	ATGGTGAA	6.62103e-07	1098	AGGGTTAA	9.66538e-08
				1099	ACTGGGGG	3.13448e-07	1099	ATGGTGAG	2.20701e-07	1099	AGGGTTGG	1.93308e-07
				1100	ACTGGGGT	3.13448e-07	1100	ATGGTGAT	4.41402e-07	1100	AGGTAAAA	4.54273e-06
				1101	ACTGGGTG	1.56724e-07	1101	ATGGTGGA	8.82804e-07	1101	AGGTAAAT	9.66538e-08
				1102	ACTGGTAT	1.56724e-07	1102	ATGGTGGG	4.41402e-07	1102	AGGTAAGA	7.7323e-07
				1103	ACTGGTGG	1.56724e-07	1103	ATGGTGGT	4.41402e-07	1103	AGGTAAGG	9.66538e-08
				1104	ACTGGTGT	3.13448e-07	1104	ATGGTGTA	2.20701e-07	1104	AGGTAAGT	9.66538e-08
				1105	ACTGTAAA	1.56724e-07	1105	ATGGTGTT	2.20701e-07	1105	AGGTAATG	9.66538e-08
				1106	ACTGTACT	1.56724e-07	1106	ATGTAAAA	8.82804e-07	1106	AGGTAGAA	9.66538e-08
				1107	ACTGTAGA	1.56724e-07	1107	ATGTGAAA	1.32421e-06	1107	AGGTAGGA	1.93308e-07
				1108	ACTTAAAT	1.56724e-07	1108	ATGTGAAG	2.20701e-07	1108	AGGTATGA	9.66538e-08
				1109	ACTTCTTT	1.56724e-07	1109	ATGTGAAT	2.20701e-07	1109	AGGTCAGG	9.66538e-08
				1110	ACTTGAAA	1.56724e-07	1110	ATGTGAGA	1.1035e-06	1110	AGGTGAAA	1.37248e-05
				1111	ACTTGGGT	1.56724e-07	1111	ATGTGAGG	8.82804e-07	1111	AGGTGAAG	5.79923e-07
				1112	ACTTGTCA	1.56724e-07	1112	ATGTGATA	2.20701e-07	1112	AGGTGAAT	1.93308e-07
				1113	ACTTTATA	1.56724e-07	1113	ATGTGATG	2.20701e-07	1113	AGGTGAGA	4.54273e-06
				1114	ACTTTTTA	1.56724e-07	1114	ATGTGGAA	8.82804e-07	1114	AGGTGAGG	1.54646e-06
				1115	ACTTTTTT	1.56724e-07	1115	ATGTGGAT	2.20701e-07	1115	AGGTGAGT	9.66538e-08
				1116	AGAAAAAA	0.000302007	1116	ATGTGGGA	2.20701e-07	1116	AGGTGATA	2.89961e-07
				1117	AGAAAAAG	2.35086e-06	1117	ATGTGGGG	2.20701e-07	1117	AGGTGGAA	4.83269e-07
				1118	AGAAAAAT	1.56724e-07	1118	ATGTGTAA	2.20701e-07	1118	AGGTGGAG	9.66538e-08
				1119	AGAAAAGA	1.6456e-05	1119	ATGTGTTT	2.20701e-07	1119	AGGTGGGA	1.2565e-06
				1120	AGAAAAGG	1.44186e-05	1120	ATGTTAAA	2.20701e-07	1120	AGGTGGGG	1.2565e-06
				1121	AGAAAATA	3.13448e-07	1121	ATGTTGGA	2.20701e-07	1121	AGGTGGTA	1.93308e-07
				1122	AGAAAATG	1.56724e-07	1122	ATTAAAAT	2.20701e-07	1122	AGGTGGTG	1.93308e-07
				1123	AGAAACAA	1.56724e-07	1123	ATTAAGGA	2.20701e-07	1123	AGGTGTGA	9.66538e-08
				1124	AGAAAGAA	1.41052e-06	1124	ATTAGAGG	2.20701e-07	1124	AGGTGTGT	1.93308e-07
				1125	AGAAAGAG	1.72396e-06	1125	ATTAGGAA	2.20701e-07	1125	AGGTTAAA	1.93308e-07
				1126	AGAAAGGA	2.64864e-05	1126	ATTAGTGA	2.20701e-07	1126	AGGTTAAG	9.66538e-08
				1127	AGAAAGGG	8.36907e-05	1127	ATTGAAAA	8.82804e-07	1127	AGGTTAGA	9.66538e-08
				1128	AGAAAGGT	1.56724e-07	1128	ATTGAATA	2.20701e-07	1128	AGGTTGGA	1.93308e-07
				1129	AGAAAGTG	1.56724e-07	1129	ATTGAGGA	6.62103e-07	1129	AGGTTGGG	9.66538e-08
				1130	AGAAATAT	1.56724e-07	1130	ATTGATAA	2.20701e-07	1130	AGTAAAAA	1.54646e-06
				1131	AGAACAAA	6.26896e-07	1131	ATTGGAAA	2.42771e-06	1131	AGTAAATG	9.66538e-08
				1132	AGAACAGA	3.13448e-07	1132	ATTGGAGA	4.41402e-07	1132	AGTAAGAT	9.66538e-08
				1133	AGAACGGG	1.56724e-07	1133	ATTGGAGG	4.41402e-07	1133	AGTAGAAA	1.93308e-07
				1134	AGAACTAA	1.56724e-07	1134	ATTGGAGT	4.41402e-07	1134	AGTAGAGA	9.66538e-08
				1135	AGAAGAAA	6.59808e-05	1135	ATTGGATT	2.20701e-07	1135	AGTAGAGG	2.89961e-07
				1136	AGAAGAAC	1.56724e-07	1136	ATTGGGAA	2.20701e-07	1136	AGTAGGAA	9.66538e-08
				1137	AGAAGAAG	4.23155e-06	1137	ATTGGGAT	2.20701e-07	1137	AGTAGGGA	1.93308e-07
				1138	AGAAGAGA	5.29727e-05	1138	ATTGGGGA	6.62103e-07	1138	AGTAGGGG	1.93308e-07
				1139	AGAAGAGG	9.49748e-05	1139	ATTGGGGT	2.20701e-07	1139	AGTATAAA	9.66538e-08
				1140	AGAAGAGT	1.56724e-07	1140	ATTGGTAA	4.41402e-07	1140	AGTGAAAA	1.10185e-05
				1141	AGAAGATA	3.13448e-07	1141	ATTGGTGA	2.20701e-07	1141	AGTGAAAT	2.89961e-07
				1142	AGAAGATG	1.56724e-07	1142	ATTGGTTA	4.41402e-07	1142	AGTGAAGA	1.64311e-06
				1143	AGAAGGAA	1.73964e-05	1143	ATTGTAGA	2.20701e-07	1143	AGTGAAGG	4.83269e-07
				1144	AGAAGGAG	6.58241e-06	1144	ATTGTATA	2.20701e-07	1144	AGTGAATA	9.66538e-08
				1145	AGAAGGGA	0.00013729	1145	ATTGTTTA	2.20701e-07	1145	AGTGAATG	9.66538e-08
				1146	AGAAGGGG	9.63853e-05	1146	ATTTAATT	2.20701e-07	1146	AGTGAGAA	9.66538e-08
				1147	AGAAGGTA	1.56724e-07	1147	ATTTGAAA	4.41402e-07	1147	AGTGAGGA	2.89961e-07
				1148	AGAAGGTG	3.13448e-07	1148	ATTTGTAT	2.20701e-07	1148	AGTGAGTA	9.66538e-08
				1149	AGAAGGTT	1.56724e-07	1149	ATTTGTGA	2.20701e-07	1149	AGTGCAAG	9.66538e-08
				1150	AGAAGTGA	3.13448e-07	1150	ATTTGTTT	2.20701e-07	1150	AGTGGAAA	1.18884e-05
				1151	AGAAGTGG	3.13448e-07	1151	ATTTTGGA	2.20701e-07	1151	AGTGGAAG	7.7323e-07
				1152	AGAATGGA	1.56724e-07	1152	ATTTTTGA	2.20701e-07	1152	AGTGGAGA	3.57619e-06
				1153	AGAATGGG	3.13448e-07	1153	ATTTTTTA	2.20701e-07	1153	AGTGGAGG	1.73977e-06
				1154	AGAATGTA	1.56724e-07	1154	CAAAAAAA	4.41402e-07	1154	AGTGGATA	2.89961e-07
				1155	AGACAAAA	3.13448e-07	1155	CAAAGAGG	2.20701e-07	1155	AGTGGATG	1.93308e-07
				1156	AGACAGGG	7.8362e-07	1156	CAAAGAGT	2.20701e-07	1156	AGTGGATT	9.66538e-08
				1157	AGACGAAA	1.56724e-07	1157	CAAAGGGA	4.41402e-07	1157	AGTGGGAA	7.7323e-07
				1158	AGACGGGA	3.13448e-07	1158	CAAAGGGT	2.20701e-07	1158	AGTGGGAG	1.93308e-07
				1159	AGACTAAA	1.56724e-07	1159	CAAAGTGT	2.20701e-07	1159	AGTGGGGA	9.66538e-07
				1160	AGAGAAAA	0.000340248	1160	CAACGGGT	2.20701e-07	1160	AGTGGGGG	4.34942e-06
				1161	AGAGAAAC	1.56724e-07	1161	CAAGAAAA	6.62103e-07	1161	AGTGGGGT	2.89961e-07
				1162	AGAGAAAG	1.56724e-06	1162	CAAGAGAA	4.41402e-07	1162	AGTGGGTA	9.66538e-08
				1163	AGAGAAAT	4.70172e-07	1163	CAAGGAAA	6.62103e-07	1163	AGTGGGTG	9.66538e-08
				1164	AGAGAACA	4.70172e-07	1164	CAAGGAAG	2.20701e-07	1164	AGTGGTAA	9.66538e-08
				1165	AGAGAAGA	2.80536e-05	1165	CAAGGAGA	1.54491e-06	1165	AGTGGTTT	9.66538e-08
				1166	AGAGAAGG	5.79879e-06	1166	CAAGGAGG	8.82804e-07	1166	AGTGTAAA	3.86615e-07
				1167	AGAGACAA	7.8362e-07	1167	CAAGGGAA	2.20701e-07	1167	AGTGTAGA	9.66538e-08
				1168	AGAGAGAA	3.13448e-06	1168	CAAGGGAG	4.41402e-07	1168	AGTGTGAA	9.66538e-08
				1169	AGAGAGAG	3.13448e-07	1169	CAAGGGGA	1.32421e-06	1169	AGTGTGGG	9.66538e-08
				1170	AGAGAGGA	1.72396e-05	1170	CAAGGGGG	4.41402e-07	1170	AGTTAAAA	2.89961e-07
				1171	AGAGAGGG	1.26946e-05	1171	CAAGGGTA	2.20701e-07	1171	AGTTGAAA	9.66538e-08
				1172	AGAGAGGT	1.56724e-07	1172	CAAGGTGA	2.20701e-07	1172	AGTTGAAT	1.93308e-07
				1173	AGAGCAAA	1.56724e-07	1173	CAATGAGA	2.20701e-07	1173	AGTTGAGA	2.89961e-07
				1174	AGAGCAGG	1.56724e-07	1174	CAATGTGA	4.41402e-07	1174	AGTTGAGT	9.66538e-08
				1175	AGAGCTGA	1.56724e-07	1175	CACAAGGG	2.20701e-07	1175	AGTTGGGA	9.66538e-08
				1176	AGAGGAAA	0.000375824	1176	CACAGAGG	2.20701e-07	1176	AGTTGGGG	9.66538e-08
				1177	AGAGGAAC	1.56724e-07	1177	CACGCAAA	2.20701e-07	1177	AGTTTAAA	9.66538e-08
				1178	AGAGGAAG	1.78665e-05	1178	CACGCGGG	2.20701e-07	1178	ATAAAAAA	2.02973e-06
				1179	AGAGGACA	1.88069e-06	1179	CACGGAAA	4.41402e-07	1179	ATAAAAAC	9.66538e-08
				1180	AGAGGACG	1.56724e-07	1180	CACGGACA	2.20701e-07	1180	ATAAAAAT	9.66538e-08
				1181	AGAGGAGA	0.00027411	1181	CACGGAGT	2.20701e-07	1181	ATAAAAGA	2.89961e-07
				1182	AGAGGAGC	1.56724e-07	1182	CACGGATG	2.20701e-07	1182	ATAAAAGG	4.83269e-07
				1183	AGAGGAGG	0.000150612	1183	CACGGGGA	2.20701e-07	1183	ATAAAATG	9.66538e-08
				1184	AGAGGAGT	3.13448e-07	1184	CACGGGGG	2.20701e-07	1184	ATAAAGGA	3.86615e-07
				1185	AGAGGATA	7.8362e-07	1185	CACGGGGT	2.20701e-07	1185	ATAAAGGG	1.15985e-06
				1186	AGAGGATG	1.56724e-07	1186	CACGTATT	2.20701e-07	1186	ATAAAGGT	9.66538e-08
				1187	AGAGGCTA	1.56724e-07	1187	CACGTCGA	2.20701e-07	1187	ATAAAGTA	9.66538e-08
				1188	AGAGGGAA	8.10263e-05	1188	CACTACGA	2.20701e-07	1188	ATAAAGTG	9.66538e-08
				1189	AGAGGGAC	1.56724e-07	1189	CACTATGA	2.20701e-07	1189	ATAAATAA	9.66538e-08
				1190	AGAGGGAG	1.25379e-05	1190	CAGAAAAA	8.82804e-07	1190	ATAAATGA	9.66538e-08
				1191	AGAGGGGA	0.000368928	1191	CAGAAGGA	2.20701e-07	1191	ATAAGAAA	1.44981e-06
				1192	AGAGGGGG	0.000155	1192	CAGAGAAA	8.82804e-07	1192	ATAAGAAT	9.66538e-08
				1193	AGAGGGGT	6.26896e-07	1193	CAGAGAGA	4.41402e-07	1193	ATAAGAGA	3.86615e-07
				1194	AGAGGGTA	7.8362e-07	1194	CAGAGGGA	1.1035e-06	1194	ATAAGAGG	5.79923e-07
				1195	AGAGGGTG	1.56724e-07	1195	CAGAGGGG	6.62103e-07	1195	ATAAGAGT	9.66538e-08
				1196	AGAGGTAA	3.13448e-07	1196	CAGAGTTA	2.20701e-07	1196	ATAAGGAA	9.66538e-08
				1197	AGAGGTGA	2.03741e-06	1197	CAGCAAAA	2.20701e-07	1197	ATAAGGGA	1.2565e-06
				1198	AGAGGTGG	4.70172e-07	1198	CAGCGTTA	2.20701e-07	1198	ATAAGGGG	8.69884e-07
				1199	AGAGGTTA	1.56724e-07	1199	CAGGAAAA	6.84173e-06	1199	ATAAGGGT	9.66538e-08
				1200	AGAGTAAA	6.26896e-07	1200	CAGGAACA	2.20701e-07	1200	ATAAGGTG	9.66538e-08
				1201	AGAGTAGA	3.13448e-07	1201	CAGGAAGA	1.32421e-06	1201	ATAAGTGA	9.66538e-08
				1202	AGAGTGAA	3.13448e-07	1202	CAGGAAGG	2.20701e-07	1202	ATAATAAT	9.66538e-08
				1203	AGAGTGGA	1.41052e-06	1203	CAGGAATC	2.20701e-07	1203	ATAATGGG	9.66538e-08
				1204	AGAGTGGG	1.56724e-07	1204	CAGGACCA	2.20701e-07	1204	ATAATTTT	9.66538e-08
				1205	AGATAAAA	4.70172e-07	1205	CAGGAGAA	2.20701e-07	1205	ATACTAAA	9.66538e-08
				1206	AGATAAGT	1.56724e-07	1206	CAGGAGGA	1.54491e-06	1206	ATAGAAAA	2.70631e-06
				1207	AGATGAAA	1.72396e-06	1207	CAGGAGGG	4.41402e-07	1207	ATAGAAAT	9.66538e-08
				1208	AGATGAGA	6.26896e-07	1208	CAGGATAT	2.20701e-07	1208	ATAGAAGA	9.66538e-08
				1209	AGATGAGG	1.56724e-07	1209	CAGGCAAA	2.20701e-07	1209	ATAGAAGG	2.89961e-07
				1210	AGATGGGA	4.70172e-07	1210	CAGGCAGA	2.20701e-07	1210	ATAGAAGT	1.93308e-07
				1211	AGATGGGG	1.56724e-07	1211	CAGGCATA	2.20701e-07	1211	ATAGAATA	9.66538e-08
				1212	AGATGGGT	1.56724e-07	1212	CAGGGAAA	1.05936e-05	1212	ATAGAGGA	1.93308e-07
				1213	AGATGGTG	1.56724e-07	1213	CAGGGAAG	6.62103e-07	1213	ATAGATGA	9.66538e-08
				1214	AGATGTGA	1.56724e-07	1214	CAGGGACA	2.20701e-07	1214	ATAGGAAA	4.34942e-06
				1215	AGCAAAAA	1.56724e-07	1215	CAGGGAGA	7.94523e-06	1215	ATAGGAAC	9.66538e-08
				1216	AGCACGGG	1.56724e-07	1216	CAGGGAGG	4.63472e-06	1216	ATAGGAAG	5.79923e-07
				1217	AGCAGTAA	1.56724e-07	1217	CAGGGAGT	2.20701e-07	1217	ATAGGACC	9.66538e-08
				1218	AGCCGGGG	1.56724e-07	1218	CAGGGATA	6.62103e-07	1218	ATAGGAGA	3.57619e-06
				1219	AGCCTGTT	1.56724e-07	1219	CAGGGCTA	4.41402e-07	1219	ATAGGAGG	1.64311e-06
				1220	AGCGAAAA	1.09707e-06	1220	CAGGGGAA	3.31051e-06	1220	ATAGGAGT	2.89961e-07
				1221	AGCGAAAG	1.56724e-07	1221	CAGGGGAG	4.41402e-07	1221	ATAGGATA	1.93308e-07
				1222	AGCGAAGA	3.13448e-07	1222	CAGGGGGA	5.95892e-06	1222	ATAGGATT	9.66538e-08
				1223	AGCGAGAA	1.56724e-07	1223	CAGGGGGC	2.20701e-07	1223	ATAGGGAA	1.06319e-06
				1224	AGCGGAGA	1.56724e-07	1224	CAGGGGGG	5.95892e-06	1224	ATAGGGAG	2.89961e-07
				1225	AGCGGATA	1.56724e-07	1225	CAGGGGGT	4.41402e-07	1225	ATAGGGAT	1.93308e-07
				1226	AGCGGATC	1.56724e-07	1226	CAGGGGTG	2.20701e-07	1226	ATAGGGGA	8.31222e-06
				1227	AGCGGGAA	4.70172e-07	1227	CAGGGGTT	4.41402e-07	1227	ATAGGGGG	2.89961e-06
				1228	AGCGGGGA	1.56724e-07	1228	CAGGGTAA	4.41402e-07	1228	ATAGGGGT	3.86615e-07
				1229	AGCGGGGC	1.56724e-07	1229	CAGGGTCA	2.20701e-07	1229	ATAGGGTA	2.89961e-07
				1230	AGCGGGGG	7.8362e-07	1230	CAGGGTGA	8.82804e-07	1230	ATAGGGTG	9.66538e-08
				1231	AGCGGGTA	1.56724e-07	1231	CAGGGTGG	2.20701e-07	1231	ATAGGTGA	6.76576e-07
				1232	AGCGGGTG	1.56724e-07	1232	CAGGTAAA	1.32421e-06	1232	ATAGTAAA	9.66538e-08
				1233	AGCGGTGT	1.56724e-07	1233	CAGGTAAG	2.20701e-07	1233	ATAGTAAT	9.66538e-08
				1234	AGCGGTTA	1.56724e-07	1234	CAGGTAAT	2.20701e-07	1234	ATAGTAGG	9.66538e-08
				1235	AGCGTATG	1.56724e-07	1235	CAGGTAGA	4.41402e-07	1235	ATAGTGAA	1.93308e-07
				1236	AGCTAAAA	1.56724e-07	1236	CAGGTATA	4.41402e-07	1236	ATAGTGAG	9.66538e-08
				1237	AGGAAAAA	0.00217784	1237	CAGGTATG	2.20701e-07	1237	ATAGTGGA	9.66538e-08
				1238	AGGAAAAC	4.70172e-07	1238	CAGGTGAA	2.20701e-07	1238	ATAGTGGG	1.93308e-07
				1239	AGGAAAAG	5.64207e-06	1239	CAGGTGAG	2.20701e-07	1239	ATATAGGA	9.66538e-08
				1240	AGGAAAAT	3.60465e-06	1240	CAGGTGGG	2.20701e-07	1240	ATATAGGG	9.66538e-08
				1241	AGGAAACA	3.13448e-07	1241	CAGGTTTT	2.20701e-07	1241	ATATGAAA	4.83269e-07
				1242	AGGAAAGA	7.19363e-05	1242	CAGTAAAA	2.20701e-07	1242	ATATGAGA	2.89961e-07
				1243	AGGAAAGG	9.09e-06	1243	CAGTAAGA	2.20701e-07	1243	ATATGATG	9.66538e-08
				1244	AGGAAATA	4.70172e-07	1244	CAGTGAAG	2.20701e-07	1244	ATATGGAA	9.66538e-08
				1245	AGGAAATT	1.56724e-07	1245	CAGTGGAA	2.20701e-07	1245	ATATGGGA	9.66538e-08
				1246	AGGAACAA	1.72396e-06	1246	CAGTGGGA	4.41402e-07	1246	ATATGGGG	9.66538e-08
				1247	AGGAAGAA	9.24672e-06	1247	CAGTGTGA	2.20701e-07	1247	ATATGGGT	9.66538e-08
				1248	AGGAAGAG	2.35086e-06	1248	CAGTGTTT	2.20701e-07	1248	ATATGTAA	9.66538e-08
				1249	AGGAAGGA	3.71436e-05	1249	CAGTTAAT	2.20701e-07	1249	ATATGTGG	9.66538e-08
				1250	AGGAAGGG	0.000108296	1250	CATAAGTT	2.20701e-07	1250	ATATGTGT	9.66538e-08
				1251	AGGAAGGT	1.56724e-07	1251	CATCGGGA	2.20701e-07	1251	ATATTAGA	9.66538e-08
				1252	AGGAAGTG	1.56724e-07	1252	CATGGAAT	2.20701e-07	1252	ATATTGGG	9.66538e-08
				1253	AGGAATAA	1.56724e-07	1253	CATGGAGA	2.20701e-07	1253	ATCAAAGT	9.66538e-08
				1254	AGGAATAT	1.56724e-07	1254	CATGGATA	2.20701e-07	1254	ATCAGAAA	9.66538e-08
				1255	AGGAATGG	3.13448e-07	1255	CATGGGGA	2.20701e-07	1255	ATCAGGGG	9.66538e-08
				1256	AGGACAAA	3.29121e-06	1256	CCAGGATA	2.20701e-07	1256	ATCAGTGA	9.66538e-08
				1257	AGGACAAT	1.56724e-07	1257	CCCCAAAA	2.20701e-07	1257	ATCGAAAA	9.66538e-08
				1258	AGGACGGA	1.56724e-07	1258	CCCGGAAA	2.20701e-07	1258	ATCGCATA	9.66538e-08
				1259	AGGACGGG	4.70172e-07	1259	CCCGGATG	2.20701e-07	1259	ATCGGAAG	9.66538e-08
				1260	AGGACTGG	1.56724e-07	1260	CCCGGTAA	2.20701e-07	1260	ATCGGAGA	9.66538e-08
				1261	AGGAGAAA	0.000335703	1261	CCCGGTGA	2.20701e-07	1261	ATCGGGGA	9.66538e-08
				1262	AGGAGAAC	4.70172e-07	1262	CCGCAAAT	2.20701e-07	1262	ATCGGTAT	9.66538e-08
				1263	AGGAGAAG	2.88372e-05	1263	CCGCGAGA	2.20701e-07	1263	ATCGGTGA	2.89961e-07
				1264	AGGAGAAT	3.13448e-07	1264	CCGCGTTA	2.20701e-07	1264	ATCGTAAA	9.66538e-08
				1265	AGGAGACA	4.70172e-07	1265	CCGGAAAA	2.20701e-07	1265	ATCTGAAA	9.66538e-08
				1266	AGGAGAGA	0.000173964	1266	CCGGAAGC	2.20701e-07	1266	ATCTGATC	9.66538e-08
				1267	AGGAGAGG	0.000206092	1267	CCGGACAA	2.20701e-07	1267	ATGAAAAA	4.05946e-06
				1268	AGGAGAGT	6.26896e-07	1268	CCGGACCT	2.20701e-07	1268	ATGAAAGA	2.89961e-07
				1269	AGGAGATA	3.13448e-07	1269	CCGGCAAA	2.20701e-07	1269	ATGAAAGG	9.66538e-08
				1270	AGGAGATG	3.13448e-07	1270	CCGGGAAA	2.20701e-07	1270	ATGAAGAA	9.66538e-08
				1271	AGGAGATT	1.56724e-07	1271	CCGGGAAG	2.20701e-07	1271	ATGAAGGT	9.66538e-08
				1272	AGGAGCGG	1.56724e-07	1272	CCGGGAGA	6.62103e-07	1272	ATGAGAAA	5.79923e-07
				1273	AGGAGGAA	6.61376e-05	1273	CCGGGAGC	2.20701e-07	1273	ATGAGAGA	3.86615e-07
				1274	AGGAGGAC	3.13448e-07	1274	CCGGGATA	2.20701e-07	1274	ATGAGGAA	2.89961e-07
				1275	AGGAGGAG	1.95905e-05	1275	CCGGGATT	2.20701e-07	1275	ATGAGGAG	5.79923e-07
				1276	AGGAGGGA	0.00020092	1276	CCGGGCTT	2.20701e-07	1276	ATGAGGGA	4.83269e-07
				1277	AGGAGGGG	0.000102027	1277	CCGGGGCG	2.20701e-07	1277	ATGAGGGT	9.66538e-08
				1278	AGGAGGTA	6.26896e-07	1278	CCGGGGGA	4.41402e-07	1278	ATGAGTAA	9.66538e-08
				1279	AGGAGGTG	4.70172e-07	1279	CCGGGGTT	2.20701e-07	1279	ATGAGTGA	9.66538e-08
				1280	AGGAGTAA	7.8362e-07	1280	CCGGGTAT	2.20701e-07	1280	ATGATGGA	9.66538e-08
				1281	AGGAGTGA	6.26896e-07	1281	CCGGGTGG	4.41402e-07	1281	ATGATTAA	9.66538e-08
				1282	AGGAGTGG	3.13448e-07	1282	CCGGGTGT	2.20701e-07	1282	ATGCGAGA	9.66538e-08
				1283	AGGAGTTG	1.56724e-07	1283	CCGGTATA	2.20701e-07	1283	ATGCGTGT	9.66538e-08
				1284	AGGATAAA	4.70172e-07	1284	CCGGTCTT	2.20701e-07	1284	ATGCTGTC	9.66538e-08
				1285	AGGATAAT	1.56724e-07	1285	CCGGTGAG	2.20701e-07	1285	ATGGAAAA	1.12118e-05
				1286	AGGATAGA	3.13448e-07	1286	CCGGTGCA	2.20701e-07	1286	ATGGAAAG	9.66538e-08
				1287	AGGATAGG	1.56724e-07	1287	CCGTTGGA	2.20701e-07	1287	ATGGAAAT	1.93308e-07
				1288	AGGATAGT	1.56724e-07	1288	CCTCTAAT	2.20701e-07	1288	ATGGAACA	2.89961e-07
				1289	AGGATATA	1.56724e-07	1289	CCTGGAAA	2.20701e-07	1289	ATGGAAGA	2.60965e-06
				1290	AGGATATT	3.13448e-07	1290	CCTGGCGG	2.20701e-07	1290	ATGGAAGG	9.66538e-08
				1291	AGGATGGA	1.56724e-07	1291	CCTGTAGA	2.20701e-07	1291	ATGGAATA	1.93308e-07
				1292	AGGATGGG	1.56724e-07	1292	CCTGTTCG	2.20701e-07	1292	ATGGACAA	1.93308e-07
				1293	AGGATTAA	1.56724e-07	1293	CGAAAAAA	4.41402e-07	1293	ATGGAGAA	4.83269e-07
				1294	AGGCAAAA	1.25379e-06	1294	CGAAAAAT	2.20701e-07	1294	ATGGAGAG	9.66538e-08
				1295	AGGCAATA	1.56724e-07	1295	CGACGGGG	2.20701e-07	1295	ATGGAGGA	1.54646e-06
				1296	AGGCGAAA	4.70172e-07	1296	CGAGACAA	2.20701e-07	1296	ATGGAGGG	5.79923e-07
				1297	AGGCGGGA	1.56724e-07	1297	CGAGGAAA	2.20701e-07	1297	ATGGAGGT	9.66538e-08
				1298	AGGCGTTT	1.56724e-07	1298	CGAGGAGG	4.41402e-07	1298	ATGGATAA	9.66538e-08
				1299	AGGCTAAA	3.13448e-07	1299	CGAGGGAA	2.20701e-07	1299	ATGGATGT	9.66538e-08
				1300	AGGCTGGA	1.56724e-07	1300	CGAGGGGA	2.20701e-07	1300	ATGGCAGA	9.66538e-08
				1301	AGGCTGGG	1.56724e-07	1301	CGAGTAAA	2.20701e-07	1301	ATGGGAAA	2.7353e-05
				1302	AGGGAAAA	0.00289908	1302	CGAGTTTC	2.20701e-07	1302	ATGGGAAC	9.66538e-08
				1303	AGGGAAAC	4.70172e-07	1303	CGCGCGGA	2.20701e-07	1303	ATGGGAAG	3.57619e-06
				1304	AGGGAAAG	7.08393e-05	1304	CGGAAAAA	1.1035e-06	1304	ATGGGAAT	4.83269e-07
				1305	AGGGAAAT	5.17189e-06	1305	CGGACTAC	2.20701e-07	1305	ATGGGACA	3.86615e-07
				1306	AGGGAACA	1.72396e-06	1306	CGGAGAAA	2.20701e-07	1306	ATGGGAGA	1.40148e-05
				1307	AGGGAAGA	0.000959778	1307	CGGAGGAA	2.20701e-07	1307	ATGGGAGC	9.66538e-08
				1308	AGGGAAGG	0.000260005	1308	CGGAGGGA	2.20701e-07	1308	ATGGGAGG	6.18584e-06
				1309	AGGGAAGT	2.03741e-06	1309	CGGATTAT	2.20701e-07	1309	ATGGGAGT	2.89961e-07
				1310	AGGGAATA	2.66431e-06	1310	CGGGAAAA	2.64841e-06	1310	ATGGGATA	9.66538e-07
				1311	AGGGAATG	4.70172e-07	1311	CGGGAAGA	1.32421e-06	1311	ATGGGATG	9.66538e-08
				1312	AGGGACAA	1.11274e-05	1312	CGGGAAGG	2.20701e-07	1312	ATGGGATT	9.66538e-08
				1313	AGGGACAG	1.56724e-07	1313	CGGGAGAA	2.20701e-07	1313	ATGGGCAA	9.66538e-08
				1314	AGGGACAT	3.13448e-07	1314	CGGGCAAA	2.20701e-07	1314	ATGGGCTA	9.66538e-08
				1315	AGGGACCA	1.56724e-07	1315	CGGGCGAT	2.20701e-07	1315	ATGGGGAA	4.05946e-06
				1316	AGGGACGA	4.38827e-06	1316	CGGGGAAA	2.64841e-06	1316	ATGGGGAG	7.7323e-07
				1317	AGGGACGG	1.09707e-06	1317	CGGGGAAG	4.41402e-07	1317	ATGGGGAT	9.66538e-08
				1318	AGGGAGAA	9.70122e-05	1318	CGGGGAAT	2.20701e-07	1318	ATGGGGCG	9.66538e-08
				1319	AGGGAGAC	1.56724e-07	1319	CGGGGAGA	3.53121e-06	1319	ATGGGGGA	1.0052e-05
				1320	AGGGAGAG	2.33519e-05	1320	CGGGGAGG	1.76561e-06	1320	ATGGGGGG	7.34569e-06
				1321	AGGGAGGA	0.000618276	1321	CGGGGAGT	2.20701e-07	1321	ATGGGGGT	3.86615e-07
				1322	AGGGAGGG	0.000223018	1322	CGGGGATA	4.41402e-07	1322	ATGGGGTA	9.66538e-08
				1323	AGGGAGGT	6.26896e-07	1323	CGGGGATG	2.20701e-07	1323	ATGGGGTG	3.86615e-07
				1324	AGGGAGTA	7.8362e-07	1324	CGGGGCAT	4.41402e-07	1324	ATGGGTAA	3.86615e-07
				1325	AGGGAGTG	7.8362e-07	1325	CGGGGGAA	2.20701e-07	1325	ATGGGTAC	9.66538e-08
				1326	AGGGATAA	3.13448e-07	1326	CGGGGGGA	8.82804e-07	1326	ATGGGTAG	9.66538e-08
				1327	AGGGATAG	1.56724e-07	1327	CGGGGGGG	1.32421e-06	1327	ATGGGTAT	9.66538e-08
				1328	AGGGATAT	1.56724e-07	1328	CGGGGTAA	4.41402e-07	1328	ATGGGTGA	4.83269e-07
				1329	AGGGATCA	1.56724e-07	1329	CGGGGTCA	2.20701e-07	1329	ATGGGTGT	1.93308e-07
				1330	AGGGATGA	1.56724e-06	1330	CGGGGTTA	2.20701e-07	1330	ATGGGTTA	2.89961e-07
				1331	AGGGATGG	3.13448e-07	1331	CGGGTAAA	2.20701e-07	1331	ATGGGTTG	9.66538e-08
				1332	AGGGATTA	1.56724e-07	1332	CGGGTAGT	2.20701e-07	1332	ATGGTAAA	1.06319e-06
				1333	AGGGCAAA	4.70172e-07	1333	CGGGTTGG	2.20701e-07	1333	ATGGTAAT	1.93308e-07
				1334	AGGGCAAT	1.56724e-07	1334	CGGGTTGT	2.20701e-07	1334	ATGGTACA	9.66538e-08
				1335	AGGGCAGA	4.70172e-07	1335	CGGGTTTA	2.20701e-07	1335	ATGGTAGA	4.83269e-07
				1336	AGGGCCGA	1.56724e-07	1336	CGGGTTTT	2.20701e-07	1336	ATGGTATA	2.89961e-07
				1337	AGGGCGGA	4.70172e-07	1337	CGGTAAAA	2.20701e-07	1337	ATGGTGAA	2.89961e-07
				1338	AGGGCGGG	3.13448e-07	1338	CGGTTAAA	2.20701e-07	1338	ATGGTGGG	2.89961e-07
				1339	AGGGGAAA	0.00366954	1339	CGTGGGGG	2.20701e-07	1339	ATGGTGTA	9.66538e-08
				1340	AGGGGAAC	2.50759e-06	1340	CGTGGTTA	2.20701e-07	1340	ATGGTGTT	9.66538e-08
				1341	AGGGGAAG	0.000343853	1341	CGTTCTGA	2.20701e-07	1341	ATGGTTGA	1.93308e-07
				1342	AGGGGAAT	1.72396e-06	1342	CTAGACTA	2.20701e-07	1342	ATGTAAAA	2.89961e-07
				1343	AGGGGACA	1.80233e-05	1343	CTAGGGGA	2.20701e-07	1343	ATGTAAGA	9.66538e-08
				1344	AGGGGACG	1.41052e-06	1344	CTATAATG	2.20701e-07	1344	ATGTAATA	9.66538e-08
				1345	AGGGGACT	3.13448e-07	1345	CTCAGTGG	2.20701e-07	1345	ATGTAGGA	9.66538e-08
				1346	AGGGGAGA	0.00272167	1346	CTCGGATA	2.20701e-07	1346	ATGTGAAA	1.35315e-06
				1347	AGGGGAGC	4.70172e-07	1347	CTCGGGGG	4.41402e-07	1347	ATGTGAAG	1.93308e-07
				1348	AGGGGAGG	0.00146521	1348	CTCGGTAG	2.20701e-07	1348	ATGTGAAT	9.66538e-08
				1349	AGGGGAGT	4.07483e-06	1349	CTCGGTGA	2.20701e-07	1349	ATGTGAGA	5.79923e-07
				1350	AGGGGATA	4.85845e-06	1350	CTCGTCCA	2.20701e-07	1350	ATGTGAGG	9.66538e-08
				1351	AGGGGATG	2.19414e-06	1351	CTCTGATA	2.20701e-07	1351	ATGTGATA	9.66538e-08
				1352	AGGGGATT	3.13448e-07	1352	CTCTGTTA	2.20701e-07	1352	ATGTGGAA	9.66538e-08
				1353	AGGGGCAA	6.26896e-07	1353	CTCTTAGG	2.20701e-07	1353	ATGTGGAG	9.66538e-08
				1354	AGGGGCAC	1.56724e-07	1354	CTGGAAAA	2.20701e-07	1354	ATGTGGGA	9.66538e-08
				1355	AGGGGCAG	1.56724e-07	1355	CTGGAAGA	2.20701e-07	1355	ATGTGGGG	9.66538e-08
				1356	AGGGGCGA	9.40344e-07	1356	CTGGAAGG	2.20701e-07	1356	ATGTGGTA	1.93308e-07
				1357	AGGGGCGG	9.40344e-07	1357	CTGGAGAA	2.20701e-07	1357	ATGTGGTG	9.66538e-08
				1358	AGGGGGAA	0.000877655	1358	CTGGATAA	2.20701e-07	1358	ATGTGTGA	1.93308e-07
				1359	AGGGGGAC	2.35086e-06	1359	CTGGATTA	2.20701e-07	1359	ATGTGTTA	9.66538e-08
				1360	AGGGGGAG	0.000203271	1360	CTGGCATA	2.20701e-07	1360	ATGTTATA	9.66538e-08
				1361	AGGGGGAT	7.8362e-07	1361	CTGGCTGC	2.20701e-07	1361	ATGTTGGA	9.66538e-08
				1362	AGGGGGCA	6.26896e-07	1362	CTGGGAAA	8.82804e-07	1362	ATTAAAAA	9.66538e-08
				1363	AGGGGGGA	0.00231952	1363	CTGGGACT	2.20701e-07	1363	ATTAAGGG	9.66538e-08
				1364	AGGGGGGC	4.70172e-07	1364	CTGGGAGA	2.20701e-07	1364	ATTAATGG	9.66538e-08
				1365	AGGGGGGG	0.00319921	1365	CTGGGAGG	2.20701e-07	1365	ATTAGAAA	9.66538e-08
				1366	AGGGGGGT	3.9181e-06	1366	CTGGGATA	6.62103e-07	1366	ATTAGTGG	9.66538e-08
				1367	AGGGGGTA	1.25379e-06	1367	CTGGGATG	2.20701e-07	1367	ATTATATT	9.66538e-08
				1368	AGGGGGTG	8.93327e-06	1368	CTGGGCTT	2.20701e-07	1368	ATTGAAAA	7.7323e-07
				1369	AGGGGGTT	3.13448e-07	1369	CTGGGGGA	2.20701e-07	1369	ATTGAAGA	9.66538e-08
				1370	AGGGGTAA	1.56724e-06	1370	CTGGGGGG	4.41402e-07	1370	ATTGAATA	9.66538e-08
				1371	AGGGGTAG	7.8362e-07	1371	CTGGGGGT	2.20701e-07	1371	ATTGAGGA	1.93308e-07
				1372	AGGGGTCA	1.56724e-07	1372	CTGGGGTA	2.20701e-07	1372	ATTGGAAA	4.83269e-07
				1373	AGGGGTGA	5.95551e-06	1373	CTGGGGTG	2.20701e-07	1373	ATTGGAAT	9.66538e-08
				1374	AGGGGTGG	5.64207e-06	1374	CTGGGGTT	2.20701e-07	1374	ATTGGAGA	3.86615e-07
				1375	AGGGGTGT	9.40344e-07	1375	CTGGGTAA	2.20701e-07	1375	ATTGGAGG	3.86615e-07
				1376	AGGGGTTA	3.13448e-07	1376	CTGGGTGA	2.20701e-07	1376	ATTGGGGA	5.79923e-07
				1377	AGGGGTTG	1.56724e-07	1377	CTGGGTGT	2.20701e-07	1377	ATTGGGGG	1.93308e-07
				1378	AGGGGTTT	1.56724e-07	1378	CTGGGTTA	4.41402e-07	1378	ATTGGGGT	9.66538e-08
				1379	AGGGTAAA	5.95551e-06	1379	CTGGGTTG	2.20701e-07	1379	ATTGGTAA	9.66538e-08
				1380	AGGGTAAC	1.56724e-07	1380	CTGGTAAA	4.41402e-07	1380	ATTGGTAT	9.66538e-08
				1381	AGGGTAAG	1.56724e-07	1381	CTGGTAGA	4.41402e-07	1381	ATTGGTTA	9.66538e-08
				1382	AGGGTAAT	3.13448e-07	1382	CTGGTAGT	2.20701e-07	1382	ATTGTAAT	9.66538e-08
				1383	AGGGTAGA	2.66431e-06	1383	CTGGTATA	2.20701e-07	1383	ATTGTATA	9.66538e-08
				1384	AGGGTAGG	1.72396e-06	1384	CTGGTCTT	2.20701e-07	1384	ATTGTATT	9.66538e-08
				1385	AGGGTAGT	1.56724e-07	1385	CTGGTGGG	2.20701e-07	1385	ATTGTGAA	9.66538e-08
				1386	AGGGTATA	7.8362e-07	1386	CTGGTTAA	2.20701e-07	1386	ATTGTGAG	9.66538e-08
				1387	AGGGTATT	1.56724e-07	1387	CTGGTTGG	2.20701e-07	1387	ATTGTTAA	9.66538e-08
				1388	AGGGTCCA	1.56724e-07	1388	CTGGTTGT	2.20701e-07	1388	ATTTAAGG	9.66538e-08
				1389	AGGGTCCT	1.56724e-07	1389	CTGTAAAA	2.20701e-07	1389	ATTTGAAA	9.66538e-08
				1390	AGGGTCGA	4.70172e-07	1390	CTGTATAC	2.20701e-07	1390	ATTTGGGA	1.93308e-07
				1391	AGGGTCTA	1.56724e-07	1391	CTGTGGAA	2.20701e-07	1391	ATTTGTGG	9.66538e-08
				1392	AGGGTGAA	1.72396e-06	1392	CTGTGGGA	2.20701e-07	1392	ATTTTTGA	9.66538e-08
				1393	AGGGTGAG	3.13448e-07	1393	CTGTGTGA	2.20701e-07	1393	CAAAAAAA	9.66538e-08
				1394	AGGGTGGA	4.70172e-06	1394	CTTAGAGC	2.20701e-07	1394	CAAAAAGA	9.66538e-08
				1395	AGGGTGGG	2.19414e-06	1395	CTTCGGGG	2.20701e-07	1395	CAAAAAGG	3.86615e-07
				1396	AGGGTGGT	4.70172e-07	1396	CTTGAAAT	2.20701e-07	1396	CAAAAGGA	6.76576e-07
				1397	AGGGTGTA	1.56724e-07	1397	CTTGGAGA	2.20701e-07	1397	CAAAAGGG	1.44981e-06
				1398	AGGGTGTG	4.70172e-07	1398	CTTGGCCT	2.20701e-07	1398	CAAACGAA	9.66538e-08
				1399	AGGGTTAA	4.70172e-07	1399	CTTGGGGA	2.20701e-07	1399	CAAAGAAA	5.79923e-07
				1400	AGGGTTGA	3.13448e-07	1400	CTTGGTGA	4.41402e-07	1400	CAAAGAAC	9.66538e-08
				1401	AGGGTTGC	1.56724e-07	1401	CTTGGTTA	2.20701e-07	1401	CAAAGAAG	3.86615e-07
				1402	AGGGTTGT	3.13448e-07	1402	CTTGTGTG	2.20701e-07	1402	CAAAGACA	9.66538e-08
				1403	AGGGTTTA	1.56724e-07	1403	CTTTCATT	2.20701e-07	1403	CAAAGAGA	3.86615e-07
				1404	AGGTAAAA	4.70172e-06	1404	CTTTGTGG	2.20701e-07	1404	CAAAGAGG	4.83269e-07
				1405	AGGTAAAT	3.13448e-07	1405	CTTTGTTT	2.20701e-07	1405	CAAAGGAA	1.93308e-07
				1406	AGGTAAGA	1.41052e-06	1406	CTTTTTGG	2.20701e-07	1406	CAAAGGGA	6.76576e-07
				1407	AGGTAAGG	1.56724e-07	1407	GAAAAAAA	0.000348928	1407	CAAAGGGC	9.66538e-08
				1408	AGGTAATA	6.26896e-07	1408	GAAAAAAG	1.50077e-05	1408	CAAAGGGG	1.83642e-06
				1409	AGGTAGAA	1.56724e-07	1409	GAAAAAGA	5.67201e-05	1409	CAAAGGTG	9.66538e-08
				1410	AGGTAGGA	1.56724e-07	1410	GAAAAAGG	8.14386e-05	1410	CAAGAAAA	2.22304e-06
				1411	AGGTAGTG	1.56724e-07	1411	GAAAAATA	6.62103e-07	1411	CAAGAGAA	9.66538e-08
				1412	AGGTATAA	1.56724e-07	1412	GAAAAATG	2.20701e-07	1412	CAAGAGGA	2.89961e-07
				1413	AGGTCAAA	1.56724e-07	1413	GAAAAGAA	6.84173e-06	1413	CAAGAGGG	1.93308e-07
				1414	AGGTCCAA	1.56724e-07	1414	GAAAAGAG	1.32421e-06	1414	CAAGGAAA	6.66911e-06
				1415	AGGTGAAA	1.30081e-05	1415	GAAAAGGA	4.43609e-05	1415	CAAGGAAG	7.7323e-07
				1416	AGGTGAAG	1.09707e-06	1416	GAAAAGGG	9.77705e-05	1416	CAAGGACA	8.69884e-07
				1417	AGGTGAAT	1.56724e-07	1417	GAAAAGTA	2.20701e-07	1417	CAAGGAGA	1.83642e-06
				1418	AGGTGACA	1.56724e-07	1418	GAAAAGTG	2.20701e-07	1418	CAAGGAGG	2.41634e-06
				1419	AGGTGAGA	7.52276e-06	1419	GAAAATGA	2.20701e-07	1419	CAAGGATA	9.66538e-08
				1420	AGGTGAGG	2.19414e-06	1420	GAAAGAAA	0.000414697	1420	CAAGGGAA	2.02973e-06
				1421	AGGTGAGT	4.70172e-07	1421	GAAAGAAG	7.5259e-05	1421	CAAGGGAG	3.86615e-07
				1422	AGGTGATA	1.56724e-07	1422	GAAAGAAT	4.41402e-07	1422	CAAGGGGA	6.95907e-06
				1423	AGGTGGAA	2.19414e-06	1423	GAAAGACA	4.41402e-07	1423	CAAGGGGG	3.86615e-06
				1424	AGGTGGAG	1.56724e-07	1424	GAAAGAGA	0.000775984	1424	CAAGGTAA	9.66538e-08
				1425	AGGTGGGA	3.44793e-06	1425	GAAAGAGG	0.000993154	1425	CAAGGTAT	9.66538e-08
				1426	AGGTGGGG	2.82103e-06	1426	GAAAGAGT	1.76561e-06	1426	CAAGGTGA	9.66538e-08
				1427	AGGTGGTG	1.56724e-07	1427	GAAAGATA	8.82804e-07	1427	CAAGTAAA	9.66538e-08
				1428	AGGTGTGG	1.56724e-07	1428	GAAAGATG	2.86911e-06	1428	CAATAGAA	9.66538e-08
				1429	AGGTGTGT	4.70172e-07	1429	GAAAGATT	2.20701e-07	1429	CAATAGGG	9.66538e-08
				1430	AGGTTAAA	1.41052e-06	1430	GAAAGGAA	0.000190023	1430	CAATATTG	9.66538e-08
				1431	AGGTTAAT	1.56724e-07	1431	GAAAGGAG	3.44293e-05	1431	CAATGAGA	9.66538e-08
				1432	AGGTTAGA	3.13448e-07	1432	GAAAGGGA	0.00183579	1432	CAATGTGA	9.66538e-08
				1433	AGGTTGAA	1.56724e-07	1433	GAAAGGGC	4.41402e-07	1433	CAATTATT	9.66538e-08
				1434	AGGTTGGA	1.56724e-07	1434	GAAAGGGG	0.00122776	1434	CACCGAGT	9.66538e-08
				1435	AGGTTGGG	1.56724e-07	1435	GAAAGGGT	3.53121e-06	1435	CACGAAAA	2.89961e-07
				1436	AGGTTGTA	1.56724e-07	1436	GAAAGGTA	3.75192e-06	1436	CACGAACA	9.66538e-08
				1437	AGGTTTGA	1.56724e-07	1437	GAAAGGTG	4.85542e-06	1437	CACGACCA	9.66538e-08
				1438	AGTAAAAA	4.23155e-06	1438	GAAAGTAA	8.82804e-07	1438	CACGGAAA	9.66538e-08
				1439	AGTAAAGA	1.56724e-07	1439	GAAAGTAT	2.20701e-07	1439	CACGGAGG	9.66538e-08
				1440	AGTAAAGG	1.56724e-07	1440	GAAAGTGA	5.29682e-06	1440	CACGGCAA	9.66538e-08
				1441	AGTAAATA	1.56724e-07	1441	GAAAGTGG	2.42771e-06	1441	CACGGGAG	9.66538e-08
				1442	AGTAATAC	1.56724e-07	1442	GAAAGTGT	6.62103e-07	1442	CACGGTGA	9.66538e-08
				1443	AGTAGAAA	4.70172e-07	1443	GAAAGTTG	2.20701e-07	1443	CACGGTGG	9.66538e-08
				1444	AGTAGAAC	1.56724e-07	1444	GAAATAAA	2.20701e-07	1444	CACTATTC	9.66538e-08
				1445	AGTAGAAG	1.56724e-07	1445	GAAATAGA	2.20701e-07	1445	CACTGTGT	9.66538e-08
				1446	AGTAGAAT	1.56724e-07	1446	GAAATAGG	4.41402e-07	1446	CACTTATG	9.66538e-08
				1447	AGTAGATA	1.56724e-07	1447	GAAATATA	2.20701e-07	1447	CAGAAAAA	9.66538e-08
				1448	AGTAGGAA	1.56724e-07	1448	GAAATGAA	4.41402e-07	1448	CAGAAAAG	1.93308e-07
				1449	AGTAGGAG	1.56724e-07	1449	GAAATGAT	2.20701e-07	1449	CAGAAAGG	9.66538e-08
				1450	AGTAGGGA	3.13448e-07	1450	GAAATGGA	1.32421e-06	1450	CAGACAAA	9.66538e-08
				1451	AGTAGGGG	1.56724e-07	1451	GAAATGGG	2.20701e-07	1451	CAGACAGA	9.66538e-08
				1452	AGTATAAA	1.56724e-07	1452	GAAATGTA	4.41402e-07	1452	CAGAGAAA	9.66538e-08
				1453	AGTATAGA	1.56724e-07	1453	GAAATGTG	2.20701e-07	1453	CAGAGAAG	9.66538e-08
				1454	AGTCAACT	1.56724e-07	1454	GAAATTGA	2.20701e-07	1454	CAGAGAGG	1.93308e-07
				1455	AGTCGGAG	1.56724e-07	1455	GAACGAAA	6.62103e-07	1455	CAGAGAGT	9.66538e-08
				1456	AGTGAAAA	1.47321e-05	1456	GAACGGGA	2.20701e-07	1456	CAGAGCGA	9.66538e-08
				1457	AGTGAAGA	4.38827e-06	1457	GAAGAAAA	0.00236658	1457	CAGAGGAA	9.66538e-08
				1458	AGTGAAGG	1.56724e-07	1458	GAAGAAAC	1.1035e-06	1458	CAGAGGGA	4.83269e-07
				1459	AGTGAATA	4.70172e-07	1459	GAAGAAAG	2.69255e-05	1459	CAGAGGGG	5.79923e-07
				1460	AGTGAATG	1.56724e-07	1460	GAAGAAAT	1.54491e-06	1460	CAGATAGG	9.66538e-08
				1461	AGTGACAG	1.56724e-07	1461	GAAGAACA	2.20701e-07	1461	CAGATGAG	9.66538e-08
				1462	AGTGAGAA	4.70172e-07	1462	GAAGAACG	2.20701e-07	1462	CAGCAAAA	9.66538e-08
				1463	AGTGAGGA	2.66431e-06	1463	GAAGAAGA	0.000283159	1463	CAGCCAGG	9.66538e-08
				1464	AGTGAGGG	3.13448e-07	1464	GAAGAAGG	7.39348e-05	1464	CAGCGAAA	3.86615e-07
				1465	AGTGAGGT	1.56724e-07	1465	GAAGAAGT	8.82804e-07	1465	CAGCGCGA	9.66538e-08
				1466	AGTGATAA	1.56724e-07	1466	GAAGAATA	1.76561e-06	1466	CAGGAAAA	1.41115e-05
				1467	AGTGATAT	1.56724e-07	1467	GAAGACAA	8.82804e-07	1467	CAGGAAAC	9.66538e-08
				1468	AGTGATGA	1.56724e-07	1468	GAAGAGAA	6.33412e-05	1468	CAGGAAAG	9.66538e-08
				1469	AGTGCATT	1.56724e-07	1469	GAAGAGAC	4.41402e-07	1469	CAGGAAAT	2.89961e-07
				1470	AGTGGAAA	9.40344e-06	1470	GAAGAGAG	3.31051e-06	1470	CAGGAACA	4.83269e-07
				1471	AGTGGAAG	6.26896e-07	1471	GAAGAGGA	0.000216508	1471	CAGGAACT	9.66538e-08
				1472	AGTGGAGA	4.85845e-06	1472	GAAGAGGG	5.05405e-05	1472	CAGGAAGA	1.93308e-06
				1473	AGTGGAGG	3.60465e-06	1473	GAAGAGGT	4.41402e-07	1473	CAGGAAGG	3.86615e-07
				1474	AGTGGATA	4.70172e-07	1474	GAAGAGTA	2.20701e-07	1474	CAGGAATA	9.66538e-08
				1475	AGTGGATG	1.56724e-07	1475	GAAGATAA	1.54491e-06	1475	CAGGACAA	4.83269e-07
				1476	AGTGGATT	1.56724e-07	1476	GAAGATGA	6.62103e-07	1476	CAGGACCA	9.66538e-08
				1477	AGTGGCAA	1.56724e-07	1477	GAAGCAGA	4.41402e-07	1477	CAGGAGAA	1.93308e-07
				1478	AGTGGCGT	1.56724e-07	1478	GAAGCCCT	2.20701e-07	1478	CAGGAGAG	9.66538e-08
				1479	AGTGGGAA	1.56724e-06	1479	GAAGCGAA	2.20701e-07	1479	CAGGAGGA	1.54646e-06
				1480	AGTGGGAG	3.13448e-07	1480	GAAGGAAA	0.00406995	1480	CAGGAGGG	8.69884e-07
				1481	AGTGGGGA	4.85845e-06	1481	GAAGGAAC	6.62103e-07	1481	CAGGAGTA	1.93308e-07
				1482	AGTGGGGG	4.545e-06	1482	GAAGGAAG	0.000398144	1482	CAGGCACT	9.66538e-08
				1483	AGTGGGGT	3.13448e-07	1483	GAAGGAAT	5.07612e-06	1483	CAGGCAGA	9.66538e-08
				1484	AGTGGGTA	1.56724e-07	1484	GAAGGACA	5.51752e-06	1484	CAGGCGAA	9.66538e-08
				1485	AGTGGGTG	1.56724e-07	1485	GAAGGAGA	0.00519155	1485	CAGGCGGA	9.66538e-08
				1486	AGTGGTAG	1.56724e-07	1486	GAAGGAGC	4.41402e-07	1486	CAGGCGGG	9.66538e-08
				1487	AGTGGTGA	4.70172e-07	1487	GAAGGAGG	0.00335311	1487	CAGGCTGA	9.66538e-08
				1488	AGTGGTGG	3.13448e-07	1488	GAAGGAGT	1.01522e-05	1488	CAGGCTGT	9.66538e-08
				1489	AGTGTAAA	9.40344e-07	1489	GAAGGATA	1.03729e-05	1489	CAGGGAAA	3.31522e-05
				1490	AGTGTAGA	1.56724e-07	1490	GAAGGATG	8.82804e-06	1490	CAGGGAAC	7.7323e-07
				1491	AGTGTAGT	1.56724e-07	1491	GAAGGATT	2.20701e-07	1491	CAGGGAAG	2.41634e-06
				1492	AGTGTATA	3.13448e-07	1492	GAAGGCAG	2.20701e-07	1492	CAGGGAAT	9.66538e-08
				1493	AGTGTATT	1.56724e-07	1493	GAAGGCGA	4.41402e-07	1493	CAGGGACA	5.026e-06
				1494	AGTGTGAA	3.13448e-07	1494	GAAGGCGT	2.20701e-07	1494	CAGGGACG	1.93308e-07
				1495	AGTTAAAA	1.56724e-07	1495	GAAGGGAA	0.00168505	1495	CAGGGAGA	8.79549e-06
				1496	AGTTCATA	1.56724e-07	1496	GAAGGGAC	2.20701e-07	1496	CAGGGAGG	8.60219e-06
				1497	AGTTGAAA	1.25379e-06	1497	GAAGGGAG	0.000190244	1497	CAGGGAGT	2.89961e-07
				1498	AGTTGAAG	1.56724e-07	1498	GAAGGGAT	1.1035e-06	1498	CAGGGATA	1.93308e-07
				1499	AGTTGAGA	3.13448e-07	1499	GAAGGGCA	2.20701e-07	1499	CAGGGATG	2.89961e-07
				1500	AGTTGAGT	1.56724e-07	1500	GAAGGGGA	0.00706353	1500	CAGGGCAA	9.66538e-08
				1501	AGTTGGAA	1.56724e-07	1501	GAAGGGGC	2.86911e-06	1501	CAGGGCCG	9.66538e-08
				1502	AGTTGGGA	1.56724e-07	1502	GAAGGGGG	0.00253629	1502	CAGGGGAA	7.44234e-06
				1503	AGTTGGGG	1.56724e-07	1503	GAAGGGGT	1.54491e-05	1503	CAGGGGAC	9.66538e-08
				1504	AGTTTAGA	1.56724e-07	1504	GAAGGGTA	9.26944e-06	1504	CAGGGGAG	1.54646e-06
				1505	ATAAAAAA	1.56724e-06	1505	GAAGGGTC	2.20701e-07	1505	CAGGGGAT	9.66538e-08
				1506	ATAAAAAT	3.13448e-07	1506	GAAGGGTG	3.97262e-06	1506	CAGGGGCA	9.66538e-08
				1507	ATAAAAGA	6.26896e-07	1507	GAAGGGTT	2.20701e-07	1507	CAGGGGGA	1.32416e-05
				1508	ATAAAAGG	4.70172e-07	1508	GAAGGTAA	3.97262e-06	1508	CAGGGGGC	1.93308e-07
				1509	ATAAAATG	1.56724e-07	1509	GAAGGTAG	2.20701e-07	1509	CAGGGGGG	1.64311e-05
				1510	ATAAACTT	1.56724e-07	1510	GAAGGTAT	2.20701e-07	1510	CAGGGGGT	3.86615e-07
				1511	ATAAAGAA	9.40344e-07	1511	GAAGGTGA	3.06774e-05	1511	CAGGGGTT	1.93308e-07
				1512	ATAAAGGA	3.13448e-07	1512	GAAGGTGC	2.20701e-07	1512	CAGGGTAA	2.89961e-07
				1513	ATAAAGGG	1.41052e-06	1513	GAAGGTGG	7.94523e-06	1513	CAGGGTAT	9.66538e-08
				1514	ATAAGAAA	4.70172e-07	1514	GAAGGTGT	8.82804e-07	1514	CAGGGTCA	9.66538e-08
				1515	ATAAGAAG	1.56724e-07	1515	GAAGGTTA	1.76561e-06	1515	CAGGGTCG	9.66538e-08
				1516	ATAAGAGA	4.70172e-07	1516	GAAGGTTG	2.20701e-07	1516	CAGGGTGA	9.66538e-08
				1517	ATAAGAGG	6.26896e-07	1517	GAAGTAAA	1.12557e-05	1517	CAGGGTGG	1.93308e-07
				1518	ATAAGATG	1.56724e-07	1518	GAAGTAAG	4.41402e-07	1518	CAGGGTTA	1.93308e-07
				1519	ATAAGGAA	1.56724e-07	1519	GAAGTAAT	2.20701e-07	1519	CAGGGTTG	9.66538e-08
				1520	ATAAGGGA	1.72396e-06	1520	GAAGTAGA	7.06243e-06	1520	CAGGTAAA	4.83269e-07
				1521	ATAAGGGG	1.41052e-06	1521	GAAGTAGG	2.64841e-06	1521	CAGGTAAG	9.66538e-08
				1522	ATAAGGGT	3.13448e-07	1522	GAAGTAGT	8.82804e-07	1522	CAGGTAAT	9.66538e-08
				1523	ATAATAGA	1.56724e-07	1523	GAAGTATA	1.32421e-06	1523	CAGGTAGA	9.66538e-08
				1524	ATAATATA	1.56724e-07	1524	GAAGTATG	4.41402e-07	1524	CAGGTAGG	1.93308e-07
				1525	ATAATGTG	1.56724e-07	1525	GAAGTCAA	2.20701e-07	1525	CAGGTATA	1.93308e-07
				1526	ATAATTCA	1.56724e-07	1526	GAAGTCGA	2.20701e-07	1526	CAGGTATT	1.93308e-07
				1527	ATAATTGG	1.56724e-07	1527	GAAGTGAA	5.95892e-06	1527	CAGGTCGA	9.66538e-08
				1528	ATAATTTA	1.56724e-07	1528	GAAGTGAG	4.41402e-07	1528	CAGGTGAA	1.93308e-07
				1529	ATAATTTC	1.56724e-07	1529	GAAGTGCA	2.20701e-07	1529	CAGGTTGA	9.66538e-08
				1530	ATACATGG	1.56724e-07	1530	GAAGTGGA	1.21385e-05	1530	CAGGTTTA	1.93308e-07
				1531	ATACGAGG	1.56724e-07	1531	GAAGTGGG	1.98631e-06	1531	CAGGTTTT	1.93308e-07
				1532	ATACTAGG	1.56724e-07	1532	GAAGTGTA	2.20701e-07	1532	CAGTAAAA	9.66538e-08
				1533	ATAGAAAA	2.66431e-06	1533	GAAGTTAA	4.41402e-07	1533	CAGTAACA	9.66538e-08
				1534	ATAGAAGA	3.13448e-07	1534	GAAGTTGA	1.1035e-06	1534	CAGTGAAA	1.93308e-07
				1535	ATAGAAGG	1.56724e-07	1535	GAAGTTGG	4.41402e-07	1535	CAGTGAGA	9.66538e-08
				1536	ATAGAATA	3.13448e-07	1536	GAAGTTTG	2.20701e-07	1536	CAGTGGGG	9.66538e-08
				1537	ATAGACGA	1.56724e-07	1537	GAAGTTTT	2.20701e-07	1537	CAGTGTGA	9.66538e-08
				1538	ATAGAGGA	4.70172e-07	1538	GAATAAAA	3.75192e-06	1538	CAGTGTGG	1.93308e-07
				1539	ATAGAGGG	1.56724e-07	1539	GAATAAAT	2.20701e-07	1539	CAGTGTGT	9.66538e-08
				1540	ATAGAGTA	1.56724e-07	1540	GAATAAGA	4.41402e-07	1540	CAGTGTTA	9.66538e-08
				1541	ATAGATAG	1.56724e-07	1541	GAATAATA	2.20701e-07	1541	CATAGTTT	9.66538e-08
				1542	ATAGATGT	1.56724e-07	1542	GAATGAAA	1.01522e-05	1542	CATATTAA	9.66538e-08
				1543	ATAGGAAA	4.85845e-06	1543	GAATGAAG	8.82804e-07	1543	CATGAAAA	1.93308e-07
				1544	ATAGGAAC	1.56724e-07	1544	GAATGAAT	2.20701e-07	1544	CATGGAAA	9.66538e-08
				1545	ATAGGAAG	4.70172e-07	1545	GAATGAGA	1.12557e-05	1545	CATGGACA	9.66538e-08
				1546	ATAGGAAT	1.56724e-07	1546	GAATGAGG	6.17963e-06	1546	CATGGAGA	1.93308e-07
				1547	ATAGGAGA	4.23155e-06	1547	GAATGAGT	8.82804e-07	1547	CATGGATA	9.66538e-08
				1548	ATAGGAGG	3.60465e-06	1548	GAATGATG	4.41402e-07	1548	CATGGTTA	9.66538e-08
				1549	ATAGGATA	6.26896e-07	1549	GAATGATT	2.20701e-07	1549	CATGGTTT	9.66538e-08
				1550	ATAGGATG	1.56724e-07	1550	GAATGGAA	2.86911e-06	1550	CATGTAAA	9.66538e-08
				1551	ATAGGGAA	2.19414e-06	1551	GAATGGAG	2.20701e-07	1551	CATGTGGA	9.66538e-08
				1552	ATAGGGAG	1.25379e-06	1552	GAATGGGA	5.51752e-06	1552	CATTAGGA	9.66538e-08
				1553	ATAGGGAT	1.56724e-07	1553	GAATGGGG	3.53121e-06	1553	CATTGGGA	9.66538e-08
				1554	ATAGGGGA	1.00303e-05	1554	GAATGGTA	2.20701e-07	1554	CATTTAGA	9.66538e-08
				1555	ATAGGGGG	5.32862e-06	1555	GAATGGTG	2.20701e-07	1555	CATTTATT	9.66538e-08
				1556	ATAGGGGT	4.70172e-07	1556	GAATGTAA	2.20701e-07	1556	CCAGGAAA	9.66538e-08
				1557	ATAGGGTA	4.70172e-07	1557	GAATGTGA	8.82804e-07	1557	CCAGGGGA	9.66538e-08
				1558	ATAGGGTG	1.56724e-07	1558	GAATGTGG	2.20701e-07	1558	CCAGGGGG	9.66538e-08
				1559	ATAGGTAA	3.13448e-07	1559	GAATTAGA	2.20701e-07	1559	CCAGGTGT	9.66538e-08
				1560	ATAGGTGA	1.72396e-06	1560	GAATTATT	2.20701e-07	1560	CCCACTCA	9.66538e-08
				1561	ATAGGTGC	1.56724e-07	1561	GACAAAAA	4.41402e-07	1561	CCCCTCGA	9.66538e-08
				1562	ATAGGTGG	6.26896e-07	1562	GACAGAAA	6.62103e-07	1562	CCCGAAAA	9.66538e-08
				1563	ATAGGTGT	1.56724e-07	1563	GACAGAGA	4.41402e-07	1563	CCCGCAAA	9.66538e-08
				1564	ATAGGTTA	1.56724e-07	1564	GACAGAGG	1.1035e-06	1564	CCCGGACA	9.66538e-08
				1565	ATAGGTTG	1.56724e-07	1565	GACAGCGG	2.20701e-07	1565	CCCGGGGA	9.66538e-08
				1566	ATAGGTTT	1.56724e-07	1566	GACAGGAA	2.20701e-07	1566	CCCGGGGG	9.66538e-08
				1567	ATAGTAAA	6.26896e-07	1567	GACAGGAG	2.20701e-07	1567	CCCGGTAA	9.66538e-08
				1568	ATAGTAAC	1.56724e-07	1568	GACAGGGA	2.20701e-07	1568	CCCGTAGG	9.66538e-08
				1569	ATAGTAAT	1.56724e-07	1569	GACAGGGG	2.20701e-07	1569	CCCGTCAA	9.66538e-08
				1570	ATAGTAGA	1.56724e-07	1570	GACCAAAA	2.20701e-07	1570	CCCGTGAA	9.66538e-08
				1571	ATAGTAGG	1.56724e-07	1571	GACGAAAA	1.32421e-06	1571	CCCTGCCT	9.66538e-08
				1572	ATAGTATA	1.56724e-07	1572	GACGAAAG	4.41402e-07	1572	CCGACAAA	9.66538e-08
				1573	ATAGTATG	3.13448e-07	1573	GACGAACA	2.20701e-07	1573	CCGCGAAA	9.66538e-08
				1574	ATAGTGAA	1.56724e-07	1574	GACGAAGA	6.62103e-07	1574	CCGCGAAC	9.66538e-08
				1575	ATAGTGGA	3.13448e-07	1575	GACGAGAG	2.20701e-07	1575	CCGGAAAA	4.83269e-07
				1576	ATAGTGGG	3.13448e-07	1576	GACGATAA	2.20701e-07	1576	CCGGAAGA	9.66538e-08
				1577	ATAGTGTA	1.56724e-07	1577	GACGGAAA	1.32421e-06	1577	CCGGAATA	1.93308e-07
				1578	ATAGTTAG	1.56724e-07	1578	GACGGAAG	8.82804e-07	1578	CCGGAGGA	9.66538e-08
				1579	ATAGTTGA	3.13448e-07	1579	GACGGAGA	1.76561e-06	1579	CCGGAGGT	9.66538e-08
				1580	ATAGTTGG	1.56724e-07	1580	GACGGAGG	1.76561e-06	1580	CCGGCAAA	9.66538e-08
				1581	ATATAAAA	1.56724e-07	1581	GACGGCAT	2.20701e-07	1581	CCGGCAGA	9.66538e-08
				1582	ATATAAGG	1.56724e-07	1582	GACGGCGT	2.20701e-07	1582	CCGGCATA	9.66538e-08
				1583	ATATACCC	1.56724e-07	1583	GACGGGGA	1.76561e-06	1583	CCGGCCGT	9.66538e-08
				1584	ATATAGAA	1.56724e-07	1584	GACGGGGG	4.41402e-07	1584	CCGGGAAA	3.86615e-07
				1585	ATATCAAA	1.56724e-07	1585	GACGGGTA	2.20701e-07	1585	CCGGGAAC	9.66538e-08
				1586	ATATGAAA	1.56724e-07	1586	GACGGTGA	4.41402e-07	1586	CCGGGAAT	9.66538e-08
				1587	ATATGAGG	1.56724e-07	1587	GACGTAAC	2.20701e-07	1587	CCGGGACA	1.93308e-07
				1588	ATATGGGA	1.56724e-07	1588	GACGTACC	2.20701e-07	1588	CCGGGACT	9.66538e-08
				1589	ATATGGGG	3.13448e-07	1589	GACGTACT	2.20701e-07	1589	CCGGGAGA	2.89961e-07
				1590	ATATTAGA	1.56724e-07	1590	GACGTATG	2.20701e-07	1590	CCGGGAGT	1.93308e-07
				1591	ATATTCGA	1.56724e-07	1591	GACGTGTA	2.20701e-07	1591	CCGGGATA	2.89961e-07
				1592	ATATTGGG	1.56724e-07	1592	GACTGTGT	2.20701e-07	1592	CCGGGATG	9.66538e-08
				1593	ATATTTTG	1.56724e-07	1593	GACTTAAA	2.20701e-07	1593	CCGGGCGT	9.66538e-08
				1594	ATCAATAA	1.56724e-07	1594	GAGAAAAA	0.00160295	1594	CCGGGGAA	9.66538e-08
				1595	ATCAATCA	1.56724e-07	1595	GAGAAAAC	4.41402e-07	1595	CCGGGGAG	9.66538e-08
				1596	ATCAGGGG	1.56724e-07	1596	GAGAAAAG	1.32421e-05	1596	CCGGGGCG	9.66538e-08
				1597	ATCATAGA	1.56724e-07	1597	GAGAAAAT	1.1035e-06	1597	CCGGGGGA	9.66538e-08
				1598	ATCCAAGA	1.56724e-07	1598	GAGAAACA	4.41402e-07	1598	CCGGGGGG	1.93308e-07
				1599	ATCCAGCG	1.56724e-07	1599	GAGAAAGA	0.000124034	1599	CCGGGGGT	1.93308e-07
				1600	ATCCTCAA	1.56724e-07	1600	GAGAAAGG	2.73669e-05	1600	CCGGGGTA	9.66538e-08
				1601	ATCCTTCT	1.56724e-07	1601	GAGAAATA	1.1035e-06	1601	CCGGGGTT	9.66538e-08
				1602	ATCGAAAA	1.56724e-07	1602	GAGAAGAA	1.258e-05	1602	CCGGGTAA	9.66538e-08
				1603	ATCGCAAA	1.56724e-07	1603	GAGAAGAG	4.63472e-06	1603	CCGGGTAC	9.66538e-08
				1604	ATCGGAAA	3.13448e-07	1604	GAGAAGGA	5.53959e-05	1604	CCGGGTGA	9.66538e-08
				1605	ATCGGACA	1.56724e-07	1605	GAGAAGGG	4.63472e-05	1605	CCGGGTGG	9.66538e-08
				1606	ATCGGAGA	1.56724e-07	1606	GAGAAGTG	2.20701e-07	1606	CCGGGTTA	1.93308e-07
				1607	ATCGGCGT	1.56724e-07	1607	GAGAATAA	2.20701e-07	1607	CCGGTAAA	5.79923e-07
				1608	ATCGGGGG	1.56724e-07	1608	GAGAATAT	2.20701e-07	1608	CCGGTAGA	3.86615e-07
				1609	ATCGGGGT	4.70172e-07	1609	GAGAATGA	8.82804e-07	1609	CCGGTATA	1.93308e-07
				1610	ATCGGGTA	1.56724e-07	1610	GAGAATGG	4.41402e-07	1610	CCGGTATT	9.66538e-08
				1611	ATCGGTAG	1.56724e-07	1611	GAGACAAA	1.32421e-06	1611	CCGGTCGA	9.66538e-08
				1612	ATCGGTGA	3.13448e-07	1612	GAGACAGA	6.62103e-07	1612	CCGGTTGA	9.66538e-08
				1613	ATCGGTGG	1.56724e-07	1613	GAGACGGA	6.62103e-07	1613	CCGGTTGG	9.66538e-08
				1614	ATCGGTGT	1.56724e-07	1614	GAGAGAAA	0.000880155	1614	CCGTAAAA	9.66538e-08
				1615	ATCGGTTA	1.56724e-07	1615	GAGAGAAC	1.54491e-06	1615	CCGTCGTG	9.66538e-08
				1616	ATCGGTTT	1.56724e-07	1616	GAGAGAAG	0.000101302	1616	CCGTCTTC	9.66538e-08
				1617	ATCTCCCA	1.56724e-07	1617	GAGAGAAT	1.1035e-06	1617	CCGTGCTC	9.66538e-08
				1618	ATCTCTTA	1.56724e-07	1618	GAGAGACA	8.82804e-07	1618	CCTGAATA	9.66538e-08
				1619	ATCTTAGA	1.56724e-07	1619	GAGAGACG	2.20701e-07	1619	CCTGGGGA	9.66538e-08
				1620	ATCTTATA	1.56724e-07	1620	GAGAGAGA	0.000685497	1620	CCTGGGTG	9.66538e-08
				1621	ATCTTCGT	1.56724e-07	1621	GAGAGAGC	4.41402e-07	1621	CCTTCTTA	9.66538e-08
				1622	ATGAAAAA	8.61982e-06	1622	GAGAGAGG	0.000848374	1622	CCTTGCGG	9.66538e-08
				1623	ATGAAAAT	1.56724e-07	1623	GAGAGAGT	3.31051e-06	1623	CCTTGTGT	9.66538e-08
				1624	ATGAAACA	1.56724e-07	1624	GAGAGATA	6.62103e-07	1624	CGAAAAAA	3.86615e-07
				1625	ATGAAAGA	7.8362e-07	1625	GAGAGATG	1.54491e-06	1625	CGAAGAGG	9.66538e-08
				1626	ATGAAAGG	1.56724e-07	1626	GAGAGATT	2.20701e-07	1626	CGAAGGGA	9.66538e-08
				1627	ATGAAATA	4.70172e-07	1627	GAGAGCAA	2.20701e-07	1627	CGAAGGGG	9.66538e-08
				1628	ATGAAATT	1.56724e-07	1628	GAGAGGAA	0.00022997	1628	CGAATAAA	9.66538e-08
				1629	ATGAAGGG	7.8362e-07	1629	GAGAGGAG	6.79759e-05	1629	CGAGAAAA	5.79923e-07
				1630	ATGAGAAA	1.09707e-06	1630	GAGAGGAT	2.20701e-07	1630	CGAGAAAC	9.66538e-08
				1631	ATGAGAAG	1.56724e-07	1631	GAGAGGGA	0.00146965	1631	CGAGAGGA	9.66538e-08
				1632	ATGAGAGA	3.13448e-07	1632	GAGAGGGC	8.82804e-07	1632	CGAGGAAA	3.86615e-07
				1633	ATGAGAGG	4.70172e-07	1633	GAGAGGGG	0.00107548	1633	CGAGGAAG	9.66538e-08
				1634	ATGAGAGT	1.56724e-07	1634	GAGAGGGT	3.53121e-06	1634	CGAGGAGA	3.86615e-07
				1635	ATGAGGAA	3.13448e-07	1635	GAGAGGTA	3.53121e-06	1635	CGAGGAGG	9.66538e-08
				1636	ATGAGGAG	1.56724e-07	1636	GAGAGGTG	5.73822e-06	1636	CGAGGGAA	1.93308e-07
				1637	ATGAGGCG	1.56724e-07	1637	GAGAGTAA	1.32421e-06	1637	CGAGGGGA	3.86615e-07
				1638	ATGAGGGA	7.8362e-07	1638	GAGAGTAC	2.20701e-07	1638	CGAGGGGG	9.66538e-08
				1639	ATGAGGGG	6.26896e-07	1639	GAGAGTGA	8.82804e-06	1639	CGAGTATA	9.66538e-08
				1640	ATGAGGGT	1.56724e-07	1640	GAGAGTGG	3.08981e-06	1640	CGATAAAA	9.66538e-08
				1641	ATGAGGTG	1.56724e-07	1641	GAGAGTTG	2.20701e-07	1641	CGCCGAAA	9.66538e-08
				1642	ATGAGTAA	1.56724e-07	1642	GAGATAAA	1.98631e-06	1642	CGCCGGGG	9.66538e-08
				1643	ATGAGTCT	1.56724e-07	1643	GAGATAGA	1.76561e-06	1643	CGCGACAA	9.66538e-08
				1644	ATGAGTTG	1.56724e-07	1644	GAGATAGG	6.62103e-07	1644	CGCGGAAA	9.66538e-08
				1645	ATGATAAA	1.56724e-07	1645	GAGATATG	2.20701e-07	1645	CGCGGAGA	9.66538e-08
				1646	ATGATAGA	1.56724e-07	1646	GAGATGAA	1.32421e-06	1646	CGCGGGGA	9.66538e-08
				1647	ATGATTGT	1.56724e-07	1647	GAGATGGA	2.20701e-06	1647	CGCTGGTG	9.66538e-08
				1648	ATGATTTT	1.56724e-07	1648	GAGATGGG	8.82804e-07	1648	CGGAAAAA	2.31969e-06
				1649	ATGCAAAA	1.56724e-07	1649	GAGATGTA	2.20701e-07	1649	CGGACAGA	9.66538e-08
				1650	ATGCATAA	1.56724e-07	1650	GAGATTAA	4.41402e-07	1650	CGGAGAAA	1.93308e-07
				1651	ATGCCAAA	1.56724e-07	1651	GAGATTGA	2.20701e-07	1651	CGGAGAGA	9.66538e-08
				1652	ATGCCAAC	1.56724e-07	1652	GAGCAAAA	1.1035e-06	1652	CGGAGAGG	9.66538e-08
				1653	ATGCGAGA	3.13448e-07	1653	GAGCGAAA	1.1035e-06	1653	CGGAGGAA	9.66538e-08
				1654	ATGCGAGG	1.56724e-07	1654	GAGCGAGA	1.54491e-06	1654	CGGAGGGA	9.66538e-08
				1655	ATGCTGGG	1.56724e-07	1655	GAGCGGAA	2.20701e-07	1655	CGGAGGGG	4.83269e-07
				1656	ATGCTGGT	1.56724e-07	1656	GAGCGGGA	6.62103e-07	1656	CGGAGTTC	9.66538e-08
				1657	ATGGAAAA	1.67695e-05	1657	GAGCGGTG	2.20701e-07	1657	CGGCAAGA	9.66538e-08
				1658	ATGGAAAC	1.56724e-07	1658	GAGCGTGA	2.20701e-07	1658	CGGCGGGG	9.66538e-08
				1659	ATGGAAAT	4.70172e-07	1659	GAGCTGGG	2.20701e-07	1659	CGGGAAAA	9.18211e-06
				1660	ATGGAACA	3.13448e-07	1660	GAGGAAAA	0.0264682	1660	CGGGAAAG	2.89961e-07
				1661	ATGGAAGA	3.44793e-06	1661	GAGGAAAC	4.63472e-06	1661	CGGGAAAT	9.66538e-08
				1662	ATGGAAGG	7.8362e-07	1662	GAGGAAAG	0.000451995	1662	CGGGAACA	3.86615e-07
				1663	ATGGAATA	4.70172e-07	1663	GAGGAAAT	2.1408e-05	1663	CGGGAAGA	1.83642e-06
				1664	ATGGAATT	1.56724e-07	1664	GAGGAACA	3.31051e-06	1664	CGGGAAGC	9.66538e-08
				1665	ATGGACAA	4.70172e-07	1665	GAGGAACG	2.20701e-07	1665	CGGGAAGG	1.93308e-07
				1666	ATGGACTA	1.56724e-07	1666	GAGGAAGA	0.00576581	1666	CGGGAAGT	9.66538e-08
				1667	ATGGAGAA	4.70172e-07	1667	GAGGAAGC	6.62103e-07	1667	CGGGACAA	2.89961e-07
				1668	ATGGAGAT	1.56724e-07	1668	GAGGAAGG	0.00133105	1668	CGGGAGAA	9.66538e-08
				1669	ATGGAGGA	2.97776e-06	1669	GAGGAAGT	6.62103e-06	1669	CGGGAGGA	6.76576e-07
				1670	ATGGAGGG	7.8362e-07	1670	GAGGAATA	2.53806e-05	1670	CGGGAGGG	1.93308e-07
				1671	ATGGAGTA	3.13448e-07	1671	GAGGAATG	3.53121e-06	1671	CGGGATAT	9.66538e-08
				1672	ATGGAGTG	1.56724e-07	1672	GAGGAATT	1.98631e-06	1672	CGGGCAAA	1.93308e-07
				1673	ATGGATAA	6.26896e-07	1673	GAGGACAA	3.31051e-06	1673	CGGGCAGT	9.66538e-08
				1674	ATGGATAT	3.13448e-07	1674	GAGGACAG	2.20701e-07	1674	CGGGCGGG	1.93308e-07
				1675	ATGGATGA	6.26896e-07	1675	GAGGACAT	4.41402e-07	1675	CGGGCTCA	9.66538e-08
				1676	ATGGATTA	1.56724e-07	1676	GAGGACGA	6.62103e-07	1676	CGGGGAAA	1.32416e-05
				1677	ATGGATTT	1.56724e-07	1677	GAGGACGG	4.41402e-07	1677	CGGGGAAC	3.86615e-07
				1678	ATGGCAAA	3.13448e-07	1678	GAGGAGAA	0.000565436	1678	CGGGGAAG	9.66538e-07
				1679	ATGGCCGA	1.56724e-07	1679	GAGGAGAG	6.40033e-05	1679	CGGGGAAT	9.66538e-08
				1680	ATGGGAAA	1.92771e-05	1680	GAGGAGAT	4.41402e-07	1680	CGGGGACA	1.15985e-06
				1681	ATGGGAAC	3.13448e-07	1681	GAGGAGGA	0.00293113	1681	CGGGGACG	9.66538e-08
				1682	ATGGGAAG	1.72396e-06	1682	GAGGAGGC	1.1035e-06	1682	CGGGGAGA	6.66911e-06
				1683	ATGGGAAT	7.8362e-07	1683	GAGGAGGG	0.000531227	1683	CGGGGAGG	5.89588e-06
				1684	ATGGGACA	6.26896e-07	1684	GAGGAGGT	6.40033e-06	1684	CGGGGAGT	3.86615e-07
				1685	ATGGGACT	1.56724e-07	1685	GAGGAGTA	4.19332e-06	1685	CGGGGATA	9.66538e-08
				1686	ATGGGAGA	1.92771e-05	1686	GAGGAGTG	2.42771e-06	1686	CGGGGATG	9.66538e-08
				1687	ATGGGAGG	7.52276e-06	1687	GAGGATAA	1.1035e-05	1687	CGGGGATT	1.93308e-07
				1688	ATGGGAGT	1.88069e-06	1688	GAGGATAG	6.62103e-07	1688	CGGGGCAA	3.86615e-07
				1689	ATGGGATA	1.25379e-06	1689	GAGGATAT	1.32421e-06	1689	CGGGGCGA	9.66538e-08
				1690	ATGGGATG	3.13448e-07	1690	GAGGATCA	4.41402e-07	1690	CGGGGCGG	2.89961e-07
				1691	ATGGGATT	7.8362e-07	1691	GAGGATGA	9.49014e-06	1691	CGGGGGAA	2.41634e-06
				1692	ATGGGCAA	1.56724e-07	1692	GAGGATGG	1.98631e-06	1692	CGGGGGAG	1.2565e-06
				1693	ATGGGCGA	4.70172e-07	1693	GAGGATGT	1.1035e-06	1693	CGGGGGCA	9.66538e-08
				1694	ATGGGGAA	5.79879e-06	1694	GAGGATTA	1.32421e-06	1694	CGGGGGGA	3.38288e-06
				1695	ATGGGGAC	3.13448e-07	1695	GAGGATTT	4.41402e-07	1695	CGGGGGGC	9.66538e-08
				1696	ATGGGGAG	1.25379e-06	1696	GAGGCAAA	3.53121e-06	1696	CGGGGGGG	1.45947e-05
				1697	ATGGGGAT	4.70172e-07	1697	GAGGCAAG	4.41402e-07	1697	CGGGGGGT	2.89961e-07
				1698	ATGGGGGA	1.62993e-05	1698	GAGGCACA	2.20701e-07	1698	CGGGGGTG	1.93308e-07
				1699	ATGGGGGG	1.34783e-05	1699	GAGGCAGA	5.07612e-06	1699	CGGGGTAA	9.66538e-08
				1700	ATGGGGGT	2.03741e-06	1700	GAGGCAGC	2.20701e-07	1700	CGGGGTCA	9.66538e-08
				1701	ATGGGGTA	4.70172e-07	1701	GAGGCAGG	8.82804e-07	1701	CGGGGTCG	1.93308e-07
				1702	ATGGGGTG	3.13448e-07	1702	GAGGCGAA	6.62103e-07	1702	CGGGGTCT	9.66538e-08
				1703	ATGGGGTT	3.13448e-07	1703	GAGGCGGA	1.54491e-06	1703	CGGGGTGG	1.93308e-07
				1704	ATGGGTAA	9.40344e-07	1704	GAGGCGGG	2.20701e-07	1704	CGGGGTTA	9.66538e-08
				1705	ATGGGTAT	4.70172e-07	1705	GAGGCTTA	4.41402e-07	1705	CGGGGTTG	9.66538e-08
				1706	ATGGGTCT	1.56724e-07	1706	GAGGGAAA	0.0204693	1706	CGGGGTTT	9.66538e-08
				1707	ATGGGTGA	1.56724e-06	1707	GAGGGAAC	4.41402e-06	1707	CGGGTAAA	2.89961e-07
				1708	ATGGGTGG	3.13448e-07	1708	GAGGGAAG	0.00317765	1708	CGGGTAGA	9.66538e-08
				1709	ATGGGTGT	9.40344e-07	1709	GAGGGAAT	2.1408e-05	1709	CGGGTATA	9.66538e-08
				1710	ATGGGTTA	4.70172e-07	1710	GAGGGACA	4.19332e-06	1710	CGGGTGAA	9.66538e-08
				1711	ATGGGTTG	1.56724e-07	1711	GAGGGACG	4.41402e-07	1711	CGGGTGGA	9.66538e-08
				1712	ATGGGTTT	3.13448e-07	1712	GAGGGAGA	0.0215382	1712	CGGGTGGC	9.66538e-08
				1713	ATGGTAAA	1.72396e-06	1713	GAGGGAGC	3.75192e-06	1713	CGGGTGGG	1.93308e-07
				1714	ATGGTACA	1.56724e-07	1714	GAGGGAGG	0.0137013	1714	CGGGTTCT	9.66538e-08
				1715	ATGGTAGA	9.40344e-07	1715	GAGGGAGT	4.36988e-05	1715	CGGGTTGA	1.93308e-07
				1716	ATGGTAGG	1.56724e-07	1716	GAGGGATA	3.48707e-05	1716	CGGTGAAA	9.66538e-08
				1717	ATGGTAGT	3.13448e-07	1717	GAGGGATC	2.20701e-07	1717	CGGTGAAC	9.66538e-08
				1718	ATGGTATA	9.40344e-07	1718	GAGGGATG	2.51599e-05	1718	CGGTGAAT	9.66538e-08
				1719	ATGGTATG	1.56724e-07	1719	GAGGGATT	3.97262e-06	1719	CGGTGAGA	1.93308e-07
				1720	ATGGTATT	4.70172e-07	1720	GAGGGCAA	2.20701e-06	1720	CGGTGCCA	9.66538e-08
				1721	ATGGTCAA	1.56724e-07	1721	GAGGGCGA	3.08981e-06	1721	CGGTGGAG	9.66538e-08
				1722	ATGGTCGG	3.13448e-07	1722	GAGGGCGG	2.42771e-06	1722	CGGTGGGG	9.66538e-08
				1723	ATGGTGAA	3.13448e-07	1723	GAGGGCGT	2.20701e-07	1723	CGGTGGGT	9.66538e-08
				1724	ATGGTGGA	9.40344e-07	1724	GAGGGCTA	2.20701e-07	1724	CGGTTATG	9.66538e-08
				1725	ATGGTGGG	6.26896e-07	1725	GAGGGCTG	2.20701e-07	1725	CGTCGAAA	9.66538e-08
				1726	ATGGTGGT	1.56724e-07	1726	GAGGGGAA	0.00476648	1726	CGTGCATT	9.66538e-08
				1727	ATGGTGTA	1.56724e-07	1727	GAGGGGAC	1.1035e-06	1727	CGTGGAAA	4.83269e-07
				1728	ATGGTGTT	1.56724e-07	1728	GAGGGGAG	0.00152703	1728	CGTGGAGG	9.66538e-08
				1729	ATGGTTAA	3.13448e-07	1729	GAGGGGAT	7.06243e-06	1729	CGTGGGGA	1.93308e-07
				1730	ATGGTTCA	1.56724e-07	1730	GAGGGGCA	1.1035e-06	1730	CGTGGGGG	9.66538e-08
				1731	ATGGTTGA	4.70172e-07	1731	GAGGGGCG	2.20701e-07	1731	CGTGGGGT	9.66538e-08
				1732	ATGGTTGG	1.56724e-07	1732	GAGGGGGA	0.0167278	1732	CGTGTAAA	9.66538e-08
				1733	ATGGTTGT	1.56724e-07	1733	GAGGGGGC	5.07612e-06	1733	CGTGTGGA	9.66538e-08
				1734	ATGGTTTA	4.70172e-07	1734	GAGGGGGG	0.0188097	1734	CGTTTAAA	9.66538e-08
				1735	ATGGTTTT	1.56724e-07	1735	GAGGGGGT	4.48023e-05	1735	CTAAAATA	9.66538e-08
				1736	ATGTAAAA	7.8362e-07	1736	GAGGGGTA	2.11873e-05	1736	CTAAGGGA	9.66538e-08
				1737	ATGTAAGA	4.70172e-07	1737	GAGGGGTG	4.10504e-05	1737	CTAATAAA	9.66538e-08
				1738	ATGTAAGG	1.56724e-07	1738	GAGGGGTT	2.42771e-06	1738	CTAGAAAA	9.66538e-08
				1739	ATGTAATA	1.56724e-07	1739	GAGGGTAA	2.00838e-05	1739	CTAGGATA	9.66538e-08
				1740	ATGTAATG	1.56724e-07	1740	GAGGGTAG	2.64841e-06	1740	CTAGGGGA	9.66538e-08
				1741	ATGTAGGG	1.56724e-07	1741	GAGGGTAT	1.54491e-06	1741	CTAGGTCG	9.66538e-08
				1742	ATGTCAAA	1.56724e-07	1742	GAGGGTCC	2.20701e-07	1742	CTAGTAAA	9.66538e-08
				1743	ATGTCTTT	1.56724e-07	1743	GAGGGTCG	4.41402e-07	1743	CTAGTTTT	9.66538e-08
				1744	ATGTGAAA	1.09707e-06	1744	GAGGGTCT	2.20701e-07	1744	CTATCAAA	9.66538e-08
				1745	ATGTGAAG	1.56724e-07	1745	GAGGGTGA	5.58373e-05	1745	CTATGTCA	9.66538e-08
				1746	ATGTGAAT	1.56724e-07	1746	GAGGGTGC	2.20701e-07	1746	CTCCTTTA	9.66538e-08
				1747	ATGTGACA	1.56724e-07	1747	GAGGGTGG	3.57535e-05	1747	CTCGAAAA	9.66538e-08
				1748	ATGTGACT	1.56724e-07	1748	GAGGGTGT	1.98631e-06	1748	CTCGCTGA	9.66538e-08
				1749	ATGTGAGA	3.13448e-07	1749	GAGGGTTA	2.42771e-06	1749	CTCGGAAC	9.66538e-08
				1750	ATGTGAGG	1.56724e-07	1750	GAGGGTTG	2.42771e-06	1750	CTCGGAAT	9.66538e-08
				1751	ATGTGAGT	1.56724e-07	1751	GAGGGTTT	1.76561e-06	1751	CTCGGACA	9.66538e-08
				1752	ATGTGATA	3.13448e-07	1752	GAGGTAAA	5.14233e-05	1752	CTCGGAGG	9.66538e-08
				1753	ATGTGGAA	1.56724e-07	1753	GAGGTAAC	2.20701e-07	1753	CTCGGATG	9.66538e-08
				1754	ATGTGGGA	1.56724e-07	1754	GAGGTAAG	4.19332e-06	1754	CTCGGCCT	9.66538e-08
				1755	ATGTGGGG	3.13448e-07	1755	GAGGTAAT	1.98631e-06	1755	CTCGGTGC	9.66538e-08
				1756	ATGTGTAA	1.56724e-07	1756	GAGGTACA	1.1035e-06	1756	CTCGTAAA	1.93308e-07
				1757	ATGTGTGG	4.70172e-07	1757	GAGGTACT	2.20701e-07	1757	CTCGTCAA	9.66538e-08
				1758	ATGTGTTT	1.56724e-07	1758	GAGGTAGA	2.84704e-05	1758	CTCGTTAA	9.66538e-08
				1759	ATGTTAAA	4.70172e-07	1759	GAGGTAGG	7.94523e-06	1759	CTCTATAT	9.66538e-08
				1760	ATGTTAGA	4.70172e-07	1760	GAGGTAGT	8.82804e-07	1760	CTGAGGGA	9.66538e-08
				1761	ATGTTCGG	1.56724e-07	1761	GAGGTATA	3.08981e-06	1761	CTGATGGA	9.66538e-08
				1762	ATGTTGGA	1.56724e-07	1762	GAGGTATG	6.62103e-07	1762	CTGCAAAT	9.66538e-08
				1763	ATGTTTGA	1.56724e-07	1763	GAGGTATT	2.20701e-07	1763	CTGCAAGT	9.66538e-08
				1764	ATGTTTGG	1.56724e-07	1764	GAGGTCAA	2.20701e-07	1764	CTGCCATA	9.66538e-08
				1765	ATGTTTTA	1.56724e-07	1765	GAGGTCGA	2.20701e-07	1765	CTGCGAAG	9.66538e-08
				1766	ATTAAAAA	6.26896e-07	1766	GAGGTGAA	1.83182e-05	1766	CTGCTATA	9.66538e-08
				1767	ATTAAAGA	1.56724e-07	1767	GAGGTGAG	5.51752e-06	1767	CTGCTCCA	9.66538e-08
				1768	ATTAACCA	1.56724e-07	1768	GAGGTGAT	8.82804e-07	1768	CTGGAAAA	1.15985e-06
				1769	ATTAAGGG	3.13448e-07	1769	GAGGTGGA	3.26637e-05	1769	CTGGAATA	9.66538e-08
				1770	ATTAATTA	1.56724e-07	1770	GAGGTGGG	2.22908e-05	1770	CTGGACTA	9.66538e-08
				1771	ATTAGAGA	3.13448e-07	1771	GAGGTGGT	1.1035e-06	1771	CTGGATTA	9.66538e-08
				1772	ATTAGATT	1.56724e-07	1772	GAGGTGTA	3.08981e-06	1772	CTGGATTT	9.66538e-08
				1773	ATTAGGGA	4.70172e-07	1773	GAGGTGTG	3.53121e-06	1773	CTGGCAAA	9.66538e-08
				1774	ATTAGGGG	1.56724e-07	1774	GAGGTGTT	6.62103e-07	1774	CTGGCAGA	9.66538e-08
				1775	ATTAGGGT	1.56724e-07	1775	GAGGTTAT	2.20701e-07	1775	CTGGCATT	9.66538e-08
				1776	ATTAGGTG	1.56724e-07	1776	GAGGTTCT	2.20701e-07	1776	CTGGCTAT	9.66538e-08
				1777	ATTATGTA	1.56724e-07	1777	GAGGTTGA	1.76561e-06	1777	CTGGCTTC	9.66538e-08
				1778	ATTCAATA	1.56724e-07	1778	GAGGTTGG	6.62103e-07	1778	CTGGGAAA	8.69884e-07
				1779	ATTCTCTA	1.56724e-07	1779	GAGGTTGT	1.54491e-06	1779	CTGGGAAG	9.66538e-08
				1780	ATTGAAAA	7.8362e-07	1780	GAGGTTTA	4.41402e-07	1780	CTGGGAAT	3.86615e-07
				1781	ATTGAAGA	1.56724e-07	1781	GAGGTTTG	2.20701e-07	1781	CTGGGACA	1.93308e-07
				1782	ATTGAGGG	1.56724e-07	1782	GAGGTTTT	6.62103e-07	1782	CTGGGACG	9.66538e-08
				1783	ATTGATTA	1.56724e-07	1783	GAGTAAAA	5.03198e-05	1783	CTGGGAGA	3.86615e-07
				1784	ATTGGAAA	9.40344e-07	1784	GAGTAAAC	2.20701e-07	1784	CTGGGAGG	2.89961e-07
				1785	ATTGGAAT	3.13448e-07	1785	GAGTAAAG	1.32421e-06	1785	CTGGGAGT	2.89961e-07
				1786	ATTGGAGA	9.40344e-07	1786	GAGTAAAT	1.1035e-06	1786	CTGGGATA	9.66538e-08
				1787	ATTGGAGG	6.26896e-07	1787	GAGTAAGA	6.62103e-06	1787	CTGGGATG	9.66538e-08
				1788	ATTGGAGT	1.56724e-07	1788	GAGTAAGG	1.32421e-06	1788	CTGGGATT	2.89961e-07
				1789	ATTGGATT	1.56724e-07	1789	GAGTAATA	4.41402e-07	1789	CTGGGGAA	9.66538e-08
				1790	ATTGGCGA	1.56724e-07	1790	GAGTAATG	2.20701e-07	1790	CTGGGGCT	9.66538e-08
				1791	ATTGGGAG	1.56724e-07	1791	GAGTAATT	2.20701e-07	1791	CTGGGGGA	1.93308e-07
				1792	ATTGGGAT	1.56724e-07	1792	GAGTAGAA	6.62103e-07	1792	CTGGGGGC	9.66538e-08
				1793	ATTGGGGA	9.40344e-07	1793	GAGTAGAT	2.20701e-07	1793	CTGGGGGG	9.66538e-07
				1794	ATTGGGGG	1.56724e-07	1794	GAGTAGGA	2.20701e-06	1794	CTGGGGGT	1.93308e-07
				1795	ATTGGGGT	4.70172e-07	1795	GAGTATAA	8.82804e-07	1795	CTGGGGTG	1.93308e-07
				1796	ATTGGGTA	1.56724e-07	1796	GAGTATGA	2.20701e-07	1796	CTGGGTAA	9.66538e-08
				1797	ATTGGTAA	1.56724e-07	1797	GAGTATTA	2.20701e-07	1797	CTGGGTAG	1.93308e-07
				1798	ATTGGTAT	1.56724e-07	1798	GAGTGAAA	9.42393e-05	1798	CTGGGTAT	9.66538e-08
				1799	ATTGGTGA	6.26896e-07	1799	GAGTGAAC	2.20701e-07	1799	CTGGGTCA	9.66538e-08
				1800	ATTGGTGT	3.13448e-07	1800	GAGTGAAG	1.01522e-05	1800	CTGGGTCT	1.93308e-07
				1801	ATTGGTTA	1.56724e-07	1801	GAGTGAAT	1.54491e-06	1801	CTGGGTGA	3.86615e-07
				1802	ATTGTAAA	3.13448e-07	1802	GAGTGACA	2.20701e-07	1802	CTGGGTGG	4.83269e-07
				1803	ATTGTACG	1.56724e-07	1803	GAGTGAGA	7.43762e-05	1803	CTGGGTGT	4.83269e-07
				1804	ATTGTAGA	1.56724e-07	1804	GAGTGAGG	3.48707e-05	1804	CTGGGTTA	9.66538e-08
				1805	ATTGTATT	3.13448e-07	1805	GAGTGAGT	3.08981e-06	1805	CTGGGTTC	9.66538e-08
				1806	ATTGTGGT	1.56724e-07	1806	GAGTGATA	1.76561e-06	1806	CTGGGTTG	1.93308e-07
				1807	ATTGTTGA	3.13448e-07	1807	GAGTGATG	2.20701e-06	1807	CTGGTAAA	3.86615e-07
				1808	ATTGTTTA	1.56724e-07	1808	GAGTGATT	8.82804e-07	1808	CTGGTACA	9.66538e-08
				1809	ATTGTTTG	1.56724e-07	1809	GAGTGGAA	9.71084e-06	1809	CTGGTAGA	1.93308e-07
				1810	ATTTAGTA	1.56724e-07	1810	GAGTGGAG	2.64841e-06	1810	CTGGTAGT	1.93308e-07
				1811	ATTTATTT	1.56724e-07	1811	GAGTGGGA	2.42771e-05	1811	CTGGTATA	3.86615e-07
				1812	ATTTCGGA	1.56724e-07	1812	GAGTGGGG	1.52284e-05	1812	CTGGTATT	9.66538e-08
				1813	ATTTCGGC	1.56724e-07	1813	GAGTGGGT	1.98631e-06	1813	CTGGTGAT	9.66538e-08
				1814	ATTTCTTA	1.56724e-07	1814	GAGTGGTA	8.82804e-07	1814	CTGGTGGA	9.66538e-08
				1815	ATTTGAAA	3.13448e-07	1815	GAGTGGTG	1.76561e-06	1815	CTGGTTAA	1.93308e-07
				1816	ATTTGGGA	1.56724e-07	1816	GAGTGGTT	4.41402e-07	1816	CTGGTTTT	9.66538e-08
				1817	ATTTGTGA	1.56724e-07	1817	GAGTGTAA	4.41402e-07	1817	CTGTGAAA	9.66538e-08
				1818	ATTTTAAA	1.56724e-07	1818	GAGTGTGA	2.20701e-06	1818	CTGTGAGA	9.66538e-08
				1819	ATTTTAGG	1.56724e-07	1819	GAGTGTGG	8.82804e-07	1819	CTGTGTAA	9.66538e-08
				1820	ATTTTATA	3.13448e-07	1820	GAGTGTGT	2.20701e-07	1820	CTGTGTTA	9.66538e-08
				1821	ATTTTATT	1.56724e-07	1821	GAGTGTTA	4.41402e-07	1821	CTTAGTTA	9.66538e-08
				1822	ATTTTTCT	1.56724e-07	1822	GAGTGTTG	4.41402e-07	1822	CTTCGAGA	9.66538e-08
				1823	CAAAAAAA	1.41052e-06	1823	GAGTTAAA	1.98631e-06	1823	CTTGCATA	9.66538e-08
				1824	CAAAAAGA	4.70172e-07	1824	GAGTTAAG	2.20701e-07	1824	CTTGGAGG	9.66538e-08
				1825	CAAAAAGG	7.8362e-07	1825	GAGTTACA	2.20701e-07	1825	CTTGGGAT	9.66538e-08
				1826	CAAAAGGA	1.25379e-06	1826	GAGTTAGA	1.1035e-06	1826	CTTGGTGG	9.66538e-08
				1827	CAAAAGGG	1.56724e-06	1827	GAGTTAGG	6.62103e-07	1827	CTTGTAAA	1.93308e-07
				1828	CAAACGGT	1.56724e-07	1828	GAGTTATA	4.41402e-07	1828	CTTGTACA	9.66538e-08
				1829	CAAAGAAA	1.41052e-06	1829	GAGTTATT	4.41402e-07	1829	CTTTAAAA	9.66538e-08
				1830	CAAAGAGA	6.26896e-07	1830	GAGTTGAA	2.20701e-07	1830	CTTTGAGG	9.66538e-08
				1831	CAAAGAGG	1.09707e-06	1831	GAGTTGAG	2.20701e-07	1831	CTTTGAGT	9.66538e-08
				1832	CAAAGAGT	1.56724e-07	1832	GAGTTGGA	6.62103e-07	1832	CTTTGTAA	9.66538e-08
				1833	CAAAGCGC	1.56724e-07	1833	GAGTTGGG	4.41402e-07	1833	CTTTTGTA	9.66538e-08
				1834	CAAAGGAA	1.56724e-07	1834	GAGTTGTA	2.20701e-07	1834	GAAAAAAA	0.000227233
				1835	CAAAGGAG	3.13448e-07	1835	GAGTTTTA	4.41402e-07	1835	GAAAAAAG	1.2565e-05
				1836	CAAAGGGA	2.66431e-06	1836	GAGTTTTT	2.20701e-07	1836	GAAAAAAT	2.89961e-07
				1837	CAAAGGGG	2.19414e-06	1837	GATAAAAA	4.19332e-06	1837	GAAAAAGA	4.51373e-05
				1838	CAAAGTTA	1.56724e-07	1838	GATAAAAT	2.20701e-07	1838	GAAAAAGG	6.65944e-05
				1839	CAAATGGA	3.13448e-07	1839	GATAAAGG	2.20701e-07	1839	GAAAAATA	1.93308e-07
				1840	CAACAAGG	3.13448e-07	1840	GATAATGG	2.20701e-07	1840	GAAAAATG	2.89961e-07
				1841	CAACGGGA	1.56724e-07	1841	GATAGAAA	2.20701e-06	1841	GAAAAGAA	1.37248e-05
				1842	CAACGTGT	1.56724e-07	1842	GATAGAGA	1.54491e-06	1842	GAAAAGAG	1.44981e-06
				1843	CAAGAAAA	3.76138e-06	1843	GATAGAGG	2.64841e-06	1843	GAAAAGAT	9.66538e-08
				1844	CAAGAAAT	1.56724e-07	1844	GATAGATA	2.20701e-07	1844	GAAAAGGA	2.41634e-05
				1845	CAAGAACA	1.56724e-07	1845	GATAGGAA	6.62103e-07	1845	GAAAAGGG	6.82376e-05
				1846	CAAGAAGA	3.13448e-07	1846	GATAGGAG	2.20701e-07	1846	GAAAAGGT	9.66538e-08
				1847	CAAGAATC	1.56724e-07	1847	GATAGGGA	3.53121e-06	1847	GAAAAGTG	2.89961e-07
				1848	CAAGACCA	1.56724e-07	1848	GATAGGGG	1.98631e-06	1848	GAAAATAA	9.66538e-08
				1849	CAAGAGAA	4.70172e-07	1849	GATAGGTG	2.20701e-07	1849	GAAAATGA	9.66538e-08
				1850	CAAGAGGA	3.13448e-07	1850	GATAGTGA	2.20701e-07	1850	GAAAATGG	1.93308e-07
				1851	CAAGGAAA	5.17189e-06	1851	GATAGTGC	2.20701e-07	1851	GAAACAGG	9.66538e-08
				1852	CAAGGAAG	3.13448e-07	1852	GATAGTGG	2.20701e-07	1852	GAAACGAA	1.93308e-07
				1853	CAAGGACA	1.56724e-07	1853	GATATAAA	2.20701e-07	1853	GAAACGGG	1.93308e-07
				1854	CAAGGAGA	2.97776e-06	1854	GATATAAG	2.20701e-07	1854	GAAAGAAA	0.000383812
				1855	CAAGGAGC	1.56724e-07	1855	GATATATA	2.20701e-07	1855	GAAAGAAC	2.89961e-07
				1856	CAAGGAGG	3.13448e-06	1856	GATATGGG	2.20701e-07	1856	GAAAGAAG	9.53973e-05
				1857	CAAGGAGT	3.13448e-07	1857	GATATTTT	2.20701e-07	1857	GAAAGAAT	4.83269e-07
				1858	CAAGGATG	1.56724e-07	1858	GATCAGCA	2.20701e-07	1858	GAAAGACA	5.79923e-07
				1859	CAAGGGAA	2.19414e-06	1859	GATGAAAA	0.000116971	1859	GAAAGACG	9.66538e-08
				1860	CAAGGGAG	7.8362e-07	1860	GATGAAAC	2.20701e-07	1860	GAAAGAGA	0.000496704
				1861	CAAGGGCA	1.56724e-07	1861	GATGAAAG	8.82804e-07	1861	GAAAGAGC	9.66538e-08
				1862	CAAGGGGA	8.14965e-06	1862	GATGAAAT	1.54491e-06	1862	GAAAGAGG	0.000586978
				1863	CAAGGGGG	2.82103e-06	1863	GATGAACA	2.20701e-07	1863	GAAAGAGT	1.73977e-06
				1864	CAAGGTAA	3.13448e-07	1864	GATGAAGA	1.52284e-05	1864	GAAAGATA	2.89961e-07
				1865	CAAGGTGA	1.56724e-07	1865	GATGAAGG	2.64841e-06	1865	GAAAGATG	7.7323e-07
				1866	CAAGGTTA	1.56724e-07	1866	GATGAAGT	6.62103e-07	1866	GAAAGCAA	1.93308e-07
				1867	CAAGGTTT	1.56724e-07	1867	GATGAATA	1.54491e-06	1867	GAAAGCGA	9.66538e-08
				1868	CAAGTAAA	1.56724e-07	1868	GATGAATG	8.82804e-07	1868	GAAAGCGG	1.93308e-07
				1869	CAAGTAGA	1.56724e-07	1869	GATGAGAA	1.32421e-06	1869	GAAAGGAA	0.000168081
				1870	CAAGTATA	1.56724e-07	1870	GATGAGAG	2.20701e-07	1870	GAAAGGAC	5.79923e-07
				1871	CAAGTGGA	1.56724e-07	1871	GATGAGGA	8.16593e-06	1871	GAAAGGAG	3.2379e-05
				1872	CAAGTTTA	1.56724e-07	1872	GATGAGGG	1.76561e-06	1872	GAAAGGCA	9.66538e-08
				1873	CAATCATA	1.56724e-07	1873	GATGAGGT	2.20701e-07	1873	GAAAGGGA	0.00109035
				1874	CAATGGGA	4.70172e-07	1874	GATGAGTA	2.20701e-07	1874	GAAAGGGC	4.83269e-07
				1875	CACAAAAG	1.56724e-07	1875	GATGAGTG	2.20701e-07	1875	GAAAGGGG	0.000879936
				1876	CACAAGGA	1.56724e-07	1876	GATGATAA	1.1035e-06	1876	GAAAGGGT	2.99627e-06
				1877	CACACAGT	1.56724e-07	1877	GATGATGA	1.1035e-06	1877	GAAAGGTA	8.69884e-07
				1878	CACACGGT	1.56724e-07	1878	GATGATGT	2.20701e-07	1878	GAAAGGTC	9.66538e-08
				1879	CACAGAAA	3.13448e-07	1879	GATGATTA	4.41402e-07	1879	GAAAGGTG	1.54646e-06
				1880	CACAGAGA	1.56724e-07	1880	GATGGAAA	4.5023e-05	1880	GAAAGGTT	1.93308e-07
				1881	CACAGGGA	1.56724e-07	1881	GATGGAAC	4.41402e-07	1881	GAAAGTAA	4.83269e-07
				1882	CACAGGGG	1.56724e-07	1882	GATGGAAG	6.17963e-06	1882	GAAAGTAG	9.66538e-08
				1883	CACAGTGG	1.56724e-07	1883	GATGGAAT	4.41402e-07	1883	GAAAGTCA	9.66538e-08
				1884	CACAGTGT	1.56724e-07	1884	GATGGAGA	3.17809e-05	1884	GAAAGTGA	2.99627e-06
				1885	CACATAAA	1.56724e-07	1885	GATGGAGG	2.11873e-05	1885	GAAAGTGG	1.64311e-06
				1886	CACATATT	1.56724e-07	1886	GATGGAGT	1.32421e-06	1886	GAAAGTGT	9.66538e-08
				1887	CACATTTT	1.56724e-07	1887	GATGGATA	1.32421e-06	1887	GAAAGTTA	9.66538e-08
				1888	CACCAGTT	1.56724e-07	1888	GATGGATG	8.82804e-07	1888	GAAATAAA	5.79923e-07
				1889	CACCATAT	1.56724e-07	1889	GATGGGAA	8.16593e-06	1889	GAAATAAG	1.93308e-07
				1890	CACCATGA	1.56724e-07	1890	GATGGGAG	8.82804e-07	1890	GAAATAGA	9.66538e-07
				1891	CACCGACA	1.56724e-07	1891	GATGGGAT	6.62103e-07	1891	GAAATAGG	3.86615e-07
				1892	CACCGGGT	1.56724e-07	1892	GATGGGGA	1.83182e-05	1892	GAAATGAA	4.83269e-07
				1893	CACCTAAA	1.56724e-07	1893	GATGGGGG	1.28007e-05	1893	GAAATGGA	1.15985e-06
				1894	CACCTACT	1.56724e-07	1894	GATGGGGT	1.54491e-06	1894	GAAATGGG	3.86615e-07
				1895	CACCTCGT	1.56724e-07	1895	GATGGGTA	4.41402e-07	1895	GAAATGGT	9.66538e-08
				1896	CACCTTTG	1.56724e-07	1896	GATGGGTG	1.54491e-06	1896	GAAATGTA	9.66538e-08
				1897	CACGAAAA	1.56724e-07	1897	GATGGGTT	4.41402e-07	1897	GAAATGTG	9.66538e-08
				1898	CACGAGTA	3.13448e-07	1898	GATGGTAA	1.54491e-06	1898	GAACAAAA	1.93308e-07
				1899	CACGCAAA	3.13448e-07	1899	GATGGTGA	3.08981e-06	1899	GAACAAGA	1.93308e-07
				1900	CACGCAGA	1.56724e-07	1900	GATGGTGG	1.54491e-06	1900	GAACAAGG	9.66538e-08
				1901	CACGCATA	1.56724e-07	1901	GATGGTGT	6.62103e-07	1901	GAACAGGG	1.93308e-07
				1902	CACGGAAA	1.56724e-07	1902	GATGGTTA	4.41402e-07	1902	GAACCAGG	9.66538e-08
				1903	CACGGAAC	1.56724e-07	1903	GATGGTTC	2.20701e-07	1903	GAACGAAA	1.93308e-07
				1904	CACGGAAG	1.56724e-07	1904	GATGTAAA	2.64841e-06	1904	GAACGACA	9.66538e-08
				1905	CACGGAGA	3.13448e-07	1905	GATGTAAC	2.20701e-07	1905	GAACGAGA	1.93308e-07
				1906	CACGGCAA	1.56724e-07	1906	GATGTAAG	4.41402e-07	1906	GAACGGGA	9.66538e-08
				1907	CACGGCGT	1.56724e-07	1907	GATGTAGA	1.76561e-06	1907	GAACGGGG	9.66538e-08
				1908	CACGGGAA	3.13448e-07	1908	GATGTAGC	2.20701e-07	1908	GAACGTGT	9.66538e-08
				1909	CACGGGGG	1.56724e-07	1909	GATGTAGG	4.41402e-07	1909	GAAGAAAA	0.00221511
				1910	CACGGGTT	3.13448e-07	1910	GATGTAGT	4.41402e-07	1910	GAAGAAAC	1.15985e-06
				1911	CACGGTAA	1.56724e-07	1911	GATGTATA	6.62103e-07	1911	GAAGAAAG	1.66244e-05
				1912	CACGGTCA	1.56724e-07	1912	GATGTGAA	1.32421e-06	1912	GAAGAAAT	2.41634e-06
				1913	CACGGTGA	1.56724e-07	1913	GATGTGAG	2.20701e-07	1913	GAAGAACA	5.12265e-06
				1914	CACGTAAA	1.56724e-07	1914	GATGTGAT	2.20701e-07	1914	GAAGAACG	9.66538e-08
				1915	CACGTATG	1.56724e-07	1915	GATGTGGA	1.76561e-06	1915	GAAGAAGA	0.000338965
				1916	CACGTATT	1.56724e-07	1916	GATGTGGG	6.62103e-07	1916	GAAGAAGC	9.66538e-08
				1917	CACTAAAA	1.56724e-07	1917	GATGTTAA	2.20701e-07	1917	GAAGAAGG	7.36502e-05
				1918	CACTAGAC	1.56724e-07	1918	GATGTTAG	2.20701e-07	1918	GAAGAAGT	6.76576e-07
				1919	CACTCAGA	1.56724e-07	1919	GATGTTGA	4.41402e-07	1919	GAAGAATA	1.35315e-06
				1920	CACTCTGA	1.56724e-07	1920	GATGTTGT	2.20701e-07	1920	GAAGAATG	2.89961e-07
				1921	CACTGGGA	1.56724e-07	1921	GATGTTTA	2.20701e-07	1921	GAAGAATT	1.93308e-07
				1922	CAGAAAAA	1.41052e-06	1922	GATTAAAA	2.86911e-06	1922	GAAGACAA	2.12638e-06
				1923	CAGAAAAG	1.56724e-07	1923	GATTAAAT	2.20701e-07	1923	GAAGACAC	9.66538e-08
				1924	CAGAAACA	1.56724e-07	1924	GATTAAGA	4.41402e-07	1924	GAAGACAG	9.66538e-08
				1925	CAGAAAGA	4.70172e-07	1925	GATTAATA	2.20701e-07	1925	GAAGACGA	2.89961e-07
				1926	CAGAAAGG	2.19414e-06	1926	GATTAGGA	2.20701e-07	1926	GAAGAGAA	3.69217e-05
				1927	CAGAAATA	1.56724e-07	1927	GATTATAA	2.20701e-07	1927	GAAGAGAG	6.76576e-07
				1928	CAGAACGA	1.56724e-07	1928	GATTGAAA	3.75192e-06	1928	GAAGAGCA	1.93308e-07
				1929	CAGAAGGG	4.70172e-07	1929	GATTGAAC	2.20701e-07	1929	GAAGAGGA	0.000157449
				1930	CAGACAGA	1.56724e-07	1930	GATTGAAG	6.62103e-07	1930	GAAGAGGG	3.75983e-05
				1931	CAGACCGA	1.56724e-07	1931	GATTGAAT	2.20701e-07	1931	GAAGAGGT	1.93308e-07
				1932	CAGAGAAA	9.40344e-07	1932	GATTGAGA	1.98631e-06	1932	GAAGAGTA	6.76576e-07
				1933	CAGAGACT	1.56724e-07	1933	GATTGAGG	1.1035e-06	1933	GAAGAGTG	9.66538e-08
				1934	CAGAGAGG	1.09707e-06	1934	GATTGATT	2.20701e-07	1934	GAAGATAA	5.79923e-07
				1935	CAGAGATG	1.56724e-07	1935	GATTGGAA	2.20701e-07	1935	GAAGATAT	9.66538e-08
				1936	CAGAGGAA	4.70172e-07	1936	GATTGGAG	2.20701e-07	1936	GAAGATGA	3.86615e-07
				1937	CAGAGGGA	1.25379e-06	1937	GATTGGGA	1.32421e-06	1937	GAAGATGG	9.66538e-08
				1938	CAGAGGGG	1.09707e-06	1938	GATTGGGG	2.20701e-07	1938	GAAGCAAA	4.83269e-07
				1939	CAGAGTGA	1.56724e-07	1939	GATTGGTT	2.20701e-07	1939	GAAGCAAT	9.66538e-08
				1940	CAGAGTGT	1.56724e-07	1940	GATTGTGA	4.41402e-07	1940	GAAGCAGA	4.83269e-07
				1941	CAGATACT	1.56724e-07	1941	GATTGTGG	2.20701e-07	1941	GAAGCAGG	1.93308e-07
				1942	CAGCCCAT	1.56724e-07	1942	GATTGTGT	6.62103e-07	1942	GAAGGAAA	0.00342715
				1943	CAGCGAGA	3.13448e-07	1943	GATTTAAA	2.20701e-07	1943	GAAGGAAC	1.93308e-06
				1944	CAGCGAGG	1.56724e-07	1944	GATTTAGG	2.20701e-07	1944	GAAGGAAG	0.000378496
				1945	CAGCGGGG	1.56724e-07	1945	GATTTAGT	2.20701e-07	1945	GAAGGAAT	2.89961e-06
				1946	CAGCGGTA	1.56724e-07	1946	GATTTGTA	2.20701e-07	1946	GAAGGACA	5.00667e-05
				1947	CAGCGTCA	1.56724e-07	1947	GATTTGTG	2.20701e-07	1947	GAAGGACC	9.66538e-08
				1948	CAGCGTTA	1.56724e-07	1948	GATTTTAG	2.20701e-07	1948	GAAGGACG	8.69884e-07
				1949	CAGCTATA	1.56724e-07	1949	GATTTTGA	2.20701e-07	1949	GAAGGAGA	0.00371411
				1950	CAGCTGGG	1.56724e-07	1950	GCAAGAGA	4.41402e-07	1950	GAAGGAGC	2.89961e-07
				1951	CAGCTGTT	1.56724e-07	1951	GCAAGAGG	4.41402e-07	1951	GAAGGAGG	0.00190843
				1952	CAGCTTAC	1.56724e-07	1952	GCAAGGGA	4.41402e-07	1952	GAAGGAGT	7.82896e-06
				1953	CAGGAAAA	2.78969e-05	1953	GCACGGGT	2.20701e-07	1953	GAAGGATA	2.99627e-06
				1954	CAGGAAAC	1.56724e-07	1954	GCAGAAAA	1.54491e-06	1954	GAAGGATG	2.12638e-06
				1955	CAGGAAAG	4.70172e-07	1955	GCAGGAAA	2.20701e-06	1955	GAAGGATT	3.86615e-07
				1956	CAGGAAAT	9.40344e-07	1956	GCAGGAGA	3.31051e-06	1956	GAAGGCAA	2.89961e-07
				1957	CAGGAACA	7.8362e-07	1957	GCAGGAGG	1.1035e-06	1957	GAAGGCAG	9.66538e-08
				1958	CAGGAACC	1.56724e-07	1958	GCAGGAGT	2.20701e-07	1958	GAAGGCGA	2.89961e-07
				1959	CAGGAAGA	2.66431e-06	1959	GCAGGGGA	2.42771e-06	1959	GAAGGCGG	9.66538e-08
				1960	CAGGAAGC	1.56724e-07	1960	GCAGGGGG	4.41402e-07	1960	GAAGGCTA	1.93308e-07
				1961	CAGGAAGG	2.82103e-06	1961	GCAGGTAA	2.20701e-07	1961	GAAGGGAA	0.00114631
				1962	CAGGAAGT	1.56724e-07	1962	GCATGATA	2.20701e-07	1962	GAAGGGAC	8.9888e-06
				1963	CAGGAATA	9.40344e-07	1963	GCCGACTA	2.20701e-07	1963	GAAGGGAG	0.000115501
				1964	CAGGAATC	1.56724e-07	1964	GCCGGAAT	2.20701e-07	1964	GAAGGGAT	1.15985e-06
				1965	CAGGACAA	6.26896e-07	1965	GCCGGAGG	2.20701e-07	1965	GAAGGGCA	1.54646e-06
				1966	CAGGACGA	1.56724e-07	1966	GCCGGATA	2.20701e-07	1966	GAAGGGGA	0.00405608
				1967	CAGGACTA	1.56724e-07	1967	GCCGGCCA	2.20701e-07	1967	GAAGGGGC	3.7695e-06
				1968	CAGGAGAA	3.13448e-07	1968	GCCGGTGA	2.20701e-07	1968	GAAGGGGG	0.00154791
				1969	CAGGAGGA	4.07483e-06	1969	GCGAAAAA	8.82804e-07	1969	GAAGGGGT	6.08919e-06
				1970	CAGGAGGG	1.72396e-06	1970	GCGAAAGA	2.20701e-07	1970	GAAGGGTA	2.99627e-06
				1971	CAGGAGGT	3.13448e-07	1971	GCGAGAGA	4.41402e-07	1971	GAAGGGTG	2.12638e-06
				1972	CAGGAGTA	1.56724e-07	1972	GCGAGAGG	2.20701e-07	1972	GAAGGGTT	9.66538e-08
				1973	CAGGATAA	4.70172e-07	1973	GCGAGGGA	8.82804e-07	1973	GAAGGTAA	2.70631e-06
				1974	CAGGATCA	3.13448e-07	1974	GCGAGGGG	2.20701e-07	1974	GAAGGTAG	1.93308e-07
				1975	CAGGATGA	3.13448e-07	1975	GCGATACA	2.20701e-07	1975	GAAGGTGA	1.07286e-05
				1976	CAGGATTA	1.56724e-07	1976	GCGCGGGG	2.20701e-07	1976	GAAGGTGG	2.513e-06
				1977	CAGGCAAA	9.40344e-07	1977	GCGGAAAA	1.83182e-05	1977	GAAGGTTA	2.89961e-07
				1978	CAGGCAAT	1.56724e-07	1978	GCGGAAAG	1.1035e-06	1978	GAAGGTTG	1.93308e-07
				1979	CAGGCAGA	3.13448e-07	1979	GCGGAAAT	2.20701e-07	1979	GAAGTAAA	5.50926e-06
				1980	CAGGCAGT	1.56724e-07	1980	GCGGAACG	2.20701e-07	1980	GAAGTAAG	5.79923e-07
				1981	CAGGCATA	4.70172e-07	1981	GCGGAAGA	3.31051e-06	1981	GAAGTAAT	2.89961e-07
				1982	CAGGCCAA	1.56724e-07	1982	GCGGAAGG	2.20701e-07	1982	GAAGTACA	9.66538e-08
				1983	CAGGCTTA	3.13448e-07	1983	GCGGAATT	4.41402e-07	1983	GAAGTAGA	6.08919e-06
				1984	CAGGGAAA	3.15015e-05	1984	GCGGAGAA	1.1035e-06	1984	GAAGTAGG	2.41634e-06
				1985	CAGGGAAC	4.70172e-07	1985	GCGGAGAT	2.20701e-07	1985	GAAGTAGT	1.93308e-07
				1986	CAGGGAAG	1.72396e-06	1986	GCGGAGGA	1.54491e-06	1986	GAAGTATA	9.66538e-08
				1987	CAGGGAAT	7.8362e-07	1987	GCGGAGGG	2.20701e-07	1987	GAAGTCGA	9.66538e-08
				1988	CAGGGACA	1.72396e-06	1988	GCGGCATA	2.20701e-07	1988	GAAGTGAA	2.89961e-06
				1989	CAGGGACT	1.56724e-07	1989	GCGGGAAA	2.18494e-05	1989	GAAGTGAG	4.83269e-07
				1990	CAGGGAGA	2.16279e-05	1990	GCGGGAAG	2.42771e-06	1990	GAAGTGAT	9.66538e-08
				1991	CAGGGAGG	1.34783e-05	1991	GCGGGAAT	6.62103e-07	1991	GAAGTGCA	9.66538e-08
				1992	CAGGGAGT	7.8362e-07	1992	GCGGGACA	8.82804e-07	1992	GAAGTGGA	6.28249e-06
				1993	CAGGGATA	2.03741e-06	1993	GCGGGAGA	1.67733e-05	1993	GAAGTGGG	2.22304e-06
				1994	CAGGGATG	4.70172e-07	1994	GCGGGAGG	9.71084e-06	1994	GAAGTGGT	9.66538e-08
				1995	CAGGGATT	1.25379e-06	1995	GCGGGAGT	1.1035e-06	1995	GAAGTGTA	1.93308e-07
				1996	CAGGGCAA	3.13448e-07	1996	GCGGGATA	8.82804e-07	1996	GAAGTGTG	9.66538e-08
				1997	CAGGGCGA	3.13448e-07	1997	GCGGGATG	2.20701e-07	1997	GAAGTTAA	1.93308e-07
				1998	CAGGGGAA	1.05005e-05	1998	GCGGGATT	2.20701e-07	1998	GAAGTTGA	2.89961e-07
[truncated: 5,172 more rows]
