# Supplementary material for: In-situ generation of large numbers of genetic combinations for metabolic reprogramming via CRISPR-guided base editing
Source: Nat Commun. 2021 Jan 29;12:678. doi: 10.1038/s41467-021-21003-y (PMC7846839; doi:10.1038/s41467-021-21003-y)
Supplement: Supplementary file 13 — Supplementary Data 9 [file 41467_2021_21003_MOESM13_ESM.xlsx]

## Sheet: Sheet1
Strain or plasmid	Descriptiona	Reference or source
Strain
E. coli DH5α	General cloning host	TaKaRa
C. glutamicum ATCC 13032	Wild-type strain	Lab stock
B. subtilis 168	Wild-type strain	Lab stock
Plasmid
pnCas9(D10A)-AIDTS	pXMJ19 carrying nCas9(D10A)-AID cassette driven by IPTG-inducible promoter Ptac, CmR, temperature-sensitive.	1
pgRNA-ccdBNoPer	pEC-XK99E derivative with per deleted, carrying gRNA cassette driven by constitutive promoter P11F, KmR. The 20-bp guide sequence is replaced with a BsaI-ccdB-BsaI cassette to facilitate easy assembly of guide sequence by Golden Gate assembly.	1
pupp-rfp-gRNA	pEC-XK99E derivative, carrying two gRNA cassettes targeting upp gene and rfp gene, respectively	1
pK-ΔldhA	pK18mobsacB derivative carrying homologous arms for fragment integration at ldhA locus	1
pTRCmob-egfp	pTRCmob derivative carrying gfp	2
pK18mobsacB	Gene deletion/integration vector, mob, sacB, KmR	3
pCas9	pXMJ19 derivative carrying Cas9 gene, driven by IPTG-inducible promoter Ptac	4
pEC-XK99E	Expression vector of C. glutamicum, IPTG-inducible promoter Ptrc, KmR	5
pXMJ19	Expression vector of C. glutamicum, IPTG-inducible promoter Ptac, CmR	6
pgRNA5	gRNA and recT expression plasmid for ssDNA recombineering	4
pXMJ19-rACUTS	pXMJ19 carrying rAPOBEC1-nCas9(D10A)-UGI cassette driven by IPTG-inducible promoter Ptac, CmR, temperature-sensitive.	7
pBAC-dCas9-AID-gRNA::ccdBTS	pBAC carrying dCas9-AID cassette driven by IPTG-inducible promoter Pgrac,CmR, AmpR, temperature-sensitive. The 20-bp guide sequence is replaced with a BsaI-ccdB-BsaI cassette to facilitate easy assembly of guide sequence by Golden Gate assembly	8
pBAC-dCas9-AID-5Cs-targetTS	Targeting consecutive 5Cs from -16 to -20 in B. subtilis 168 genome	8
p3101GFP	p3101 derivative harboring a gfp under the control of the promoter of glyceraldehyde-3-phosphate dehydrogenase gene gapDH (PgapDH)	9
pBAC-Cas9-ΔamyE	B. subtilis-E. coli shuttle vector for Cas9-based genome editing in B. subtilis, KmR for E. coli, CmR for B. subtilis and E. coli, PE194 temperature-sensitive replicon, expressing Cas9 and a gRNA targeting amyE, harboring recombination arms for amyE deletion	Lab stock
pnCas9(D10A)-AID-2TS	pnCas9(D10A)-AIDTS derivative, the strong RBS of nCas9(D10A)-AID (AAAGGAGTTGAGA) was replaced with a weak RBS (AAAGGCACCCGAT)	This study
pgRNA-RBS1	pgRNA-ccdBNoPer derivative expressing a gRNA (N20: 5'-CCCCCCCCTAGCTCTAAAAC-3') targeting the GGGGGGGG RBS	This study
pgRNA-RBS2	pgRNA-ccdBNoPer derivative expressing two gRNAs (N20: 5'-CCCCCCCCTAGCTCTAAAAC-3'; N20: 5'-CCCCCTAGCTCTAAAACAGG-3') targeting the GGGGGGGG RBS	This study
pgRNA-RBS3	pgRNA-ccdBNoPer derivative expressing two gRNAs (N20: 5'-CCCCCCCCTAGCTCTAAAAC-3'; N18: 5'-CCCTAGCTCTAAAACAGG-3') targeting the GGGGGGGG RBS	This study
pgRNA-5'UTR	pgRNA-ccdBNoPer derivative expressing a gRNA (N20: 5'-GGAGCCCCCCATGAGTAAAG-3') targeting the CCCCCC 5'UTR	This study
pgRNA-35box	pgRNA-ccdBNoPer derivative expressing a gRNA (N20: 5'-CCCCCCTGTTGCGACGCAAC-3') targeting the CCCCCC -35 box	This study
pK18-ΔldhA::RBS1-gfp	pK-ΔldhA derivative for integrating a gfp expression cassette with promoter P11F and the GGGGGGGG RBS at ldhA locus	This study
pK18-ΔldhA::RBS2-gfp	pK-ΔldhA derivative for integrating a gfp expression cassette with promoter P11F and the GAAAGGAG RBS at ldhA locus	This study
pK18-ΔldhA::2PAM-RBS1-gfp	pK18-ΔldhA::RBS1-gfp derivative with a second AGG PAM upstream the GGGGGGGG RBS	This study
pK18-ΔldhA::2PAM-RBS2-gfp	pK18-ΔldhA::RBS2-gfp derivative with a second AGG PAM upstream the GAAAGGAG RBS	This study
pK18-ΔldhA::5'UTR-GGG-gfp	pK18-ΔldhA::2PAM-RBS2-gfp derivative with the 5'UTR changed from TTGAGA to CCCCCC	This study
pK18-ΔldhA::-35-gfp	pK18-ΔldhA::2PAM-RBS2-gfp derivative with the -35 box of promoter P11F changed from TGGCAA to CCCCCC	This study
pK18-xylB::RBS1-xylA-RBS1	pK18mobsacB derivative for integrating xylA, promoter P11F and the GGGGGGGG RBS at xylB locus	This study
pK18-tkt::RBS1	pK18mobsacB derivative for integrating promoter P11F and the GGGGGGGG RBS at tkt locus	This study
pK18-xylB::RBS3-xylA-RBS4	pK18-xylB::RBS1-xylA-RBS1 derivative, RBS1 (GGGGGGGG) of xylA replaced with RBS3 (GAAAGGAA) and RBS1 of xylB replaced with RBS4 (AAAAGGAA)	This study
pK18-tkt::RBS3	pK18-tkt::RBS1 derivative, RBS1 (GGGGGGGG) of tkt replaced with RBS3 (GAAAGGAA)	This study
pgRNA-crtYEb	pgRNA-ccdBNoPer derivative expressing a gRNA (N20: 5'-CCGTATAACATCGCCATGTA-3') targeting crtYEb	This study
pCas9-ΔcrtYEb	pCas9 derivative carrying the homogeneous arms for crtYEb knock-out	This study
pgRNA-crtEBI	pgRNA-ccdBNoPer derivative expressing two gRNAs (N20: 5'-AAGCGCCATATACAACGATT-3'; N20: 5'-ACAGAAAGAATTCGTGATGA-3') targeting two ends of native crtEBI cluster	This study
pCas9-crtEBI	pCas9 derivative carrying the homogeneous arms and artificial crtEBIcluster preloaded with GGGGGGGG RBSs for crtEBI replacement, the start codon of crtI is changed from GTG to ATG	This study
pk18-ΔCGP2::dxs-dxr-ispD	pK18mobsacB derivative for integrating artificial dxs-dxr-ispD cluster preloaded with GGGGGGGG RBSs at CGP2 locus	This study
pk18-Δupp::ispEFGH	pK18mobsacB derivative for integrating artificial ispEFGH cluster preloaded with GGGGGGGG RBSs at upp locus, the start codons of ispEFG are changed from GTG to ATG	This study
pEC-dxr-ispD	pEC-XK99E derivative harboring dxr and ispD under the control of Ptrc	This study
pCas9-crtEBI-RBS-2	pCas9-crtEBI derivative with the RBS of crtE changed to AAAAAGGG, the RBS of crtB changed to GAAAAGGG, and the RBS of crtI changed to GAAAGGGG	This study
pCas9-crtEBI-RBS-4	pCas9-crtEBI derivative with the RBS of crtE changed to GAAAAGGG, the RBS of crtB changed to GAAAGAAA, and the RBS of crtI changed to GAAAGGGG	This study
pk18-ΔCGP2::dxs-RBS-2	pk18-ΔCGP2::dxs-dxr-ispD derivative with dxr and ispD deleted and the RBS of dxs changed to GGGGAAAA	This study
pk18-ΔCGP2::dxs-RBS-4	pk18-ΔCGP2::dxs-dxr-ispD derivative with dxr and ispD deleted and the RBS of dxs changed to GAAAAGAG	This study
pk18-Δupp::ispEFGH-RBS-2	pk18-Δupp::ispEFGH with the RBS of ispE changed to GGAAAAAG, the RBS of ispF changed to GAAAAAAA, the RBS of ispG changed to GAAAGAAG, and the RBS of ispH changed to GAAAAAAG	This study
pk18-Δupp::ispEFGH-RBS-4	pk18-Δupp::ispEFGH with the RBS of ispE changed to GGAGAAAG, the RBS of ispF changed to GAAAGGAG, the RBS of ispG changed to AAAGGGAG, and the RBS of ispH changed to GGAAGGAG	This study
pgRNA-recT-RBS	pgRNA5 derivative expressing a gRNA (N20: 5'-CCCCCCCCTAGCTCTAAAAC-3') targeting the GGGGGGGG RBS	This study
pBAC-dCas9-AID-gRNA-RBS2TS	pBAC-dCas9-AID-gRNA::ccdBTS derivative expressing two gRNAs (N20: 5'-CCCCCCCCATTGTAAATTAA-3'; N20: 5'-CCCCATTGTAAATTAAAGGT-3') targeting the GGGGGGGG RBS	This study
pBAC-ΔamyE::2PAM-RBS1-gfp	pBAC-Cas9-ΔamyE derivative for integrating a gfp expression cassette with promoter PgapDH and two PAMs upstream the GGGGGGGG RBS at amyE locus	This study				p3101GFP
pBAC-ΔamyE::2PAM-RBS2-gfp	pBAC-Cas9-ΔamyE derivative for integrating a gfp expression cassette with promoter PgapDH and two PAMs upstream the AGGAGGCG RBS at amyE locus	This study
pMB23-glpF-dhaD-dhaK	pMB23 derivative harboring an artificial glpF-dhaD-dhaKcluster preloaded with GGGGGGGG RBSs	This study
pBAC-ΔamyE::glpF-dhaD-dhaK	pBAC-Cas9-ΔamyE derivative for integrating an artificial glpF-dhaD-dhaKcluster preloaded with GGGGGGGG RBSs at amyE locus	This study
aKmR and CmR represent resistance to kanamycin and chloramphenicol, respectively. bPlasmids with gRNA expression cassette for changed guide sequences are not listed here. A full list of guide sequences used in this study is shown in Supplementary Table 8. nxCas9 3.7(D10A) and nCas9-NG(D10A) encoding genes were synthesized according to the amino acid sequences reported by Hu et al.
1. Wang, Y. et al. MACBETH: multiplex automated Corynebacterium glutamicum base editing method. Metab. Eng. 47, 200–210 (2018). 2. Wang, Y. et al. A novel Corynebacterium glutamicum L-glutamate exporter. Appl. Environ. Microbiol. 84, e02691-02617 (2018). 3. Schäfer, A. et al. Small mobilizable multi-purpose cloning vectors derived from the Escherichia coli plasmids pK18 and pK19: selection of def…
