# Supplementary material for: In-situ generation of large numbers of genetic combinations for metabolic reprogramming via CRISPR-guided base editing
Source: Nat Commun. 2021 Jan 29;12:678. doi: 10.1038/s41467-021-21003-y (PMC7846839; doi:10.1038/s41467-021-21003-y)
Supplement: Supplementary file 14 — Supplementary Data 10 [file 41467_2021_21003_MOESM14_ESM.xlsx]

## Sheet: Sheet1
Plasmid	Primer	Sequence 5’-3’	PCR template	Plasmid construction processa
pnCas9(D10A)-AID-2TS	nCas9-AID-RBS-F	AAACAGAATTAATTAAGCTTAAAGGCACCCGATATGGATAAGAAATACTCAATAGGCT	pnCas9(D10A)-AIDTS	Ligation of PCR product and HindIII digested pnCas9(D10A)-AIDTS via recombination
	nCas9-AID-RBS-R	TTTTTACGAGCAATAAGCTTGTC
pgRNA-RBS1	RBS1-F	TTCACCCCCCCCTAGCTCTAAAAC	No PCR	Golden Gate assembly of annealed dsDNA with pgRNA-ccdBNoPer
	RBS1-R	AAACGTTTTAGAGCTAGGGGGGGG
pgRNA-RBS2	RBS2-F	CACACCAGGTCTCATTCACCCCCCCCTAGCTCTAAAACGTTTTAGAGCTAGAAATAGCAAG	pupp-rfp-gRNA	Golden Gate assembly of PCR product with pgRNA-ccdBNoPer
	RBS2-R	CACACCAGGTCTCAAAACCCTGTTTTAGAGCTAGGGGGTGAATTACACTGTACCTGTTGCGTC
pgRNA-RBS3	RBS3-F	CACACCAGGTCTCATTCACCCCCCCCTAGCTCTAAAACGTTTTAGAGCTAGAAATAGCAAG	pupp-rfp-gRNA	Golden Gate assembly of PCR product with pgRNA-ccdBNoPer
	RBS3-R	CACACCAGGTCTCAAAACCCTGTTTTAGAGCTAGGGTGAATTACACTGTACCTGTTGCGTC
pgRNA-5'UTR	5'UTR-gF	TTCAGGAGCCCCCCATGAGTAAAG	No PCR	Golden Gate assembly of annealed dsDNA with pgRNA-ccdBNoPer
	5'UTR-gR	AAACCTTTACTCATGGGGGGCTCC
pgRNA-35box	35box-gF	TTCACCCCCCTGTTGCGACGCAAC	No PCR	Golden Gate assembly of annealed dsDNA with pgRNA-ccdBNoPer
	35box-gR	AAACGTTGCGTCGCAACAGGGGGG
pK18-ΔldhA::RBS1-gfp	Promoter+RBS-F	GGCGATGTCGGAGTTGCATATTTTCTCCACATAAGCTG	Genomic DNA of C. glutamicum::rfp	Ligation of three PCR products via recombination
	Promoter+RBS1-R	TCTCCTTTACTCATTCTCAACCCCCCCCTAGCTCTAAAACAGGAGG
	gfp-F	TTGAGAATGAGTAAAGGAGAAGAACT	pTRCmob-egfp
	gfp-R	TTTTGTAGGATTGCGCGGGTTTATTTGTATAGTTCATCC
	ldhA-F	ACCCGCGCAATCCTACAAAAC	pK-ΔldhA
	ldhA-R	GCGTATGCAACTCCGACATCG
pK18-ΔldhA::RBS2-gfp	Promoter+RBS-F	GGCGATGTCGGAGTTGCATATTTTCTCCACATAAGCTG	Genomic DNA of C. glutamicum::rfp	Ligation of three PCR products via recombination
	Promoter+RBS2-R	TCTCCTTTACTCATTCTCAACTCCTTTCTAGCTCTAAAACAGGAGG
	gfp-F	TTGAGAATGAGTAAAGGAGAAGAACT	pTRCmob-egfp
	gfp-R	TTTTGTAGGATTGCGCGGGTTTATTTGTATAGTTCATCC
	ldhA-F	ACCCGCGCAATCCTACAAAAC	pK-ΔldhA
	ldhA-R	GCGTATGCAACTCCGACATCG
pK18-ΔldhA::2PAM-RBS1-gfp	2PAM-RBS1-F1	TCGCACCGGACCTCCTGTTTTAGAG	pK18-ΔldhA::RBS1-gfp	Ligation of two PCR products via recombination
	2PAM-RBS-R1	ATAATCCTCTACACCGTTGATGTTC
	2PAM-RBS-F2	GAACATCAACGGTGTAGAGGATTAT	pK18-ΔldhA::RBS1-gfp
	2PAM-RBS1-R2	CTCTAAAACAGGAGGTCCGGTGCGA
pK18-ΔldhA::2PAM-RBS2-gfp	2PAM-RBS2-F1	AGAAAGGAGTTGAGAATGAGTAAAGGAGAA	pK18-ΔldhA::RBS2-gfp	Ligation of two PCR products via recombination
	2PAM-RBS-R1	ATAATCCTCTACACCGTTGATGTTC
	2PAM-RBS-F2	GAACATCAACGGTGTAGAGGATTAT	pK18-ΔldhA::RBS2-gfp
	2PAM-RBS2-R2	CTCATTCTCAACTCCTTTCTAGCTCTAAAACAGGAGGTC
pK18-ΔldhA::5'UTR-GGG-gfp	5'UTR-GGG-F1	GAGCTAGAAAGGAGCCCCCCATGAGTAAAGGGGAAGAACTTTTCAC	pK18-ΔldhA::2PAM-RBS2-gfp	Ligation of two PCR products via recombination
	5'UTR-GGG-R1	GTAGCCATCTTCAGTTCCAGTGT
	5'UTR-GGG-F2	ACACTGGAACTGAAGATGGCTAC	pK18-ΔldhA::2PAM-RBS2-gfp
	5'UTR-GGG-R2	GGGGGGCTCCTTTCTAGCTCTAAAACAG
pK18-ΔldhA::-35-gfp	35-F1	GCGACGCAACAGGTACAGTG	pK18-ΔldhA::2PAM-RBS2-gfp	Ligation of two PCR products via recombination
	35-R1	GTAGCCATCTTCAGTTCCAGTGT
	35-F2	ACACTGGAACTGAAGATGGCTAC	pK18-ΔldhA::2PAM-RBS2-gfp
	35-R2	CACTGTACCTGTTGCGTCGCAACAGGGGGGGCTTATGTGGAGAAAATATGCAAC
pK18-xylB::RBS1-xylA-RBS1	xylA-F1	GAGCTCGGTACCCGGGGATCCGAAGCTAAAAACACTGAGAAACCGT	Genomic DNA of C. glutamicum	Ligation of three PCR products and BamHI digested pK18mobsacB via recombination
	xylA-R1	TGAATTACACTGTACCTGTTGCGTCGCAACATTGCCAGCTTATGTGGAGAAAACTTAAAAATCCTCTTCCGTTGGG
	xylA-F2	AACAGGTACAGTGTAATTCACCTCCTGTTTTAGAGCTAGGGGGGGGTTGAGAATGCAAGCCTATTTTGACCAG	Genomic DNA of E. coli
	xylA-R2	ATTCCAAGAACCAAAGCCATTCTCAACCCCCCCCTAGCTCTAAAACAGGAGGTTATTTGTCGAACAGATAATGGTTT
	xylA-F3	ATGGCTTTGGTTCTTGGAATC	Genomic DNA of C. glutamicum
	xylA-R3	CAGGTCGACTCTAGAGGATCCCCAACAACAAGCCTTCAACAG
pK18-tkt::RBS1	tkt-F1	GAGCTCGGTACCCGGGGATCCTCCAGCCACCGAACACAGTC	Genomic DNA of C. glutamicum	Ligation of two PCR products and BamHI digested pK18mobsacB via recombination
	tkt-R1	TGAATTACACTGTACCTGTTGCGTCGCAACATTGCCAGCTTATGTGGAGAAAAATCGGACCAATCAGAGGGG
	tkt-F2	AACAGGTACAGTGTAATTCACCTCCTGTTTTAGAGCTAGGGGGGGGTTGAGAGTGGACACCAAGGCTGTAGACA	Genomic DNA of C. glutamicum
	tkt-R2	CAGGTCGACTCTAGAGGATCCTTGGGAGCTCGTCAGCGTAG
pK18-xylB::RBS3-xylA-RBS4	xylA-F4	GAGCTAAAAAGGAATTGAGAATGGCTTTGGTTCTT	pK18-xylB::RBS1-xylA-RBS1	Ligation of two PCR products via recombination
	xylA-R4	TCTCAATTCCTTTCTAGCTCTAAAACAGGAGGTGAATT
	xylA-F5	GAGCTAGAAAGGAATTGAGAATGCAAGCCTATTTT	pK18-xylB::RBS1-xylA-RBS1
	xylA-R5	TCTCAATTCCTTTTTAGCTCTAAAACAGGAGGTTATTT
pK18-tkt::RBS3	tkt-F3	GAGCTAGAAAGGAATTGAGAGTGGACACCAAGGC	pK18-tkt::RBS1	Self ligation
	tkt-R3	TCTCAATTCCTTTCTAGCTCTAAAACAGGAGGTGAATT
pgRNA-crtYEb	crtYEb-F1	TTCACCGTATAACATCGCCATGTA	No PCR	Golden Gate assembly of annealed dsDNA with pgRNA-ccdBNoPer
	crtYEb-R1	AAACTACATGGCGATGTTATACGG
pCas9-ΔcrtYEb	crtYEb-F2	ATGGCAGGTTGGGCGTCGCGTACCACTTGATGAGTCATA	Genomic DNA of C. glutamicum	Ligation of four PCR products via recombination
	crtYEb-R2	CTGATCGGATAAAAGCAGAGAATTTAATGATCGTATGAG
	crtYEb-F3	CTCTGCTTTTATCCGATCAG	Genomic DNA of C. glutamicum
	crtYEb-R3	TAAGGCAGTTATTGGTGCCCTAAGCAAGACGCCCAATTT
	crtYEb-F4	GGGCACCAATAACTGCCTTAAAAAAATTAC	pCas9
	crtYEb-R4	GAACTTTATCTAAATTGGCATCTGC
	crtYEb-F5	GCAGATGCCAATTTAGATAAAGTTC	pCas9
	crtYEb-R5	GCGACGCCCAACCTGCCA
pgRNA-crtEBI	crtEBI-F1	CACACCAGGTCTCATTCAAAGCGCCATATACAACGATTGTTTTAGAGCTAGAAATAGCAA	pupp-rfp-gRNA	Golden Gate assembly of PCR product with pgRNA-ccdBNoPer
	crtEBI-R1	CACACCAGGTCTCAAAACTCATCACGAATTCTTTCTGTTGAATTACACTGTACCTGTTGC
pCas9-crtEBI	crtEBI-F2	CACACCAGCTCTTCAGCCCTTCAGTTATTGAAGGCAGCGCT	Genomic DNA of C. glutamicum	Fusion PCR was used to fuse two PCR products of crtEBI-F3/R3 and crtEBI-F4/R4, two PCR products of crtEBI-F5/R5 and crtEBI-F6/R6, and two PCR products of crtEBI-F7/R7 and crtEBI-F8/R8. The fused three PCR products were ligated with the rest three PCR products of crtEBI-F2/R2, crtEBI-F9/R9, and crtEBI-F10/R10 via Golden Gate assembly
	crtEBI-R2	CACACCAGCTCTTCAAAAGAAATTTATAGTATCCCATGAGT
	crtEBI-F3	CACACCAGCTCTTCATTTTTTCTCCACATAAGCTGGCAATGTTGCGA	pK18-ΔldhA::RBS1-gfp
	crtEBI-R3	ATTGTCATGCCATTGTCCATTCTCAACCCCCCCCTAGCTC
	crtEBI-F4	ATGGACAATGGCATGACA	Genomic DNA of C. glutamicum
	crtEBI-R4	CACACCAGCTCTTCAATCATAGCTGAGGCTGCTTCTGGTATTTCTGA
	crtEBI-F5	CACACCAGCTCTTCAGATTTTCTCCACATAAGCTGGCAATG	pK18-ΔldhA::RBS1-gfp
	crtEBI-R5	GGCGAATTTTGGTGTGTCATTCTCAACCCCCCCCTAGCTC
	crtEBI-F6	ATGACACACCAAAATTCGCC	Genomic DNA of C. glutamicum
	crtEBI-R6	CACACCAGCTCTTCATCACGAATTCTTTCTGTAGATGCTC
	crtEBI-F7	CACACCAGCTCTTCATGATTTTCTCCACATAAGCTGGCAATG	pK18-ΔldhA::RBS1-gfp
	crtEBI-R7	GTTTTAGTCGAGACCTTCATTCTCAACCCCCCCCTAGCTC
	crtEBI-F8	ATGAAGGTCTCGACTAAAAC	Genomic DNA of C. glutamicum
	crtEBI-R8	CACACCAGCTCTTCACGGAGGATTAATACCGCTCCAATTCCAGG
	crtEBI-F9	CACACCAGCTCTTCACCGGGCACCAATAACTGCCTT	pCas9
	crtEBI-R9	CACACCAGCTCTTCAAGAACTTTATCTAAATTGGCATCTGC
	crtEBI-F10	CACACCAGCTCTTCATCTTAGTGCATATAACAAACATAGAGACAAACCAAT	pCas9
	crtEBI-R10	CACACCAGCTCTTCAGGCGACGCCCAACCTGCCATC
pk18-ΔCGP2::dxs-dxr-ispD	dxs-F1	CACACCAGGTCTCAGCATTTTCTCCACATAAGCTGGCAATGTTGCG	pK18-ΔldhA::RBS1-gfp	Fusion PCR was used to fuse two PCR products of dxs-F1/R1 and dxs-F2/R2, three PCR products of dxs-F3/R3, dxs-F4/R4, and dxs-F5/R5, and two PCR products of dxs-F6/R6 and dxs-F7/R7. The fused three PCR products were ligated with the rest three PCR products of dxs-F8/R8, dxs-F9/R9, and dxs-F10/R10 via Golden Gate assembly
	dxs-R1	ATACTGTTCAGAATTCCCATTCTCAACCCCCCCCTAGCTC
	dxs-F2	ATGGGAATTCTGAACAGTAT	Genomic DNA of C. glutamicum
	dxs-R2	CACACCAGGTCTCACCTTATTCCCCGAACAGGGAATCCAGCCATC
	dxs-F3	CACACCAGGTCTCAAAGGCTGTTTTGGCGGATGAGAGAAGA	pXMJ19
	dxs-R3	AGAGTTTGTAGAAACGCAAAAAGGC
	dxs-F4	TTTGCGTTTCTACAAACTCTTTTTCTCCACATAAGCTG	pK18-ΔldhA::RBS1-gfp
	dxs-R4	CTTTTTAGTCACGACTCCCATTCTCAACCCCCCCCTAGCTC
	dxs-F5	ATGGGAGTCGTGACTAAAAAG	Genomic DNA of C. glutamicum
	dxs-R5	CACACCAGGTCTCAGGTTACAAGTTGGTTGCCAACCGGTTGA
	dxs-F6	CACACCAGGTCTCAAACCTCCTGTTTTAGAGCTAGGGGGGGGTTGAGAATGTCGTCTACACGAATCCCCGTCA	Genomic DNA of C. glutamicum
	dxs-R6	TTAGTCACCTGGTACCTCAA
	dxs-F7	TTTGAGGTACCAGGTGACTAAGGCTGTTTTGGCGGATGAG	pXMJ19
	dxs-R7	CACACCAGGTCTCATTAGAGTTTGTAGAAACGCAAAAAGGCC
	dxs-F8	CACACCAGGTCTCACTAAACACCTGGGCACCAAAAGATCAAGCC	Genomic DNA of C. glutamicum
	dxs-R8	CACACCAGGTCTCATCCCTCTGTTTCCGTAGACATCGTTTCACCACTAGTGC
	dxs-F9	CACACCAGGTCTCAGGGATCCTCTAGAGTCGACCTGCAGG	pK18-ΔldhA::RBS1-gfp
	dxs-R9	CACACCAGGTCTCAAGAGGAGGATCCCCGGGTACCGAGCTCG
	dxs-F10	CACACCAGGTCTCACTCTTAATGATCCTCCCCATGACGGGT	Genomic DNA of C. glutamicum
	dxs-R10	CACACCAGGTCTCAATGCTGCATCAGCGATATTTGATGAGA
pk18-Δupp::ispEFGH	isp-F1	CACACCAGGTCTCAATCCTTGCACCTGTCGGGACATCTCTTCTAGC	Genomic DNA of C. glutamicum	Fusion PCR was used to fuse four PCR products of isp-F2/R2, isp-F3/R3, isp-F4/R4, and isp-F5/R5, and four PCR products of isp-F6/R6, isp-F7/R7, isp-F8/R8, and isp-F9/R9. The fused two PCR products were ligated with the rest three PCR products of isp-F1/R1, isp-F10/R10, and isp-F11/R11 via Golden Gate assembly
	isp-R1	CACACCAGGTCTCAAAACCTGCACGGATGATGGGAACG
	isp-F2	CACACCAGGTCTCAGTTTTTCTCCACATAAGCTGGCAATG	pK18-ΔldhA::RBS1-gfp
	isp-R2	GCCTTAGCGGTAATTTTCATTCTCAACCCCCCCCTAGCTC
	isp-F3	ATGAAAATTACCGCTAAG	Genomic DNA of C. glutamicum
	isp-R3	TCAACCCCCCCCTAGCTCTAAAACAGGAGGTTATGAAACAGTCAAAATGT
	isp-F4	TAGAGCTAGGGGGGGGTTGAGAATGACTAACCCAATCATCCCCCG	Genomic DNA of C. glutamicum
	isp-R4	TCTCATCCGCCAAAACAGCCTTAAGCCTTCCACACCACTG
	isp-F5	GGCTGTTTTGGCGGATGAGA	pXMJ19
	isp-R5	CACACCAGGTCTCAAAGAGTTTGTAGAAACGCAAAAAGGCC
	isp-F6	CACACCAGGTCTCATCTTTTTCTCCACATAAGCTGGCAATG	pK18-ΔldhA::RBS1-gfp
	isp-R6	TTACGACGTGGCGCCAACATTCTCAACCCCCCCCTAGCTC
	isp-F7	ATGTTGGCGCCACGTCGTAA	Genomic DNA of C. glutamicum
	isp-R7	TCAACCCCCCCCTAGCTCTAAAACAGGAGGTTACTTGGTTACCTTCACTT
	isp-F8	TAGAGCTAGGGGGGGGTTGAGAATGAGCTCACCTGTTATC	Genomic DNA of C. glutamicum
	isp-R8	TCTCATCCGCCAAAACAGCCTTAATTCTTGTGGCGCAG
	isp-F9	GGCTGTTTTGGCGGATGAGA	pXMJ19
	isp-R9	CACACCAGGTCTCACGAGAGAGTTTGTAGAAACGCAAAAAGGCC
	isp-F10	CACACCAGGTCTCACTCGGCATGATCGACCCAGC	Genomic DNA of C. glutamicum
	isp-R10	CACACCAGGTCTCACCCTATTGGTCGAGTCTCTGGAACTG
	isp-F11	CACACCAGGTCTCAAGGGATCCTCTAGAGTCGACCTGCAGG	pK18-ΔldhA::RBS1-gfp
	isp-R11	CACACCAGGTCTCAGGATCCCCGGGTACCGAGCTCG
pEC-dxr-ispD	pEC-dxr-F1	ATAACAAGTTCACACAGGCCGAAAGGAGTTGAGAATGGGAGTCGTGACT	pk18-ΔCGP2::dxs-dxr-ispD	Ligation of three PCR products via recombination
	pEC-dxr-R1	TTCTCAACTCCTTTCTAGCTCTAAAACAGGAGGTTACAAGTTGGT
	pEC-dxr-F2	GAGCTAGAAAGGAGTTGAGAATGTCGTCTACACGAATCCCCG	pk18-ΔCGP2::dxs-dxr-ispD
	pEC-dxr-R2	CCAAGCTTGCATGCCTGCAGTTAGTCACCTGGTACCTCAA
	pEC-dxr-F3	CTGCAGGCATGCAAGCTTGGCTG	pEC-XK99E
	pEC-dxr-R3	GGCCTGTGTGAACTTGTTAT
pgRNA-recT-RBS	RBS4-F	CCCCCCCCTAGCTCTAAAACGTTTTAGAGCTAGAAATAGCAAG	pgRNA5	Self ligation
	RBS4-R	GTTTTAGAGCTAGGGGGGGGTGAATTACACTGTACCTGTTGCGTC
pBAC-dCas9-AID-gRNA-RBS2TS	2N20-gg-F	CCAGGTCTCAAAACACCTTTAATTTACAATGGGGACATTTATTGTACAACACGAGCCC	pBAC-dCas9-AID-5Cs-targetTS	Golden Gate assembly of PCR product with pBAC-dCas9-AID-gRNA::ccdBTS
	2N20-gg-R	CCAGGTCTCAATGTCCCCCCCCATTGTAAATTAAGTTTTAGAGCTAGAAATAGCAAG
pBAC-ΔamyE::2PAM-RBS1-gfp	Promoter+RBS1-F	AGTAAAGGAAGGGGCTCCAGTATTCTGACAT	p3101GFP	Ligation of three PCR products via recombination
	Promoter+RBS1-R	CCCCCCCCATTGTAAATTAAAGGTTGGTTTAATGCCTCTATTAGC
	gfp-F	TTAATTTACAATGGGGGGGGATATTAATGGGATCCATGTC
	gfp-R	CCTGATCTTCAAATAAAGCACTACTTGTACAGCTCGTCC
	amyE-F	TGCTTTATTTGAAGATCAG	pBAC-Cas9-ΔamyE
	amyE-R	CTGGAGCCCCTTCCTTTACTTGGTTAATC
pBAC-ΔamyE::2PAM-RBS2-gfp	Promoter+RBS2-F	AGTAAAGGAAGGGGCTCCAGTATTCTGACAT	p3101GFP	Ligation of three PCR products via recombination
	Promoter+RBS2-R	TAAATTAAAGGTTGGTTTAATGCCTCTATTAGC
	gfp-F	TTAAACCAACCTTTAATTTACAATAGGAGG
	gfp-R	CCTGATCTTCAAATAAAGCACTACTTGTACAGCTCGTCC
	amyE-F	TGCTTTATTTGAAGATCAG	pBAC-Cas9-ΔamyE
	amyE-R	CTGGAGCCCCTTCCTTTACTTGGTTAATC
pMB23-glpF-dhaD-dhaK	glpF-F	ATGAGCCAAACATCAACACT	Genomic DNA of Klebsiella sp. M5al	Ligation of four PCR products via recombination
	glpF-R	AGCATTAATATCCCCCCCCATTGTAAATTAAAGGTTGGTTACAGCGAAGCTTTGTGTT
	dhaD-F	TGGGGGGGGATATTAATGCTAAAAGTTATTCAATCTCCAGCCA
	dhaD-R	GAGACATTAATATCCCCCCCCATTGTAAATTAAAGGTTGGTTAGCGCGCCAGCCACTG
	dhaK-F	GGGGGGGATATTAATGTCTCAATTCTTTTTTAATCAACG
	dhaK-R	GAAACCGAGCGTTCTGAATTAATTAATCATTATTTCTGCGCCAGCGCTT
	pBM23-F	AGTGTTGATGTTTGGCTCATGGTACCATGGATCCGAGCTCG	pMB23
	pBM23-R	AATTCAGAACGCTCGGTTTCAAGCTTTGCCCTATAGTGAGTCG
pBAC-ΔamyE::glpF-dhaD-dhaK	glpF-HR-F	ATGAGCCAAACATCAACACT	pMB23-glpF-dhaD-dhaK	Ligation of two PCR products via recombination
	dhaK-HR-R	GAAACCGAGCGTTCTGAATTAATTAATCATTATTTCTGCGCCAGCGCTT
	HR-F	AATTCAGAACGCTCGGTTTCGGCCGGGCGTTTTTTTTGCAtgctttatttgaagatcag	pBAC-ΔamyE::2PAM-RBS2-gfp
	HR-R	AGTGTTGATGTTTGGCTCATTAATATCCCCCCCCATTGTAAATT
aPlasmid construction via recombination was conducted using the ClonExpress MultiS One Step Cloning Kit (Vazyme, Nanjing, China)
Amplification of target region for NGS	Primer	Sequence 5’-3’
RBS-gfp	RBS-gfp-F	TTTTCTCCACATAAGCTG
	RBS-gfp-R	ACCTTCACCCTCTCCACTG
5'UTR and -35 box	UTR-35-F	GTGGGATCGAAAATGAAAGAAAC
	UTR-35-R	TGTGCCCATTAACATCACCATC
RBS-xylA	RBS-xylA-F	GCGCAGATCCATGTGATTGAC
	RBS-xylA-R	TGTAGTGACGGAATGCTAACGG
RBS-xylB	RBS-xylB-F	CATTTGTCTCCGGTGCATCAG
	RBS-xylB-R	GATCTACCTCCGACCCGCTC
RBS-tkt	RBS-tkt-F	AGGATTGACCACCTTGACGCT
	RBS-tkt-R	GCCGGAGCCACAGTTTTCTAC
RBS-dxs	RBS-dxs-F	GATCGTACTTGGTCATCACT
	RBS-dxs-R	ATCCTCATCATTAAGGGCCT
RBS-dxr	RBS-dxr-F	CAGGCATCAAATTAAGCAGA
	RBS-dxr-R	TTATCAGCAATAACGTCCAG
RBS-ispD	RBS-ispD-F	AGGAGCTTCTCAGTTTGCT
	RBS-ispD-R	CGAATGCTTTGGGGATGGGT
RBS-ispE	RBS-ispE-F	GTTGCCATGGCTGAAGGTAC
	RBS-ispE-R	CATGAGCTCGTGAAATCCAT
RBS-ispF	RBS-ispF-F	GACGTTAAAGAGGCGCTAAT
	RBS-ispF-R	AGCCGTCGACGCCTTCAAAG
RBS-ispG	RBS-ispG-F	CAGGCATCAAATTAAGCAGA
	RBS-ispG-R	GACTGGACGGAAATCGGGTG
RBS-ispH	RBS-ispH-F	CAGATCGTGGAAACCCTCAT
	RBS-ispH-R	GGTTTCCACTGCACGGTCTA
RBS-crtE	RBS-crtE-F	TATTAACTCATGGGATACTAT
	RBS-crtE-R	CTCTGGTTGATATGTGCTGC
RBS-crtB	RBS-crtB-F	CCGAAAATCTGGTGGCCGTC
	RBS-crtB-R	CTTTATGTGAAGCCTTGAAT
RBS-crtI	RBS-crtI-F	GAAAGGTCTATCTATGAGCA
	RBS-crtI-R	TTACTTGCCAGCCATCACG
Bs-RBS-gfp	Bs-RBS-gfp-F	CTAAACTATTGAAAATGAAAAT
	Bs-RBS-gfp-R	CGGAGAACTTGTGGCCGTT
RBS-glpF	RBS-glpF-F	ATAATATAAAATGAATCATAGTG
	RBS-glpF-R	TGACCGAAGCTGGCTCCCG
RBS-dhaD	RBS-dhaD-F	CTGGGCGCATTTTGCTACCG
	RBS-dhaD-R	CGAAAAAGCTGTCCGCCAGG
RBS-dhaK	RBS-dhaK-F	ACCATTCATAATATGCCCTTCCCGG
	RBS-dhaK-R	CCACGCGAATGGCGGGATC
ssDNA	Sequence 5’-3’	Relevance
ssRBS1	CAGTGAAAAGTTCTTCTCCTTTACTCATTCTCAACCCCCCCCTAGCTCTAATTCAGGAGGTCCGGTGCGATTTTCTCCTGAATTACACTG	Introduce "TT" to "AA" mutation in the seed region
ssRBS3	CAGTGAAAAGTTCTTCTCCTTTACTCATTCTCAATTCCTTTCTAGCTCTAAAACAGGAGGTCCGGTGCGATTTTCTCCTGAATTACACTG	Introduce "AA" to "TT" mutation in the seed region and edit RBS GGGGGGGG to GAAAGGAA
ssRBS4	CAGTGAAAAGTTCTTCTCCTTTACTCATTCTCAATTCCTTTTTAGCTCTAAAACAGGAGGTCCGGTGCGATTTTCTCCTGAATTACACTG	Introduce "AA" to "TT" mutation in the seed region and edit RBS GGGGGGGG to AAAAGGAA
ssRBS5	CAGTGAAAAGTTCTTCTCCTTTACTCATTCTCAATTTTTTTTTAGCTCTAAAACAGGAGGTCCGGTGCGATTTTCTCCTGAATTACACTG	Introduce "AA" to "TT" mutation in the seed region and edit RBS GGGGGGGG to AAAAAAAA
ssRBS6	CAGTGAAAAGTTCTTCTCCTTTACTCATTCTCAACCCTTTTTTAGCTCTAAAACAGGAGGTCCGGTGCGATTTTCTCCTGAATTACACTG	Introduce "AA" to "TT" mutation in the seed region and edit RBS GGGGGGGG to AAAAAGGG
ssRBS7	CAGTGAAAAGTTCTTCTCCTTTACTCATTCTCAACCCCTTTTTAGCTCTAAAACAGGAGGTCCGGTGCGATTTTCTCCTGAATTACACTG	Introduce "AA" to "TT" mutation in the seed region and edit RBS GGGGGGGG to AAAAGGGG
ssRBS8	CAGTGAAAAGTTCTTCTCCTTTACTCATTCTCAACTCCCTTTTAGCTCTAAAACAGGAGGTCCGGTGCGATTTTCTCCTGAATTACACTG	Introduce "AA" to "TT" mutation in the seed region and edit RBS GGGGGGGG to AAAGGGAG
ssRBS9	CAGTGAAAAGTTCTTCTCCTTTACTCATTCTCAATTTTTTTCTAGCTCTAAAACAGGAGGTCCGGTGCGATTTTCTCCTGAATTACACTG	Introduce "AA" to "TT" mutation in the seed region and edit RBS GGGGGGGG to GAAAAAAA
ssRBS10	CAGTGAAAAGTTCTTCTCCTTTACTCATTCTCAACTTTTTTCTAGCTCTAAAACAGGAGGTCCGGTGCGATTTTCTCCTGAATTACACTG	Introduce "AA" to "TT" mutation in the seed region and edit RBS GGGGGGGG to GAAAAAAG
ssRBS11	CAGTGAAAAGTTCTTCTCCTTTACTCATTCTCAACTCTTTTCTAGCTCTAAAACAGGAGGTCCGGTGCGATTTTCTCCTGAATTACACTG	Introduce "AA" to "TT" mutation in the seed region and edit RBS GGGGGGGG to GAAAAGAG
ssRBS12	CAGTGAAAAGTTCTTCTCCTTTACTCATTCTCAACCCTTTTCTAGCTCTAAAACAGGAGGTCCGGTGCGATTTTCTCCTGAATTACACTG	Introduce "AA" to "TT" mutation in the seed region and edit RBS GGGGGGGG to GAAAAGGG
ssRBS13	CAGTGAAAAGTTCTTCTCCTTTACTCATTCTCAATTTCTTTCTAGCTCTAAAACAGGAGGTCCGGTGCGATTTTCTCCTGAATTACACTG	Introduce "AA" to "TT" mutation in the seed region and edit RBS GGGGGGGG to GAAAGAAA
ssRBS14	CAGTGAAAAGTTCTTCTCCTTTACTCATTCTCAACTTCTTTCTAGCTCTAAAACAGGAGGTCCGGTGCGATTTTCTCCTGAATTACACTG	Introduce "AA" to "TT" mutation in the seed region and edit RBS GGGGGGGG to GAAAGAAG
ssRBS15	CAGTGAAAAGTTCTTCTCCTTTACTCATTCTCAACCTCTTTCTAGCTCTAAAACAGGAGGTCCGGTGCGATTTTCTCCTGAATTACACTG	Introduce "AA" to "TT" mutation in the seed region and edit RBS GGGGGGGG to GAAAGAGG
ssRBS16	CAGTGAAAAGTTCTTCTCCTTTACTCATTCTCAACCCCTTTCTAGCTCTAAAACAGGAGGTCCGGTGCGATTTTCTCCTGAATTACACTG	Introduce "AA" to "TT" mutation in the seed region and edit RBS GGGGGGGG to GAAAGGGG
ssRBS17	CAGTGAAAAGTTCTTCTCCTTTACTCATTCTCAACCCCCTTCTAGCTCTAAAACAGGAGGTCCGGTGCGATTTTCTCCTGAATTACACTG	Introduce "AA" to "TT" mutation in the seed region and edit RBS GGGGGGGG to GAAGGGGG
ssRBS18	CAGTGAAAAGTTCTTCTCCTTTACTCATTCTCAACTTTTTCCTAGCTCTAAAACAGGAGGTCCGGTGCGATTTTCTCCTGAATTACACTG	Introduce "AA" to "TT" mutation in the seed region and edit RBS GGGGGGGG to GGAAAAAG
ssRBS19	CAGTGAAAAGTTCTTCTCCTTTACTCATTCTCAACTCCTTCCTAGCTCTAAAACAGGAGGTCCGGTGCGATTTTCTCCTGAATTACACTG	Introduce "AA" to "TT" mutation in the seed region and edit RBS GGGGGGGG to GGAAGGAG
ssRBS20	CAGTGAAAAGTTCTTCTCCTTTACTCATTCTCAACTTTCTCCTAGCTCTAAAACAGGAGGTCCGGTGCGATTTTCTCCTGAATTACACTG	Introduce "AA" to "TT" mutation in the seed region and edit RBS GGGGGGGG to GGAGAAAG
ssRBS21	CAGTGAAAAGTTCTTCTCCTTTACTCATTCTCAACCCCCTCCTAGCTCTAAAACAGGAGGTCCGGTGCGATTTTCTCCTGAATTACACTG	Introduce "AA" to "TT" mutation in the seed region and edit RBS GGGGGGGG to GGAGGGGG
ssRBS22	CAGTGAAAAGTTCTTCTCCTTTACTCATTCTCAATTTTCCCCTAGCTCTAAAACAGGAGGTCCGGTGCGATTTTCTCCTGAATTACACTG	Introduce "AA" to "TT" mutation in the seed region and edit RBS GGGGGGGG to GGGGAAAA
ssRBS23	CAGTGAAAAGTTCTTCTCCTTTACTCATTCTCAATTTCCCCCTAGCTCTAAAACAGGAGGTCCGGTGCGATTTTCTCCTGAATTACACTG	Introduce "AA" to "TT" mutation in the seed region and edit RBS GGGGGGGG to GGGGGAAA
Blue: PAM sequence
Red: edited nucleotides
