# Supplementary material for: In-situ generation of large numbers of genetic combinations for metabolic reprogramming via CRISPR-guided base editing
Source: Nat Commun. 2021 Jan 29;12:678. doi: 10.1038/s41467-021-21003-y (PMC7846839; doi:10.1038/s41467-021-21003-y)
Supplement: Supplementary file 15 — Source Data [file 41467_2021_21003_MOESM15_ESM.xlsx]

## Sheet: Fig 1c
Fig. 1c
Single gRNA
	AAAA	AAAG	AAGA	AAGG	AGAA	AGAG	AGGA	AGGG	GAAA	GAAG	GAGA	GAGG	GGAA	GGAG	GGGA	GGGG
GGGG	14.7788	12.8418	4.9201	8.27305	8.35073	10.2514	3.39654	7.76286	13.5038	12.5984	5.20389	8.17132	7.70942	11.9265	6.06896	13.0516
GGGA	14.2011	12.1283	2.9815	6.01125	5.35073	7.38522	0	5.9201	10.4827	9.03316	1.39654	1.39654	6.54628	5.52582	0.396536	1.9815
GGAG	9.35073	6.68194	0	1.39654	1.39654	2.71846	0	0	7.58636	6.32727	0.396536	0	0.396536	0	0	0
GGAA	11.1397	9.82699	0.396536	4.09698	0.396536	2.71846	0	1.39654	5.44093	2.71846	0	0	1.9815	1.39654	0	0
GAGG	8.66332	5.9201	0	1.39654	2.71846	1.39654	0	0	7.94343	6.80593	0	0	0.396536	1.9815	0	0.396536
GAGA	8.138	6.27918	0	0.396536	0	0	0	0.396536	4.85597	2.39654	0	0	0	1.9815	0	0
GAAG	4.484	1.9815	0	0.396536	0	0	0	0	2.39654	1.39654	0	0	0	0	0	0
GAAA	0	0	0	0	0	0	0	0	1.39654	0	0	0	0	3.71846	0	0
AGGG	5.95113	2.71846	0	0	0	0.396536	0	0	5.64446	4.39654	0	0	0	0.396536	0	0.396536
AGGA	6.68194	4.30343	0.396536	0	0	0	0	0	1.9815	0.396536	0	0	0	0	0	0
AGAG	0	0.396536	0	0	0	0	0	0	0.396536	0	0	0	0	0	0	0
AGAA	0	0	0	0.396536	0	0	0	0	0	0	0	0	0	0	0	0
AAGG	2.71846	0.396536	0	0	0	0	0	0	2.39654	0.396536	0	0	0	0	0	0
AAGA	0	0	0	0	0	0	0	0	0	0	0	0	0	0	0	0
AAAG	0	0	0	0	0	0	0	0	0	0	0	0	0	0	0	0
AAAA	0	0	0	0	0	0	0	0	0	0	0	0	0	0	0	0
Double gRNAs
	AAAA	AAAG	AAGA	AAGG	AGAA	AGAG	AGGA	AGGG	GAAA	GAAG	GAGA	GAGG	GGAA	GGAG	GGGA	GGGG
GGGG	11.5923	8.47142	3.33756	5.37709	3.86808	6.35746	3.16764	4.55995	10.8964	9.97177	3.16764	6.81149	6.98782	10.1102	6.65949	13.218
GGGA	11.2438	8.08053	1.16764	3.86808	4.97499	7.16764	1.7526	10.6188	7.7068	6.19	0	3.16764	4.55995	6.00053	2.16764	6.55995
GGAG	10.5296	7.15632	1.7526	3.48956	2.16764	6.00053	1.7526	4.92252	10.523	9.80245	2.7526	5.81149	7.0865	8.65949	4.81149	11.1683
GGAA	10.6012	7.95554	2.48956	5.37709	3.86808	7.21203	4.16764	9.79517	8.81149	7.99419	2.16764	6.07453	6.29692	9.2391	4.6912	10.0685
GAGG	8.16199	4.7526	0	1.7526	0.167637	2.7526	0	3.7526	5.16764	4.16764	0	1.16764	2.97499	4.33756	1.16764	6.54268
GAGA	7.30719	4.07453	0.167637	2.97499	0.167637	2.7526	0	6.57703	3.86808	3.16764	0	0.167637	1.16764	5.29692	1.7526	5.6912
GAAG	8.78602	4.92252	0	4.07453	2.16764	4.86808	2.48956	7.42502	8.96205	7.72988	1.16764	6.29692	6.93582	9.46455	6.37709	11.6734
GAAA	11.4144	10.1334	2.97499	8.68334	6.2551	10.07	7.63524	12.5476	9.14205	7.949	3.16764	5.92252	7.54268	10.4438	7.02562	13.1834
AGGG	3.7526	0	0	0.167637	0	0	0	0.167637	2.48956	1.16764	0	0.167637	0	1.7526	0	3.33756
AGGA	4.97499	1.7526	0	1.16764	0.167637	1.16764	0	5.12183	0	0.167637	0	0	0.167637	1.7526	0	3.48956
AGAG	3.33756	0.167637	0	0.167637	0	0	0	0.167637	3.33756	1.7526	0.167637	0.167637	0.167637	2.97499	1.16764	4.81149
AGAA	5.12183	2.7526	0.167637	1.7526	1.16764	3.62707	0	5.97499	3.62707	0.167637	0	0.167637	0	2.97499	1.16764	5.7526
AAGG	3.62707	0.167637	0	0	0	0.167637	0	1.16764	0	0.167637	0	0	0	0	0	2.7526
AAGA	3.16764	1.16764	0	0	1.16764	1.7526	0	4.16764	0	0	0	0	0	0	0	2.97499
AAAG	4.33756	0.167637	0	0	0	0	0	2.7526	4.2551	2.48956	0	0.167637	2.7526	4.6912	1.7526	8.22833
AAAA	11.4822	9.91415	4.16764	10.0609	6.29692	11.0579	6.41556	13.679	8.76009	6.12183	1.7526	4.86808	6.19	8.71067	5.62707	13.6295

## Sheet: Fig 2c-h
Fig. 2c
Passage	OD600nm
1	0.214
2	0.239
3	0.432
4	1.053
5	2.375
6	4.9
Fig. 2d
Passage	xylA	xylB	tkt
0	2.05	2.37	1.97
1	2.14	2.67	2.25
2	2.21	2.74	2.2
3	2.58	3.07	2.48
4	2.58	3.06	2.49
5	2.68	3.06	2.45
6	2.7	3.1	2.54
Fig. 2e
0-xylA																		6-xylA
	AAAA	AAAG	AAGA	AAGG	AGAA	AGAG	AGGA	AGGG	GAAA	GAAG	GAGA	GAGG	GGAA	GGAG	GGGA	GGGG			AAAA	AAAG	AAGA	AAGG	AGAA	AGAG	AGGA	AGGG	GAAA	GAAG	GAGA	GAGG	GGAA	GGAG	GGGA	GGGG
GGGG	12.0601	10.5055	4.91881	7.13723	5.83308	7.83676	-0.781628	6.89785	11.0619	10.9535	5.07635	8.6819	8.21555	11.7177	6.26277	15.7979		GGGG	10.2267	8.53912	3.2489	5.58332	3.89526	6.05626	0	5.80215	9.34464	9.45581	3.2489	7.36558	6.90525	10.4422	4.93479	14.5038
GGGA	10.8423	9.63517	1.21837	6.06386	3.61069	5.50377	0	5.50377	7.27365	6.45678	-0.781628	2.3883	4.21837	4.12526	0	5.84773		GGGA	8.904	7.61408	-1.27466	3.93479	1.89526	4.01074	0	4.27993	5.38355	4.45326	-1.27466	1.04727	2.89526	2.97327	0	4.65608
GGAG	9.71022	7.81456	2.3883	4.80333	3.5403	5.12526	0.803334	2.91881	9.4082	9.36303	2.91881	5.72617	6.16089	8.03855	3.12526	11.9745		GGAG	7.83647	5.84428	1.04727	3.2489	2.04727	3.11766	0.310301	2.04727	7.68244	7.57083	-0.274661	4.1516	4.87509	6.90026	1.89526	10.9336
GGAA	10.0926	9.56156	0.218372	5.69411	2.91881	3.61069	0	4.26277	6.29519	5.10101	0.218372	3.21837	3.4663	4.74193	0.218372	5.98656		GGAA	8.23511	7.63823	-1.27466	3.89526	0.310301	0.725339	0	2.53269	4.67954	3.2489	-0.274661	0.725339	7.59262	3.04727	-0.274661	4.89526
GAGG	7.62776	5.8908	0.218372	1.80333	-0.781628	3.30583	0	0	6.11319	5.90487	-0.781628	1.80333	3.30583	4.74193	0	6.855		GAGG	5.55823	3.76973	-1.27466	-0.274661	-1.27466	0.725339	0	0	3.72534	3.58332	0	-1.27466	2.42578	3.2489	0	5.65608
GAGA	6.59341	5.81828	0	2.21837	0.218372	2.21837	0	1.21837	3.6778	3.3883	0	0.218372	2.3883	3.4663	-0.781628	3.6778		GAGA	4.76973	3.72534	0	0.310301	0	-0.274661	0	0	1.04727	1.3103	0	0	7.48023	1.72534	-0.274661	2.18477
GAAG	7.98986	5.98656	0.218372	2.91881	2.02573	3.61069	1.21837	3.02573	7.632	7.29519	0.803334	5.14911	6.03855	8.14318	2.3883	8.59991		GAAG	5.69112	3.63223	0	1.3103	0.310301	0.725339	0	1.04727	5.42578	5.02912	-1.27466	2.8128	7.95175	6.20107	1.3103	7.29899
GAAA	9.92832	9.31377	2.02573	5.87658	4.17257	5.80333	0.218372	5.28446	6.29519	5.90487	0	4.34765	8.57152	7.40325	1.80333	8.58251		GAAA	7.94934	7.42231	0.310301	4.08289	4.76973	3.18477	0	3.36919	5.74771	3.36919	0	2.97327	15.9152	7.78333	7.19701	7.07849
AGGG	5.86223	3.30583	-0.781628	2.21837	0	0	0	0.803334	4.6778	4.30583	-0.781628	1.5403	4.4663	3.74193	0.218372	10.4088		AGGG	3.42578	1.3103	0	-0.274661	0	0	0	-1.27466	2.53269	2.53269	-1.27466	0.310301	2.97327	2.63223	-1.27466	9.15684
AGGA	5.77296	4.30583	0	-0.781628	0	0.218372	0	0.218372	2.91881	-0.781628	0	0.803334	0.803334	0	-0.781628	1.5403		AGGA	3.53269	1.3103	0	0	0	-1.27466	0	-1.27466	0.725339	-1.27466	0	-1.27466	-1.27466	0	0	0.725339
AGAG	3.6778	0	0	0	0	-0.781628	0	0	3.3883	3.30583	0	0.803334	2.3883	2.91881	-0.781628	4.6778		AGAG	2.04727	0	0	0	0	-1.27466	0	0	0.725339	1.53269	0	-0.274661	-0.274661	1.72534	0	2.97327
AGAA	5.6778	4.57592	0.218372	1.21837	0	1.80333	0	2.5403	3.6778	2.21837	-0.781628	0.803334	2.91881	3.02573	0	4.8908		AGAA	3.63223	2.42578	0	-0.274661	0.725339	-1.27466	1.53269	0.310301	2.18477	0.310301	0	0	1.04727	0.310301	0	3.18477
AAGG	4.97326	2.3883	0	-0.781628	-0.781628	0.803334	0.218372	0	4.07635	3.12526	0	0	0.218372	3.3883	0	4.02573		AAGG	2.63223	-0.274661	0	0	0	-1.27466	-0.274661	0	0.310301	1.3103	0	0	0	1.04727	0	2.8128
AAGA	3.6778	2.21837	0	0	0	1.21837	0	1.5403	0.803334	0.218372	0	0	0.803334	0.803334	0	1.5403		AAGA	1.3103	-1.27466	0	0	0	-0.274661	0	0.310301	-0.274661	-1.27466	0	0	-1.27466	0	0	-0.274661
AAAG	5.21837	3.02573	0	2.02573	0.218372	0.803334	0	2.3883	5.28446	4.4663	0	2.02573	3.74193	6.21837	0.803334	6.87658		AAAG	3.3103	1.89526	0	-1.27466	0	0	0	0.725339	3.18477	2.89526	0	-1.27466	0.725339	3.72534	-1.27466	5.2645
AAAA	10.9657	9.97909	3.30583	7.64044	5.57592	8.88548	2.3883	11.0864	8.87658	6.93262	3.02573	5.36812	6.66958	9.09642	4.3883	10.5693		AAAA	9.18579	8.23907	1.72534	5.78062	3.42578	7.12622	-1.27466	9.5903	7.01074	4.95416	1.04727	3.8128	6.10038	7.18067	3.2489	9.00495
Fig. 2f
Passage 0						Passage 1						Passage 2						Passage 3						Passage 4						Passage 5						Passage 6
xylA	rate	xylB	rate	tkt	rate	xylA	rate	xylB	rate	tkt	rate	xylA	rate	xylB	rate	tkt	rate	xylA	rate	xylB	rate	tkt	rate	xylA	rate	xylB	rate	tkt	rate	xylA	rate	xylB	rate	tkt	rate	xylA	rate	xylB	rate	tkt	rate
GGGGGGGG	0.398118	GGGGGGGG	0.364695	GGGGGGGG	0.26538	GGGGGGGG	0.499735	GGGGGGGG	0.428762	GGGGGGGG	0.34407	GGGGGGGG	0.483717	GGGGGGGG	0.415413	GGGGGGGG	0.350053	GAAAGGAA	0.481965	AAAAGGAA	0.43683	GAAAGGAA	0.532898	GAAAGGAA	0.457771	AAAAGGAA	0.428475	GAAAGGAA	0.457367	GAAAGGAA	0.475175	AAAAGGAA	0.40175	GAAAGGAA	0.594851	GAAAGGAA	0.555607	AAAAGGAA	0.548541	GAAAGGAA	0.607908
GGGGAAAA	0.0298421	AAAAGGGG	0.0958328	GGGGAAAA	0.0738098	GGAGGGGG	0.0396847	AAAAGGGG	0.110432	GGGGGAAA	0.0709316	GGAGGGGG	0.0405615	AAAAGGGG	0.109448	GAAAGGAA	0.0700925	GGGGGGGG	0.246353	GGGGGGGG	0.234717	GGGGGGGG	0.164068	GGGGGGGG	0.259339	GGGGGGGG	0.237637	GGGGGGGG	0.192027	GGGGGGGG	0.249464	GGGGGGGG	0.249193	GGGGGGGG	0.140132	GGGGGGGG	0.208877	GGGGGGGG	0.1828	GGGGGGGG	0.135875
GGAGGGGG	0.0281225	GGGGAAAA	0.0265347	GGGGGAAA	0.0561771	GGGGGGAG	0.0293101	GGGGGGAG	0.0296699	GGGGAAAA	0.0642637	GAAAGGAA	0.0383192	AAAAGGAA	0.0479181	GGGGGAAA	0.0683733	GGAGGGGG	0.0215181	AAAAGGGG	0.0620439	GGGGGAAA	0.0336291	GGAGGGGG	0.021867	AAAAGGGG	0.061351	GGGGGAAA	0.0394258	GGAGGGGG	0.0210674	AAAAGGGG	0.0640941	GGGGGAAA	0.0287185	GGAGGGGG	0.0175855	AAAAGGGG	0.0469846	GGGGGAAA	0.0278936
GGGGGGAG	0.0235371	GGGGGGAG	0.0253448	GAAAGGAA	0.0453685	GGGGAAAA	0.0254906	GGGGAAAA	0.0234978	GAAAGGGG	0.0489513	GGGGGGAG	0.0289039	GGGGGGAG	0.0292415	GGGGAAAA	0.0598947	GGGGGGAG	0.0146987	GGGGGGAG	0.016085	GGGGAAAA	0.0285856	GGGGGGAG	0.0155343	GGGGGGAG	0.0162945	GGGGAAAA	0.0338975	GGGGGGAG	0.0149964	GGGGGGAG	0.0170371	GGGGAAAA	0.0247431	GGGGGGAG	0.012509	GGGGGGAG	0.0124999	GGGGAAAA	0.0240423
GGGGGGCG	0.0162849	AAAAAAAA	0.0232859	GGGGGGAG	0.0311435	GGGGGGCG	0.0186965	GGGGGAAA	0.021219	GGGGGGAG	0.0406593	GGGGAAAA	0.0243196	GGGGAAAA	0.0219433	GAAAGGGG	0.0481312	GGGGAAAA	0.0124758	GGGGAAAA	0.0126104	GAAAGGGG	0.0240525	GGGGAAAA	0.0133426	GGGGAAAA	0.0129107	GAAAGGGG	0.0272093	GGGGAAAA	0.0128799	GGGGAAAA	0.0135445	GAAAGGGG	0.0198488	GGGGAAAA	0.0107735	GGGGAAAA	0.00992992	GAAAGGGG	0.0192504
AAAAAGGG	0.0151954	GGGGGAAA	0.0198849	GGGAAAAA	0.0304808	AAAAAGGG	0.0148684	AAAAAAAA	0.0211425	GAAAGGAA	0.0344221	GGGGGGCG	0.0179129	GGGGGAAA	0.0205598	GGGGGGAG	0.0412977	GGGGGGCG	0.00910184	GGGGGAAA	0.011571	GGGGGGAG	0.019382	GGGGGGCG	0.00966378	GGGGGAAA	0.0117182	GGGGGGAG	0.0222429	GGGGGGCG	0.00929653	GGGGGAAA	0.012256	GGGGGGAG	0.0162768	GGGGGGCG	0.00777447	GGGGGAAA	0.00899027	GGGGGGAG	0.015798
GGGGGAAA	0.0149393	AAAAGAAA	0.0189406	GAAAGGGG	0.0303565	GGGGGAAG	0.0143179	AAAAAGGG	0.0190911	GGGAAAAA	0.0246847	AAAAAGGG	0.0145364	AAAAAAAA	0.0191083	GGGAAAAA	0.0223476	AAAAAGGG	0.00790308	AAAAAAAA	0.0112403	GGGAAAAA	0.0108603	AAAAAGGG	0.0085519	AAAAAAAA	0.0115663	GGGAAAAA	0.012869	AAAAAGGG	0.00827144	AAAAAAAA	0.0121704	GGGAAAAA	0.00938061	AAAAAGGG	0.00693087	AAAAAAAA	0.00893195	GGGAAAAA	0.00919519
AAAAAAAA	0.0139759	AAAAAGGG	0.0188051	AAAAAAAA	0.0256255	GGGGGAAA	0.0135369	GGGGGGCG	0.0190627	AAAAAGGG	0.0216579	GGGGGAAG	0.0141468	GGGGGGCG	0.0187255	GGGGGAAG	0.0210505	GGGGGAAG	0.00732752	AAAAGAAA	0.0106055	AAAAAGGG	0.0102951	GGGGGAAG	0.00781064	AAAAAGGG	0.0104786	AAAAAGGG	0.0124491	GGGGGAAG	0.00757773	AAAAAGGG	0.0110005	AAAAAGGG	0.00909994	GGGGGAAG	0.00631397	AAAAAGGG	0.00807486	AAAAAGGG	0.00882102
GGGGGAAG	0.013858	GGGGGGCG	0.0171396	AAAAAGGG	0.0241029	AGGGGGGG	0.0118	AAAAGAAA	0.0162352	GGGGGAAG	0.0215623	GGGGGAAA	0.0132896	AAAAAGGG	0.0179883	AAAAAGGG	0.0189705	GGGGGAAA	0.0067718	GGGGGGCG	0.0102999	GGGGGAAG	0.0102928	GGGGGAAA	0.00723868	GGGGGGCG	0.0104367	GGGGGAAG	0.0119416	GGGGGAAA	0.00698123	GGGGGGCG	0.0109328	GGGGGAAG	0.00869428	GGGGGAAA	0.00584571	GGGGGGCG	0.00801064	GGGGGAAG	0.00848405
GGGAAAAA	0.0128295	AAAAGGAG	0.0110449	AAAAGGGG	0.0234702	AAAAAAAA	0.0115098	GGGGGAAG	0.011471	AAAAGGGG	0.0207791	AGGGGGGG	0.0117356	AAAAGAAA	0.0157025	AAAAGGGG	0.0188017	AGGGGGGG	0.00595014	AAAAAGGG	0.0102245	AAAAGGGG	0.00974135	AAAAAAAA	0.0064837	AAAAGAAA	0.00934902	AAAAGGGG	0.0114492	AAAAAAAA	0.00623451	AAAAGAAA	0.00967195	AAAAGGGG	0.00837414	AAAAAAAA	0.00523624	AAAAGAAA	0.00719942	AAAAGGGG	0.00814089
Others	0.433297	Others	0.378492	Others	0.394085	Others	0.32105	Others	0.299416	Others	0.308018	Others	0.312558	Others	0.283952	Others	0.280987	Others	0.185935	Others	0.183773	Others	0.156196	Others	0.192397	Others	0.189783	Others	0.179121	Others	0.188056	Others	0.198349	Others	0.13988	Others	0.162546	Others	0.158037	Others	0.134591
Fig. 2g
Time (h)	OD600nm										Xylose
	Screened strain					Built strain					Screened strain					Built strain
	Repeat 1	Repeat 2	Repeat 3	AVE	SD	Repeat 1	Repeat 2	Repeat 3	AVE	SD	Repeat 1	Repeat 2	Repeat 3	AVE	SD	Repeat 1	Repeat 2	Repeat 3	AVE	SD
0	0.153	0.153	0.153	0.153	0	0.145	0.145	0.145	0.145	0	10.1017	10.6033	10.7205	10.4752	0.328697	10.4882	9.8715	10.5314	10.297	0.369155
4	0.274	0.26	0.276	0.27	0.0087178	0.293	0.284	0.282	0.286333	0.00585947	9.1149	9.2115	9.9064	9.41093	0.431797	10.0483	10.1017	10.0483	10.0661	0.0308305
8	0.641	0.617	0.621	0.626333	0.0128582	0.656	0.672	0.708	0.678667	0.0266333	8.494	9.4109	8.2515	8.7188	0.611517	8.6051	9.1786	8.4077	8.73047	0.400449
12	1.81	1.68	1.722	1.73733	0.0663425	1.992	2.08	2.08	2.05067	0.0508068	6.1607	7.0097	6.1072	6.42587	0.506322	6.3087	6.0702	6.8227	6.40053	0.384563
16	4	3.8	3.7	3.83333	0.152753	4.31	4.37	4.66	4.44667	0.187172	2.9598	3.4532	2.8446	3.08587	0.323293	2.4396	2.5733	2.343	2.45197	0.115647
20	6.04	5.9	6	5.98	0.072111	6.33	6.54	6.5	6.45667	0.111505	0	0	0	0	0	0	0	0	0	0
24	6	6.66	6.9	6.52	0.466047	5.7	5.7	6	5.8	0.173205	0	0	0	0	0	0	0	0	0	0
Fig. 2h
RBS	Repeat 1	Repeat 2	Repeat 3	AVE	SD
GGGGGGGG	802.549	783.22	764.975	783.582	18.7895
GAAAGGAG	17237.4	17544.3	17593.7	17458.5	193.03
GAAAGGAA	29154	26381.5	26781.2	27438.9	1498.69
AAAAGGAA	10134.7	10126.2	10446.4	10235.8	182.457

## Sheet: Fig 3d,e,g
Fig. 3d
Gene	20-nt + 20-nt gRNAs	20-nt + 18-nt gRNAs	Merged
dxs	1.92	1.86	1.63
dxr	2.32	2.47	1.98
ispD	2.07	2.21	1.75
ispE	2.14	2.16	1.66
ispF	2.06	2.15	1.67
ispG	2.37	2.75	1.94
ispH	2.2	2.08	1.69
crtE	1.71	2.11	1.5
crtB	1.99	2.34	1.67
crtI	2.03	2.38	1.73
Fig. 3e
20 nt+20 nt																		20 nt+18 nt																		merged
	AAAA	AAAG	AAGA	AAGG	AGAA	AGAG	AGGA	AGGG	GAAA	GAAG	GAGA	GAGG	GGAA	GGAG	GGGA	GGGG			AAAA	AAAG	AAGA	AAGG	AGAA	AGAG	AGGA	AGGG	GAAA	GAAG	GAGA	GAGG	GGAA	GGAG	GGGA	GGGG			AAAA	AAAG	AAGA	AAGG	AGAA	AGAG	AGGA	AGGG	GAAA	GAAG	GAGA	GAGG	GGAA
GGGG	10.1238	7.84879	0	3.69597	3.86103	5.25149	0	2.8215	9.14142	8.76271	-0.348425	7.04389	5.72839	8.80766	2.55847	12.6379		GGGG	10.3328	7.69486	1.43747	4.6854	4.21006	5.39167	1.17444	5.59398	9.51962	9.2913	0.437473	7.44497	7.86374	11.0729	5.4071	14.5254		GGGG	10.2248	7.77921	0.33351	4.2404	4.03395	5.3184	0.0704756	4.71433	9.32975	9.03279	0.0704756	7.2444	7.09506
GGGA	10.4837	7.7757	0	3.23654	2.8215	5.30979	-0.348425	3.86103	6.09452	6.05245	0	1.9735	1.45893	4.88039	-0.348425	5.50956		GGGA	9.07289	6.43747	-0.147489	2.93997	0.437473	2.93997	0	4.10044	6.20124	4.37607	0	-0.147489	1.43747	3.24483	0	5.86374		GGGA	9.98904	7.29929	-1.25145	3.1061	2.14086	4.63119	-1.25145	3.97737	6.14515	5.49674	0	1.33351	1.44899
GGAG	9.59555	7.54336	-1.34843	4.62885	2.8215	5.23654	-1.34843	2.8995	9.37524	9.28729	2.11101	4.55847	5.28093	5.40646	0.236537	8.22522		GGAG	6.42237	2.7594	0	0	0.852511	2.43747	0	0.852511	6.05218	5.71049	-1.14749	2.55295	3.37607	5.32824	1.43747	8.79356		GGAG	8.82536	6.68519	-2.25145	3.72583	2.20798	4.50344	-2.25145	2.27211	8.59247	8.48579	1.33351	3.93837	4.67928
GGAA	10.9656	9.59994	1.45893	6.59994	5.69597	8.25891	1.8215	8.24216	9.69255	9.55696	2.45893	7.30979	7.93698	10.2617	5.33808	8.72035		GGAA	8.32215	5.51072	-0.147489	-1.14749	0	2.43747	0	3.71049	5.04234	4.17444	0	2.31194	1.43747	3.37607	-1.14749	3.98179		GGAA	10.2506	8.76883	0.918473	5.70274	4.79294	7.3779	0.918473	7.3924	8.83866	8.68371	1.5559	6.44552	7.04776
GAGG	8.52963	5.69597	0.236537	1.9735	3.17514	4.23654	-1.34843	0.973503	4.20616	3.29543	0	0.236537	0.651575	2.8215	0	4.8215		GAGG	8.05953	6.28714	-0.147489	1.65987	1.85251	3.43747	0	2.02244	7.85814	7.92933	-1.14749	3.24483	6.17444	7.63387	2.85251	9.21116		GAGG	8.32975	6.00121	0.0704756	1.83601	2.70274	3.91847	-2.25145	1.5559	6.8804	6.89065	-2.25145	2.33351	5.1061
GAGA	8.00472	5.8215	0	2.73904	3.11101	5.44599	0.973503	5.45893	5.12731	4.9735	0	2.65157	4.07784	6.63457	0.236537	4.26628		GAGA	8.67588	6.58043	0	0.437473	1.17444	3.10044	0	0.437473	4.63387	4.93997	0	2.31194	2.31194	5.93997	0	3.85251		GAGA	8.35588	6.22428	0	2.07048	2.50344	4.77092	0.0704756	4.59404	4.91847	4.958	0	2.50344	3.50344
GAAG	9.70278	7.88759	0.651575	6.46536	5.19073	7.17121	3.04389	7.57935	9.54412	9.5041	3.65157	7.65157	8.34157	10.0778	4.95536	9.6635		GAAG	10.2303	8.06926	1.85251	4.63387	5.55295	6.42237	1.85251	5.06196	10.199	10.2614	3.71049	7.52494	9.37999	11.332	6.07168	11.3132		GAAG	9.97225	7.97496	1.33351	5.87783	5.3706	6.87008	2.60653	6.8804	9.88586	9.90589	3.67928	7.59404	8.91722
GAAA	12.7208	11.7831	4.20616	9.30083	8.51266	11.21	4.93698	11.8659	10.2129	9.83273	3.73904	8.09452	9.12629	11.4187	7.00472	11.0692		GAAA	11.2667	9.59734	1.65987	4.46722	4.71049	6.91321	0.437473	6.02244	8.98565	8.65341	2.31194	6.42994	7.71049	10.0795	5.36031	10.0061		GAAA	12.2156	11.1325	3.50344	8.44116	7.69691	10.3695	4.0884	10.9846	9.7657	9.3987	3.2404	7.54134	8.63043
AGGG	4.55847	2.11101	0	0	-0.348425	0	0	0	2.45893	1.8215	0	-1.34843	-0.348425	2.11101	0	7.26996		AGGG	5.53901	3.24483	0	0	0.852511	0	0	1.85251	4.80671	4.71049	0	-0.147489	2.43747	5.17444	-1.14749	8.99462		AGGG	5.09728	2.74855	0	0	0.33351	0	0	0.748548	3.99648	3.81464	0	-0.66649	1.5559
AGGA	6.0179	3.55847	0	0.236537	-1.34843	2.45893	0	2.8215	2.11101	2.35201	-1.34843	0.973503	1.23654	2.8215	0	1.45893		AGGA	6.10044	4.7594	0	-1.14749	0	2.02244	0	0	1.17444	3.02244	0	0	-0.147489	1.65987	0	2.31194		AGGA	6.05689	4.2404	0	-0.251452	-2.25145	2.27211	0	1.91847	1.74855	2.70274	-2.25145	0.0704756	0.748548
AGAG	4.48446	1.65157	0	0.236537	0.236537	-0.348425	0	1.23654	4.8215	3.65157	0	0.651575	1.23654	3.29543	0	2.65157		AGAG	4.10044	1.65987	0	0	0	0	0	0.437473	4.02244	4.87488	0	0	3.65987	5.1193	0.437473	5.36031		AGAG	4.3184	1.65544	0	-0.66649	-0.66649	-1.25145	0	0.918473	4.50344	4.34846	0	-0.251452	2.83601
AGAA	6.47812	5.57044	0	3.55847	1.65157	4.67394	-1.34843	5.3795	5.02661	4.69597	0	2.11101	3.86103	5.44599	2.35201	4.8995		AGAA	6.22755	4.71049	-1.14749	1.17444	0	2.43747	0	3.24483	3.85251	3.71049	0	-1.14749	4.46722	4.93997	1.43747	5.19236		AGAA	6.36693	5.23236	-2.25145	2.87783	0.748548	4.01533	-2.25145	4.73723	4.59404	4.3184	0	1.33351	4.17481
AAGG	5.23654	1.65157	0	0.651575	0	1.45893	0	0.973503	2.9735	1.23654	0	-1.34843	0	2.23654	0.236537	1.8215		AAGG	7.07651	5.36031	0	3.43747	2.93997	3.37607	-0.147489	2.43747	7.24483	6.8183	1.85251	4.37607	5.46722	7.65017	0	6.65987		AAGG	6.37426	4.3779	0	2.5559	1.83601	2.65544	-1.25145	1.83601	6.22428	5.74855	0.748548	3.30314	4.36326
AAGA	4.73904	2.55847	0	0.651575	0	1.45893	0	3.65157	-0.348425	0.651575	0	-1.34843	0.236537	0.236537	0	1.9735		AAGA	6.66629	4.98179	0	0.437473	-0.147489	3.02244	0	3.24483	3.89691	4.24483	0	0.852511	-1.14749	5.34436	-0.147489	4.17444		AAGA	5.9433	4.15794	0	0.555902	-1.25145	2.3924	0	3.47647	2.87783	3.27211	0	0.0704756	-0.251452
AAAG	5.69597	3.11101	0	-1.34843	-0.348425	1.45893	0	3.29543	5.64026	4.43293	0	3.17514	4.14343	6.10279	2.23654	5.87074		AAAG	8.98694	5.7594	1.65987	2.55295	2.93997	5.17444	3.55295	5.22755	9.9233	9.12281	3.80671	6.53901	8.98822	10.8783	6.39167	10.6803		AAAG	8.04317	4.89829	0.555902	1.5559	1.99648	4.19149	2.44899	4.50344	8.9021	8.0817	2.70274	5.58775	7.94084
AAAA	13.0541	11.0963	4.14343	9.95478	8.45409	10.9166	5.11101	14.782	9.29903	8.13337	1.45893	6.41313	7.43948	9.45812	5.52194	10.3909		AAAA	12.7483	11.3603	5.56676	8.26825	7.28714	10.3613	4.71049	12.123	11.9391	10.9189	5.59398	9.05953	10.3196	12.6424	8.19013	13.3617		AAAA	12.9198	11.2252	4.97737	9.39691	8.02351	10.6844	4.93837	14.0651	11.0793	10.0374	4.58144	8.19873	9.42495
Fig. 3g
Strain	Repeat 1	Repeat 2	Repeat 3	AVE	SD
0	0.60722	0.5989	0.61782	0.60798	0.00948287
1	2.06954	1.99131	1.94797	2.00294	0.0616138
2	2.17852	2.31085	2.29906	2.26281	0.0732349
3	2.50975	2.28839	2.24542	2.34785	0.141843
4	2.9249	2.90576	2.8669	2.89919	0.0295535
[truncated: 3 more columns]

## Sheet: Fig 5c,e,g,h
Fig. 5c
	AAAA	AAAG	AAGA	AAGG	AGAA	AGAG	AGGA	AGGG	GAAA	GAAG	GAGA	GAGG	GGAA	GGAG	GGGA	GGGG
GGGG	11.6971	8.96416	13.6289	8.36242	6.25497	-2.46042	10.1717	6.42494	12.2637	10.2737	13.0827	9.88877	10.1026	7.29503	10.9658	11.0946
GGGA	9.45347	1.78751	7.88893	1.80429	1.02787	0	1.21515	0	10.1587	4.7748	7.69637	3.79592	5.4808	-1.63034	5.87349	5.47753
GGAG	12.7838	2.11113	6.59758	1.4886	-0.875453	0	3.83318	0	6.09843	4.83421	7.23501	4.63175	1.39203	0	5.48405	-3.04538
GGAA	5.14197	-3.63034	1.52953	-2.17091	-5.63034	0	0	0	3.36684	4.15756	4.50152	0.709509	1.01352	-5.63034	-0.106779	-2.46042
GAGG	11.4513	7.12934	10.93	6.92305	5.26448	0	9.57812	0.0975799	12.4799	9.11144	10.6342	4.7316	8.50465	-1.9299	9.16438	5.73926
GAGA	7.11176	2.70058	4.38786	1.77054	-0.501058	0	2.36966	2.16408	4.37669	6.86801	6.50857	5.83727	4.69609	0	3.1212	2.44648
GAAG	12.2951	5.26826	8.68346	6.61134	0.579113	-5.63034	5.05878	0	9.166	8.43541	9.3363	5.45181	6.62144	-2.82299	7.15511	1.38089
GAAA	2.52953	2.75768	2.64578	2.8575	-3.30841	0	0.908818	0	3.02071	6.28815	5.84133	0.77905	1.40308	-3.63034	2.20255	-1.54288
AGGG	10.0304	7.18724	8.48348	9.56226	3.35265	-4.63034	8.85963	3.02071	9.57435	9.38394	10.7249	12.0923	8.06478	3.3151	11.316	9.339
AGGA	7.2833	-0.72345	3.47295	4.68027	0.252303	0	0.478184	-3.63034	7.5917	2.96212	5.89273	7.95943	5.79802	0	-1.54288	0.999016
AGAG	7.44948	-3.63034	1.52953	6.27655	-2.46042	0	-1.46042	0	4.91944	0.77905	6.49055	7.51017	3.96957	0	6.95486	1.90104
AGAA	4.73598	0	2.04208	0.0700992	1.47818	0	0.539584	4.35265	1.13784	1.12455	5.37107	8.79972	4.00447	0	5.05002	6.72996
AAGG	10.6634	7.05791	9.52115	8.15327	5.23539	-5.63034	8.97855	0.323856	11.1643	9.93675	9.54945	7.39289	8.34255	-2.46042	8.98919	6.035
AAGA	6.24041	4.7566	5.51623	1.0701	2.4886	0	3.84742	-4.04538	4.3151	6.27918	5.12371	0.0135157	5.14609	0	-0.0757517	0.457122
AAAG	7.36384	4.43305	6.26068	3.64346	2.84539	0	5.76198	-5.63034	10.2276	7.69088	8.27655	2.32386	7.84057	-2.63034	7.90845	-0.420887
AAAA	6.19819	5.01352	5.30409	4.4873	4.19938	-4.63034	6.37177	0.969572	6.08133	5.6723	6.75714	2.58398	4.46769	0	1.9319	1.20255
Fig. 5e
0-glpFKs																		10-glpFKs
	AAAA	AAAG	AAGA	AAGG	AGAA	AGAG	AGGA	AGGG	GAAA	GAAG	GAGA	GAGG	GGAA	GGAG	GGGA	GGGG			AAAA	AAAG	AAGA	AAGG	AGAA	AGAG	AGGA	AGGG	GAAA	GAAG	GAGA	GAGG	GGAA	GGAG	GGGA	GGGG
GGGG	13.1799	8.25963	11.7137	9.81418	7.57504	4.55633	9.9497	7.42857	13.1586	10.5438	13.2638	12.4351	10.3206	8.70198	12.2124	13.6974		GGGG	14.2838	2.13808	4.86182	2.02873	1.44944	0	0	-3.37499	5.26646	-1.37499	3.41074	2.01733	-4.95995	0	0.712474	6.03299
GGGA	10.9367	2.70226	5.88314	2.91857	1.79138	-2.97017	3.73892	1.33361	7.84771	4.81283	7.47588	7.24824	5.60064	3.50759	6.69716	6.50734		GGGA	5.27487	0	-0.790026	0	0	0	0	0	0.76797	0	0	0	0	0	-4.95995	-3.95995
GGAG	9.45711	1.19976	4.81855	2.62229	1.68804	-4.38521	4.1681	1.0522	8.57026	4.11729	7.49003	6.23318	5.44187	2.43497	6.86391	6.3299		GGAG	3.56361	0	0	0	0	0	0	0	3.38878	0	-3.95995	0	0	0	0	0
GGAA	9.68866	-1.16281	1.57673	1.28722	-1.32631	0	0.875321	0.771298	5.02277	1.25865	5.11198	5.2972	2.56511	0.179578	6.15266	5.49795		GGAA	-0.259511	0	0	0	0	0	0	0	0	0	0	0	-2.63802	0	0	0
GAGG	11.5826	5.7797	9.11576	7.15056	5.65828	1.75093	8.14618	5.40541	10.477	7.72473	10.7281	9.8796	8.57165	6.52893	10.0736	10.0574		GAGG	5.40528	0	3.81484	-2.1526	-4.95995	0	0	0	13.3745	-0.790026	16.0741	3.22492	0.740489	0	2.98256	-0.259511
GAGA	7.98621	0.404871	3.69872	1.36075	0.456096	-4.97017	2.36075	1.12786	5.87218	2.66646	5.321	5.46758	4.13312	1.92465	6.23165	5.83154		GAGA	-0.638023	0	-1.37499	0	0	0	0	0	2.19992	0	3.5319	1.82141	0.563611	0	0	0
GAAG	8.13787	1.70931	4.8005	2.93972	1.56121	-3.38521	4.2295	2.15395	7.91333	4.16426	8.18884	7.41664	6.25745	3.12259	8.28442	6.52768		GAAG	-2.95995	0	-3.95995	0	0	0	-3.95995	0	-0.316095	0	1.78152	0	0	0	-0.436389	-4.95995
GAAA	6.5144	-0.446607	2.34724	3.16682	0.117294	0	1.43922	2.30596	5.01781	1.62974	5.48721	5.992	3.63531	0.824247	7.20226	6.71283		GAAA	-4.95995	0	-4.95995	0	0	0	0	0	-4.95995	0	-4.95995	2.20997	0	0	1.06242	0
AGGG	8.20491	2.85001	6.61009	4.72593	3.30363	1.249	5.97564	4.50455	8.54492	5.12918	8.11381	7.22043	6.48104	4.37079	7.88314	8.34703		AGGG	1.49948	0	0	0	-2.63802	0	0	0	1.74049	-3.37499	-1.63802	0	0	0	0	-1.05306
AGGA	7.79221	-0.800244	2.87218	-0.112188	-0.0875257	-2.06328	1.91857	3.46237	5.09457	1.55339	4.14618	4.39068	2.75093	0.995616	4.35401	3.37635		AGGA	1.1898	0	0	0	0	0	0	0	-4.95995	0	0	0	0	0	0	0
AGAG	5.11398	-2.64824	1.51365	-0.760715	-1.64824	-4.97017	0.811191	0.369681	5.25745	0.862721	4.80215	3.93822	3.04385	0.351759	5.23073	3.97966		AGAG	-3.37499	0	0	0	0	0	0	0	0	0	0	0	0	0	0	0
AGAA	4.94197	-2.06328	0.744077	0.553393	-2.80024	-2.51074	1.43071	3.09053	2.74751	-1.21528	2.43071	3.27301	0.824247	-0.577851	3.80462	3.29427		AGAA	0	0	0	0	0	0	0	0	0	0	0	0	0	0	-3.37499	0
AAGG	11.1112	4.46237	8.36222	6.26225	6.12819	2.90635	8.36459	6.59707	11.1497	7.07559	10.5156	9.59639	9.35303	6.44584	10.5534	10.0797		AAGG	4.20244	-4.95995	-1.50052	-4.95995	0	0	-4.95995	0	3.5518	-0.712023	3.49948	-1.79003	-0.959951	0	-4.95995	-1.1526
AAGA	8.20054	1.82425	5.37191	5.20226	2.98403	1.30596	4.25985	5.13312	5.83154	2.07968	4.70049	5.60962	4.94571	2.44346	6.95334	6.18813		AAGA	1.1898	0	-3.95995	0	0	0	0	0	-1.95995	0	-1.63802	-3.37499	-3.37499	0	0	-2.95995
AAAG	8.69816	2.15395	6.11364	4.54257	3.10665	0.0298313	5.45084	3.99994	8.97235	5.2736	8.65788	8.07243	7.58885	5.13049	9.50496	8.03423		AAAG	1.04005	0	-3.95995	0	0	0	0	2.07347	2.2495	0	-2.37499	-4.95995	-3.95995	0.287977	0.625012	-3.95995
AAAA	8.3294	3.52369	6.80008	6.72245	4.45505	2.46862	7.45071	8.03098	7.2994	3.37191	6.80791	6.8075	5.68581	4.16682	8.44867	7.85071		AAAA	-1.05306	0	1.89803	-2.63802	0	0	-1.37499	-1.37499	-0.00575463	0	-4.95995	-2.95995	0	0	3.6061	4.28798
Fig. 5g
Passage	OD600nm
1	3.6
2	4.66
3	3.04
4	5.5
5	5.4
6	5.05
7	3
8	5.74
9	5.74
10	4.89
Fig. 5h
Time (h)	OD600nm						Glycerol
	Wild-type		Starting strain		Screened strain		Wild-type		Starting strain		Screened strain
	AVE	SD	AVE	SD	AVE	SD	AVE	SD	AVE	SD	AVE	SD
0	0.11	0	0.1	0	0.1	0	9.54192	0.0512	9.55384	0.2198	9.05956	0
4	0.12667	0.00289	0.10167	0.00764	0.52567	0.02122	9.66328	0.25657	9.45478	0.35466	8.41458	0.39341
6	0.35167	0.03786	0.31333	0.02466	1.64333	0.04193	9.85367	0.45496	9.79336	0.2089	7.57633	0.26422
8	0.84333	0.03329	0.71333	0.07077	3.08667	0.08505	9.62535	0.28079	8.96898	0.95298	6.51581	0.05641
10	1.7175	0.03889	1.67167	0.01041	4.43667	0.11015	8.87997	0.03883	8.6952	0.06791	5.13892	0.08987
12	2.495	0.00707	2.645	0.1253	5.52333	0.04619	7.23289	0.53254	7.27272	0.41862	3.43345	0.05933
14	3.45	0.21213	3.62833	0.13733	5.63667	0.21008	6.56393	0.28631	6.28611	0.25977	2.15523	0.06889
16	3.8675	0.05303	4.16333	0.1701	5.45333	0.31262	5.94389	0.13064	5.10564	0.54091	1.22831	0.13772

## Sheet: Suppl Fig 4
RBS	Repeat 1	Repeat 2	Repeat 3	AVE	SD
GAAAGGCA CCCGAT	8063.01	7558.46	6855.88	7492.45	606.262
GAAAGGAG GTTGTC	15670.3	14451.3	11847.8	13989.8	1952.6
GAAAGGAG TTGCTT	22873	22119.5	20442.6	21811.7	1244.07
GAAAGGAC AAAAAC	23220.3	22342.2	21128	22230.2	1050.65
GGGGGGGG TTGAGA	802.549	783.22	764.975	783.582	18.7895
GAAAGGAG TTGAGA	17237.4	17544.3	17593.7	17458.5	193.03

## Sheet: Suppl Fig 5
Passage	OD600nm
1	0.18
2	0.15
3	0.13
4	0.1
5	0.26
6	0.23

## Sheet: Suppl Fig 6
Enzyme	Strain	Repeat 1	Repeat 2	Repeat 3	AVE	SD
XylA	starting strain	3.86665	3.89408	3.63265	3.79779	0.14368
XylA	screened strain	27.7326	26.5472	25.2393	26.5064	1.24714
XylB	starting strain	156.839	142.724	118.538	139.367	19.3697
XylB	screened strain	815.832	807.385	802.208	808.475	6.87731
Tkt	starting strain	6.30455	7.12651	7.0555	6.82886	0.45545
Tkt	screened strain	71.9916	71.3921	69.9752	71.1196	1.03546

## Sheet: Suppl Fig 7
0-xylA																		0-xylB																		0-tkt
	AAAA	AAAG	AAGA	AAGG	AGAA	AGAG	AGGA	AGGG	GAAA	GAAG	GAGA	GAGG	GGAA	GGAG	GGGA	GGGG			AAAA	AAAG	AAGA	AAGG	AGAA	AGAG	AGGA	AGGG	GAAA	GAAG	GAGA	GAGG	GGAA	GGAG	GGGA	GGGG			AAAA	AAAG	AAGA	AAGG	AGAA	AGAG	AGGA	AGGG	GAAA	GAAG	GAGA	GAGG	GGAA
GGGG	12.0601	10.5055	4.91881	7.13723	5.83308	7.83676	-0.781628	6.89785	11.0619	10.9535	5.07635	8.6819	8.21555	11.7177	6.26277	15.7979		GGGG	11.8006	9.72896	4.51109	6.77382	5.39499	7.01709	0.998641	6.83302	11.3844	10.521	4.96646	8.57207	8.17503	11.7344	6.52956	15.5813		GGGG	13.144	10.87	4.90607	7.37696	6.3068	7.41303	-1.92682	6.05046	12.7502	11.4166	4.77362	8.38833	9.37524
GGGA	10.8423	9.63517	1.21837	6.06386	3.61069	5.50377	0	5.50377	7.27365	6.45678	-0.781628	2.3883	4.21837	4.12526	0	5.84773		GGGA	10.4798	8.95694	1.99864	5.54417	3.45034	5.12063	-0.503859	5.19658	7.03142	6.06853	-0.503859	1.55503	3.3035	4.15911	-1.08882	6.05073		GGGA	11.8681	9.40073	3.2431	7.83971	3.90607	6.8314	-0.926823	5.64303	8.31039	6.95582	-0.341861	2.53261	4.302
GGAG	9.71022	7.81456	2.3883	4.80333	3.5403	5.12526	0.803334	2.91881	9.4082	9.36303	2.91881	5.72617	6.16089	8.03855	3.12526	11.9745		GGAG	7.95284	6.2775	0.611618	3.74407	1.55503	3.41897	-3.08882	1.0811	7.19774	6.54236	0.911178	2.86537	3.32057	5.28187	0.233106	8.30885		GGAG	10.1318	6.52439	2.71703	3.2431	1.98007	2.93116	-1.92682	0.880532	8.21145	7.942	1.2431	2.53261	4.88053
GGAA	10.0926	9.56156	0.218372	5.69411	2.91881	3.61069	0	4.26277	6.29519	5.10101	0.218372	3.21837	3.4663	4.74193	0.218372	5.98656		GGAA	9.25325	8.72656	0.998641	5.33744	1.95557	3.76916	-1.50386	3.71853	5.99066	5.0456	0.998641	2.69254	2.76916	4.59066	-0.281467	5.53689		GGAA	10.0161	8.86434	0.880532	5.13927	2.07318	4.05046	-1.92682	4.88053	6.73139	6.03318	-0.926823	3.02737	5.22292
GAGG	7.62776	5.8908	0.218372	1.80333	-0.781628	3.30583	0	0	6.11319	5.90487	-0.781628	1.80333	3.30583	4.74193	0	6.855		GAGG	7.39399	5.32481	0.718533	2.19658	1.81807	2.43474	-1.50386	0.233106	6.50364	5.53689	0.233106	-0.281467	2.6391	4.60467	-0.766894	6.97592		GAGG	7.82472	5.73139	0	1.39511	1.65814	1.77362	0	-0.926823	7.02154	6.75617	0.395105	1.88053	3.88053
GAGA	6.59341	5.81828	0	2.21837	0.218372	2.21837	0	1.21837	3.6778	3.3883	0	0.218372	2.3883	3.4663	-0.781628	3.6778		GAGA	6.39701	5.16857	-2.08882	1.55503	-0.766894	1.66607	0	0.496141	3.0811	2.6391	0	-3.08882	0.233106	2.93355	0	2.84192		GAGA	6.83805	5.01569	-1.92682	4.56503	-0.341861	1.65814	0	3.16064	3.35858	3.7456	0	-0.926823	4.53261
GAAG	7.98986	5.98656	0.218372	2.91881	2.02573	3.61069	1.21837	3.02573	7.632	7.29519	0.803334	5.14911	6.03855	8.14318	2.3883	8.59991		GAAG	7.67522	5.47723	-0.766894	3.12063	2.15911	3.48103	-1.08882	3.49614	7.51666	6.94322	0.998641	4.48861	5.9501	7.68184	2.93355	8.57385		GAAG	8.01862	5.83473	-0.341861	2.65814	2.39511	4.78742	-1.92682	3.71703	8.47619	8.47619	1.88053	4.93116	8.49839
GAAA	9.92832	9.31377	2.02573	5.87658	4.17257	5.80333	0.218372	5.28446	6.29519	5.90487	0	4.34765	8.57152	7.40325	1.80333	8.58251		GAAA	9.66251	8.81807	1.86537	5.3035	3.43474	5.48483	-0.281467	5.13518	6.98799	5.96375	1.66607	4.03012	4.60467	7.2012	2.52589	8.57873		GAAA	10.4172	8.98607	1.77362	5.64303	3.95582	8.56001	0.073177	7.2456	7.97706	8.67773	2.53261	5.3211	12.4419
AGGG	5.86223	3.30583	-0.781628	2.21837	0	0	0	0.803334	4.6778	4.30583	-0.781628	1.5403	4.4663	3.74193	0.218372	10.4088		AGGG	5.21496	2.66607	0	0.233106	1.71853	-1.08882	-2.08882	0.37061	6.13277	4.15911	0.818069	2.0811	6.86246	4.12063	1.61162	10.077		AGGG	6.28263	3.43073	-1.92682	0.073177	0.395105	0.073177	0	-0.341861	6.44386	4.44822	0.073177	1.77362	5.49944
AGGA	5.77296	4.30583	0	-0.781628	0	0.218372	0	0.218372	2.91881	-0.781628	0	0.803334	0.803334	0	-0.781628	1.5403		AGGA	5.27312	3.21496	-2.08882	-0.503859	0.0811033	-2.08882	0	0.37061	1.76916	0.998641	0	-3.08882	1.15911	-0.503859	0	1.49614		AGGA	5.85454	3.16064	0	1.2431	-0.926823	0.395105	0	-0.341861	1.65814	1.2431	0	0	1.39511
AGAG	3.6778	0	0	0	0	-0.781628	0	0	3.3883	3.30583	0	0.803334	2.3883	2.91881	-0.781628	4.6778		AGAG	3.66607	-0.766894	0	0	-3.08882	-3.08882	-3.08882	-2.08882	3.3035	2.04046	-3.08882	-0.766894	2.43474	2.88846	-2.08882	4.47342		AGAG	3.2431	-1.92682	0	-1.92682	0	-0.926823	0	-1.92682	4.05046	3.16064	-1.92682	0.395105	1.77362
AGAA	5.6778	4.57592	0.218372	1.21837	0	1.80333	0	2.5403	3.6778	2.21837	-0.781628	0.803334	2.91881	3.02573	0	4.8908		AGAA	5.84782	3.85369	0	1.49614	1.15911	1.0811	0	3.04046	3.97727	1.76916	0	0.998641	3.46577	3.32057	-0.0888217	5.79992		AGAA	5.97404	3.90607	-1.92682	0.880532	-0.341861	2.53261	-0.341861	4.263	2.82806	1.88053	-1.92682	-1.92682	3.56503
AAGG	4.97326	2.3883	0	-0.781628	-0.781628	0.803334	0.218372	0	4.07635	3.12526	0	0	0.218372	3.3883	0	4.02573		AAGG	4.25991	1.55503	-3.08882	-0.281467	-2.08882	0.911178	-1.50386	-2.08882	3.69254	3.28622	0	-1.50386	1.55503	3.37061	-2.08882	3.75667		AAGG	4.46549	1.77362	-0.341861	0	0	-0.926823	0	0	3.95582	3.16064	-0.341861	0	2.16064
AAGA	3.6778	2.21837	0	0	0	1.21837	0	1.5403	0.803334	0.218372	0	0	0.803334	0.803334	0	1.5403		AAGA	3.99864	3.26873	0	0.233106	-0.766894	0.37061	0	2.49614	2.55503	0.233106	0	-1.08882	2.3035	2.3035	-2.08882	4.88272		AAGA	4.13927	2.71703	0	0.073177	0	0.880532	0	2.98007	0.880532	0.880532	0	0	1.39511
AAAG	5.21837	3.02573	0	2.02573	0.218372	0.803334	0	2.3883	5.28446	4.4663	0	2.02573	3.74193	6.21837	0.803334	6.87658		AAAG	4.67273	2.52589	-3.08882	-0.0888217	-2.08882	1.23311	0	2.49614	5.84487	3.98799	-1.50386	2.15911	4.40303	5.7409	1.61162	7.04432		AAAG	5.0844	2.93116	-1.92682	-1.92682	0	1.77362	0	2.93116	6.4395	4.91867	-0.926823	2.07318	4.05046
AAAA	10.9657	9.97909	3.30583	7.64044	5.57592	8.88548	2.3883	11.0864	8.87658	6.93262	3.02573	5.36812	6.66958	9.09642	4.3883	10.5693		AAAA	11.6122	10.0278	4.28622	7.68761	6.46385	8.84413	3.46577	11.3038	11.3142	9.40603	4.40303	7.83747	10.4789	10.5361	7.14	13.6532		AAAA	11.6178	10.5148	3.68789	7.72602	6.14999	9.50049	3.46549	11.5294	8.85454	7.49944	1.39511	5.63542	8.33527
1-xylA																		1-xylB																		1-tkt
	AAAA	AAAG	AAGA	AAGG	AGAA	AGAG	AGGA	AGGG	GAAA	GAAG	GAGA	GAGG	GGAA	GGAG	GGGA	GGGG			AAAA	AAAG	AAGA	AAGG	AGAA	AGAG	AGGA	AGGG	GAAA	GAAG	GAGA	GAGG	GGAA	GGAG	GGGA	GGGG			AAAA	AAAG	AAGA	AAGG	AGAA	AGAG	AGGA	AGGG	GAAA	GAAG	GAGA	GAGG	GGAA
GGGG	11.6617	9.90778	4.641	6.97542	5.24672	7.52683	0.117435	7.10612	10.7486	10.8295	4.43936	8.76309	8.37953	11.8631	6.22596	15.9548		GGGG	11.5229	9.19978	4.27655	6.34483	4.92393	6.66324	0.246799	7.05523	11.3758	10.4884	5.19322	8.70521	8.22837	11.8594	6.62618	15.7125		GGGG	12.8345	10.274	5.05312	6.95003	6.07778	6.59602	0.195141	6.30367	12.977	11.259	5.32442	8.67593	9.743
GGGA	10.3275	9.05554	-0.882565	5.56038	3.36536	5.28736	0	5.59317	6.87232	5.92479	0.117435	1.7024	3.76129	4.2049	0.117435	6.16183		GGGA	10.058	8.38165	2.2468	5.21258	2.79112	4.70623	-2.33816	5.16963	6.66043	5.39655	0	1.51982	2.49473	3.83176	-2.33816	6.35706		GGGA	11.4541	8.71281	3.36507	8.4131	3.86757	7.03119	1.0025	5.72652	8.06087	6.23954	0.195141	3.14934	3.68699
GGAG	9.36655	7.15086	2.7024	4.02433	3.28736	4.60929	0.702398	3.11744	9.01528	8.9037	2.28736	5.81787	6.23638	8.25443	3.50975	12.3003		GGAG	7.46193	5.71169	0.661837	3.03688	1.41672	2.81158	0	0.246799	6.65052	5.84919	0.661837	2.7493	2.6842	5.14968	0.469192	8.46112		GGAG	10.1259	5.59602	2.7801	2.44307	2.10203	2.65457	-1.80486	1.19514	7.59602	6.83177	1.0025	1.0025	4.57018
GGAA	9.57482	8.95506	0.117435	5.24672	1.11744	2.81787	0	3.92479	5.88562	4.60929	1.11744	2.7024	2.43936	4.11744	0	6.05995		GGAA	8.77525	8.23406	0.749299	4.9145	2.05415	3.26175	0	3.38976	5.42671	4.26175	0.246799	1.87129	2.12127	3.75987	-0.753201	5.5322		GGAA	9.39297	8.18241	-0.804859	5.01532	1.19514	4.46193	0.517069	5.19514	6.05933	5.30367	-1.80486	3.44307	4.89558
GAGG	6.90534	4.89879	0.117435	1.11744	0.117435	1.92479	0	0.117435	5.18352	4.84536	0	0.702398	3.11744	4.43936	-0.882565	7.12306		GAGG	6.90144	4.50104	0.246799	1.12127	1.2468	1.90976	0	0.246799	5.7035	4.85166	-0.338163	-0.0162353	2.05415	4.43662	-0.338163	7.16467		GAGG	6.90595	4.53499	0	1.19514	0.517069	1.51707	0	-1.80486	6.20637	5.7343	-0.804859	1.19514	3.36507
GAGA	6.26718	5.16183	-0.882565	2.11744	0.117435	1.11744	0	0.117435	3.02433	2.43936	0	0	1.7024	2.43936	-0.882565	3.36536		GAGA	5.93563	4.65052	0	0.983765	-0.338163	0.831762	0	-0.0162353	2.15369	1.41672	0	-2.33816	-0.530808	2.61603	0	3.12127		GAGA	5.85335	4.19514	-0.219896	5.46193	0	2.65457	0	2.89558	2.58746	3.51707	0	-1.80486	4.07778
GAAG	7.2049	5.22596	0	2.7024	1.43936	2.81787	0	2.28736	6.91834	6.41206	-0.882565	3.76129	5.02433	7.51404	1.92479	8.65076		GAAG	7.19808	4.90976	-1.33816	2.2468	1.46919	2.83176	-1.33816	3.03688	6.71712	6.19711	0.121268	3.56873	5.19711	6.99611	2.83176	8.56119		GAAG	7.25584	5.38497	-1.80486	2.89558	2.10203	5.14934	-1.80486	3.7187	8.13031	8.21612	1.51707	4.10203	8.93661
GAAA	9.30726	8.79515	1.7024	5.16183	3.11744	4.84536	0	5.00008	6.12866	5.2049	0	4.16183	7.37482	6.80394	1.92479	8.41206		GAAA	9.31042	8.36704	1.41672	4.90976	3.03688	5.00169	-2.33816	4.9333	6.4432	5.42339	1.05415	3.55665	4.03688	6.58516	2.1854	8.48719		GAAA	9.87066	8.29054	1.51707	5.62977	3.68699	9.35059	0.517069	7.30628	7.72262	9.33789	3.0025	5.27196	11.9339
AGGG	4.89879	2.57687	0	0.702398	0	0.117435	0	0.702398	4.36536	3.76129	-0.882565	1.7024	4.24672	3.97542	0.117435	10.5505		AGGG	4.91922	1.79112	0	-1.33816	1.70623	-2.33816	0	1.05415	5.87129	3.7493	0.362276	2.01939	6.77558	4.25429	1.36228	10.2364		AGGG	5.64635	2.7801	0	-0.804859	1.36507	0.195141	0	0.517069	5.95003	4.14934	-0.219896	2.0025	5.7876
AGGA	4.92479	2.57687	0	0	0	-0.882565	0	0.702398	1.92479	-0.882565	0	-0.882565	0.117435	1.11744	0	2.57687		AGGA	4.85659	2.61603	0	-0.0162353	-1.33816	-1.33816	0	0.661837	1.87129	-0.753201	0	0	0.983765	-1.7532	0	2.0881		AGGA	5.41431	2.95003	0	1.7801	-0.219896	-1.80486	0	0.195141	0.780104	-1.80486	0	0	-0.804859
AGAG	3.57687	-0.882565	0	0	0	-0.882565	0	0	2.43936	2.92479	0	0.702398	0.117435	2.57687	-0.882565	4.5437		AGAG	3.43002	-0.753201	0	0	-3.33816	-2.33816	-2.33816	-3.33816	2.51982	0.831762	-2.33816	-1.7532	1.83176	2.72793	-1.33816	4.51359		AGAG	2.65457	0.780104	0	0	0	0.195141	0	-0.219896	2.44307	2.2826	-1.80486	-0.219896	1.65457
AGAA	5.38422	4.02433	0	1.11744	0	-0.882565	0	1.92479	3.641	0.702398	0	0	-0.882565	1.92479	0	4.97542		AGAA	5.4432	3.54448	0	0.983765	-1.01624	0.831762	0	3.23169	3.61603	1.79112	0	0.909764	2.1854	3.00169	-0.753201	5.94724		AGAA	5.31408	3.05312	-1.80486	2.36507	0.195141	2.839	-0.804859	4.7801	2.0025	1.7801	-1.80486	-1.80486	2.7187
AAGG	3.97542	1.7024	0	0	0	0.702398	0.117435	0	1.92479	2.57687	0	-0.882565	-0.882565	2.43936	0	3.76129		AAGG	3.88101	0.909764	0	-2.33816	0	-0.338163	0	-1.33816	3.05415	2.41672	0	-1.33816	1.05415	2.54448	-1.33816	3.73865		AAGG	4.58746	2.19514	-1.80486	-0.804859	-1.80486	-1.80486	0	-1.80486	3.0025	2.51707	-0.804859	0	1.7801
AAGA	2.92479	1.7024	0	0	0	0.702398	0	1.7024	1.11744	-0.882565	0	0	0	0	0	2.7024		AAGA	3.75987	2.98376	-3.33816	0.121268	0	-0.0162353	0	2.87129	2.70623	-0.753201	0	-0.753201	1.05415	1.46919	-1.01624	5.43333		AAGA	2.839	2.0025	0	1.0025	0	0.195141	0	3.51707	0.780104	-0.219896	0	0	-0.219896
AAAG	4.7024	2.43936	0	0.117435	0	-0.882565	0	2.11744	5.00008	4.5437	0	0.702398	2.7024	5.36536	-0.882565	6.67202		AAAG	4.31289	2.15369	-2.33816	-0.338163	-1.01624	0.362276	0	2.56873	5.46919	3.69526	-0.753201	1.51982	3.5807	5.28022	0.749299	7.00391		AAAG	4.48054	1.89558	0	-0.804859	0	1.51707	0	3.23954	6.21751	4.48054	-1.80486	0.780104	3.36507
AAAA	10.5146	9.45059	3.02433	6.97542	5.24672	8.42577	0.702398	10.884	8.36061	6.51831	1.92479	5.18352	6.11744	8.57687	4.11744	10.3836		AAAA	11.3705	9.66535	4.07123	7.3084	6.19517	8.49907	3.38976	11.2233	10.9895	9.05469	3.97472	7.45463	9.37758	10.1322	6.89546	13.7555		AAAA	11.0584	9.70294	3.2826	7.36507	5.7343	8.90164	3.48054	11.2654	8.23817	6.75356	1.36507	5.20637	8.27463
2-xylA																		2-xylB																		2-tkt
	AAAA	AAAG	AAGA	AAGG	AGAA	AGAG	AGGA	AGGG	GAAA	GAAG	GAGA	GAGG	GGAA	GGAG	GGGA	GGGG			AAAA	AAAG	AAGA	AAGG	AGAA	AGAG	AGGA	AGGG	GAAA	GAAG	GAGA	GAGG	GGAA	GGAG	GGGA	GGGG			AAAA	AAAG	AAGA	AAGG	AGAA	AGAG	AGGA	AGGG	GAAA	GAAG	GAGA	GAGG	GGAA
GGGG	11.5661	9.79939	4.46781	7.03507	5.26001	7.30993	0	7.13817	10.6943	10.7845	4.46781	8.71017	8.24469	11.8152	6.35819	15.8801		GGGG	11.3957	9.08292	4.1172	6.28972	4.84321	6.53126	0.673284	6.92344	11.3018	10.415	5.00367	8.5918	8.23687	11.81	6.55161	15.6384		GGGG	12.7126	10.1269	4.78264	6.95923	5.89116	6.53752	-0.802326	6.2311	12.9036	11.204	4.93914	8.70349	9.83566
GGGA	10.2402	8.9384	0.695224	5.30009	3.01715	5.06446	0	5.68012	6.72497	5.83818	0.110262	1.69522	3.35819	4.15466	0	6.02912		GGGA	9.94585	8.24269	1.75575	5.09362	2.85261	4.4438	-1.82922	5.19315	6.57451	5.36061	-1.82922	1.39318	2.60819	3.99521	-3.41418	6.1913		GGGA	11.2903	8.50715	2.89811	8.30489	3.48308	6.94587	0.197674	5.86301	8.01466	6.22004	-0.802326	2.58999	3.97903
GGAG	9.26001	7.09895	1.69522	4.28019	3.35819	4.43219	0.695224	2.91762	8.88669	8.71389	1.91762	5.46781	6.14368	8.1354	3.69522	12.3041		GGAG	7.30007	5.56024	0.673284	2.90775	0.755746	2.5631	0	0.492712	6.49871	5.68385	0.170784	2.49271	2.63022	5.0656	0.492712	8.35731		GGAG	10.0796	5.5196	2.72124	2.00503	1.65711	2.5196	-1.80233	1.00503	7.50146	6.66935	1.3676	2.00503	4.24207
GGAA	9.4853	8.8949	0.110262	5.41404	0.110262	3.11026	-0.889738	3.91762	5.71017	4.63382	0.110262	1.69522	4.35819	4.31972	0	5.9929		GGAA	8.68747	8.07968	0.755746	4.81464	1.63022	2.77565	-3.41418	3.14041	5.22245	4.01209	-0.606824	1.75575	2.07767	3.72537	-1.41418	5.55449		GGAA	9.15042	8.05566	0.519603	4.88417	1.19767	4.17495	0.197674	5.10457	5.99857	5.2311	-1.80233	3.28514	5.26376
GAGG	6.74689	5.041	0.110262	1.69522	0.110262	1.11026	0	0	4.78269	4.86515	0	-0.889738	2.56969	4.91762	0	7.07026		GAGG	6.67063	4.406	-0.414179	0.755746	0.755746	1.34071	0	-0.244254	5.583	4.61924	-0.414179	0.833749	2.22968	4.36718	-0.244254	7.07366		GAGG	6.74071	4.32696	-1.80233	1.5196	1.00503	1.5196	0	0.197674	6.09249	5.41684	-0.802326	0.782637	3.72124
GAGA	5.90468	5.01715	0	0.695224	0	1.43219	0	-0.889738	1.69522	1.91762	0	0	3.75412	2.56969	-0.889738	3.86515		GAGA	5.75324	4.406	0	1.22968	-0.414179	0.170784	0	-0.414179	2.28626	1.17078	0	-2.41418	0.0452528	2.22968	-3.41418	2.87122		GAGA	5.5196	4.00503	-1.80233	5.17495	0	2.4456	0	3.5196	1.78264	3.00503	0	-1.80233	4.84153
GAAG	7.19241	4.89162	-0.889738	1.91762	1.91762	2.8107	0	2.8107	6.96201	6.8107	0.695224	3.75412	7.08181	7.34867	1.69522	8.65908		GAAG	7.08267	4.80014	-1.41418	2.01209	1.28626	2.73557	-1.41418	2.92567	6.70086	6.10152	0.170784	3.67328	5.0329	6.9835	2.67328	8.5422		GAAG	6.96586	5.24207	0	2.72124	2.28514	5.25296	-1.80233	3.65711	7.97081	8.08032	1.19767	3.81238	8.85678
GAAA	9.14368	8.63186	1.11026	5.15466	3.56969	4.8107	0	4.78269	6.19772	5.15466	0.110262	3.91762	12.222	6.70272	3.86515	8.50901		GAAA	9.16773	8.16937	1.58582	4.81944	2.63022	4.84321	-0.829216	4.78549	6.37861	5.37698	0.673284	3.58582	4.70994	6.52687	2.39318	8.44458		GAAA	9.56564	8.02422	1.65711	5.41684	4.19767	9.33531	1.3676	7.22004	7.7114	9.27916	2.5196	5.27449	12.9394
AGGG	4.94315	3.11026	0	0.110262	0	-0.889738	0	0.110262	4.28019	4.11026	-0.889738	1.11026	4.43219	4.43219	0.695224	10.5149		AGGG	4.7151	1.83375	0	-1.41418	1.28626	-2.41418	0	0.492712	5.69435	3.46846	0.0452528	1.94337	6.67858	4.21518	1.04525	10.1908		AGGG	5.39735	2.58999	0	-0.217363	0.782637	-1.80233	0	0.782637	6.02422	3.48308	-0.217363	1.3676	5.50146
AGGA	4.83818	3.01715	0	0	0	-0.889738	0	0.110262	2.28019	-0.889738	0	0.110262	0.695224	-0.889738	0	1.43219		AGGA	4.61924	2.28626	0	-0.0922507	-2.41418	-1.82922	0	0.286261	1.39318	-0.414179	0	0	0.393176	-1.09225	0	1.58582		AGGA	5.2089	2.3676	0	1.3676	-1.80233	-0.802326	0	0	0.782637	-0.802326	0	0	-1.80233
AGAG	3.56969	0	0	0	0	-0.889738	0	0	2.11026	2.69522	0	0.110262	1.11026	2.56969	0	4.31972		AGAG	3.01209	-0.829216	0	0	-2.41418	-3.41418	-3.41418	-2.41418	2.54002	1.22968	-2.41418	-1.41418	1.79527	2.41871	-1.09225	4.4438		AGAG	2.4456	-0.802326	-1.80233	0	0	-0.802326	0	-0.802326	2.19767	2.00503	-1.80233	0.197674	1.00503
AGAA	4.89162	3.69522	0	1.43219	0	0.110262	0	1.43219	3.69522	1.11026	0	0	1.11026	1.43219	0	4.72497		AGAA	5.22968	3.17078	-3.41418	0.907749	-0.0922507	0.585821	0	2.79527	3.52834	1.34071	0	0.393176	3.95214	2.63022	-1.09225	5.76822		AGAA	5.10457	2.10457	-1.80233	0.519603	0.782637	2.72124	1.00503	4.76753	2.10457	0.519603	0	-0.802326	3.00503
AAGG	4.19772	1.69522	0	0	-0.889738	-0.889738	0.110262	0.110262	2.11026	2.56969	0	0	0	2.11026	0	4.06446		AAGG	3.66264	0.907749	-3.41418	-1.41418	-2.41418	-0.606824	0	-2.41418	3.01209	2.17078	0	-1.09225	0.978139	2.39318	-1.41418	3.60819		AAGG	4.46446	1.3676	-1.80233	-1.80233	0	-1.80233	0	0	3.19767	2.10457	-0.802326	0	2.19767
AAGA	2.8107	1.91762	0	0	0	0.695224	0	1.91762	1.11026	0.695224	0	0	0	-0.889738	0	2.11026		AAGA	3.38024	2.49271	0	-0.414179	0	-0.414179	0	2.34071	2.20053	-1.09225	0	-1.82922	3.96086	1.67328	-2.41418	4.94337		AAGA	2.58999	1.00503	0	1.5196	-0.802326	-0.217363	0	3.4456	-1.80233	0.197674	0	0	0.197674
AAAG	4.72497	2.91762	0	0.110262	0	0.110262	0	2.69522	5.21879	4.50258	0	-0.889738	3.19772	5.31972	1.11026	6.66485		AAAG	4.20053	1.7151	-3.41418	-1.09225	-1.82922	0.0452528	0	2.28626	5.26882	3.54002	-1.41418	1.63022	4.74064	5.09757	0.286261	6.75198		AAAG	4.26376	1.78264	0	0	-1.80233	1.3676	0	2.58999	6.01146	4.55523	-1.80233	0.197674	3.32696
AAAA	10.3439	9.28893	2.8107	6.87845	4.89162	8.3747	1.43219	10.8236	8.26001	6.52811	2.28019	5.11026	6.52811	8.57174	4.39566	10.3457		AAAA	11.1962	9.49121	3.94337	7.1736	6.14041	8.35607	3.27232	11.109	10.913	8.94886	4.00367	7.31629	12.5225	10.0491	6.93344	13.7141		AAAA	10.7112	9.45034	2.19767	7.16922	5.5196	8.71927	3.5196	11.0539	7.87363	6.55523	-0.217363	4.64062	8.25296
3-xylA																		3-xylB																		3-tkt
	AAAA	AAAG	AAGA	AAGG	AGAA	AGAG	AGGA	AGGG	GAAA	GAAG	GAGA	GAGG	GGAA	GGAG	GGGA	GGGG			AAAA	AAAG	AAGA	AAGG	AGAA	AGAG	AGGA	AGGG	GAAA	GAAG	GAGA	GAGG	GGAA	GGAG	GGGA	GGGG			AAAA	AAAG	AAGA	AAGG	AGAA	AGAG	AGGA	AGGG	GAAA	GAAG	GAGA	GAGG	GGAA
GGGG	10.4575	8.77029	3.53999	5.77029	4.1971	6.29076	0	6.03922	9.57595	9.68974	3.42451	7.6819	7.15696	10.694	5.31528	14.761		GGGG	10.4828	8.1571	3.21278	5.28052	3.9386	5.62348	-0.680305	6.02607	10.3587	9.4576	4.19182	7.66145	7.25885	10.8339	5.70956	14.701		GGGG	11.5702	9.06548	3.57624	5.8804	4.8804	5.50843	0	5.11128	11.8047	10.0966	4.00593	7.55586	8.64189
GGGA	9.12726	7.87297	-1.16045	4.1971	2.00948	4.23187	0	4.48341	5.64691	4.67244	-1.16045	1.16148	2.74644	3.08748	0	4.9893		GGGA	9.09777	7.31647	1.0973	4.18477	1.72179	3.62086	-3.48766	4.13439	5.63904	4.35783	0	0.51234	1.51234	2.88738	-3.48766	5.34206		GGGA	10.174	7.51228	1.42096	7.22597	2.48509	5.92732	-2.03847	4.75595	6.91863	5.15136	-1.03847	2.28346	2.76889
GGAG	8.05872	6.09694	1.16148	3.42451	2.16148	3.23187	0.424513	2.29898	7.91369	7.79665	0.839551	4.3314	5.12495	7.15696	2.16148	11.2439		GGAG	6.40108	4.68727	-0.48766	1.86989	0.419231	1.83427	0	-0.902697	5.63904	4.81612	-0.48766	1.68227	1.64162	4.1562	-0.680305	7.42747		GGAG	8.77692	4.33657	2.049	1.13146	0.768887	1.42096	-2.03847	0.28346	6.37516	5.77531	0.28346	0.546495	2.86842
GGAA	8.44873	7.85078	-1.16045	4.08748	0.424513	1.42451	0	4.16148	4.81683	3.59444	-0.160449	0.839551	7.36311	3.69753	0	5.049		GGAA	7.80409	7.16876	-0.317735	3.84326	0.904657	2.24026	0	2.2937	4.37032	3.18477	-0.902697	0.760268	1.51234	2.85219	-1.9027	4.55126		GGAA	8.08047	7.01952	-1.03847	3.68945	0.546495	3.31908	-2.03847	4.049	4.99496	4.09082	-2.03847	2.28346	7.53518
GAGG	5.78207	3.92701	-1.16045	-0.160449	-1.16045	1.16148	0	0	3.88395	3.74644	0	-0.160449	3.29898	3.48341	0	5.92701		GAGG	5.85885	3.4312	-0.902697	0.0973025	0.0973025	0.760268	0	-0.902697	4.69722	3.79774	-1.48766	-1.16573	1.26723	3.35783	-1.48766	6.13073		GAGG	5.68263	3.35385	0	0.546495	-0.0384678	-0.0384678	0	-1.03847	4.9839	4.26531	-1.03847	-0.453505	2.91573
GAGA	4.9893	4.00948	0	0.424513	0	-0.160449	0	0	0.839551	1.42451	0	0	7.52955	1.83955	-0.160449	2.42451		GAGA	4.92597	3.54576	0	-0.0282284	-1.48766	-0.317735	0	-0.902697	1.26723	0.21278	0	-3.48766	-0.0282284	1.41923	0	1.97177		GAGA	4.53139	3.00593	-2.03847	4.00593	0	1.28346	0	2.66197	0.28346	1.86842	0	-1.03847	7.65676
GAAG	5.93758	3.88395	0	1.64691	0.839551	1.16148	0	1.42451	6.28249	6.91637	-1.16045	3.00948	8.8894	6.40941	1.16148	7.56065		GAAG	6.12521	3.89604	-2.48766	1.37032	0.319695	1.79774	-2.48766	2.00419	5.71691	5.14896	-0.902697	2.5998	4.20583	5.9901	1.76027	7.54301		GAAG	5.90405	4.02762	0	1.66197	1.28346	4.20946	0	2.71642	6.85938	6.92732	1.28346	2.86842	8.69285
GAAA	8.12957	7.62091	0.424513	4.29898	5.53999	3.42451	0	3.79375	6.09694	3.59444	0	3.16148	15.7292	7.72219	7.07317	7.45426		GAAA	8.25759	7.33491	0.419231	3.88738	2.0973	3.95528	-1.9027	3.86107	5.43418	4.41321	-0.0282284	2.62086	6.9344	5.57574	1.68227	7.48819		GAAA	8.55305	7.00866	0.546495	4.45339	5.66197	8.12518	0.28346	6.15629	7.04634	8.08695	1.66197	4.15136	15.7907
AGGG	3.53999	1.42451	0	-0.160449	0	0	0	-0.160449	2.64691	2.92701	-1.16045	0.839551	3.16148	3.00948	-1.16045	9.38934		AGGG	3.88738	0.760268	0	-2.48766	0.682265	-3.48766	0	-0.165732	4.86989	2.68227	-0.680305	0.904657	5.71935	3.19884	0.21278	9.22207		AGGG	4.45339	1.76889	0	-2.03847	-1.03847	-2.03847	0	-1.03847	4.86842	2.54649	-2.03847	1.28346	4.54649
AGGA	3.88395	1.64691	0	0	0	-1.16045	0	-0.160449	0.839551	-1.16045	0	-1.16045	-1.16045	0	0	0.839551		AGGA	3.77913	1.46654	0	-1.16573	-2.48766	-2.48766	0	-0.48766	0.971772	-1.9027	0	0	0.51234	-2.48766	0	0.834268		AGGA	4.11128	1.54649	0	1.13146	-2.03847	0	0	-2.03847	-1.03847	-2.03847	0	0	-2.03847
AGAG	2.29898	0	0	0	0	-1.16045	0	0	0.839551	2.16148	0	-0.160449	-0.160449	1.83955	0	3.48341		AGAG	2.34523	-1.48766	0	-3.48766	-3.48766	-3.48766	-3.48766	-3.48766	1.5998	-0.317735	-3.48766	-3.48766	1.21278	1.64162	-2.48766	3.52357		AGAG	1.13146	-2.03847	0	0	0	-2.03847	0	-2.03847	0.768887	0.961532	-2.03847	-0.453505	1.13146
AGAA	3.79375	2.64691	0	-0.160449	0.424513	-1.16045	1.64691	1.16148	2.42451	1.16148	0	0	0.839551	0.424513	0	3.42451		AGAA	4.35783	2.46654	0	-0.317735	-1.9027	-0.165732	0	2.06693	2.66209	0.760268	0	0.0973025	7.1607	2.00419	-0.680305	4.84326		AGAA	4.09082	1.42096	-2.03847	-0.0384678	1.42096	1.13146	1.96153	3.54649	0.768887	0.28346	0	0	3.17099
AAGG	3.00948	-0.160449	0	0	0	-1.16045	-0.160449	0	0.424513	1.42451	0	0	0	1.64691	0	3.00948		AAGG	2.92173	-0.165732	0	-3.48766	0	-1.16573	0	-2.48766	2.0359	1.46654	0	-1.9027	0.51234	1.51234	-2.48766	2.68227		AAGG	2.96153	-0.0384678	-2.03847	0	0	-2.03847	0	0	1.28346	0.546495	-1.03847	0	0.768887
AAGA	1.42451	-1.16045	0	0	0	-0.160449	0	0.424513	-0.160449	-0.160449	0	0	0	0	0	-0.160449		AAGA	2.68227	1.97177	0	-0.902697	0	-1.48766	0	1.76027	1.64162	-0.902697	0	-1.9027	7.12797	0.834268	-0.0282284	4.13439		AAGA	1.86842	0.28346	0	-1.03847	0	-1.03847	0	2.20946	-2.03847	-0.453505	0	0	-0.453505
AAAG	3.69753	2.00948	0	-1.16045	0	0	0	1.42451	4.1971	4.39414	0	-0.160449	1.16148	3.96883	-1.16045	5.45426		AAAG	3.2937	0.971772	-3.48766	-1.48766	-0.680305	-0.680305	0	1.21278	4.41321	2.66209	-1.9027	0.51234	7.61169	4.27389	0.419231	5.93019		AAAG	3.31908	0.28346	0	0	0	0.28346	0	1.96153	4.96153	3.28346	-2.03847	-1.03847	1.96153
AAAA	9.36311	8.41887	2.00948	5.94808	3.69753	7.31933	-1.16045	9.79883	7.22326	5.26582	1.16148	3.96883	6.92701	7.44688	3.36311	9.23723		AAAA	10.3169	8.60807	2.9386	6.24536	6.29042	7.45705	3.06693	10.1802	10.233	8.11689	3.06693	6.42673	15.5972	9.53679	7.5581	12.7815		AAAA	9.77251	8.54743	1.13146	6.25155	4.64803	7.78171	2.049	10.0969	6.90111	5.49291	0.961532	3.81951	7.43727
4-xylA																		4-xylB																		4-tkt
	AAAA	AAAG	AAGA	AAGG	AGAA	AGAG	AGGA	AGGG	GAAA	GAAG	GAGA	GAGG	GGAA	GGAG	GGGA	GGGG			AAAA	AAAG	AAGA	AAGG	AGAA	AGAG	AGGA	AGGG	GAAA	GAAG	GAGA	GAGG	GGAA	GGAG	GGGA	GGGG			AAAA	AAAG	AAGA	AAGG	AGAA	AGAG	AGGA	AGGG	GAAA	GAAG	GAGA	GAGG	GGAA
GGGG	10.5677	8.88447	3.58149	5.92829	4.22785	6.42425	0	6.14539	9.68546	9.79517	3.58149	7.71256	7.24775	10.7871	5.32471	14.8484		GGGG	10.528	8.20571	3.24822	5.33311	3.9676	5.67144	-0.79617	6.04513	10.3882	9.48981	4.18111	7.70035	7.24731	10.8638	5.65504	14.7301		GGGG	11.8306	9.32211	3.90022	6.15802	5.18402	5.71651	0	5.41009	12.0485	10.3254	4.15802	7.77541	8.86149
GGGA	9.25145	7.96181	-0.942075	4.26738	2.22785	4.34333	0	4.61251	5.73035	4.78585	-0.942075	1.37985	2.86528	3.30585	0	4.98866		GGGA	9.08163	7.38042	1.0783	4.2262	1.78879	3.69568	-3.38113	4.18111	5.65229	4.41977	0	0.426222	1.52576	2.88565	-3.38113	5.34338		GGGA	10.4333	7.76683	1.83609	7.46413	2.62459	6.09776	-1.62334	5.00602	7.18402	5.48519	-1.62334	2.37666	2.69859
GGAG	8.18205	6.16645	1.37985	3.64289	2.37985	3.45024	0.642887	2.37985	8.02371	7.9252	0.0579247	4.51736	5.22785	7.2625	2.22785	11.2804		GGAG	6.46749	4.73261	-0.381132	1.9408	0.525758	1.82832	0	-0.573778	5.67686	4.87626	-0.381132	1.78879	1.70633	4.15803	-0.573778	7.45017		GGAG	9.03487	4.60548	2.46413	1.54659	1.18402	1.69859	-1.62334	0.69859	6.64345	5.98399	0.69859	0.69859	3.23464
GGAA	8.57362	7.97679	-0.942075	4.22785	0.0579247	1.05792	0	2.96482	4.98866	3.58149	0.0579247	1.05792	7.02371	3.22785	0	5.24775		GGAA	7.80807	7.21785	-0.211207	3.93175	0.940796	2.23358	0	2.34679	4.40677	3.18872	-0.79617	0.866795	1.26272	2.74815	-1.79617	4.53773		GGAA	8.35823	7.27451	-0.623338	3.90022	0.376662	3.37666	-1.62334	4.39903	5.25931	4.28355	-1.62334	2.46413	7.33086
GAGG	5.89081	4.14539	-0.942075	0.0579247	-0.942075	1.05792	0	0	4.05792	3.91591	0	-0.942075	2.51736	3.70178	0	6.00044		GAGG	5.90427	3.50151	-0.79617	0.0782992	0.20383	0.866795	0	-0.79617	4.7169	3.83804	-1.38113	-1.0592	1.0783	3.41328	-1.0592	6.1619		GAGG	6.04909	3.54659	0	0.961625	0.376662	0.376662	0	-1.62334	5.20955	4.42106	-0.623338	-0.0383753	2.90022
GAGA	5.10232	4.05792	0	0.642887	0	0.0579247	0	0	1.05792	1.64289	0	0	6.81281	2.37985	-0.942075	2.51736		GAGA	4.9453	3.65229	0	-0.0592044	-1.38113	-0.211207	0	-1.0592	1.26272	0.319307	0	-3.38113	-0.79617	1.57306	0	2.04513		GAGA	4.7517	3.33086	-1.62334	4.20955	0	1.69859	0	2.69859	0.69859	2.28355	0	-1.62334	7.1613
GAAG	6.02371	3.96482	0	1.64289	0.642887	1.05792	0	1.37985	5.86528	5.95274	-0.942075	3.14539	7.78924	6.52553	1.37985	7.63157		GAAG	6.19818	3.91349	-2.38113	1.31931	0.525758	1.90427	-2.38113	2.0783	5.73261	5.20758	-0.79617	2.59615	4.23358	6.01761	1.8668	7.56942		GAAG	6.07015	4.15802	0	1.69859	1.37666	4.3074	0	3.02052	7.02412	7.17432	1.18402	2.96162	8.70982
GAAA	8.28915	7.7756	0.642887	4.48419	4.18721	3.51736	0	3.70178	5.37985	3.75836	0	3.30585	15.6682	7.41548	6.65038	7.43296		GAAA	8.29747	7.3679	0.426222	3.90427	2.11072	3.99391	-3.38113	3.92265	5.45176	4.43905	0.0782992	2.5496	6.50304	5.60755	1.20383	7.49998		GAAA	8.83096	7.28054	0.69859	4.66206	4.99137	8.34533	-0.0383753	6.33086	7.09776	8.24703	1.96162	4.33086	15.5847
AGGG	3.75836	1.64289	0	0.0579247	0	0	0	-0.942075	2.96482	2.86528	-0.942075	0.642887	3.37985	2.96482	-0.942075	9.50604		AGGG	3.94978	0.788793	0	-2.38113	0.70633	-3.38113	0	-0.0592044	4.92721	2.82832	-0.573778	1.20383	5.77621	3.20383	0.20383	9.25617		AGGG	4.73421	2.0771	0	0	-0.623338	-1.62334	0	-0.623338	5.06316	2.62459	-1.62334	1.37666	4.7517
AGGA	3.86528	1.64289	0	-0.942075	0	-0.942075	0	-0.942075	1.05792	-0.942075	0	-0.942075	-0.942075	0	0	1.05792		AGGA	3.84769	1.61887	0	-1.0592	-2.38113	-2.38113	0	-0.381132	1.01118	-1.79617	0	0	0.319307	-2.38113	0	0.940796		AGGA	4.35394	1.69859	0	1.18402	-1.62334	0	0	0	-1.62334	-1.62334	0	0	-1.62334
AGAG	2.37985	0	0	0	0	-0.942075	0	0	1.05792	1.86528	0	0.0579247	0.0579247	2.05792	0	3.37985		AGAG	2.40023	-1.79617	0	0	-3.38113	-3.38113	-3.38113	-3.38113	1.57306	-0.211207	-3.38113	-3.38113	1.20383	1.70633	-2.38113	3.5496		AGAG	0.961625	-1.62334	0	0	0	-1.62334	0	-1.62334	0.961625	1.37666	-1.62334	-0.0383753	0.961625
AGAA	3.96482	2.75836	0	0.0579247	0	-0.942075	0.0579247	0.642887	2.51736	0.642887	0	0	1.05792	0.642887	-0.942075	3.51736		AGAA	4.41328	2.52576	0	-0.211207	-1.79617	-0.211207	0	2.14243	2.59615	0.618868	0	-0.0592044	6.9841	2.11072	-0.573778	4.8668		AGAA	4.42106	1.69859	-1.62334	-0.0383753	1.69859	1.37666	1.54659	3.83609	0.961625	0.69859	0	0	2.83609
AAGG	2.96482	0.0579247	0	0	0	-0.942075	0.0579247	0	0.642887	1.64289	0	0	0	1.37985	0	3.14539		AAGG	2.88565	0.0782992	0	-3.38113	0	-1.38113	0	-2.38113	2.11072	1.47685	0	-1.79617	0.866795	1.66326	-1.79617	2.72739		AAGG	3.13155	0.376662	-1.62334	0	0	-1.62334	0	0	1.18402	0.961625	-0.623338	0	1.18402
AAGA	1.64289	-0.942075	0	0	0	0.0579247	0	0.642887	0.0579247	-0.942075	0	0	0	0	0	0.0579247		AAGA	2.78879	2.01118	0	-0.79617	0	-1.38113	0	1.90427	1.57306	-1.79617	0	-1.79617	7.00365	0.940796	-0.573778	4.15025		AAGA	2.18402	0.69859	0	-0.623338	0	-0.623338	0	2.62459	-1.62334	-0.623338	0	0	-0.623338
AAAG	3.64289	2.22785	0	-0.942075	0	0	0	1.05792	3.81281	3.22785	0	-0.942075	1.37985	4.05792	-0.942075	5.61251		AAAG	3.29129	1.20383	-3.38113	-1.38113	-1.79617	-0.79617	0	1.42622	4.45176	2.61887	-1.79617	0.426222	7.5533	4.34679	0.525758	5.95649		AAAG	3.58612	0.69859	0	0	0	0.69859	0	2.28355	5.22215	3.50595	-1.62334	-0.623338	2.37666
AAAA	9.52655	8.58149	2.05792	6.11321	3.70178	7.4588	-0.942075	9.92598	7.34794	5.32471	1.37985	4.14539	5.86528	7.51736	3.45024	9.35369		AAAA	10.3694	8.66326	3.02826	6.30712	5.8739	7.49998	3.18872	10.2269	10.0623	8.0783	2.97642	6.48615	15.5806	9.45768	7.37208	12.7765		AAAA	10.087	8.84427	1.54659	6.58123	4.73421	8.06666	2.46413	10.3854	7.18402	5.78605	-0.0383753	4.13155	7.49301
5-xylA																		5-xylB																		5-tkt
	AAAA	AAAG	AAGA	AAGG	AGAA	AGAG	AGGA	AGGG	GAAA	GAAG	GAGA	GAGG	GGAA	GGAG	GGGA	GGGG			AAAA	AAAG	AAGA	AAGG	AGAA	AGAG	AGGA	AGGG	GAAA	GAAG	GAGA	GAGG	GGAA	GGAG	GGGA	GGGG			AAAA	AAAG	AAGA	AAGG	AGAA	AGAG	AGGA	AGGG	GAAA	GAAG	GAGA	GAGG	GGAA
GGGG	10.512	8.82293	3.52631	5.86073	4.17268	6.3426	0	6.06884	9.62846	9.74674	3.58771	7.643	7.19258	10.7315	5.2122	14.7877		GGGG	10.6065	8.28123	3.31557	5.41262	3.99178	5.74356	-0.699384	6.11653	10.4623	9.56643	4.2779	7.78577	7.32944	10.9375	5.70434	14.808		GGGG	11.3544	8.83861	3.44702	5.68034	4.69979	5.25875	0	4.93683	11.5694	9.84554	3.62035	7.29331	8.37524
GGGA	9.18639	7.89757	-0.997249	4.2122	2.17268	4.28815	0	4.55734	5.66096	4.73067	-0.997249	1.32468	2.81011	3.25068	0	4.93349		GGGA	9.14506	7.46385	1.17508	4.2779	1.84494	3.77094	-3.28435	4.26255	5.72967	4.46385	0	0.523008	1.62254	2.92511	-3.28435	5.41262		GGGA	9.95515	7.30394	1.21436	6.98783	2.14036	5.6339	-2.10757	4.52179	6.70942	4.99046	-2.10757	1.89243	2.14036
GGAG	8.12169	6.11128	1.32468	3.52631	2.32468	3.46218	0.587713	2.32468	7.96275	7.85137	0.00275096	4.42902	5.1525	7.17768	2.17268	11.2219		GGAG	6.53424	4.80841	-0.284347	2.03758	0.523008	1.92511	0	-0.699384	5.75731	4.95406	-0.284347	1.84494	1.71565	4.25481	-0.476992	7.53264		GGAG	8.55599	4.15922	2.06236	1.21436	0.892433	1.21436	-2.10757	0.214361	6.16856	5.50714	0.214361	0.214361	2.89243
GGAA	8.52042	7.92459	-0.997249	4.17268	0.587713	1.00275	0	2.81011	4.95695	3.52631	0.00275096	1.00275	7.09551	3.17268	0	5.17268		GGAA	7.8584	7.30437	-0.114422	4.01027	1.03758	2.33036	0	2.41609	4.51007	3.30062	-0.699384	0.963581	1.41609	2.8654	-1.69938	4.61652		GGAA	7.874	6.80233	-1.10757	3.41599	-0.107567	2.93683	-2.10757	3.9148	4.79932	3.77508	-2.10757	1.9799	7.64063
GAGG	5.86073	4.04715	-0.997249	0.00275096	-0.997249	1.00275	0	0	4.00275	3.86073	0	-0.997249	2.17268	3.52631	0	5.95695		GAGG	5.99178	3.5983	-0.699384	0.175085	0.300616	0.963581	0	-0.699384	4.79247	3.92511	-1.28435	-0.962419	1.17508	3.51007	-1.28435	6.23725		GAGG	5.57893	3.06236	0	0.477395	-0.107567	-0.107567	0	-2.10757	4.72532	3.9799	-1.10757	-0.522605	2.69979
GAGA	5.06884	4.00275	0	0.587713	-0.997249	0.00275096	0	0	1.00275	1.58771	0	0	7.2122	2.32468	-0.997249	2.46218		GAGA	5.03307	3.71565	0	0.0375813	-1.28435	-0.114422	0	-0.962419	1.23922	0.416093	0	-3.28435	-0.114422	1.62254	0	2.07321		GAGA	4.30182	2.79932	-2.10757	3.72532	0	1.21436	0	2.21436	0.214361	1.79932	0	-2.10757	7.53809
GAAG	5.96854	3.90964	0	1.58771	1.58771	1.32468	0	1.32468	5.70319	5.37779	-0.997249	3.09021	7.87312	6.48657	1.81011	7.58018		GAAG	6.27407	3.99178	-2.28435	1.35951	0.523008	1.88558	-2.28435	2.07321	5.80577	5.28171	-0.699384	2.69293	4.35951	6.08198	1.92511	7.64195		GAAG	5.59287	3.67379	0	1.21436	0.892433	3.84663	0	2.53629	6.56486	6.6836	1.21436	2.53629	8.65481
GAAA	8.23637	7.70665	0.587713	4.3603	5.06884	3.46218	0	3.81011	5.54191	3.64661	0	3.25068	15.7173	7.60266	6.99144	7.36469		GAAA	8.37074	7.44357	0.523008	3.97304	2.10797	4.09069	-3.28435	4.00106	5.53264	4.51655	0.175085	2.64639	6.71142	5.67276	1.23922	7.57208		GAAA	8.35493	6.82317	0.214361	4.19621	5.67379	7.86828	-0.107567	5.84663	6.8611	7.77355	1.59287	3.86971	15.9419
AGGG	3.70319	1.58771	0	0.00275096	0	0	0	-0.997249	2.81011	2.81011	-0.997249	0.587713	3.25068	2.90964	-0.997249	9.4488		AGGG	4.02854	0.885578	0	-2.28435	0.803116	-3.28435	0	0.0375813	4.96832	2.8654	-0.476992	1.10797	5.85264	3.30062	0.300616	9.3216		AGGG	4.21436	1.59287	0	0	-1.10757	-2.10757	0	-1.10757	4.57893	2.14036	-2.10757	0.892433	4.26747
AGGA	3.81011	1.58771	0	0	0	-0.997249	0	-0.997249	1.00275	-0.997249	0	-0.997249	-0.997249	0	0	1.00275		AGGA	3.92511	1.66985	0	-0.962419	-2.28435	-2.28435	0	-0.284347	0.963581	-1.69938	0	0	0.300616	-2.28435	0	1.03758		AGGA	3.86971	1.21436	0	0.699788	-2.10757	0	0	0	-2.10757	-2.10757	0	0	-1.10757
AGAG	2.32468	0	0	0	0	-0.997249	0	0	1.00275	2.17268	0	0.00275096	0.00275096	2.00275	0	3.25068		AGAG	2.49701	-1.69938	0	0	-3.28435	-3.28435	-3.28435	-3.28435	1.62254	-0.114422	-3.28435	-3.28435	1.23922	1.76005	-2.28435	3.62254		AGAG	0.477395	-2.10757	0	0	0	-2.10757	0	-2.10757	0.477395	0.892433	-2.10757	-0.522605	0.214361
AGAA	3.90964	2.70319	0	0.00275096	0.00275096	-0.997249	2.00275	0.587713	2.46218	0.587713	0	0	1.00275	0.587713	0	3.46218		AGAA	4.51007	2.64639	0	-0.114422	-1.69938	-0.114422	0	2.27024	2.71565	0.715653	0	0.0375813	7.07321	2.14192	0.0375813	4.92511		AGAA	3.95852	1.35186	-2.10757	-0.522605	1.06236	0.892433	2.59287	3.35186	0.477395	0.214361	0	0	2.9799
AAGG	2.90964	0.00275096	0	0	0	-0.997249	0.00275096	0	0.587713	1.58771	0	0	0	1.32468	0	3.09021		AAGG	2.96358	0.0375813	0	-2.28435	-3.28435	-1.28435	0	-2.28435	2.17508	1.62254	0	-1.69938	1.17508	1.71565	-2.28435	2.78174		AAGG	2.69979	-0.107567	-2.10757	0	0	-2.10757	0	0	0.699788	0.477395	-1.10757	0	0.699788
AAGA	1.58771	-0.997249	0	0	0	0.00275096	0	0.587713	0.00275096	-0.997249	0	0	0	0	0	0.00275096		AAGA	2.90548	2.10797	0	-0.699384	0	-0.962419	0	1.84494	1.66985	-1.69938	0	-1.69938	7.07321	0.885578	-1.28435	4.2155		AAGA	1.69979	0.214361	0	-1.10757	0	-1.10757	0	2.14036	-2.10757	-1.10757	0	0	-0.107567
AAAG	3.64661	2.17268	0	-0.997249	0	0	0	1.00275	3.46218	3.17268	0	-0.997249	1.00275	4.00275	-0.997249	5.54191		AAAG	3.41609	1.10797	-3.28435	-1.28435	-1.28435	-0.699384	0	1.35951	4.52301	2.71565	-1.69938	0.523008	7.57907	4.38808	0.523008	6.01715		AAAG	3.14036	0.214361	0	0	0	0.214361	0	1.69979	4.75041	3.02172	-2.10757	-1.10757	1.89243
AAAA	9.46525	8.52435	2.00275	6.05803	3.64661	7.41214	-0.997249	9.87312	7.30653	5.23157	1.32468	4.09021	5.88539	7.46218	3.39507	9.287		AAAA	10.4522	8.74529	3.12504	6.39161	6.23725	7.57286	3.07321	10.3064	10.1207	8.14401	3.01943	6.55486	15.497	9.49927	7.4797	12.849		AAAA	9.60925	8.36715	1.06236	6.097	4.26747	7.59461	1.9799	9.91133	6.71261	5.3187	-0.522605	3.64732	7.14746
6-xylA																		6-xylB																		6-tkt
	AAAA	AAAG	AAGA	AAGG	AGAA	AGAG	AGGA	AGGG	GAAA	GAAG	GAGA	GAGG	GGAA	GGAG	GGGA	GGGG			AAAA	AAAG	AAGA	AAGG	AGAA	AGAG	AGGA	AGGG	GAAA	GAAG	GAGA	GAGG	GGAA	GGAG	GGGA	GGGG			AAAA	AAAG	AAGA	AAGG	AGAA	AGAG	AGGA	AGGG	GAAA	GAAG	GAGA	GAGG	GGAA
GGGG	10.2267	8.53912	3.2489	5.58332	3.89526	6.05626	0	5.80215	9.34464	9.45581	3.2489	7.36558	6.90525	10.4422	4.93479	14.5038		GGGG	10.1153	7.78867	2.82778	4.92135	3.50399	5.25023	-1.18717	5.63513	9.97186	9.07727	3.77476	7.29328	6.83242	10.4473	5.21086	14.3176		GGGG	11.3096	8.79839	3.4479	5.61782	4.63693	5.24698	0	4.90207	11.524	9.80686	3.5854	7.25731	8.33542
GGGA	8.904	7.61408	-1.27466	3.93479	1.89526	4.01074	0	4.27993	5.38355	4.45326	-1.27466	1.04727	2.89526	2.97327	0	4.65608		GGGA	8.65439	6.96933	0.687295	3.79011	1.35715	3.28315	-3.77214	3.76702	5.23629	3.98275	0	0.035218	1.13475	2.41769	-3.77214	4.92483		GGGA	9.92298	7.26961	1.12597	6.92557	2.12597	5.55893	-2.19596	4.47647	6.67749	4.98395	-2.19596	1.8915	2.12597
GGAG	7.83647	5.84428	1.04727	3.2489	2.04727	3.11766	0.310301	2.04727	7.68244	7.57083	-0.274661	4.1516	4.87509	6.90026	1.89526	10.9336		GGAG	6.05123	4.31001	-0.772137	1.54979	0.035218	1.47579	0	-1.18717	5.26404	4.46148	-0.772137	1.35715	1.22786	3.75924	-0.964782	7.03843		GGAG	8.52086	4.08944	1.8915	0.973966	0.611396	1.12597	-2.19596	0.804041	6.14834	5.49753	0.389004	0.12597	2.75824
GGAA	8.23511	7.63823	-1.27466	3.89526	0.310301	0.725339	0	2.53269	4.67954	3.2489	-0.274661	0.725339	7.59262	3.04727	-0.274661	4.89526		GGAA	7.36869	6.81658	-0.602212	3.51327	0.549791	1.84257	0	1.9283	4.01577	2.79772	-1.18717	0.549791	1.35715	2.35715	-2.18717	4.14673		GGAA	7.84296	6.76114	-1.19596	3.35863	-0.195959	2.84844	-2.19596	3.82641	4.81527	3.91257	-2.19596	1.8915	7.57388
GAGG	5.55823	3.76973	-1.27466	-0.274661	-1.27466	0.725339	0	0	3.72534	3.58332	0	-1.27466	2.42578	3.2489	0	5.65608		GAGG	5.49465	3.09823	-1.18717	-0.312705	-0.187174	0.475791	0	-1.18717	4.3259	3.44703	-1.77214	-1.45021	0.687295	3.02228	-1.45021	5.74946		GAGG	5.51829	3.08944	0	0.389004	-0.195959	-0.195959	0	-2.19596	4.73478	3.8915	-1.19596	-0.610996	2.4479
GAGA	4.76973	3.72534	0	0.310301	0	-0.274661	0	0	1.04727	1.3103	0	0	7.48023	1.72534	-0.274661	2.18477		GAGA	4.52707	3.22786	0	-0.450209	-1.77214	-0.602212	0	-1.45021	0.751425	-0.0716972	0	-3.77214	-1.18717	1.13475	-3.77214	1.58542		GAGA	4.26347	2.75824	-2.19596	3.71093	0	1.12597	0	2.26347	0.804041	1.97397	0	-2.19596	7.4334
GAAG	5.69112	3.63223	0	1.3103	0.310301	0.725339	0	1.04727	5.42578	5.02912	-1.27466	2.8128	7.95175	6.20107	1.3103	7.29899		GAAG	5.79392	3.49465	-2.18717	0.812826	0.035218	1.39779	-2.77214	1.58542	5.31533	4.77861	-1.18717	2.20514	3.8932	5.59637	1.39779	7.15268		GAAG	5.52514	3.66202	0	1.26347	0.973966	3.73478	0	2.4479	6.50795	6.63059	0.611396	2.50448	8.60494
GAAA	7.94934	7.42231	0.310301	4.08289	4.76973	3.18477	0	3.36919	5.74771	3.36919	0	2.97327	15.9152	7.78333	7.19701	7.07849		GAAA	7.88295	6.95493	0.035218	3.48525	1.65413	3.6029	-3.77214	3.50399	5.04164	4.02228	-0.312705	2.1586	7.08273	5.17915	1.13475	7.07649		GAAA	8.32466	6.78704	0.611396	4.16159	4.55893	7.82918	-0.610996	5.81527	6.64639	7.73182	1.389	3.75824	15.9698
AGGG	3.42578	1.3103	0	-0.274661	0	0	0	-1.27466	2.53269	2.53269	-1.27466	0.310301	2.97327	2.63223	-1.27466	9.15684		AGGG	3.53164	0.397788	0	-2.77214	0.315326	-3.77214	0	-0.450209	4.48053	2.37761	-0.964782	0.620181	5.35715	2.81283	-0.187174	8.83195		AGGG	4.19636	1.50448	0	0	-1.19596	-2.19596	0	-1.19596	4.55893	2.19636	-2.19596	0.804041	4.17908
AGGA	3.53269	1.3103	0	0	0	-1.27466	0	-1.27466	0.725339	-1.27466	0	-1.27466	-1.27466	0	0	0.725339		AGGA	3.43732	1.18206	0	-1.45021	-2.77214	-2.77214	0	-0.772137	0.475791	-2.18717	0	0	0.227863	-2.77214	0	0.549791		AGGA	3.93332	1.12597	0	0.611396	-2.19596	0	0	0	-2.19596	-2.19596	0	0	-2.19596
AGAG	2.04727	0	0	0	0	-1.27466	0	0	0.725339	1.53269	0	-0.274661	-0.274661	1.72534	0	2.97327		AGAG	2.00922	-2.18717	0	0	-3.77214	-3.77214	-3.77214	-3.77214	1.13475	-0.602212	-3.77214	-3.77214	0.928303	1.27226	-2.77214	3.13475		AGAG	0.389004	-2.19596	0	0	0	-2.19596	0	-2.19596	0.389004	0.973966	-2.19596	-0.610996	0.12597
AGAA	3.63223	2.42578	0	-0.274661	0.725339	-1.27466	1.53269	0.310301	2.18477	0.310301	0	0	1.04727	0.310301	0	3.18477		AGAA	4.01577	2.13475	0	-0.602212	-1.18717	-0.602212	0	1.71972	2.18206	0.227863	0	-0.450209	7.51095	1.84257	-0.964782	4.43732		AGAA	3.91257	1.26347	-2.19596	-0.610996	1.80404	0.973966	1.71093	3.29589	0.611396	0.12597	0	0	2.8915
AAGG	2.63223	-0.274661	0	0	0	-1.27466	-0.274661	0	0.310301	1.3103	0	0	0	1.04727	0	2.8128		AAGG	2.47579	-0.450209	0	-3.77214	0	-1.77214	0	-2.77214	1.68729	1.08584	0	-2.18717	1.22786	1.18206	-2.77214	2.29395		AAGG	2.55893	-0.195959	-2.19596	0	0	-2.19596	0	0	0.804041	0.804041	-1.19596	0	0.611396
AAGA	1.3103	-1.27466	0	0	0	-0.274661	0	0.310301	-0.274661	-1.27466	0	0	-1.27466	0	0	-0.274661		AAGA	2.35715	1.62018	0	-1.18717	-2.18717	-1.77214	-3.77214	1.35715	1.51327	-2.18717	0	-2.18717	7.41398	0.227863	-1.18717	3.71972		AAGA	1.71093	0.12597	0	-1.19596	0	-1.19596	0	2.05197	-2.19596	-1.19596	0	0	-0.195959
AAAG	3.3103	1.89526	0	-1.27466	0	0	0	0.725339	3.18477	2.89526	0	-1.27466	0.725339	3.72534	-1.27466	5.2645		AAAG	2.90029	0.620181	-3.77214	-1.77214	-2.18717	-1.18717	0	0.871719	4.06707	2.22786	-2.18717	0.035218	7.85494	3.93522	0.397788	5.52018		AAAG	3.05197	0.389004	0	0	0	0.12597	0	1.6114	4.71093	3.05197	-2.19596	-0.610996	1.71093
AAAA	9.18579	8.23907	1.72534	5.78062	3.42578	7.12622	-1.27466	9.5903	7.01074	4.95416	1.04727	3.8128	6.10038	7.18067	3.2489	9.00495		AAAA	9.96247	8.25439	2.63725	5.90206	6.05441	7.08351	2.84257	9.81693	9.65137	7.6515	2.53164	6.06075	15.9029	9.16118	7.56214	12.3576		AAAA	9.56268	8.32662	0.973966	6.03766	4.23031	7.54551	1.97397	9.86305	6.66823	5.23031	-0.610996	3.5854	7.03526
[truncated: 3 more columns]

## Sheet: Suppl Fig 8
RBS	Rroportion	Repeat 1	Repeat 2	Repeat 3	AVE	SD
GGGGGGGG	0.13405	802.549	783.22	764.975	783.582	18.7895
AAAAAGGG	0.12775	6467.62	6148.28	6635.98	6417.29	247.715
AAAAGGGG	0.09001	11901.5	10659.1	11437.3	11332.6	627.793
AAAAAAAA	0.03788	95.4665	119.967	90.5582	101.997	15.7545
GAAAAGGG	0.03566	12194	11650.1	11788.6	11877.6	282.682
GAAAGGGG	0.03218	16597.5	16560.3	16918.1	16692	196.748

## Sheet: Suppl Fig 9
Strain	Repeat 1	Repeat 2	Repeat 3	AVE	SD
2	2.17852	2.31085	2.29906	2.26281	0.07323
2(empty vector)	2.08006	2.39736	2.41212	2.29652	0.1876
2(pEC-dxr-ispD)	1.6774	1.84101	1.75274	1.75705	0.08189
4	2.9249	2.90576	2.8669	2.89919	0.02955
4(empty vector)	2.76665	2.82494	2.98056	2.85738	0.11058
4(pEC-dxr-ispD)	1.61382	1.60881	1.84774	1.69012	0.13652

[truncated: 3 more sheets: Suppl Fig 10, Suppl Fig 11, Suppl Fig 14]
